# Supplementary material for: Identification and validation of immune-associated NETosis subtypes and biomarkers in anti-neutrophil cytoplasmic antibody associated glomerulonephritis
Source: Front Immunol. 2023 Jul 3;14:1177968. doi: 10.3389/fimmu.2023.1177968 (PMC10351423; doi:10.3389/fimmu.2023.1177968)
Supplement: Supplementary file 2 [file Table_1.xlsx]

## Sheet: Table S1
Table-S1: Information about AAV in GEO and Array Express databases
Data set	Platform	AAV	Control	Tissue of sample	Data category
GSE104948	GPL22945	22	21	Glomerular	Combined as a training set
GSE108109	GPL19983	15	6	Glomerular
GSE104954	GPL22945	21	21	Tubulointerstitial	Independent verification set
GSE108112	GPL19983	57	5	Tubulointerstitial
E-MTAB-1944	A-AFFY-44	30	12	Whole kidney tissue

## Sheet: Table S2
Table-S2: Sample grouping information for ssGSEA algorithm scoring based on 18DE-NETs（differentially expressed neutrophil extranuclear traps related genes）
id	Project	Type	Subgroups	NETosisScore	CYBB	IL1B	IL6	ITGAM	ITGB2	MMP9	PTAFR	TLR2	TLR7	TLR8	BST1	CD93	CSF3R	FCGR3B	FPR1	HPSE	LILRB2	PDE4B
GSM2810838	GSE104948	Control	low	0.1663	2.50292	2.53226	2.05784	2.28313	2.46448	2.23437	2.22269	2.4459	1.96486	2.15673	2.95905	3.02944	2.22125	2.77	2.6478	2.23954	2.16397	2.85765
GSM2810839	GSE104948	Control	high	0.387045	2.70193	2.84309	2.22624	2.44819	2.73158	2.4507	2.29043	2.49028	1.71954	2.22155	2.97774	3.0502	2.43697	2.9664	2.83346	2.24532	2.32153	2.76646
GSM2810840	GSE104948	Control	low	0.197128	2.43639	2.58599	2.10994	2.26851	2.60577	2.41995	2.27516	2.46448	1.83291	2.07389	2.94142	3.01698	2.33905	2.90534	2.75195	2.20181	2.05545	2.64064
GSM2810841	GSE104948	Control	low	0.109617	2.35221	2.26018	2.03336	2.33737	2.46877	2.47074	2.24378	2.50851	1.84597	2.00576	3.01583	2.75988	2.38636	2.81231	2.73715	1.98607	2.08414	2.71395
GSM2810842	GSE104948	Control	low	0.0302259	2.45128	2.26051	2.11586	2.09931	2.43052	2.22255	2.22774	2.39194	1.93792	1.98194	2.98647	2.976	2.13198	2.16276	2.55565	2.03812	1.97649	2.93705
GSM2810843	GSE104948	Control	low	0.00139545	2.29853	2.43953	1.91382	2.18682	2.34571	2.25725	2.22238	2.40085	1.85391	2.0018	2.91758	2.86775	2.20978	2.5524	2.59166	2.19851	1.92914	2.71477
GSM2810844	GSE104948	Control	low	0.20542	2.49915	2.51145	1.9809	2.26649	2.53108	2.28597	2.22111	2.51373	1.93413	2.0069	3.12701	3.04297	2.31317	2.76972	2.73167	2.05073	2.05993	2.85222
GSM2810845	GSE104948	Control	low	0.0397211	2.49284	2.28899	1.93048	2.13726	2.47796	2.16985	2.23745	2.45482	1.89622	2.03757	2.95878	2.95202	2.18414	2.39596	2.53639	2.15045	2.03812	2.85138
GSM2810846	GSE104948	Control	low	0.0945547	2.51655	2.18016	1.97631	2.3401	2.45752	2.28158	2.27673	2.47006	1.91332	2.07489	2.93614	3.00298	2.14325	2.51895	2.66252	2.36449	2.0603	2.79119
GSM2810847	GSE104948	Control	low	0.0511782	2.28093	2.49915	2.01805	2.07989	2.51777	2.15386	2.25531	2.28506	1.84839	2.0069	3.19846	2.91421	2.16365	2.26883	2.56781	2.41659	1.8628	2.73977
GSM2810848	GSE104948	Control	low	0.0964109	2.30294	2.1467	2.00061	2.27906	2.41795	2.36241	2.22594	2.48414	1.84749	2.00492	3.05355	2.90339	2.21696	2.70984	2.63619	2.20096	1.98428	2.86254
GSM2810849	GSE104948	Control	high	0.35561	2.41951	2.41301	2.08582	2.48414	2.59826	2.64879	2.33106	2.67705	1.89354	2.1822	3.05585	2.91044	2.61526	2.90428	3.05924	2.07027	2.17688	2.85961
GSM2810850	GSE104948	Control	low	0.0567907	2.43536	2.22743	2.02193	2.2917	2.45913	2.19486	2.26693	2.42647	1.90127	2.03578	2.91238	3.01485	2.18613	2.6426	2.55761	2.19697	2.07844	2.73413
GSM2810851	GSE104948	Control	low	0.158261	2.42519	2.4819	1.92684	2.22819	2.5277	2.37278	2.27874	2.54618	1.85725	2.10085	3.00454	2.97619	2.24552	2.62829	2.8125	2.17672	1.99156	2.7893
GSM2810852	GSE104948	Control	low	0.114915	2.36093	2.52745	2.02358	2.10629	2.41357	2.3143	2.26256	2.33025	1.8419	2.01231	3.06723	2.89554	2.29784	2.69411	2.72166	2.00746	1.91495	2.87222
GSM2810853	GSE104948	Control	low	0.113087	2.35809	2.52228	1.94891	2.17131	2.44664	2.31011	2.22063	2.4286	1.85889	2.01599	2.99559	2.96194	2.27992	2.71575	2.65266	2.10066	1.95786	2.84107
GSM2810854	GSE104948	Control	high	0.418665	2.46664	2.61712	1.99694	2.44708	2.65133	2.5411	2.39358	2.72867	1.85999	2.18274	3.02707	2.90099	2.63556	3.18777	3.06029	2.28809	2.12125	2.81194
GSM2810855	GSE104948	Control	low	0.11412	2.31994	2.37755	2.00163	2.09865	2.47696	2.25064	2.25271	2.37849	1.85821	2.01025	2.95595	3.01698	2.2762	2.83042	2.66837	1.98885	1.93367	2.86023
GSM2810856	GSE104948	Control	low	0	2.33052	2.46781	1.98489	2.00043	2.38019	2.2687	2.24703	2.36823	1.80061	2.07027	3.05902	2.9838	2.21681	2.41622	2.47032	1.92665	1.8376	2.60591
GSM2810857	GSE104948	Control	low	0.0404692	2.41357	2.40353	1.86054	2.10544	2.42458	2.2336	2.2182	2.36167	1.77612	2.01989	3.01284	2.99688	2.13214	2.38974	2.61749	2.03596	1.93233	2.81017
GSM2810858	GSE104948	Control	low	0.0965444	2.30858	2.42797	1.87865	2.30534	2.52031	2.40922	2.20916	2.4685	1.76095	1.97355	3.00476	2.98136	2.21599	2.5611	2.66343	2.05507	1.89979	2.77726
GSM2889865	GSE108109	Control	low	0.256536	2.07542	2.38106	2.13298	2.43803	2.38913	2.37575	2.23518	2.83434	1.75912	2.24266	3.02035	2.99982	2.26994	3.01781	2.7871	2.20227	2.1863	2.7653
GSM2889866	GSE108109	Control	low	0.175809	2.4801	2.33052	2.19717	2.30366	2.67718	2.44556	2.23888	2.60655	1.79396	2.16226	2.97038	3.00226	2.31269	2.71489	2.79169	2.11766	2.05851	2.5656
GSM2889867	GSE108109	Control	low	0.111996	2.08414	2.25255	2.48712	2.39769	2.47574	2.46268	2.22656	2.49503	1.73339	2.1649	3.03238	2.83312	2.1537	2.72504	2.62495	2.11332	1.68637	2.72729
GSM2889868	GSE108109	Control	low	0.16255	2.32704	2.33152	1.94826	2.34443	2.58087	2.48074	2.3191	2.62911	1.61808	2.12058	2.99794	2.97526	2.22716	2.54932	2.76405	2.23182	2.14901	2.72397
GSM2889869	GSE108109	Control	low	0.188301	2.53016	2.49672	2.00612	2.23993	2.42675	2.72729	2.20896	2.48724	1.71474	2.26441	3.05055	2.76664	2.10662	2.54399	2.70341	2.32892	2.33862	2.91265
GSM2889870	GSE108109	Control	low	0.176293	2.29263	2.46143	1.98607	2.32013	2.63755	2.32989	2.28929	2.46113	1.91811	2.08089	2.89271	2.94673	2.41776	2.77079	2.8651	2.23169	2.40142	2.66726
GSM2810816	GSE104948	ANCA	high	0.874544	3.1789	2.49097	2.10943	2.84998	3.19076	2.95451	2.63733	3.07628	2.4734	2.72834	2.80483	3.36061	2.60242	3.09658	3.02944	2.67115	2.67925	2.90526
GSM2810817	GSE104948	ANCA	high	0.461916	2.87436	2.64295	1.96572	2.51844	2.89327	2.59774	2.3358	2.69775	2.1495	2.42534	2.97697	3.00373	2.42595	2.95059	2.77714	2.29595	2.4942	2.84591
GSM2810818	GSE104948	ANCA	high	0.767658	3.03238	2.66044	2.64367	2.85266	3.12257	3.12627	2.53653	3.10476	2.62744	2.50872	2.67448	3.22192	2.44929	2.94561	2.92679	2.49971	2.64389	2.49558
GSM2810819	GSE104948	ANCA	high	0.831306	3.11555	3.00747	2.04048	2.76694	3.07727	2.46217	2.54765	2.97437	2.33765	2.64987	2.97417	3.12905	2.69938	3.16932	3.06271	2.60277	2.83373	2.76396
GSM2810820	GSE104948	ANCA	low	0.231804	2.71755	2.4891	2.21277	2.42875	2.7543	2.51222	2.35015	2.73087	2.04614	2.25307	2.82609	2.97697	2.21257	2.68669	2.59751	2.3836	2.29883	2.5601
GSM2810821	GSE104948	ANCA	high	0.640455	2.96871	3.07023	2.13345	2.69503	2.97979	2.48232	2.45766	2.87927	2.12523	2.39804	2.9358	3.07219	2.39738	2.96801	2.9016	2.45885	2.69285	2.81767
GSM2810822	GSE104948	ANCA	high	0.355765	2.91481	2.29424	2.00163	2.65169	2.91728	2.4459	2.47058	2.88122	2.30634	2.21334	2.68528	3.02528	2.2165	2.77311	2.76748	2.45221	2.3028	2.58676
GSM2810823	GSE104948	ANCA	high	0.937716	3.26045	2.85014	2.31715	2.9392	3.21574	3.16781	2.65663	3.03247	2.53471	2.7052	2.94214	2.96427	2.59332	3.05769	3.07852	2.71965	2.88473	2.60808
GSM2810824	GSE104948	ANCA	high	0.270115	2.77	2.32956	2.10791	2.55056	2.79036	2.40875	2.28824	2.84525	2.18482	2.2203	2.97774	2.94807	2.13627	2.57934	2.7066	2.33507	2.24141	2.66078
GSM2810825	GSE104948	ANCA	high	1	3.25906	2.93743	2.71314	3.00758	3.27394	3.19622	2.74857	3.18911	2.64667	2.73906	2.79374	3.01053	2.6518	2.9404	3.15183	2.78124	2.74291	2.50043
GSM2810826	GSE104948	ANCA	high	0.41069	2.64147	2.51424	2.14108	2.67271	2.75722	2.58574	2.39804	2.95776	2.13345	2.23247	2.88483	3.02293	2.37025	2.94533	2.88542	2.21231	2.23069	2.7559
GSM2810827	GSE104948	ANCA	high	0.280666	2.69285	2.45618	2.0413	2.48578	2.71648	2.40365	2.33283	2.73067	2.02045	2.25663	3.03216	2.8916	2.32345	2.73483	2.80621	2.28793	2.25824	2.72587
GSM2810828	GSE104948	ANCA	high	0.744074	3.19491	2.95339	2.3491	2.81717	3.14203	3.0975	2.71666	2.90724	2.3913	2.57031	2.81881	2.9571	2.53484	2.71045	2.97979	2.45497	2.67206	2.52979
GSM2810829	GSE104948	ANCA	high	0.790904	3.05251	2.68911	2.01215	2.81562	2.98204	2.79551	2.44296	2.85495	2.20687	2.59203	2.94867	3.18836	2.66631	3.25822	3.1705	2.65256	2.77616	2.78668
GSM2810830	GSE104948	ANCA	high	0.862053	3.23135	2.87235	2.4685	2.80902	3.19095	3.13461	2.64593	3.15266	2.42661	2.65119	2.81384	2.99477	2.46023	2.97071	3.05605	2.68764	2.68506	2.64498
GSM2810831	GSE104948	ANCA	low	0.169541	2.59803	2.38913	1.88346	2.47992	2.65256	2.29478	2.23936	2.50371	1.87445	2.14108	3.01617	2.98402	2.1624	2.65654	2.54399	2.0718	2.37185	2.7841
GSM2810832	GSE104948	ANCA	high	0.365458	2.65462	2.86129	2.31828	2.56865	2.70777	2.4044	2.39694	2.67729	1.9141	2.11571	2.82055	3.11401	2.31649	2.83106	2.83538	2.48923	2.22346	2.7114
GSM2810833	GSE104948	ANCA	low	0.190952	2.57477	2.36567	1.93254	2.3836	2.58353	2.2336	2.23389	2.58649	2.00746	2.18582	3.06661	2.99357	2.21471	2.77736	2.55597	2.28723	2.35863	2.73785
GSM2810834	GSE104948	ANCA	high	0.597228	2.96302	2.85391	2.2917	2.63677	2.92629	2.83982	2.48269	2.82104	2.21243	2.38484	2.90054	3.03428	2.38868	2.95888	2.84569	2.39709	2.53653	2.84982
GSM2810835	GSE104948	ANCA	high	0.462665	2.7626	2.25172	1.99589	2.69814	2.96357	2.84001	2.44079	2.97465	2.19083	2.39596	2.8004	2.93082	2.44208	2.92307	2.93032	2.57681	2.31462	2.35703
GSM2810836	GSE104948	ANCA	low	0.174353	2.6776	2.37985	1.95741	2.44721	2.63665	2.42123	2.32924	2.73935	2.11804	2.18032	2.80464	2.84225	2.36195	2.63814	2.71778	2.34618	2.2177	2.60984
GSM2810837	GSE104948	ANCA	high	0.72993	3.1256	2.991	2.24669	2.77159	3.07707	2.79571	2.54385	2.97235	2.52122	2.55227	2.77264	3.07256	2.45957	2.80914	2.96153	2.62588	2.80128	2.59984
GSM2889945	GSE108109	ANCA	high	0.28428	2.6404	2.49971	1.83936	2.41829	2.66641	2.27341	2.37849	2.61749	1.70298	2.09999	3.09514	3.05682	2.25887	2.86245	2.74386	2.10805	2.31649	2.73371
GSM2889946	GSE108109	ANCA	high	0.501943	2.76153	2.51484	2.0692	2.56728	2.90236	2.58738	2.48024	2.91092	2.35119	2.50493	2.93478	3.02556	2.58136	3.03174	2.88102	2.43183	2.20896	2.68911
GSM2889947	GSE108109	ANCA	low	0.246125	2.79646	2.63733	2.09912	2.29629	2.69253	2.49503	2.3244	2.52675	2.29247	2.13004	2.94019	2.98421	2.10994	2.73158	2.46421	2.45885	2.0603	2.78601
GSM2889948	GSE108109	ANCA	low	0.0984436	2.34763	2.32299	1.92498	2.29424	2.50016	2.31106	2.23626	2.42291	1.78752	2.00334	2.98136	2.9118	2.16129	2.71273	2.58026	2.19424	2.23069	2.85374
GSM2889949	GSE108109	ANCA	high	0.57579	2.94401	2.68855	1.99293	2.63578	2.95289	2.73564	2.38033	2.90648	2.39945	2.45345	2.78096	3.00197	2.60655	2.96446	2.98637	2.56599	2.51873	2.65133
GSM2889950	GSE108109	ANCA	high	0.268026	2.895	2.3559	2.0445	2.46555	2.7896	2.39769	2.22672	2.78828	1.73671	2.05433	2.88029	2.89509	2.28005	2.61322	2.80029	2.45303	1.89979	2.73022
GSM2889951	GSE108109	ANCA	high	0.703586	3.03216	2.95163	2.3509	2.70692	2.92228	2.72616	2.465	2.76108	2.32519	2.55033	2.83682	3.19457	2.5028	3.06118	2.91344	2.40826	2.72464	2.95838
GSM2889952	GSE108109	ANCA	low	0.262097	2.79374	2.27974	2.05475	2.51095	2.84012	2.66088	2.17372	2.57989	1.94593	2.04503	3.03336	3.05218	2.212	2.64747	2.56649	2.02045	2.16142	2.78678
GSM2889953	GSE108109	ANCA	high	0.746458	3.09105	2.88764	2.32737	2.72719	2.99117	2.70712	2.78009	2.84386	2.53407	2.63979	2.897	3.10781	2.5761	2.90648	3.04338	2.59592	2.73431	2.61291
GSM2889954	GSE108109	ANCA	high	0.620829	3.03878	2.76137	2.18775	2.70036	2.95087	2.82365	2.44296	2.86001	2.20838	2.45899	3.02359	3.03653	2.44867	2.92593	2.92061	2.39046	2.60994	2.68687
GSM2889955	GSE108109	ANCA	high	0.42967	2.89372	2.68952	1.97847	2.6717	2.80933	2.39899	2.49085	2.73681	2.44491	2.31683	2.91081	3.10882	2.36581	2.56705	2.95379	2.24141	2.33684	2.74533
GSM2889956	GSE108109	ANCA	high	0.638453	3.12143	2.91888	2.23133	2.74645	2.99214	2.80987	2.5021	2.96958	2.30253	2.4617	2.74692	3.00226	2.54591	2.70088	2.9305	2.60577	2.61928	2.66078
GSM2889957	GSE108109	ANCA	high	0.428419	2.84607	2.34411	2.15074	2.56442	2.90376	2.85504	2.4638	2.76972	2.40425	2.16736	2.74386	2.99712	2.51279	2.69399	2.93158	2.43672	2.28277	2.7415
GSM2889958	GSE108109	ANCA	high	0.50766	2.91363	2.97038	2.2505	2.4289	2.82374	2.47074	2.42076	2.83205	2.16129	2.19717	3.05605	3.05109	2.49209	2.90148	2.91265	2.08468	2.49137	2.64893
GSM2889959	GSE108109	ANCA	low	0.16611	2.53201	2.40425	1.8977	2.30217	2.63413	2.25663	2.32737	2.42843	2.08312	2.15772	2.97879	3.04053	2.14539	2.78769	2.53639	2.41829	2.13263	2.73196

## Sheet: Table S3
Table-S3: Clinical and histological characteristics of the enrolled population
	Recruitment Population	General Information		Laboratory Data				Glomerulia
ID Number	Group	Age	Gender	ANCA	MPO	PRO-3	Serum creatinine umol/L	Normal	Cellular	Sclerotic
1	ANCA-GN (Kidney)	42	M	c-ANCA	(-)	(+)	813.9	1	11	1
2	ANCA-GN (Kidney)	25	F	p-ANCA	(+)	(-)	106.7	8	4	2
3	ANCA-GN (Kidney)	69	F	p-ANCA	(+)	(-)	265.3	0	4	2
4	ANCA-GN (blood)	66	F	p-ANCA	(+)	(-)	1016.7	0	2	16
5	ANCA-GN (blood)	52	F	p-ANCA	(+)	(-)	538.4	1	10	1
6	ANCA-GN (blood)	72	F	p-ANCA	(+)	(-)	402.8	1	8	2
7	ANCA-GN (blood)	81	M	p-ANCA	(+)	(-)	244.2	2	3	0
8	Healthy control (blood)	65	F	(-)	(-)	(-)	75.2	/	/	/
9	Healthy control (blood)	59	M	(-)	(-)	(-)	78.5	/	/	/
10	Healthy control (blood)	73	F	(-)	(-)	(-)	80.3	/	/	/
11	Healthy control (blood)	82	F	(-)	(-)	(-)	87.9	/	/	/
12	Peritumoral (Kidney)	51	M	(-)	(-)	(-)	118.9	12	0	0
13	Peritumoral (Kidney)	59	F	(-)	(-)	(-)	81.2	14	0	0
14	Peritumoral (Kidney)	75	F	(-)	(-)	(-)	105.5	13	0	0

## Sheet: Table S4
Table-S4: mRNA primer sequences for quantitative real-time PCR
RNA	Sequences
CYBB	Forward:	CTCAACAGAAGGTGGTCAT
	Reverse:	CAACGATGCGGATATGGA
ITGAM	Forward:	CTTCTTGATTGATGGCTCTG
	Reverse:	GCTCCGTTGGTGATGTTA
ITGB2	Forward:	GACAACAACTCCATCATCTG
	Reverse:	CGACCACTACACTCAACA
LILRB2	Forward:	CGATATGGCTGTCAGTATTAC
	Reverse:	GTGTTCATCTTCTCCTTCCT
TLR2	Forward:	TTATCGTCTTCCTGGTTCAA
	Reverse:	AGCATCAATCTCAAGTTCCT
TLR7	Forward:	GCCTTCCAGTTGCGATAT
	Reverse:	TTGCTGTCATCATCACCAT

## Sheet: Table S5
Table-S5: GO enrichment analysis of DE-NETs（differentially expressed neutrophil extranuclear traps related genes）
ONTOLOGY	ID	Description	GeneRatio	BgRatio	pvalue	p.adjust	qvalue	geneID	Count
BP	GO:0032755	positive regulation of interleukin-6 production	45125	93/18723	1.80433e-12	1.85713e-09	7.96309e-10	IL1B/LILRB2/PTAFR/TLR2/TLR7/TLR8/IL6	7
BP	GO:0001819	positive regulation of cytokine production	45217	467/18723	3.10038e-12	1.85713e-09	7.96309e-10	CYBB/HPSE/IL1B/LILRB2/PTAFR/TLR2/TLR7/TLR8/IL6/PDE4B	10
BP	GO:0032635	interleukin-6 production	45125	165/18723	1.06557e-10	3.19137e-08	1.36841e-08	IL1B/LILRB2/PTAFR/TLR2/TLR7/TLR8/IL6	7
BP	GO:0032675	regulation of interleukin-6 production	45125	165/18723	1.06557e-10	3.19137e-08	1.36841e-08	IL1B/LILRB2/PTAFR/TLR2/TLR7/TLR8/IL6	7
BP	GO:0032757	positive regulation of interleukin-8 production	45064	62/18723	2.79926e-09	6.70704e-07	2.87588e-07	IL1B/TLR2/TLR7/TLR8/IL6	5
BP	GO:0002446	neutrophil mediated immunity	45034	34/18723	2.7231e-08	4.05184e-06	1.73737e-06	ITGAM/ITGB2/PTAFR/IL6	4
BP	GO:0050900	leukocyte migration	45125	369/18723	2.88063e-08	4.05184e-06	1.73737e-06	BST1/ITGB2/MMP9/PTAFR/CSF3R/IL6/PDE4B	7
BP	GO:0071222	cellular response to lipopolysaccharide	45095	209/18723	2.98926e-08	4.05184e-06	1.73737e-06	IL1B/LILRB2/PTAFR/TLR2/IL6/PDE4B	6
BP	GO:0032677	regulation of interleukin-8 production	45064	102/18723	3.52042e-08	4.05184e-06	1.73737e-06	IL1B/TLR2/TLR7/TLR8/IL6	5
BP	GO:0032637	interleukin-8 production	45064	103/18723	3.69789e-08	4.05184e-06	1.73737e-06	IL1B/TLR2/TLR7/TLR8/IL6	5
BP	GO:0071219	cellular response to molecule of bacterial origin	45095	221/18723	4.1675e-08	4.05184e-06	1.73737e-06	IL1B/LILRB2/PTAFR/TLR2/IL6/PDE4B	6
BP	GO:0042116	macrophage activation	45064	106/18723	4.27335e-08	4.05184e-06	1.73737e-06	ITGAM/ITGB2/TLR2/CD93/IL6	5
BP	GO:0002274	myeloid leukocyte activation	45095	223/18723	4.39682e-08	4.05184e-06	1.73737e-06	ITGAM/ITGB2/PTAFR/TLR2/CD93/IL6	6
BP	GO:0002696	positive regulation of leukocyte activation	45125	409/18723	5.83096e-08	4.98963e-06	2.13948e-06	BST1/IL1B/ITGAM/ITGB2/LILRB2/PTAFR/IL6	7
BP	GO:0050867	positive regulation of cell activation	45125	420/18723	6.99061e-08	5.58316e-06	2.39398e-06	BST1/IL1B/ITGAM/ITGB2/LILRB2/PTAFR/IL6	7
BP	GO:0071216	cellular response to biotic stimulus	45095	246/18723	7.87336e-08	5.89518e-06	2.52776e-06	IL1B/LILRB2/PTAFR/TLR2/IL6/PDE4B	6
BP	GO:0001774	microglial cell activation	45034	47/18723	1.0392e-07	7.32329e-06	3.14012e-06	ITGAM/ITGB2/TLR2/IL6	4
BP	GO:0043312	neutrophil degranulation	45003	11/18723	1.22512e-07	8.15388e-06	3.49626e-06	ITGAM/ITGB2/PTAFR	3
BP	GO:0002705	positive regulation of leukocyte mediated immunity	45064	134/18723	1.38511e-07	8.73349e-06	3.74479e-06	IL1B/ITGAM/ITGB2/PTAFR/IL6	5
BP	GO:1902563	regulation of neutrophil activation	45003	12/18723	1.63252e-07	9.77878e-06	4.19299e-06	ITGAM/ITGB2/PTAFR	3
BP	GO:0032496	response to lipopolysaccharide	45095	343/18723	5.57838e-07	3.01165e-05	1.29135e-05	IL1B/LILRB2/PTAFR/TLR2/IL6/PDE4B	6
BP	GO:0032722	positive regulation of chemokine production	45034	71/18723	5.58016e-07	3.01165e-05	1.29135e-05	IL1B/TLR2/TLR7/IL6	4
BP	GO:0032729	positive regulation of interferon-gamma production	45034	72/18723	5.90487e-07	3.01165e-05	1.29135e-05	IL1B/TLR7/TLR8/PDE4B	4
BP	GO:0002283	neutrophil activation involved in immune response	45003	18/18723	6.03335e-07	3.01165e-05	1.29135e-05	ITGAM/ITGB2/PTAFR	3
BP	GO:0006801	superoxide metabolic process	45034	74/18723	6.59625e-07	3.16092e-05	1.35536e-05	BST1/CYBB/ITGAM/ITGB2	4
BP	GO:0002888	positive regulation of myeloid leukocyte mediated immunity	45003	19/18723	7.1603e-07	3.29925e-05	1.41467e-05	ITGAM/ITGB2/PTAFR	3
BP	GO:0002237	response to molecule of bacterial origin	45095	363/18723	7.76976e-07	3.44747e-05	1.47822e-05	IL1B/LILRB2/PTAFR/TLR2/IL6/PDE4B	6
BP	GO:0050727	regulation of inflammatory response	45095	386/18723	1.11176e-06	4.75673e-05	2.03961e-05	BST1/IL1B/MMP9/TLR2/TLR7/IL6	6
BP	GO:0043302	positive regulation of leukocyte degranulation	45003	24/18723	1.49112e-06	6.15987e-05	2.64126e-05	ITGAM/ITGB2/PTAFR	3
BP	GO:0097529	myeloid leukocyte migration	45064	220/18723	1.619e-06	6.46519e-05	2.77217e-05	BST1/ITGB2/CSF3R/IL6/PDE4B	5
BP	GO:1904996	positive regulation of leukocyte adhesion to vascular endothelial cell	45003	25/18723	1.69344e-06	6.54431e-05	2.8061e-05	ITGB2/PTAFR/IL6	3
BP	GO:0002703	regulation of leukocyte mediated immunity	45064	226/18723	1.84794e-06	6.91822e-05	2.96643e-05	IL1B/ITGAM/ITGB2/PTAFR/IL6	5
BP	GO:0030595	leukocyte chemotaxis	45064	230/18723	2.01424e-06	7.0746e-05	3.03348e-05	BST1/ITGB2/CSF3R/IL6/PDE4B	5
BP	GO:0032642	regulation of chemokine production	45034	98/18723	2.04125e-06	7.0746e-05	3.03348e-05	IL1B/TLR2/TLR7/IL6	4
BP	GO:0002444	myeloid leukocyte mediated immunity	45034	99/18723	2.12592e-06	7.0746e-05	3.03348e-05	ITGAM/ITGB2/PTAFR/IL6	4
BP	GO:0032602	chemokine production	45034	99/18723	2.12592e-06	7.0746e-05	3.03348e-05	IL1B/TLR2/TLR7/IL6	4
BP	GO:0002699	positive regulation of immune effector process	45064	235/18723	2.23848e-06	7.10506e-05	3.04654e-05	IL1B/ITGAM/ITGB2/PTAFR/IL6	5
BP	GO:0002443	leukocyte mediated immunity	45095	440/18723	2.37802e-06	7.10506e-05	3.04654e-05	IL1B/ITGAM/ITGB2/PTAFR/TLR8/IL6	6
BP	GO:0010575	positive regulation of vascular endothelial growth factor production	45003	28/18723	2.4077e-06	7.10506e-05	3.04654e-05	HPSE/IL1B/IL6	3
BP	GO:1903039	positive regulation of leukocyte cell-cell adhesion	45064	239/18723	2.43166e-06	7.10506e-05	3.04654e-05	IL1B/ITGB2/LILRB2/PTAFR/IL6	5
BP	GO:0030593	neutrophil chemotaxis	45034	103/18723	2.49092e-06	7.10506e-05	3.04654e-05	BST1/ITGB2/CSF3R/PDE4B	4
BP	GO:0032760	positive regulation of tumor necrosis factor production	45034	103/18723	2.49092e-06	7.10506e-05	3.04654e-05	CYBB/PTAFR/TLR2/IL6	4
BP	GO:1903557	positive regulation of tumor necrosis factor superfamily cytokine production	45034	107/18723	2.9005e-06	8.08092e-05	3.46497e-05	CYBB/PTAFR/TLR2/IL6	4
BP	GO:0002764	immune response-regulating signaling pathway	45095	468/18723	3.39685e-06	9.06394e-05	3.88648e-05	LILRB2/TLR2/TLR7/TLR8/FPR1/PDE4B	6
BP	GO:0032609	interferon-gamma production	45034	112/18723	3.48031e-06	9.06394e-05	3.88648e-05	IL1B/TLR7/TLR8/PDE4B	4
BP	GO:0032649	regulation of interferon-gamma production	45034	112/18723	3.48031e-06	9.06394e-05	3.88648e-05	IL1B/TLR7/TLR8/PDE4B	4
BP	GO:1990266	neutrophil migration	45034	122/18723	4.89245e-06	0.000124705	5.34718e-05	BST1/ITGB2/CSF3R/PDE4B	4
BP	GO:0031349	positive regulation of defense response	45064	278/18723	5.09143e-06	0.000125128	5.36529e-05	IL1B/TLR2/TLR7/TLR8/IL6	5
BP	GO:0042119	neutrophil activation	45003	36/18723	5.22236e-06	0.000125128	5.36529e-05	ITGAM/ITGB2/PTAFR	3
BP	GO:0090322	regulation of superoxide metabolic process	45003	36/18723	5.22236e-06	0.000125128	5.36529e-05	BST1/ITGAM/ITGB2	3
BP	GO:0071621	granulocyte chemotaxis	45034	125/18723	5.3885e-06	0.000125755	5.39218e-05	BST1/ITGB2/CSF3R/PDE4B	4
BP	GO:1903532	positive regulation of secretion by cell	45064	282/18723	5.45848e-06	0.000125755	5.39218e-05	IL1B/ITGAM/ITGB2/PTAFR/TLR2	5
BP	GO:0022409	positive regulation of cell-cell adhesion	45064	284/18723	5.64964e-06	0.000127703	5.47572e-05	IL1B/ITGB2/LILRB2/PTAFR/IL6	5
BP	GO:0032728	positive regulation of interferon-beta production	45003	39/18723	6.67243e-06	0.000148029	6.34727e-05	TLR2/TLR7/TLR8	3
BP	GO:0150077	regulation of neuroinflammatory response	45003	40/18723	7.20911e-06	0.000154223	6.61287e-05	IL1B/MMP9/IL6	3
BP	GO:1904994	regulation of leukocyte adhesion to vascular endothelial cell	45003	40/18723	7.20911e-06	0.000154223	6.61287e-05	ITGB2/PTAFR/IL6	3
BP	GO:0050671	positive regulation of lymphocyte proliferation	45034	137/18723	7.75251e-06	0.000162939	6.98657e-05	BST1/IL1B/LILRB2/IL6	4
BP	GO:0032946	positive regulation of mononuclear cell proliferation	45034	138/18723	7.97914e-06	0.000164811	7.06683e-05	BST1/IL1B/LILRB2/IL6	4
BP	GO:0006909	phagocytosis	45064	308/18723	8.3811e-06	0.000169851	7.28294e-05	IL1B/ITGAM/ITGB2/TLR2/CD93	5
BP	GO:0051047	positive regulation of secretion	45064	310/18723	8.6485e-06	0.000169851	7.28294e-05	IL1B/ITGAM/ITGB2/PTAFR/TLR2	5
BP	GO:0060326	cell chemotaxis	45064	310/18723	8.6485e-06	0.000169851	7.28294e-05	BST1/ITGB2/CSF3R/IL6/PDE4B	5
BP	GO:0050729	positive regulation of inflammatory response	45034	142/18723	8.93494e-06	0.000170926	7.32904e-05	IL1B/TLR2/TLR7/IL6	4
BP	GO:0036230	granulocyte activation	45003	43/18723	8.98859e-06	0.000170926	7.32904e-05	ITGAM/ITGB2/PTAFR	3
BP	GO:0042554	superoxide anion generation	45003	44/18723	9.6405e-06	0.000177682	7.61872e-05	CYBB/ITGAM/ITGB2	3
BP	GO:0150076	neuroinflammatory response	45003	44/18723	9.6405e-06	0.000177682	7.61872e-05	IL1B/MMP9/IL6	3
BP	GO:0097530	granulocyte migration	45034	148/18723	1.05239e-05	0.000191025	8.19087e-05	BST1/ITGB2/CSF3R/PDE4B	4
BP	GO:0043300	regulation of leukocyte degranulation	45003	46/18723	1.10365e-05	0.000195506	8.38302e-05	ITGAM/ITGB2/PTAFR	3
BP	GO:0070665	positive regulation of leukocyte proliferation	45034	150/18723	1.10972e-05	0.000195506	8.38302e-05	BST1/IL1B/LILRB2/IL6	4
BP	GO:0071214	cellular response to abiotic stimulus	45064	331/18723	1.18807e-05	0.000203329	8.71845e-05	IL1B/MMP9/PTAFR/TLR7/TLR8	5
BP	GO:0104004	cellular response to environmental stimulus	45064	331/18723	1.18807e-05	0.000203329	8.71845e-05	IL1B/MMP9/PTAFR/TLR7/TLR8	5
BP	GO:1903037	regulation of leukocyte cell-cell adhesion	45064	336/18723	1.2774e-05	0.000215538	9.24195e-05	IL1B/ITGB2/LILRB2/PTAFR/IL6	5
BP	GO:0002697	regulation of immune effector process	45064	339/18723	1.33346e-05	0.000221874	9.51361e-05	IL1B/ITGAM/ITGB2/PTAFR/IL6	5
BP	GO:1903307	positive regulation of regulated secretory pathway	45003	51/18723	1.50952e-05	0.000247726	0.000106221	ITGAM/ITGB2/PTAFR	3
BP	GO:0002886	regulation of myeloid leukocyte mediated immunity	45003	56/18723	2.00327e-05	0.000315779	0.000135401	ITGAM/ITGB2/PTAFR	3
BP	GO:0032608	interferon-beta production	45003	56/18723	2.00327e-05	0.000315779	0.000135401	TLR2/TLR7/TLR8	3
BP	GO:0032648	regulation of interferon-beta production	45003	56/18723	2.00327e-05	0.000315779	0.000135401	TLR2/TLR7/TLR8	3
BP	GO:0007159	leukocyte cell-cell adhesion	45064	371/18723	2.05987e-05	0.000320484	0.000137419	IL1B/ITGB2/LILRB2/PTAFR/IL6	5
BP	GO:0061756	leukocyte adhesion to vascular endothelial cell	45003	57/18723	2.1133e-05	0.00032458	0.000139175	ITGB2/PTAFR/IL6	3
BP	GO:0010574	regulation of vascular endothelial growth factor production	45003	58/18723	2.22723e-05	0.000333527	0.000143011	HPSE/IL1B/IL6	3
BP	GO:0032481	positive regulation of type I interferon production	45003	58/18723	2.22723e-05	0.000333527	0.000143011	TLR2/TLR7/TLR8	3
BP	GO:0032640	tumor necrosis factor production	45034	181/18723	2.3254e-05	0.000339736	0.000145673	CYBB/PTAFR/TLR2/IL6	4
BP	GO:0032680	regulation of tumor necrosis factor production	45034	181/18723	2.3254e-05	0.000339736	0.000145673	CYBB/PTAFR/TLR2/IL6	4
BP	GO:0031663	lipopolysaccharide-mediated signaling pathway	45003	60/18723	2.46708e-05	0.000356091	0.000152687	IL1B/PTAFR/TLR2	3
BP	GO:0071706	tumor necrosis factor superfamily cytokine production	45034	186/18723	2.58776e-05	0.000361228	0.000154889	CYBB/PTAFR/TLR2/IL6	4
BP	GO:1903555	regulation of tumor necrosis factor superfamily cytokine production	45034	186/18723	2.58776e-05	0.000361228	0.000154889	CYBB/PTAFR/TLR2/IL6	4
BP	GO:0034113	heterotypic cell-cell adhesion	45003	61/18723	2.59312e-05	0.000361228	0.000154889	IL1B/ITGB2/LILRB2	3
BP	GO:0010573	vascular endothelial growth factor production	45003	62/18723	2.72334e-05	0.000375007	0.000160797	HPSE/IL1B/IL6	3
BP	GO:0014015	positive regulation of gliogenesis	45003	66/18723	3.28717e-05	0.000447503	0.000191883	IL1B/TLR2/IL6	3
BP	GO:1901224	positive regulation of NIK/NF-kappaB signaling	45003	69/18723	3.75694e-05	0.000505709	0.00021684	IL1B/TLR2/TLR7	3
BP	GO:0032103	positive regulation of response to external stimulus	45064	427/18723	4.04033e-05	0.000537813	0.000230606	IL1B/TLR2/TLR7/TLR8/IL6	5
BP	GO:0043299	leukocyte degranulation	45003	73/18723	4.44908e-05	0.000585714	0.000251145	ITGAM/ITGB2/PTAFR	3
BP	GO:0045785	positive regulation of cell adhesion	45064	437/18723	4.51205e-05	0.000587547	0.000251931	IL1B/ITGB2/LILRB2/PTAFR/IL6	5
BP	GO:0022407	regulation of cell-cell adhesion	45064	448/18723	5.07927e-05	0.000654298	0.000280553	IL1B/ITGB2/LILRB2/PTAFR/IL6	5
BP	GO:0050670	regulation of lymphocyte proliferation	45034	225/18723	5.44355e-05	0.000693763	0.000297475	BST1/IL1B/LILRB2/IL6	4
BP	GO:0032944	regulation of mononuclear cell proliferation	45034	227/18723	5.63426e-05	0.000710509	0.000304656	BST1/IL1B/LILRB2/IL6	4
BP	GO:0071260	cellular response to mechanical stimulus	45003	81/18723	6.07393e-05	0.000757976	0.000325009	IL1B/TLR7/TLR8	3
BP	GO:0072593	reactive oxygen species metabolic process	45034	239/18723	6.88295e-05	0.000850079	0.000364501	BST1/CYBB/ITGAM/ITGB2	4
BP	GO:0045921	positive regulation of exocytosis	45003	86/18723	7.26372e-05	0.000887952	0.000380741	ITGAM/ITGB2/PTAFR	3
BP	GO:0070663	regulation of leukocyte proliferation	45034	245/18723	7.57792e-05	0.000917005	0.000393198	BST1/IL1B/LILRB2/IL6	4
BP	GO:0002275	myeloid cell activation involved in immune response	45003	91/18723	8.59668e-05	0.00102988	0.000441598	ITGAM/ITGB2/PTAFR	3
BP	GO:0032479	regulation of type I interferon production	45003	95/18723	9.77117e-05	0.00114763	0.000492088	TLR2/TLR7/TLR8	3
BP	GO:0032606	type I interferon production	45003	95/18723	9.77117e-05	0.00114763	0.000492088	TLR2/TLR7/TLR8	3
BP	GO:0051607	defense response to virus	45034	265/18723	0.000102673	0.00118271	0.00050713	TLR2/TLR7/TLR8/IL6	4
BP	GO:0140546	defense response to symbiont	45034	265/18723	0.000102673	0.00118271	0.00050713	TLR2/TLR7/TLR8/IL6	4
BP	GO:0042102	positive regulation of T cell proliferation	45003	101/18723	0.00011722	0.00130191	0.000558241	IL1B/LILRB2/IL6	3
BP	GO:0001780	neutrophil homeostasis	44975	17/18723	0.000117712	0.00130191	0.000558241	IL6/PDE4B	2
BP	GO:0042053	regulation of dopamine metabolic process	44975	17/18723	0.000117712	0.00130191	0.000558241	ITGAM/ITGB2	2
BP	GO:0042069	regulation of catecholamine metabolic process	44975	17/18723	0.000117712	0.00130191	0.000558241	ITGAM/ITGB2	2
BP	GO:0002366	leukocyte activation involved in immune response	45034	275/18723	0.000118455	0.00130191	0.000558241	ITGAM/ITGB2/PTAFR/IL6	4
BP	GO:0014013	regulation of gliogenesis	45003	103/18723	0.000124246	0.00135165	0.000579566	IL1B/TLR2/IL6	3
BP	GO:0002263	cell activation involved in immune response	45034	279/18723	0.000125236	0.00135165	0.000579566	ITGAM/ITGB2/PTAFR/IL6	4
BP	GO:0048661	positive regulation of smooth muscle cell proliferation	45003	104/18723	0.000127859	0.00136478	0.000585195	MMP9/PTAFR/IL6	3
BP	GO:0007249	I-kappaB kinase/NF-kappaB signaling	45034	281/18723	0.000128731	0.00136478	0.000585195	IL1B/TLR2/TLR7/TLR8	4
BP	GO:0035743	CD4-positive, alpha-beta T cell cytokine production	44975	18/18723	0.000132351	0.00137875	0.000591186	IL1B/IL6	2
BP	GO:0150078	positive regulation of neuroinflammatory response	44975	18/18723	0.000132351	0.00137875	0.000591186	IL1B/IL6	2
BP	GO:0007229	integrin-mediated signaling pathway	45003	107/18723	0.00013911	0.00143667	0.000616021	BST1/ITGAM/ITGB2	3
BP	GO:0046651	lymphocyte proliferation	45034	288/18723	0.000141523	0.00144909	0.00062135	BST1/IL1B/LILRB2/IL6	4
BP	GO:0032943	mononuclear cell proliferation	45034	291/18723	0.000147278	0.00149525	0.000641139	BST1/IL1B/LILRB2/IL6	4
BP	GO:1901222	regulation of NIK/NF-kappaB signaling	45003	112/18723	0.00015926	0.00160331	0.000687473	IL1B/TLR2/TLR7	3
BP	GO:0032930	positive regulation of superoxide anion generation	44975	20/18723	0.00016417	0.00162542	0.000696954	ITGAM/ITGB2	2
BP	GO:0060252	positive regulation of glial cell proliferation	44975	20/18723	0.00016417	0.00162542	0.000696954	IL1B/IL6	2
BP	GO:0051222	positive regulation of protein transport	45034	303/18723	0.000172011	0.0016891	0.000724259	IL1B/ITGAM/ITGB2/TLR2	4
BP	GO:0007252	I-kappaB phosphorylation	44975	21/18723	0.000181347	0.00176629	0.00075736	TLR2/TLR7	2
BP	GO:0032727	positive regulation of interferon-alpha production	44975	22/18723	0.000199369	0.00191815	0.000822475	TLR7/TLR8	2
BP	GO:0002224	toll-like receptor signaling pathway	45003	121/18723	0.000200141	0.00191815	0.000822475	TLR2/TLR7/TLR8	3
BP	GO:0070661	leukocyte proliferation	45034	318/18723	0.000207006	0.0019682	0.000843934	BST1/IL1B/LILRB2/IL6	4
BP	GO:1904951	positive regulation of establishment of protein localization	45034	319/18723	0.000209508	0.00197631	0.000847411	IL1B/ITGAM/ITGB2/TLR2	4
BP	GO:0002726	positive regulation of T cell cytokine production	44975	24/18723	0.000237935	0.00219267	0.000940182	IL1B/IL6	2
BP	GO:0002755	MyD88-dependent toll-like receptor signaling pathway	44975	24/18723	0.000237935	0.00219267	0.000940182	TLR2/TLR8	2
BP	GO:0032928	regulation of superoxide anion generation	44975	24/18723	0.000237935	0.00219267	0.000940182	ITGAM/ITGB2	2
BP	GO:0048545	response to steroid hormone	45034	339/18723	0.000264297	0.00241701	0.00103638	CYBB/PTAFR/TLR2/IL6	4
BP	GO:1903305	regulation of regulated secretory pathway	45003	136/18723	0.000282412	0.0025631	0.00109902	ITGAM/ITGB2/PTAFR	3
BP	GO:0002675	positive regulation of acute inflammatory response	44975	28/18723	0.000325127	0.00288296	0.00123617	IL1B/IL6	2
BP	GO:0032607	interferon-alpha production	44975	28/18723	0.000325127	0.00288296	0.00123617	TLR7/TLR8	2
BP	GO:0032647	regulation of interferon-alpha production	44975	28/18723	0.000325127	0.00288296	0.00123617	TLR7/TLR8	2
BP	GO:0038061	NIK/NF-kappaB signaling	45003	143/18723	0.000327281	0.00288296	0.00123617	IL1B/TLR2/TLR7	3
BP	GO:0051251	positive regulation of lymphocyte activation	45034	362/18723	0.000339315	0.00295937	0.00126893	BST1/IL1B/LILRB2/IL6	4
BP	GO:0051961	negative regulation of nervous system development	45003	145/18723	0.000340896	0.00295937	0.00126893	IL1B/TLR2/IL6	3
BP	GO:0009615	response to virus	45034	367/18723	0.000357457	0.00308081	0.00132101	TLR2/TLR7/TLR8/IL6	4
BP	GO:0070498	interleukin-1-mediated signaling pathway	44975	30/18723	0.000373728	0.00317536	0.00136155	IL1B/IL6	2
BP	GO:0090314	positive regulation of protein targeting to membrane	44975	30/18723	0.000373728	0.00317536	0.00136155	ITGAM/ITGB2	2
BP	GO:0033238	regulation of cellular amine metabolic process	44975	31/18723	0.000399275	0.00336853	0.00144437	ITGAM/ITGB2	2
BP	GO:1901889	negative regulation of cell junction assembly	44975	32/18723	0.000425651	0.00356594	0.00152902	IL1B/TLR2	2
BP	GO:2000377	regulation of reactive oxygen species metabolic process	45003	157/18723	0.000430306	0.00357991	0.00153501	BST1/ITGAM/ITGB2	3
BP	GO:0090316	positive regulation of intracellular protein transport	45003	160/18723	0.000454792	0.00375752	0.00161117	IL1B/ITGAM/ITGB2	3
BP	GO:0032743	positive regulation of interleukin-2 production	44975	34/18723	0.000480883	0.00394588	0.00169193	IL1B/PDE4B	2
BP	GO:0031960	response to corticosteroid	45003	167/18723	0.00051537	0.00420009	0.00180093	CYBB/PTAFR/IL6	3
BP	GO:0002691	regulation of cellular extravasation	44975	36/18723	0.000539415	0.00430813	0.00184726	BST1/PTAFR	2
BP	GO:0060251	regulation of glial cell proliferation	44975	36/18723	0.000539415	0.00430813	0.00184726	IL1B/IL6	2
BP	GO:0090313	regulation of protein targeting to membrane	44975	36/18723	0.000539415	0.00430813	0.00184726	ITGAM/ITGB2	2
BP	GO:0042129	regulation of T cell proliferation	45003	171/18723	0.000552201	0.00438104	0.00187852	IL1B/LILRB2/IL6	3
BP	GO:0002221	pattern recognition receptor signaling pathway	45003	172/18723	0.000561666	0.00442681	0.00189815	TLR2/TLR7/TLR8	3
BP	GO:0002369	T cell cytokine production	44975	37/18723	0.000569914	0.00443349	0.00190101	IL1B/IL6	2
BP	GO:0002724	regulation of T cell cytokine production	44975	37/18723	0.000569914	0.00443349	0.00190101	IL1B/IL6	2
BP	GO:0097242	amyloid-beta clearance	44975	38/18723	0.000601234	0.00464695	0.00199254	ITGAM/ITGB2	2
BP	GO:0042417	dopamine metabolic process	44975	39/18723	0.000633372	0.00486397	0.0020856	ITGAM/ITGB2	2
BP	GO:0048660	regulation of smooth muscle cell proliferation	45003	180/18723	0.000641152	0.00489235	0.00209777	MMP9/PTAFR/IL6	3
BP	GO:0071276	cellular response to cadmium ion	44975	40/18723	0.000666328	0.00505229	0.00216634	CYBB/MMP9	2
BP	GO:0048659	smooth muscle cell proliferation	45003	184/18723	0.000683457	0.00514957	0.00220806	MMP9/PTAFR/IL6	3
BP	GO:0032733	positive regulation of interleukin-10 production	44975	41/18723	0.0007001	0.005242	0.00224769	TLR2/IL6	2
BP	GO:1903793	positive regulation of anion transport	44975	43/18723	0.000770087	0.00573021	0.00245703	IL1B/PTAFR	2
BP	GO:1901654	response to ketone	45003	194/18723	0.000796929	0.00589334	0.00252697	CYBB/PTAFR/TLR2	3
BP	GO:0035987	endodermal cell differentiation	44975	45/18723	0.000843321	0.00619815	0.00265767	ITGB2/MMP9	2
BP	GO:0042098	T cell proliferation	45003	199/18723	0.000857902	0.00626687	0.00268714	IL1B/LILRB2/IL6	3
BP	GO:0017157	regulation of exocytosis	45003	202/18723	0.000895875	0.00646541	0.00277227	ITGAM/ITGB2/PTAFR	3
BP	GO:0032388	positive regulation of intracellular transport	45003	202/18723	0.000895875	0.00646541	0.00277227	IL1B/ITGAM/ITGB2	3
BP	GO:0051051	negative regulation of transport	45034	470/18723	0.000906855	0.00650546	0.00278944	IL1B/LILRB2/MMP9/TLR2	4
BP	GO:0019221	cytokine-mediated signaling pathway	45034	472/18723	0.000921327	0.00656994	0.00281709	IL1B/LILRB2/CSF3R/IL6	4
BP	GO:0002673	regulation of acute inflammatory response	44975	48/18723	0.000959235	0.00679978	0.00291564	IL1B/IL6	2
BP	GO:0006953	acute-phase response	44975	49/18723	0.000999485	0.00698133	0.00299349	IL1B/IL6	2
BP	GO:0030225	macrophage differentiation	44975	49/18723	0.000999485	0.00698133	0.00299349	MMP9/TLR2	2
BP	GO:0002685	regulation of leukocyte migration	45003	210/18723	0.00100233	0.00698133	0.00299349	BST1/PTAFR/IL6	3
BP	GO:0034765	regulation of ion transmembrane transport	45034	491/18723	0.0010671	0.0073895	0.00316851	CYBB/MMP9/PTAFR/PDE4B	4
BP	GO:0014009	glial cell proliferation	44975	51/18723	0.00108239	0.00740055	0.00317324	IL1B/IL6	2
BP	GO:0009612	response to mechanical stimulus	45003	216/18723	0.00108723	0.00740055	0.00317324	IL1B/TLR7/TLR8	3
BP	GO:0050870	positive regulation of T cell activation	45003	216/18723	0.00108723	0.00740055	0.00317324	IL1B/LILRB2/IL6	3
BP	GO:0010718	positive regulation of epithelial to mesenchymal transition	44975	52/18723	0.00112505	0.00761473	0.00326508	IL1B/IL6	2
BP	GO:0044706	multi-multicellular organism process	45003	220/18723	0.00114628	0.00771488	0.00330802	IL1B/MMP9/PTAFR	3
BP	GO:0007566	embryo implantation	44975	53/18723	0.0011685	0.00782048	0.0033533	IL1B/MMP9	2
BP	GO:0001706	endoderm formation	44975	54/18723	0.00121275	0.00798285	0.00342293	ITGB2/MMP9	2
BP	GO:0006584	catecholamine metabolic process	44975	54/18723	0.00121275	0.00798285	0.00342293	ITGAM/ITGB2	2
BP	GO:0009712	catechol-containing compound metabolic process	44975	54/18723	0.00121275	0.00798285	0.00342293	ITGAM/ITGB2	2
BP	GO:0050769	positive regulation of neurogenesis	45003	225/18723	0.00122292	0.00800579	0.00343276	IL1B/TLR2/IL6	3
BP	GO:0033157	regulation of intracellular protein transport	45003	229/18723	0.00128651	0.00837633	0.00359164	IL1B/ITGAM/ITGB2	3
BP	GO:0045055	regulated exocytosis	45003	230/18723	0.00130273	0.0083966	0.00360033	ITGAM/ITGB2/PTAFR	3
BP	GO:0002711	positive regulation of T cell mediated immunity	44975	56/18723	0.00130365	0.0083966	0.00360033	IL1B/IL6	2
BP	GO:0007160	cell-matrix adhesion	45003	233/18723	0.00135217	0.00866254	0.00371436	BST1/HPSE/ITGB2	3
BP	GO:0032613	interleukin-10 production	44975	62/18723	0.00159532	0.00985152	0.00422418	TLR2/IL6	2
BP	GO:0032615	interleukin-12 production	44975	62/18723	0.00159532	0.00985152	0.00422418	TLR2/TLR8	2
BP	GO:0032623	interleukin-2 production	44975	62/18723	0.00159532	0.00985152	0.00422418	IL1B/PDE4B	2
BP	GO:0032653	regulation of interleukin-10 production	44975	62/18723	0.00159532	0.00985152	0.00422418	TLR2/IL6	2
BP	GO:0032655	regulation of interleukin-12 production	44975	62/18723	0.00159532	0.00985152	0.00422418	TLR2/TLR8	2
BP	GO:0032663	regulation of interleukin-2 production	44975	62/18723	0.00159532	0.00985152	0.00422418	IL1B/PDE4B	2
BP	GO:0032731	positive regulation of interleukin-1 beta production	44975	62/18723	0.00159532	0.00985152	0.00422418	TLR8/IL6	2
BP	GO:0033002	muscle cell proliferation	45003	248/18723	0.00161711	0.00993488	0.00425992	MMP9/PTAFR/IL6	3
BP	GO:0022617	extracellular matrix disassembly	44975	63/18723	0.00164669	0.010065	0.00431571	MMP9/IL6	2
BP	GO:0070542	response to fatty acid	44975	64/18723	0.00169884	0.010331	0.00442979	PTAFR/TLR2	2
BP	GO:0002720	positive regulation of cytokine production involved in immune response	44975	65/18723	0.00175178	0.0105991	0.00454475	IL1B/IL6	2
BP	GO:0030217	T cell differentiation	45003	257/18723	0.00179069	0.0107801	0.00462235	IL1B/LILRB2/IL6	3
BP	GO:0051091	positive regulation of DNA-binding transcription factor activity	45003	260/18723	0.00185104	0.0110877	0.00475425	IL1B/TLR2/IL6	3
BP	GO:0046686	response to cadmium ion	44975	68/18723	0.00191526	0.0114153	0.00489472	CYBB/MMP9	2
BP	GO:0050730	regulation of peptidyl-tyrosine phosphorylation	45003	264/18723	0.00193348	0.0114669	0.00491681	BST1/ITGB2/IL6	3
BP	GO:0050805	negative regulation of synaptic transmission	44975	69/18723	0.00197131	0.0116337	0.00498833	IL1B/LILRB2	2
BP	GO:0032412	regulation of ion transmembrane transporter activity	45003	267/18723	0.00199679	0.0117263	0.00502805	MMP9/PTAFR/PDE4B	3
BP	GO:0050708	regulation of protein secretion	45003	268/18723	0.00201819	0.0117941	0.00505712	IL1B/TLR2/IL6	3
BP	GO:0045123	cellular extravasation	44975	70/18723	0.00202814	0.0117947	0.00505739	BST1/PTAFR	2
BP	GO:0051962	positive regulation of nervous system development	45003	272/18723	0.00210519	0.0121836	0.00522416	IL1B/TLR2/IL6	3
BP	GO:0032732	positive regulation of interleukin-1 production	44975	73/18723	0.00220325	0.0126899	0.00544124	TLR8/IL6	2
BP	GO:0022898	regulation of transmembrane transporter activity	45003	278/18723	0.00224004	0.01284	0.00550561	MMP9/PTAFR/PDE4B	3
BP	GO:0045685	regulation of glial cell differentiation	44975	76/18723	0.0023853	0.0135431	0.00580707	TLR2/IL6	2
BP	GO:2000379	positive regulation of reactive oxygen species metabolic process	44975	76/18723	0.0023853	0.0135431	0.00580707	ITGAM/ITGB2	2
BP	GO:0007492	endoderm development	44975	77/18723	0.00244752	0.0138308	0.00593043	ITGB2/MMP9	2
BP	GO:0046209	nitric oxide metabolic process	44975	81/18723	0.00270401	0.0151374	0.0064907	IL1B/TLR2	2
BP	GO:1903533	regulation of protein targeting	44975	81/18723	0.00270401	0.0151374	0.0064907	ITGAM/ITGB2	2
BP	GO:0010720	positive regulation of cell development	45003	298/18723	0.00272812	0.0152013	0.0065181	IL1B/TLR2/IL6	3
BP	GO:2001057	reactive nitrogen species metabolic process	44975	82/18723	0.00277004	0.0153635	0.00658762	IL1B/TLR2	2
BP	GO:0042063	gliogenesis	45003	301/18723	0.00280656	0.0154943	0.00664371	IL1B/TLR2/IL6	3
BP	GO:0098586	cellular response to virus	44975	84/18723	0.00290436	0.0159607	0.00684369	TLR7/IL6	2
BP	GO:0002709	regulation of T cell mediated immunity	44975	85/18723	0.00297266	0.0162614	0.00697263	IL1B/IL6	2
BP	GO:0032409	regulation of transporter activity	45003	310/18723	0.00305025	0.01661	0.00712212	MMP9/PTAFR/PDE4B	3
BP	GO:0001776	leukocyte homeostasis	44975	87/18723	0.0031115	0.0167156	0.0071674	IL6/PDE4B	2
BP	GO:0019915	lipid storage	44975	87/18723	0.0031115	0.0167156	0.0071674	IL1B/IL6	2
BP	GO:0044070	regulation of anion transport	44975	87/18723	0.0031115	0.0167156	0.0071674	IL1B/PTAFR	2
BP	GO:0002768	immune response-regulating cell surface receptor signaling pathway	45003	315/18723	0.00319112	0.0170668	0.00731799	LILRB2/FPR1/PDE4B	3
BP	GO:0006959	humoral immune response	45003	317/18723	0.00324858	0.0172969	0.00741664	BST1/IL1B/IL6	3
BP	GO:0071496	cellular response to external stimulus	45003	320/18723	0.00333596	0.0176835	0.00758243	IL1B/TLR7/TLR8	3
BP	GO:0050863	regulation of T cell activation	45003	329/18723	0.00360678	0.0190349	0.00816189	IL1B/LILRB2/IL6	3
BP	GO:0050764	regulation of phagocytosis	44975	95/18723	0.00369683	0.0194246	0.00832896	IL1B/TLR2	2
BP	GO:0002718	regulation of cytokine production involved in immune response	44975	96/18723	0.00377334	0.01974	0.00846422	IL1B/IL6	2
BP	GO:1901216	positive regulation of neuron death	44975	97/18723	0.00385059	0.0200112	0.00858048	ITGAM/ITGB2	2
BP	GO:0032386	regulation of intracellular transport	45003	337/18723	0.00385858	0.0200112	0.00858048	IL1B/ITGAM/ITGB2	3
BP	GO:0002367	cytokine production involved in immune response	44975	98/18723	0.00392858	0.0202864	0.00869849	IL1B/IL6	2
BP	GO:0010717	regulation of epithelial to mesenchymal transition	44975	99/18723	0.0040073	0.0205877	0.0088277	IL1B/IL6	2
BP	GO:0045765	regulation of angiogenesis	45003	342/18723	0.00402131	0.0205877	0.0088277	CYBB/IL1B/IL6	3
BP	GO:0006576	cellular biogenic amine metabolic process	44975	101/18723	0.00416696	0.0211526	0.00906991	ITGAM/ITGB2	2
BP	GO:0050830	defense response to Gram-positive bacterium	44975	101/18723	0.00416696	0.0211526	0.00906991	TLR2/IL6	2
BP	GO:1901342	regulation of vasculature development	45003	348/18723	0.00422207	0.021342	0.00915111	CYBB/IL1B/IL6	3
BP	GO:0002449	lymphocyte mediated immunity	45003	350/18723	0.00429034	0.0215959	0.00925999	IL1B/TLR8/IL6	3
BP	GO:0006887	exocytosis	45003	352/18723	0.00435927	0.0218511	0.00936941	ITGAM/ITGB2/PTAFR	3
BP	GO:0032963	collagen metabolic process	44975	104/18723	0.00441192	0.0220229	0.00944307	MMP9/IL6	2
BP	GO:0002460	adaptive immune response based on somatic recombination of immune receptors built from immunoglobulin superfamily domains	45003	356/18723	0.00449918	0.0223652	0.00958986	IL1B/TLR8/IL6	3
BP	GO:1905477	positive regulation of protein localization to membrane	44975	106/18723	0.00457888	0.0226673	0.00971941	ITGAM/ITGB2	2
BP	GO:0009306	protein secretion	45003	359/18723	0.00460589	0.0227072	0.00973652	IL1B/TLR2/IL6	3
BP	GO:0035592	establishment of protein localization to extracellular region	45003	360/18723	0.00464181	0.0227905	0.00977223	IL1B/TLR2/IL6	3
BP	GO:0002824	positive regulation of adaptive immune response based on somatic recombination of immune receptors built from immunoglobulin superfamily domains	44975	107/18723	0.00466345	0.0228033	0.00977771	IL1B/IL6	2
BP	GO:0031589	cell-substrate adhesion	45003	363/18723	0.00475057	0.0231349	0.0099199	BST1/HPSE/ITGB2	3
BP	GO:0050767	regulation of neurogenesis	45003	364/18723	0.00478717	0.0232188	0.00995585	IL1B/TLR2/IL6	3
BP	GO:0002456	T cell mediated immunity	44975	109/18723	0.00483475	0.023355	0.0100143	IL1B/IL6	2
BP	GO:0018958	phenol-containing compound metabolic process	44975	110/18723	0.00492149	0.0234622	0.0100602	ITGAM/ITGB2	2
BP	GO:0032611	interleukin-1 beta production	44975	110/18723	0.00492149	0.0234622	0.0100602	TLR8/IL6	2
BP	GO:0032651	regulation of interleukin-1 beta production	44975	110/18723	0.00492149	0.0234622	0.0100602	TLR8/IL6	2
BP	GO:0071692	protein localization to extracellular region	45003	368/18723	0.00493529	0.0234622	0.0100602	IL1B/TLR2/IL6	3
BP	GO:0002526	acute inflammatory response	44975	112/18723	0.00509712	0.0239654	0.010276	IL1B/IL6	2
BP	GO:0002821	positive regulation of adaptive immune response	44975	112/18723	0.00509712	0.0239654	0.010276	IL1B/IL6	2
BP	GO:0030098	lymphocyte differentiation	45003	374/18723	0.00516267	0.0239654	0.010276	IL1B/LILRB2/IL6	3
BP	GO:0002708	positive regulation of lymphocyte mediated immunity	44975	113/18723	0.00518602	0.0239654	0.010276	IL1B/IL6	2
BP	GO:0044106	cellular amine metabolic process	44975	113/18723	0.00518602	0.0239654	0.010276	ITGAM/ITGB2	2
BP	GO:0071347	cellular response to interleukin-1	44975	113/18723	0.00518602	0.0239654	0.010276	IL1B/IL6	2
BP	GO:0002253	activation of immune response	45003	375/18723	0.00520118	0.0239654	0.010276	IL1B/FPR1/PDE4B	3
BP	GO:0018108	peptidyl-tyrosine phosphorylation	45003	375/18723	0.00520118	0.0239654	0.010276	BST1/ITGB2/IL6	3
BP	GO:0018212	peptidyl-tyrosine modification	45003	378/18723	0.00531775	0.0244087	0.0104661	BST1/ITGB2/IL6	3
BP	GO:0030099	myeloid cell differentiation	45003	381/18723	0.00543589	0.0248557	0.0106578	MMP9/TLR2/CSF3R	3
BP	GO:0021782	glial cell development	44975	116/18723	0.00545699	0.0248573	0.0106584	TLR2/IL6	2
BP	GO:0002702	positive regulation of production of molecular mediator of immune response	44975	117/18723	0.00554874	0.0251795	0.0107966	IL1B/IL6	2
BP	GO:0009308	amine metabolic process	44975	118/18723	0.00564121	0.0255025	0.0109351	ITGAM/ITGB2	2
BP	GO:0001704	formation of primary germ layer	44975	121/18723	0.00592286	0.0266751	0.0114379	ITGB2/MMP9	2
BP	GO:0002688	regulation of leukocyte chemotaxis	44975	122/18723	0.00601815	0.0270028	0.0115784	BST1/IL6	2
BP	GO:0006690	icosanoid metabolic process	44975	123/18723	0.00611415	0.0273312	0.0117192	IL1B/TLR2	2
BP	GO:0006911	phagocytosis, engulfment	44975	127/18723	0.00650518	0.028971	0.0124223	ITGAM/ITGB2	2
BP	GO:0032612	interleukin-1 production	44975	128/18723	0.00660469	0.0291971	0.0125193	TLR8/IL6	2
BP	GO:0032652	regulation of interleukin-1 production	44975	128/18723	0.00660469	0.0291971	0.0125193	TLR8/IL6	2
BP	GO:0043434	response to peptide hormone	45003	414/18723	0.00684153	0.0301329	0.0129205	CYBB/IL1B/TLR2	3
BP	GO:0006612	protein targeting to membrane	44975	131/18723	0.00690739	0.0303115	0.0129971	ITGAM/ITGB2	2
BP	GO:0002687	positive regulation of leukocyte migration	44975	135/18723	0.00732069	0.0320001	0.0137212	PTAFR/IL6	2
BP	GO:0050808	synapse organization	45003	426/18723	0.00740179	0.0320001	0.0137212	ITGAM/LILRB2/TLR2	3
BP	GO:1903131	mononuclear cell differentiation	45003	426/18723	0.00740179	0.0320001	0.0137212	IL1B/LILRB2/IL6	3
BP	GO:0045727	positive regulation of translation	44975	136/18723	0.00742574	0.0320001	0.0137212	PTAFR/IL6	2
BP	GO:0099024	plasma membrane invagination	44975	136/18723	0.00742574	0.0320001	0.0137212	ITGAM/ITGB2	2
BP	GO:0050768	negative regulation of neurogenesis	44975	140/18723	0.00785279	0.0337192	0.0144583	IL1B/IL6	2
BP	GO:0051090	regulation of DNA-binding transcription factor activity	45003	440/18723	0.00808925	0.0346104	0.0148404	IL1B/TLR2/IL6	3
BP	GO:0034763	negative regulation of transmembrane transport	44975	143/18723	0.00818025	0.0346287	0.0148483	IL1B/MMP9	2
BP	GO:0062013	positive regulation of small molecule metabolic process	44975	143/18723	0.00818025	0.0346287	0.0148483	IL1B/PTAFR	2
BP	GO:0070555	response to interleukin-1	44975	143/18723	0.00818025	0.0346287	0.0148483	IL1B/IL6	2
BP	GO:0022411	cellular component disassembly	45003	443/18723	0.00824134	0.0346426	0.0148542	ITGAM/MMP9/IL6	3
BP	GO:0051960	regulation of nervous system development	45003	443/18723	0.00824134	0.0346426	0.0148542	IL1B/TLR2/IL6	3
BP	GO:0010324	membrane invagination	44975	144/18723	0.00829076	0.0347284	0.014891	ITGAM/ITGB2	2
BP	GO:0003012	muscle system process	45003	452/18723	0.00870785	0.0363484	0.0155857	IL1B/PTAFR/PDE4B	3
BP	GO:0051384	response to glucocorticoid	44975	148/18723	0.00873955	0.0363541	0.0155881	PTAFR/IL6	2
BP	GO:0050871	positive regulation of B cell activation	44975	152/18723	0.0091991	0.0378562	0.0162322	BST1/IL6	2
BP	GO:0051092	positive regulation of NF-kappaB transcription factor activity	44975	152/18723	0.0091991	0.0378562	0.0162322	IL1B/TLR2	2
BP	GO:0009410	response to xenobiotic stimulus	45003	462/18723	0.00924428	0.0378562	0.0162322	CYBB/IL1B/PDE4B	3
BP	GO:0030856	regulation of epithelial cell differentiation	44975	154/18723	0.00943288	0.0378562	0.0162322	IL1B/MMP9	2
BP	GO:0034614	cellular response to reactive oxygen species	44975	155/18723	0.00955077	0.0378562	0.0162322	MMP9/IL6	2
BP	GO:0002765	immune response-inhibiting signal transduction	44944	10/18723	0.00957465	0.0378562	0.0162322	LILRB2	1
BP	GO:0033080	immature T cell proliferation in thymus	44944	10/18723	0.00957465	0.0378562	0.0162322	IL1B	1
BP	GO:0070091	glucagon secretion	44944	10/18723	0.00957465	0.0378562	0.0162322	IL6	1
BP	GO:0070092	regulation of glucagon secretion	44944	10/18723	0.00957465	0.0378562	0.0162322	IL6	1
BP	GO:0070391	response to lipoteichoic acid	44944	10/18723	0.00957465	0.0378562	0.0162322	TLR2	1
BP	GO:0071223	cellular response to lipoteichoic acid	44944	10/18723	0.00957465	0.0378562	0.0162322	TLR2	1
BP	GO:1905809	negative regulation of synapse organization	44944	10/18723	0.00957465	0.0378562	0.0162322	TLR2	1
BP	GO:2000659	regulation of interleukin-1-mediated signaling pathway	44944	10/18723	0.00957465	0.0378562	0.0162322	IL6	1
BP	GO:2000674	regulation of type B pancreatic cell apoptotic process	44944	10/18723	0.00957465	0.0378562	0.0162322	IL6	1
BP	GO:2001225	regulation of chloride transport	44944	10/18723	0.00957465	0.0378562	0.0162322	PTAFR	1
BP	GO:0001837	epithelial to mesenchymal transition	44975	157/18723	0.00978853	0.0384481	0.016486	IL1B/IL6	2
BP	GO:0002262	myeloid cell homeostasis	44975	157/18723	0.00978853	0.0384481	0.016486	IL6/PDE4B	2
BP	GO:0043271	negative regulation of ion transport	44975	160/18723	0.0101501	0.0386864	0.0165881	LILRB2/MMP9	2
BP	GO:0034250	positive regulation of cellular amide metabolic process	44975	162/18723	0.0103945	0.0386864	0.0165881	PTAFR/IL6	2
BP	GO:0060759	regulation of response to cytokine stimulus	44975	162/18723	0.0103945	0.0386864	0.0165881	TLR2/IL6	2
BP	GO:0001660	fever generation	44944	11/18723	0.0105273	0.0386864	0.0165881	IL1B	1
BP	GO:0002645	positive regulation of tolerance induction	44944	11/18723	0.0105273	0.0386864	0.0165881	LILRB2	1
BP	GO:0031652	positive regulation of heat generation	44944	11/18723	0.0105273	0.0386864	0.0165881	IL1B	1
BP	GO:0032308	positive regulation of prostaglandin secretion	44944	11/18723	0.0105273	0.0386864	0.0165881	IL1B	1
BP	GO:0032493	response to bacterial lipoprotein	44944	11/18723	0.0105273	0.0386864	0.0165881	TLR2	1
BP	GO:0032957	inositol trisphosphate metabolic process	44944	11/18723	0.0105273	0.0386864	0.0165881	PTAFR	1
BP	GO:0033083	regulation of immature T cell proliferation	44944	11/18723	0.0105273	0.0386864	0.0165881	IL1B	1
BP	GO:0033690	positive regulation of osteoblast proliferation	44944	11/18723	0.0105273	0.0386864	0.0165881	HPSE	1
BP	GO:0051798	positive regulation of hair follicle development	44944	11/18723	0.0105273	0.0386864	0.0165881	HPSE	1
BP	GO:0071492	cellular response to UV-A	44944	11/18723	0.0105273	0.0386864	0.0165881	MMP9	1
BP	GO:0097050	type B pancreatic cell apoptotic process	44944	11/18723	0.0105273	0.0386864	0.0165881	IL6	1
BP	GO:0098883	synapse pruning	44944	11/18723	0.0105273	0.0386864	0.0165881	ITGAM	1
BP	GO:0106072	negative regulation of adenylate cyclase-activating G protein-coupled receptor signaling pathway	44944	11/18723	0.0105273	0.0386864	0.0165881	PDE4B	1
BP	GO:1902510	regulation of apoptotic DNA fragmentation	44944	11/18723	0.0105273	0.0386864	0.0165881	IL6	1
BP	GO:1903238	positive regulation of leukocyte tethering or rolling	44944	11/18723	0.0105273	0.0386864	0.0165881	PTAFR	1
BP	GO:1903961	positive regulation of anion transmembrane transport	44944	11/18723	0.0105273	0.0386864	0.0165881	PTAFR	1
BP	GO:1904464	regulation of matrix metallopeptidase secretion	44944	11/18723	0.0105273	0.0386864	0.0165881	TLR2	1
BP	GO:1990773	matrix metallopeptidase secretion	44944	11/18723	0.0105273	0.0386864	0.0165881	TLR2	1
BP	GO:0002700	regulation of production of molecular mediator of immune response	44975	164/18723	0.0106415	0.0389704	0.0167099	IL1B/IL6	2
BP	GO:0042110	T cell activation	45003	487/18723	0.0106697	0.0389704	0.0167099	IL1B/LILRB2/IL6	3
BP	GO:0050796	regulation of insulin secretion	44975	165/18723	0.0107659	0.0392024	0.0168094	IL1B/IL6	2
BP	GO:0007254	JNK cascade	44975	167/18723	0.0110168	0.0397458	0.0170424	IL1B/TLR7	2
BP	GO:0002706	regulation of lymphocyte mediated immunity	44975	168/18723	0.0111432	0.0397458	0.0170424	IL1B/IL6	2
BP	GO:0002822	regulation of adaptive immune response based on somatic recombination of immune receptors built from immunoglobulin superfamily domains	44975	168/18723	0.0111432	0.0397458	0.0170424	IL1B/IL6	2
BP	GO:0006937	regulation of muscle contraction	44975	169/18723	0.0112703	0.0397458	0.0170424	PTAFR/PDE4B	2
BP	GO:0002664	regulation of T cell tolerance induction	44944	12/18723	0.0114792	0.0397458	0.0170424	LILRB2	1
BP	GO:0014831	gastro-intestinal system smooth muscle contraction	44944	12/18723	0.0114792	0.0397458	0.0170424	PTAFR	1
BP	GO:0032306	regulation of prostaglandin secretion	44944	12/18723	0.0114792	0.0397458	0.0170424	IL1B	1
BP	GO:0032490	detection of molecule of bacterial origin	44944	12/18723	0.0114792	0.0397458	0.0170424	TLR2	1
BP	GO:0032621	interleukin-18 production	44944	12/18723	0.0114792	0.0397458	0.0170424	TLR2	1
BP	GO:0032661	regulation of interleukin-18 production	44944	12/18723	0.0114792	0.0397458	0.0170424	TLR2	1
BP	GO:0033079	immature T cell proliferation	44944	12/18723	0.0114792	0.0397458	0.0170424	IL1B	1
BP	GO:0033127	regulation of histone phosphorylation	44944	12/18723	0.0114792	0.0397458	0.0170424	IL1B	1
BP	GO:0034154	toll-like receptor 7 signaling pathway	44944	12/18723	0.0114792	0.0397458	0.0170424	TLR7	1
BP	GO:0051549	positive regulation of keratinocyte migration	44944	12/18723	0.0114792	0.0397458	0.0170424	MMP9	1
BP	GO:0071872	cellular response to epinephrine stimulus	44944	12/18723	0.0114792	0.0397458	0.0170424	PDE4B	1
BP	GO:1903624	regulation of DNA catabolic process	44944	12/18723	0.0114792	0.0397458	0.0170424	IL6	1
BP	GO:1903800	positive regulation of production of miRNAs involved in gene silencing by miRNA	44944	12/18723	0.0114792	0.0397458	0.0170424	IL6	1
BP	GO:1901136	carbohydrate derivative catabolic process	44975	172/18723	0.0116553	0.0402395	0.0172541	HPSE/PDE4B	2
BP	GO:1905475	regulation of protein localization to membrane	44975	175/18723	0.0120462	0.0410228	0.01759	ITGAM/ITGB2	2
BP	GO:0071466	cellular response to xenobiotic stimulus	44975	177/18723	0.0123099	0.0410228	0.01759	IL1B/PDE4B	2
BP	GO:0002430	complement receptor mediated signaling pathway	44944	13/18723	0.0124301	0.0410228	0.01759	FPR1	1
BP	GO:0007567	parturition	44944	13/18723	0.0124301	0.0410228	0.01759	PTAFR	1
BP	GO:0031053	primary miRNA processing	44944	13/18723	0.0124301	0.0410228	0.01759	IL6	1
BP	GO:0031392	regulation of prostaglandin biosynthetic process	44944	13/18723	0.0124301	0.0410228	0.01759	IL1B	1
BP	GO:0032494	response to peptidoglycan	44944	13/18723	0.0124301	0.0410228	0.01759	IL6	1
BP	GO:0034112	positive regulation of homotypic cell-cell adhesion	44944	13/18723	0.0124301	0.0410228	0.01759	IL6	1
BP	GO:0035745	T-helper 2 cell cytokine production	44944	13/18723	0.0124301	0.0410228	0.01759	IL6	1
BP	GO:0036005	response to macrophage colony-stimulating factor	44944	13/18723	0.0124301	0.0410228	0.01759	TLR2	1
BP	GO:0036006	cellular response to macrophage colony-stimulating factor stimulus	44944	13/18723	0.0124301	0.0410228	0.01759	TLR2	1
BP	GO:0070486	leukocyte aggregation	44944	13/18723	0.0124301	0.0410228	0.01759	IL1B	1
BP	GO:0106070	regulation of adenylate cyclase-activating G protein-coupled receptor signaling pathway	44944	13/18723	0.0124301	0.0410228	0.01759	PDE4B	1
BP	GO:1900452	regulation of long-term synaptic depression	44944	13/18723	0.0124301	0.0410228	0.01759	LILRB2	1
BP	GO:2000551	regulation of T-helper 2 cell cytokine production	44944	13/18723	0.0124301	0.0410228	0.01759	IL6	1
BP	GO:2001198	regulation of dendritic cell differentiation	44944	13/18723	0.0124301	0.0410228	0.01759	LILRB2	1
BP	GO:0010721	negative regulation of cell development	44975	180/18723	0.0127103	0.0418324	0.0179371	IL1B/IL6	2
BP	GO:0045766	positive regulation of angiogenesis	44975	181/18723	0.0128451	0.0418841	0.0179592	CYBB/IL1B	2
BP	GO:1904018	positive regulation of vasculature development	44975	181/18723	0.0128451	0.0418841	0.0179592	CYBB/IL1B	2
BP	GO:1905952	regulation of lipid localization	44975	181/18723	0.0128451	0.0418841	0.0179592	IL1B/IL6	2
BP	GO:0002819	regulation of adaptive immune response	44975	183/18723	0.0131164	0.0418841	0.0179592	IL1B/IL6	2
BP	GO:2001257	regulation of cation channel activity	44975	184/18723	0.0132531	0.0418841	0.0179592	MMP9/PDE4B	2
BP	GO:0002517	T cell tolerance induction	44944	14/18723	0.0133802	0.0418841	0.0179592	LILRB2	1
BP	GO:0009214	cyclic nucleotide catabolic process	44944	14/18723	0.0133802	0.0418841	0.0179592	PDE4B	1
BP	GO:0030213	hyaluronan biosynthetic process	44944	14/18723	0.0133802	0.0418841	0.0179592	IL1B	1
BP	GO:0031650	regulation of heat generation	44944	14/18723	0.0133802	0.0418841	0.0179592	IL1B	1
BP	GO:0032966	negative regulation of collagen biosynthetic process	44944	14/18723	0.0133802	0.0418841	0.0179592	IL6	1
BP	GO:0035589	G protein-coupled purinergic nucleotide receptor signaling pathway	44944	14/18723	0.0133802	0.0418841	0.0179592	PTAFR	1
BP	GO:0045472	response to ether	44944	14/18723	0.0133802	0.0418841	0.0179592	PTAFR	1
BP	GO:0051547	regulation of keratinocyte migration	44944	14/18723	0.0133802	0.0418841	0.0179592	MMP9	1
BP	GO:0060732	positive regulation of inositol phosphate biosynthetic process	44944	14/18723	0.0133802	0.0418841	0.0179592	PTAFR	1
BP	GO:0070141	response to UV-A	44944	14/18723	0.0133802	0.0418841	0.0179592	MMP9	1
BP	GO:0072540	T-helper 17 cell lineage commitment	44944	14/18723	0.0133802	0.0418841	0.0179592	IL6	1
BP	GO:0086103	G protein-coupled receptor signaling pathway involved in heart process	44944	14/18723	0.0133802	0.0418841	0.0179592	PDE4B	1
BP	GO:1901077	regulation of relaxation of muscle	44944	14/18723	0.0133802	0.0418841	0.0179592	PDE4B	1
BP	GO:0007369	gastrulation	44975	185/18723	0.0133903	0.0418841	0.0179592	ITGB2/MMP9	2
BP	GO:0010713	negative regulation of collagen metabolic process	44944	15/18723	0.0143294	0.0440171	0.0188739	IL6	1
BP	GO:0032310	prostaglandin secretion	44944	15/18723	0.0143294	0.0440171	0.0188739	IL1B	1
BP	GO:0032725	positive regulation of granulocyte macrophage colony-stimulating factor production	44944	15/18723	0.0143294	0.0440171	0.0188739	IL1B	1
BP	GO:0071871	response to epinephrine	44944	15/18723	0.0143294	0.0440171	0.0188739	PDE4B	1
BP	GO:1901841	regulation of high voltage-gated calcium channel activity	44944	15/18723	0.0143294	0.0440171	0.0188739	PDE4B	1
BP	GO:1903799	negative regulation of production of miRNAs involved in gene silencing by miRNA	44944	15/18723	0.0143294	0.0440171	0.0188739	IL6	1
BP	GO:2001279	regulation of unsaturated fatty acid biosynthetic process	44944	15/18723	0.0143294	0.0440171	0.0188739	IL1B	1
BP	GO:0007565	female pregnancy	44975	193/18723	0.0145108	0.0444602	0.0190639	IL1B/MMP9	2
BP	GO:0030073	insulin secretion	44975	195/18723	0.0147971	0.044641	0.0191414	IL1B/IL6	2
BP	GO:0090276	regulation of peptide hormone secretion	44975	196/18723	0.0149412	0.044641	0.0191414	IL1B/IL6	2
BP	GO:0071248	cellular response to metal ion	44975	197/18723	0.0150859	0.044641	0.0191414	CYBB/MMP9	2
BP	GO:0050864	regulation of B cell activation	44975	198/18723	0.0152312	0.044641	0.0191414	BST1/IL6	2
BP	GO:0002693	positive regulation of cellular extravasation	44944	16/18723	0.0152778	0.044641	0.0191414	PTAFR	1
BP	GO:0002827	positive regulation of T-helper 1 type immune response	44944	16/18723	0.0152778	0.044641	0.0191414	IL1B	1
BP	GO:0002830	positive regulation of type 2 immune response	44944	16/18723	0.0152778	0.044641	0.0191414	IL6	1
BP	GO:0010919	regulation of inositol phosphate biosynthetic process	44944	16/18723	0.0152778	0.044641	0.0191414	PTAFR	1
BP	GO:0030949	positive regulation of vascular endothelial growth factor receptor signaling pathway	44944	16/18723	0.0152778	0.044641	0.0191414	IL1B	1
BP	GO:0034116	positive regulation of heterotypic cell-cell adhesion	44944	16/18723	0.0152778	0.044641	0.0191414	IL1B	1
BP	GO:0045779	negative regulation of bone resorption	44944	16/18723	0.0152778	0.044641	0.0191414	IL6	1
BP	GO:0051044	positive regulation of membrane protein ectodomain proteolysis	44944	16/18723	0.0152778	0.044641	0.0191414	IL1B	1
BP	GO:0051770	positive regulation of nitric-oxide synthase biosynthetic process	44944	16/18723	0.0152778	0.044641	0.0191414	TLR2	1
BP	GO:0071361	cellular response to ethanol	44944	16/18723	0.0152778	0.044641	0.0191414	CYBB	1
BP	GO:0071639	positive regulation of monocyte chemotactic protein-1 production	44944	16/18723	0.0152778	0.044641	0.0191414	IL1B	1
BP	GO:1903236	regulation of leukocyte tethering or rolling	44944	16/18723	0.0152778	0.044641	0.0191414	PTAFR	1
BP	GO:1905874	regulation of postsynaptic density organization	44944	16/18723	0.0152778	0.044641	0.0191414	LILRB2	1
BP	GO:2001044	regulation of integrin-mediated signaling pathway	44944	16/18723	0.0152778	0.044641	0.0191414	BST1	1
BP	GO:2001267	regulation of cysteine-type endopeptidase activity involved in apoptotic signaling pathway	44944	16/18723	0.0152778	0.044641	0.0191414	MMP9	1
BP	GO:0002791	regulation of peptide secretion	44975	200/18723	0.0155237	0.0452491	0.0194021	IL1B/IL6	2
BP	GO:0090087	regulation of peptide transport	44975	202/18723	0.0158186	0.0457363	0.019611	IL1B/IL6	2
BP	GO:1901888	regulation of cell junction assembly	44975	204/18723	0.0161159	0.0457363	0.019611	IL1B/TLR2	2
BP	GO:0010715	regulation of extracellular matrix disassembly	44944	17/18723	0.0162253	0.0457363	0.019611	IL6	1
BP	GO:0016045	detection of bacterium	44944	17/18723	0.0162253	0.0457363	0.019611	TLR2	1
BP	GO:0016264	gap junction assembly	44944	17/18723	0.0162253	0.0457363	0.019611	IL1B	1
BP	GO:0032604	granulocyte macrophage colony-stimulating factor production	44944	17/18723	0.0162253	0.0457363	0.019611	IL1B	1
BP	GO:0032645	regulation of granulocyte macrophage colony-stimulating factor production	44944	17/18723	0.0162253	0.0457363	0.019611	IL1B	1
BP	GO:0045591	positive regulation of regulatory T cell differentiation	44944	17/18723	0.0162253	0.0457363	0.019611	LILRB2	1
BP	GO:0046827	positive regulation of protein export from nucleus	44944	17/18723	0.0162253	0.0457363	0.019611	IL1B	1
BP	GO:0051797	regulation of hair follicle development	44944	17/18723	0.0162253	0.0457363	0.019611	HPSE	1
BP	GO:0055119	relaxation of cardiac muscle	44944	17/18723	0.0162253	0.0457363	0.019611	PDE4B	1
BP	GO:1901550	regulation of endothelial cell development	44944	17/18723	0.0162253	0.0457363	0.019611	IL1B	1
BP	GO:1903140	regulation of establishment of endothelial barrier	44944	17/18723	0.0162253	0.0457363	0.019611	IL1B	1
BP	GO:2000696	regulation of epithelial cell differentiation involved in kidney development	44944	17/18723	0.0162253	0.0457363	0.019611	MMP9	1
BP	GO:0002573	myeloid leukocyte differentiation	44975	208/18723	0.0167178	0.0470138	0.0201588	MMP9/TLR2	2
BP	GO:0002295	T-helper cell lineage commitment	44944	18/18723	0.017172	0.0471932	0.0202357	IL6	1
BP	GO:0002643	regulation of tolerance induction	44944	18/18723	0.017172	0.0471932	0.0202357	LILRB2	1
BP	GO:0015732	prostaglandin transport	44944	18/18723	0.017172	0.0471932	0.0202357	IL1B	1
BP	GO:0030730	sequestering of triglyceride	44944	18/18723	0.017172	0.0471932	0.0202357	IL1B	1
BP	GO:0031649	heat generation	44944	18/18723	0.017172	0.0471932	0.0202357	IL1B	1
BP	GO:0032305	positive regulation of icosanoid secretion	44944	18/18723	0.017172	0.0471932	0.0202357	IL1B	1
BP	GO:0034134	toll-like receptor 2 signaling pathway	44944	18/18723	0.017172	0.0471932	0.0202357	TLR2	1
BP	GO:0046851	negative regulation of bone remodeling	44944	18/18723	0.017172	0.0471932	0.0202357	IL6	1
BP	GO:0043491	protein kinase B signaling	44975	211/18723	0.0171755	0.0471932	0.0202357	HPSE/IL1B	2
BP	GO:0050807	regulation of synapse organization	44975	211/18723	0.0171755	0.0471932	0.0202357	LILRB2/TLR2	2
BP	GO:0007596	blood coagulation	44975	217/18723	0.018107	0.0491065	0.0210561	HPSE/IL6	2
BP	GO:0006309	apoptotic DNA fragmentation	44944	19/18723	0.0181177	0.0491065	0.0210561	IL6	1
BP	GO:0010829	negative regulation of glucose transmembrane transport	44944	19/18723	0.0181177	0.0491065	0.0210561	IL1B	1
BP	GO:0032695	negative regulation of interleukin-12 production	44944	19/18723	0.0181177	0.0491065	0.0210561	TLR8	1
BP	GO:0051546	keratinocyte migration	44944	19/18723	0.0181177	0.0491065	0.0210561	MMP9	1
BP	GO:1903978	regulation of microglial cell activation	44944	19/18723	0.0181177	0.0491065	0.0210561	IL6	1
BP	GO:0050803	regulation of synapse structure or activity	44975	218/18723	0.0182643	0.0493919	0.0211785	LILRB2/TLR2	2
BP	GO:0000302	response to reactive oxygen species	44975	222/18723	0.0188994	0.0507491	0.0217604	MMP9/IL6	2
BP	GO:0007599	hemostasis	44975	222/18723	0.0188994	0.0507491	0.0217604	HPSE/IL6	2
BP	GO:0050817	coagulation	44975	222/18723	0.0188994	0.0507491	0.0217604	HPSE/IL6	2
BP	GO:0050920	regulation of chemotaxis	44975	223/18723	0.0190597	0.0507491	0.0217604	BST1/IL6	2
BP	GO:0002577	regulation of antigen processing and presentation	44944	20/18723	0.0190627	0.0507491	0.0217604	LILRB2	1
BP	GO:0034104	negative regulation of tissue remodeling	44944	20/18723	0.0190627	0.0507491	0.0217604	IL6	1
BP	GO:0098543	detection of other organism	44944	20/18723	0.0190627	0.0507491	0.0217604	TLR2	1
BP	GO:2001234	negative regulation of apoptotic signaling pathway	44975	224/18723	0.0192205	0.0510559	0.021892	IL1B/MMP9	2
BP	GO:0010001	glial cell differentiation	44975	225/18723	0.0193819	0.0513235	0.0220067	TLR2/IL6	2
BP	GO:0071241	cellular response to inorganic substance	44975	226/18723	0.0195439	0.0513235	0.0220067	CYBB/MMP9	2
BP	GO:0006925	inflammatory cell apoptotic process	44944	21/18723	0.0200067	0.0513235	0.0220067	IL6	1
BP	GO:0022010	central nervous system myelination	44944	21/18723	0.0200067	0.0513235	0.0220067	TLR2	1
BP	GO:0030449	regulation of complement activation	44944	21/18723	0.0200067	0.0513235	0.0220067	IL1B	1
BP	GO:0032288	myelin assembly	44944	21/18723	0.0200067	0.0513235	0.0220067	TLR2	1
BP	GO:0032291	axon ensheathment in central nervous system	44944	21/18723	0.0200067	0.0513235	0.0220067	TLR2	1
BP	GO:0032303	regulation of icosanoid secretion	44944	21/18723	0.0200067	0.0513235	0.0220067	IL1B	1
BP	GO:0043373	CD4-positive, alpha-beta T cell lineage commitment	44944	21/18723	0.0200067	0.0513235	0.0220067	IL6	1
BP	GO:0045056	transcytosis	44944	21/18723	0.0200067	0.0513235	0.0220067	PTAFR	1
BP	GO:0048714	positive regulation of oligodendrocyte differentiation	44944	21/18723	0.0200067	0.0513235	0.0220067	TLR2	1
BP	GO:0051767	nitric-oxide synthase biosynthetic process	44944	21/18723	0.0200067	0.0513235	0.0220067	TLR2	1
BP	GO:0051769	regulation of nitric-oxide synthase biosynthetic process	44944	21/18723	0.0200067	0.0513235	0.0220067	TLR2	1
BP	GO:0071605	monocyte chemotactic protein-1 production	44944	21/18723	0.0200067	0.0513235	0.0220067	IL1B	1
BP	GO:0071637	regulation of monocyte chemotactic protein-1 production	44944	21/18723	0.0200067	0.0513235	0.0220067	IL1B	1
BP	GO:0150146	cell junction disassembly	44944	21/18723	0.0200067	0.0513235	0.0220067	ITGAM	1
BP	GO:0007188	adenylate cyclase-modulating G protein-coupled receptor signaling pathway	44975	233/18723	0.020694	0.0526164	0.0225611	FPR1/PDE4B	2
BP	GO:0007398	ectoderm development	44944	22/18723	0.0209499	0.0526164	0.0225611	ITGAM	1
BP	GO:0046058	cAMP metabolic process	44944	22/18723	0.0209499	0.0526164	0.0225611	PDE4B	1
BP	GO:0060965	negative regulation of gene silencing by miRNA	44944	22/18723	0.0209499	0.0526164	0.0225611	IL6	1
BP	GO:0061042	vascular wound healing	44944	22/18723	0.0209499	0.0526164	0.0225611	HPSE	1
BP	GO:0071404	cellular response to low-density lipoprotein particle stimulus	44944	22/18723	0.0209499	0.0526164	0.0225611	ITGB2	1
BP	GO:0072574	hepatocyte proliferation	44944	22/18723	0.0209499	0.0526164	0.0225611	IL6	1
BP	GO:0072575	epithelial cell proliferation involved in liver morphogenesis	44944	22/18723	0.0209499	0.0526164	0.0225611	IL6	1
BP	GO:1900120	regulation of receptor binding	44944	22/18723	0.0209499	0.0526164	0.0225611	MMP9	1
BP	GO:2000193	positive regulation of fatty acid transport	44944	22/18723	0.0209499	0.0526164	0.0225611	IL1B	1
BP	GO:0030072	peptide hormone secretion	44975	236/18723	0.0211955	0.053011	0.0227303	IL1B/IL6	2
BP	GO:0048762	mesenchymal cell differentiation	44975	236/18723	0.0211955	0.053011	0.0227303	IL1B/IL6	2
BP	GO:0051403	stress-activated MAPK cascade	44975	239/18723	0.0217022	0.0535244	0.0229505	IL1B/TLR7	2
BP	GO:0002363	alpha-beta T cell lineage commitment	44944	23/18723	0.0218923	0.0535244	0.0229505	IL6	1
BP	GO:0010888	negative regulation of lipid storage	44944	23/18723	0.0218923	0.0535244	0.0229505	IL6	1
BP	GO:0030194	positive regulation of blood coagulation	44944	23/18723	0.0218923	0.0535244	0.0229505	HPSE	1
BP	GO:0032740	positive regulation of interleukin-17 production	44944	23/18723	0.0218923	0.0535244	0.0229505	IL6	1
BP	GO:0043369	CD4-positive or CD8-positive, alpha-beta T cell lineage commitment	44944	23/18723	0.0218923	0.0535244	0.0229505	IL6	1
BP	GO:0045723	positive regulation of fatty acid biosynthetic process	44944	23/18723	0.0218923	0.0535244	0.0229505	IL1B	1
BP	GO:0050765	negative regulation of phagocytosis	44944	23/18723	0.0218923	0.0535244	0.0229505	TLR2	1
BP	GO:0060353	regulation of cell adhesion molecule production	44944	23/18723	0.0218923	0.0535244	0.0229505	IL1B	1
BP	GO:0072576	liver morphogenesis	44944	23/18723	0.0218923	0.0535244	0.0229505	IL6	1
BP	GO:1900048	positive regulation of hemostasis	44944	23/18723	0.0218923	0.0535244	0.0229505	HPSE	1
BP	GO:0002790	peptide secretion	44975	242/18723	0.0222138	0.0542	0.0232401	IL1B/IL6	2
BP	GO:0006898	receptor-mediated endocytosis	44975	244/18723	0.0225578	0.0549273	0.023552	ITGAM/ITGB2	2
BP	GO:0002922	positive regulation of humoral immune response	44944	24/18723	0.0228338	0.05504	0.0236003	IL1B	1
BP	GO:0050820	positive regulation of coagulation	44944	24/18723	0.0228338	0.05504	0.0236003	HPSE	1
BP	GO:0051043	regulation of membrane protein ectodomain proteolysis	44944	24/18723	0.0228338	0.05504	0.0236003	IL1B	1
BP	GO:0060149	negative regulation of posttranscriptional gene silencing	44944	24/18723	0.0228338	0.05504	0.0236003	IL6	1
BP	GO:0060967	negative regulation of gene silencing by RNA	44944	24/18723	0.0228338	0.05504	0.0236003	IL6	1
BP	GO:0031098	stress-activated protein kinase signaling cascade	44975	247/18723	0.0230779	0.0555167	0.0238047	IL1B/TLR7	2
BP	GO:0046883	regulation of hormone secretion	44975	249/18723	0.0234274	0.0561771	0.0240879	IL1B/IL6	2
BP	GO:0048143	astrocyte activation	44944	25/18723	0.0237744	0.0561771	0.0240879	IL6	1
BP	GO:0050995	negative regulation of lipid catabolic process	44944	25/18723	0.0237744	0.0561771	0.0240879	IL1B	1
BP	GO:0090330	regulation of platelet aggregation	44944	25/18723	0.0237744	0.0561771	0.0240879	IL6	1
BP	GO:0098581	detection of external biotic stimulus	44944	25/18723	0.0237744	0.0561771	0.0240879	TLR2	1
BP	GO:1902932	positive regulation of alcohol biosynthetic process	44944	25/18723	0.0237744	0.0561771	0.0240879	PTAFR	1
BP	GO:1903055	positive regulation of extracellular matrix organization	44944	25/18723	0.0237744	0.0561771	0.0240879	IL6	1
BP	GO:1903798	regulation of production of miRNAs involved in gene silencing by miRNA	44944	25/18723	0.0237744	0.0561771	0.0240879	IL6	1
BP	GO:1903959	regulation of anion transmembrane transport	44944	25/18723	0.0237744	0.0561771	0.0240879	PTAFR	1
BP	GO:0090257	regulation of muscle system process	44975	252/18723	0.0239558	0.0564942	0.0242239	PTAFR/PDE4B	2
BP	GO:0007611	learning or memory	44975	255/18723	0.0244892	0.0570475	0.0244611	LILRB2/TLR2	2
BP	GO:0051924	regulation of calcium ion transport	44975	255/18723	0.0244892	0.0570475	0.0244611	LILRB2/PDE4B	2
BP	GO:0032682	negative regulation of chemokine production	44944	26/18723	0.0247142	0.0570475	0.0244611	IL6	1
BP	GO:0034114	regulation of heterotypic cell-cell adhesion	44944	26/18723	0.0247142	0.0570475	0.0244611	IL1B	1
BP	GO:0042634	regulation of hair cycle	44944	26/18723	0.0247142	0.0570475	0.0244611	HPSE	1
BP	GO:0060352	cell adhesion molecule production	44944	26/18723	0.0247142	0.0570475	0.0244611	IL1B	1
BP	GO:0070102	interleukin-6-mediated signaling pathway	44944	26/18723	0.0247142	0.0570475	0.0244611	IL6	1
BP	GO:0070920	regulation of production of small RNA involved in gene silencing by RNA	44944	26/18723	0.0247142	0.0570475	0.0244611	IL6	1
BP	GO:0071880	adenylate cyclase-activating adrenergic receptor signaling pathway	44944	26/18723	0.0247142	0.0570475	0.0244611	PDE4B	1
BP	GO:0097186	amelogenesis	44944	26/18723	0.0247142	0.0570475	0.0244611	CSF3R	1
BP	GO:1900017	positive regulation of cytokine production involved in inflammatory response	44944	26/18723	0.0247142	0.0570475	0.0244611	IL6	1
BP	GO:0090150	establishment of protein localization to membrane	44975	260/18723	0.025389	0.0584924	0.0250807	ITGAM/ITGB2	2
BP	GO:0000737	DNA catabolic process, endonucleolytic	44944	27/18723	0.0256531	0.0586497	0.0251481	IL6	1
BP	GO:0002825	regulation of T-helper 1 type immune response	44944	27/18723	0.0256531	0.0586497	0.0251481	IL1B	1
BP	GO:0007263	nitric oxide mediated signal transduction	44944	27/18723	0.0256531	0.0586497	0.0251481	FPR1	1
BP	GO:0033688	regulation of osteoblast proliferation	44944	27/18723	0.0256531	0.0586497	0.0251481	HPSE	1
BP	GO:0015833	peptide transport	44975	264/18723	0.0261187	0.0594334	0.0254841	IL1B/IL6	2
BP	GO:0032868	response to insulin	44975	264/18723	0.0261187	0.0594334	0.0254841	IL1B/TLR2	2
BP	GO:0002313	mature B cell differentiation involved in immune response	44944	28/18723	0.0265912	0.0594334	0.0254841	IL6	1
BP	GO:0002507	tolerance induction	44944	28/18723	0.0265912	0.0594334	0.0254841	LILRB2	1
BP	GO:0006516	glycoprotein catabolic process	44944	28/18723	0.0265912	0.0594334	0.0254841	HPSE	1
BP	GO:0030262	apoptotic nuclear changes	44944	28/18723	0.0265912	0.0594334	0.0254841	IL6	1
BP	GO:0032958	inositol phosphate biosynthetic process	44944	28/18723	0.0265912	0.0594334	0.0254841	PTAFR	1
BP	GO:0034123	positive regulation of toll-like receptor signaling pathway	44944	28/18723	0.0265912	0.0594334	0.0254841	TLR2	1
BP	GO:0045589	regulation of regulatory T cell differentiation	44944	28/18723	0.0265912	0.0594334	0.0254841	LILRB2	1
BP	GO:0050996	positive regulation of lipid catabolic process	44944	28/18723	0.0265912	0.0594334	0.0254841	IL1B	1
BP	GO:0090200	positive regulation of release of cytochrome c from mitochondria	44944	28/18723	0.0265912	0.0594334	0.0254841	MMP9	1
BP	GO:1990776	response to angiotensin	44944	28/18723	0.0265912	0.0594334	0.0254841	CYBB	1
BP	GO:0002360	T cell lineage commitment	44944	29/18723	0.0275284	0.0609595	0.0261385	IL6	1
BP	GO:0033028	myeloid cell apoptotic process	44944	29/18723	0.0275284	0.0609595	0.0261385	IL6	1
BP	GO:0035066	positive regulation of histone acetylation	44944	29/18723	0.0275284	0.0609595	0.0261385	IL1B	1
BP	GO:0060969	negative regulation of gene silencing	44944	29/18723	0.0275284	0.0609595	0.0261385	IL6	1
BP	GO:0072539	T-helper 17 cell differentiation	44944	29/18723	0.0275284	0.0609595	0.0261385	IL6	1
BP	GO:0048872	homeostasis of number of cells	44975	272/18723	0.0276037	0.0610134	0.0261616	IL6/PDE4B	2
BP	GO:0098742	cell-cell adhesion via plasma-membrane adhesion molecules	44975	273/18723	0.0277917	0.0613158	0.0262913	ITGAM/ITGB2	2
BP	GO:0043270	positive regulation of ion transport	44975	275/18723	0.0281693	0.0620347	0.0265995	IL1B/PTAFR	2
BP	GO:1903829	positive regulation of cellular protein localization	44975	276/18723	0.0283589	0.0621145	0.0266337	ITGAM/ITGB2	2
BP	GO:0006921	cellular component disassembly involved in execution phase of apoptosis	44944	30/18723	0.0284648	0.0621145	0.0266337	IL6	1
BP	GO:0046825	regulation of protein export from nucleus	44944	30/18723	0.0284648	0.0621145	0.0266337	IL1B	1
BP	GO:0060292	long-term synaptic depression	44944	30/18723	0.0284648	0.0621145	0.0266337	LILRB2	1
BP	GO:2000637	positive regulation of gene silencing by miRNA	44944	30/18723	0.0284648	0.0621145	0.0266337	IL6	1
BP	GO:0001516	prostaglandin biosynthetic process	44944	31/18723	0.0294003	0.0628957	0.0269687	IL1B	1
BP	GO:0002828	regulation of type 2 immune response	44944	31/18723	0.0294003	0.0628957	0.0269687	IL6	1
BP	GO:0030201	heparan sulfate proteoglycan metabolic process	44944	31/18723	0.0294003	0.0628957	0.0269687	HPSE	1
BP	GO:0030212	hyaluronan metabolic process	44944	31/18723	0.0294003	0.0628957	0.0269687	IL1B	1
BP	GO:0045066	regulatory T cell differentiation	44944	31/18723	0.0294003	0.0628957	0.0269687	LILRB2	1
BP	GO:0045987	positive regulation of smooth muscle contraction	44944	31/18723	0.0294003	0.0628957	0.0269687	PTAFR	1
BP	GO:0046457	prostanoid biosynthetic process	44944	31/18723	0.0294003	0.0628957	0.0269687	IL1B	1
BP	GO:0048710	regulation of astrocyte differentiation	44944	31/18723	0.0294003	0.0628957	0.0269687	IL6	1
BP	GO:0060055	angiogenesis involved in wound healing	44944	31/18723	0.0294003	0.0628957	0.0269687	HPSE	1
BP	GO:0060148	positive regulation of posttranscriptional gene silencing	44944	31/18723	0.0294003	0.0628957	0.0269687	IL6	1
BP	GO:0097106	postsynaptic density organization	44944	31/18723	0.0294003	0.0628957	0.0269687	LILRB2	1
BP	GO:0006308	DNA catabolic process	44944	32/18723	0.030335	0.0642073	0.0275311	IL6	1
BP	GO:0033687	osteoblast proliferation	44944	32/18723	0.030335	0.0642073	0.0275311	HPSE	1
BP	GO:0071875	adrenergic receptor signaling pathway	44944	32/18723	0.030335	0.0642073	0.0275311	PDE4B	1
BP	GO:0090022	regulation of neutrophil chemotaxis	44944	32/18723	0.030335	0.0642073	0.0275311	BST1	1
BP	GO:1900745	positive regulation of p38MAPK cascade	44944	32/18723	0.030335	0.0642073	0.0275311	IL1B	1
BP	GO:2000191	regulation of fatty acid transport	44944	32/18723	0.030335	0.0642073	0.0275311	IL1B	1
BP	GO:0034599	cellular response to oxidative stress	44975	288/18723	0.0306747	0.0648118	0.0277903	MMP9/IL6	2
BP	GO:0002429	immune response-activating cell surface receptor signaling pathway	44975	291/18723	0.0312652	0.0649221	0.0278376	FPR1/PDE4B	2
BP	GO:0002757	immune response-activating signal transduction	44975	291/18723	0.0312652	0.0649221	0.0278376	FPR1/PDE4B	2
BP	GO:0060485	mesenchyme development	44975	291/18723	0.0312652	0.0649221	0.0278376	IL1B/IL6	2
BP	GO:0002335	mature B cell differentiation	44944	33/18723	0.0312688	0.0649221	0.0278376	IL6	1
BP	GO:0030947	regulation of vascular endothelial growth factor receptor signaling pathway	44944	33/18723	0.0312688	0.0649221	0.0278376	IL1B	1
BP	GO:0034110	regulation of homotypic cell-cell adhesion	44944	33/18723	0.0312688	0.0649221	0.0278376	IL6	1
BP	GO:0050901	leukocyte tethering or rolling	44944	33/18723	0.0312688	0.0649221	0.0278376	PTAFR	1
BP	GO:0099084	postsynaptic specialization organization	44944	33/18723	0.0312688	0.0649221	0.0278376	LILRB2	1
BP	GO:1901099	negative regulation of signal transduction in absence of ligand	44944	33/18723	0.0312688	0.0649221	0.0278376	IL1B	1
BP	GO:2001240	negative regulation of extrinsic apoptotic signaling pathway in absence of ligand	44944	33/18723	0.0312688	0.0649221	0.0278376	IL1B	1
BP	GO:0046879	hormone secretion	44975	295/18723	0.0320597	0.0659448	0.0282761	IL1B/IL6	2
BP	GO:0032770	positive regulation of monooxygenase activity	44944	34/18723	0.0322018	0.0659448	0.0282761	IL1B	1
BP	GO:0035590	purinergic nucleotide receptor signaling pathway	44944	34/18723	0.0322018	0.0659448	0.0282761	PTAFR	1
BP	GO:0055094	response to lipoprotein particle	44944	34/18723	0.0322018	0.0659448	0.0282761	ITGB2	1
BP	GO:0070050	neuron cellular homeostasis	44944	34/18723	0.0322018	0.0659448	0.0282761	IL6	1
BP	GO:0086004	regulation of cardiac muscle cell contraction	44944	34/18723	0.0322018	0.0659448	0.0282761	PDE4B	1
BP	GO:0090075	relaxation of muscle	44944	34/18723	0.0322018	0.0659448	0.0282761	PDE4B	1
BP	GO:2000758	positive regulation of peptidyl-lysine acetylation	44944	34/18723	0.0322018	0.0659448	0.0282761	IL1B	1
BP	GO:0050890	cognition	44975	296/18723	0.0322596	0.0659505	0.0282786	LILRB2/TLR2	2
BP	GO:0006691	leukotriene metabolic process	44944	35/18723	0.0331339	0.0672787	0.0288481	TLR2	1
BP	GO:0035633	maintenance of blood-brain barrier	44944	35/18723	0.0331339	0.0672787	0.0288481	IL6	1
BP	GO:0046627	negative regulation of insulin receptor signaling pathway	44944	35/18723	0.0331339	0.0672787	0.0288481	IL1B	1
BP	GO:0097421	liver regeneration	44944	35/18723	0.0331339	0.0672787	0.0288481	IL6	1
BP	GO:0030198	extracellular matrix organization	44975	301/18723	0.0332666	0.0673198	0.0288657	MMP9/IL6	2
BP	GO:0042886	amide transport	44975	301/18723	0.0332666	0.0673198	0.0288657	IL1B/IL6	2
BP	GO:0043062	extracellular structure organization	44975	302/18723	0.0334695	0.0676162	0.0289928	MMP9/IL6	2
BP	GO:0045229	external encapsulating structure organization	44975	304/18723	0.0338767	0.0682443	0.0292621	MMP9/IL6	2
BP	GO:0042092	type 2 immune response	44944	36/18723	0.0340652	0.0682443	0.0292621	IL6	1
BP	GO:0045742	positive regulation of epidermal growth factor receptor signaling pathway	44944	36/18723	0.0340652	0.0682443	0.0292621	MMP9	1
BP	GO:0051385	response to mineralocorticoid	44944	36/18723	0.0340652	0.0682443	0.0292621	CYBB	1
BP	GO:0071402	cellular response to lipoprotein particle stimulus	44944	36/18723	0.0340652	0.0682443	0.0292621	ITGB2	1
BP	GO:0009914	hormone transport	44975	306/18723	0.034286	0.068572	0.0294026	IL1B/IL6	2
BP	GO:0001666	response to hypoxia	44975	307/18723	0.0344913	0.0688677	0.0295294	CYBB/TLR2	2
BP	GO:0002440	production of molecular mediator of immune response	44975	308/18723	0.0346972	0.0691635	0.0296563	IL1B/IL6	2
BP	GO:0031646	positive regulation of nervous system process	44944	37/18723	0.0349956	0.0691827	0.0296645	PTAFR	1
BP	GO:0032570	response to progesterone	44944	37/18723	0.0349956	0.0691827	0.0296645	TLR2	1
BP	GO:0043368	positive T cell selection	44944	37/18723	0.0349956	0.0691827	0.0296645	IL6	1
BP	GO:0045730	respiratory burst	44944	37/18723	0.0349956	0.0691827	0.0296645	CYBB	1
BP	GO:1900077	negative regulation of cellular response to insulin stimulus	44944	37/18723	0.0349956	0.0691827	0.0296645	IL1B	1
BP	GO:0019932	second-messenger-mediated signaling	44975	312/18723	0.0355255	0.0701147	0.0300641	BST1/FPR1	2
BP	GO:0009595	detection of biotic stimulus	44944	38/18723	0.0359252	0.0701291	0.0300703	TLR2	1
BP	GO:0048713	regulation of oligodendrocyte differentiation	44944	38/18723	0.0359252	0.0701291	0.0300703	TLR2	1
BP	GO:0051930	regulation of sensory perception of pain	44944	38/18723	0.0359252	0.0701291	0.0300703	PTAFR	1
BP	GO:0071398	cellular response to fatty acid	44944	38/18723	0.0359252	0.0701291	0.0300703	PTAFR	1
BP	GO:0072538	T-helper 17 type immune response	44944	38/18723	0.0359252	0.0701291	0.0300703	IL6	1
BP	GO:1901186	positive regulation of ERBB signaling pathway	44944	38/18723	0.0359252	0.0701291	0.0300703	MMP9	1
BP	GO:0006605	protein targeting	44975	314/18723	0.0359426	0.0701291	0.0300703	ITGAM/ITGB2	2
BP	GO:0016572	histone phosphorylation	44944	39/18723	0.0368539	0.0713263	0.0305836	IL1B	1
BP	GO:0045923	positive regulation of fatty acid metabolic process	44944	39/18723	0.0368539	0.0713263	0.0305836	IL1B	1
BP	GO:0051931	regulation of sensory perception	44944	39/18723	0.0368539	0.0713263	0.0305836	PTAFR	1
BP	GO:0071548	response to dexamethasone	44944	39/18723	0.0368539	0.0713263	0.0305836	PTAFR	1
BP	GO:1903115	regulation of actin filament-based movement	44944	39/18723	0.0368539	0.0713263	0.0305836	PDE4B	1
BP	GO:1901214	regulation of neuron death	44975	319/18723	0.0369938	0.0714816	0.0306502	ITGAM/ITGB2	2
BP	GO:0036293	response to decreased oxygen levels	44975	322/18723	0.0376303	0.0723044	0.031003	CYBB/TLR2	2
BP	GO:0009187	cyclic nucleotide metabolic process	44944	40/18723	0.0377818	0.0723044	0.031003	PDE4B	1
BP	GO:0010543	regulation of platelet activation	44944	40/18723	0.0377818	0.0723044	0.031003	IL6	1
BP	GO:0010863	positive regulation of phospholipase C activity	44944	40/18723	0.0377818	0.0723044	0.031003	PTAFR	1
BP	GO:0032892	positive regulation of organic acid transport	44944	40/18723	0.0377818	0.0723044	0.031003	IL1B	1
BP	GO:0045429	positive regulation of nitric oxide biosynthetic process	44944	40/18723	0.0377818	0.0723044	0.031003	IL1B	1
BP	GO:0051235	maintenance of location	44975	327/18723	0.0387007	0.0733753	0.0314622	IL1B/IL6	2
BP	GO:0002251	organ or tissue specific immune response	44944	41/18723	0.0387088	0.0733753	0.0314622	IL6	1
BP	GO:0032735	positive regulation of interleukin-12 production	44944	41/18723	0.0387088	0.0733753	0.0314622	TLR2	1
BP	GO:1901385	regulation of voltage-gated calcium channel activity	44944	41/18723	0.0387088	0.0733753	0.0314622	PDE4B	1
BP	GO:1902622	regulation of neutrophil migration	44944	41/18723	0.0387088	0.0733753	0.0314622	BST1	1
BP	GO:1904407	positive regulation of nitric oxide metabolic process	44944	41/18723	0.0387088	0.0733753	0.0314622	IL1B	1
BP	GO:0009154	purine ribonucleotide catabolic process	44944	42/18723	0.039635	0.0741918	0.0318123	PDE4B	1
BP	GO:0014003	oligodendrocyte development	44944	42/18723	0.039635	0.0741918	0.0318123	TLR2	1
BP	GO:0030574	collagen catabolic process	44944	42/18723	0.039635	0.0741918	0.0318123	MMP9	1
BP	GO:0030890	positive regulation of B cell proliferation	44944	42/18723	0.039635	0.0741918	0.0318123	BST1	1
BP	GO:0032965	regulation of collagen biosynthetic process	44944	42/18723	0.039635	0.0741918	0.0318123	IL6	1
BP	GO:0045687	positive regulation of glial cell differentiation	44944	42/18723	0.039635	0.0741918	0.0318123	TLR2	1
BP	GO:1900274	regulation of phospholipase C activity	44944	42/18723	0.039635	0.0741918	0.0318123	PTAFR	1
BP	GO:1904037	positive regulation of epithelial cell apoptotic process	44944	42/18723	0.039635	0.0741918	0.0318123	IL6	1
BP	GO:0042113	B cell activation	44975	334/18723	0.0402189	0.0748711	0.0321036	BST1/IL6	2
BP	GO:0062012	regulation of small molecule metabolic process	44975	334/18723	0.0402189	0.0748711	0.0321036	IL1B/PTAFR	2
BP	GO:0006509	membrane protein ectodomain proteolysis	44944	43/18723	0.0405604	0.0748711	0.0321036	IL1B	1
BP	GO:0014002	astrocyte development	44944	43/18723	0.0405604	0.0748711	0.0321036	IL6	1
BP	GO:0042088	T-helper 1 type immune response	44944	43/18723	0.0405604	0.0748711	0.0321036	IL1B	1
BP	GO:0045776	negative regulation of blood pressure	44944	43/18723	0.0405604	0.0748711	0.0321036	PTAFR	1
BP	GO:0045840	positive regulation of mitotic nuclear division	44944	43/18723	0.0405604	0.0748711	0.0321036	IL1B	1
BP	GO:0140353	lipid export from cell	44944	43/18723	0.0405604	0.0748711	0.0321036	IL1B	1
BP	GO:2001239	regulation of extrinsic apoptotic signaling pathway in absence of ligand	44944	43/18723	0.0405604	0.0748711	0.0321036	IL1B	1
BP	GO:0062197	cellular response to chemical stress	44975	337/18723	0.0408766	0.0753388	0.0323041	MMP9/IL6	2
BP	GO:0031295	T cell costimulation	44944	44/18723	0.0414849	0.0756452	0.0324355	LILRB2	1
BP	GO:0032620	interleukin-17 production	44944	44/18723	0.0414849	0.0756452	0.0324355	IL6	1
BP	GO:0032660	regulation of interleukin-17 production	44944	44/18723	0.0414849	0.0756452	0.0324355	IL6	1
BP	GO:0045124	regulation of bone resorption	44944	44/18723	0.0414849	0.0756452	0.0324355	IL6	1
BP	GO:0046427	positive regulation of receptor signaling pathway via JAK-STAT	44944	44/18723	0.0414849	0.0756452	0.0324355	IL6	1
BP	GO:0050999	regulation of nitric-oxide synthase activity	44944	44/18723	0.0414849	0.0756452	0.0324355	IL1B	1
BP	GO:0062208	positive regulation of pattern recognition receptor signaling pathway	44944	44/18723	0.0414849	0.0756452	0.0324355	TLR2	1
BP	GO:0002920	regulation of humoral immune response	44944	45/18723	0.0424086	0.0766297	0.0328576	IL1B	1
BP	GO:0032309	icosanoid secretion	44944	45/18723	0.0424086	0.0766297	0.0328576	IL1B	1
BP	GO:0035307	positive regulation of protein dephosphorylation	44944	45/18723	0.0424086	0.0766297	0.0328576	LILRB2	1
BP	GO:0045933	positive regulation of muscle contraction	44944	45/18723	0.0424086	0.0766297	0.0328576	PTAFR	1
BP	GO:0071354	cellular response to interleukin-6	44944	45/18723	0.0424086	0.0766297	0.0328576	IL6	1
BP	GO:1901985	positive regulation of protein acetylation	44944	45/18723	0.0424086	0.0766297	0.0328576	IL1B	1
BP	GO:0006936	muscle contraction	44975	347/18723	0.0430988	0.0774791	0.0332219	PTAFR/PDE4B	2
BP	GO:0070482	response to oxygen levels	44975	347/18723	0.0430988	0.0774791	0.0332219	CYBB/TLR2	2
BP	GO:0006195	purine nucleotide catabolic process	44944	46/18723	0.0433314	0.0774791	0.0332219	PDE4B	1
BP	GO:0031018	endocrine pancreas development	44944	46/18723	0.0433314	0.0774791	0.0332219	IL6	1
BP	GO:0031294	lymphocyte costimulation	44944	46/18723	0.0433314	0.0774791	0.0332219	LILRB2	1
BP	GO:0061028	establishment of endothelial barrier	44944	46/18723	0.0433314	0.0774791	0.0332219	IL1B	1
BP	GO:1900271	regulation of long-term synaptic potentiation	44944	46/18723	0.0433314	0.0774791	0.0332219	LILRB2	1
BP	GO:0042742	defense response to bacterium	44975	350/18723	0.0437743	0.0781544	0.0335114	TLR2/IL6	2
BP	GO:0009261	ribonucleotide catabolic process	44944	47/18723	0.0442534	0.0783095	0.0335779	PDE4B	1
BP	GO:0010712	regulation of collagen metabolic process	44944	47/18723	0.0442534	0.0783095	0.0335779	IL6	1
BP	GO:0035850	epithelial cell differentiation involved in kidney development	44944	47/18723	0.0442534	0.0783095	0.0335779	MMP9	1
BP	GO:0045601	regulation of endothelial cell differentiation	44944	47/18723	0.0442534	0.0783095	0.0335779	IL1B	1
BP	GO:0097028	dendritic cell differentiation	44944	47/18723	0.0442534	0.0783095	0.0335779	LILRB2	1
BP	GO:1900744	regulation of p38MAPK cascade	44944	47/18723	0.0442534	0.0783095	0.0335779	IL1B	1
BP	GO:2001233	regulation of apoptotic signaling pathway	44975	356/18723	0.0451375	0.0795869	0.0341257	IL1B/MMP9	2
BP	GO:0090199	regulation of release of cytochrome c from mitochondria	44944	48/18723	0.0451745	0.0795869	0.0341257	MMP9	1
BP	GO:1903053	regulation of extracellular matrix organization	44944	48/18723	0.0451745	0.0795869	0.0341257	IL6	1
BP	GO:0001818	negative regulation of cytokine production	44975	357/18723	0.0453662	0.0796902	0.0341699	TLR8/IL6	2
BP	GO:1904062	regulation of cation transmembrane transport	44975	357/18723	0.0453662	0.0796902	0.0341699	MMP9/PDE4B	2
BP	GO:0006692	prostanoid metabolic process	44944	49/18723	0.0460949	0.0799155	0.0342666	IL1B	1
BP	GO:0006693	prostaglandin metabolic process	44944	49/18723	0.0460949	0.0799155	0.0342666	IL1B	1
BP	GO:0030857	negative regulation of epithelial cell differentiation	44944	49/18723	0.0460949	0.0799155	0.0342666	MMP9	1
BP	GO:0042304	regulation of fatty acid biosynthetic process	44944	49/18723	0.0460949	0.0799155	0.0342666	IL1B	1
BP	GO:0060964	regulation of gene silencing by miRNA	44944	49/18723	0.0460949	0.0799155	0.0342666	IL6	1
BP	GO:0060986	endocrine hormone secretion	44944	49/18723	0.0460949	0.0799155	0.0342666	IL1B	1
BP	GO:0070741	response to interleukin-6	44944	49/18723	0.0460949	0.0799155	0.0342666	IL6	1
BP	GO:1904707	positive regulation of vascular associated smooth muscle cell proliferation	44944	49/18723	0.0460949	0.0799155	0.0342666	MMP9	1
BP	GO:1904894	positive regulation of receptor signaling pathway via STAT	44944	49/18723	0.0460949	0.0799155	0.0342666	IL6	1
BP	GO:0070997	neuron death	44975	361/18723	0.0462856	0.0801303	0.0343587	ITGAM/ITGB2	2
BP	GO:0002639	positive regulation of immunoglobulin production	44944	50/18723	0.0470143	0.0810405	0.0347489	IL6	1
BP	GO:0045058	T cell selection	44944	50/18723	0.0470143	0.0810405	0.0347489	IL6	1
BP	GO:1902930	regulation of alcohol biosynthetic process	44944	50/18723	0.0470143	0.0810405	0.0347489	PTAFR	1
BP	GO:1903706	regulation of hemopoiesis	44975	367/18723	0.0476779	0.0819168	0.0351247	LILRB2/CSF3R	2
BP	GO:0006636	unsaturated fatty acid biosynthetic process	44944	51/18723	0.047933	0.0819168	0.0351247	IL1B	1
BP	GO:0032964	collagen biosynthetic process	44944	51/18723	0.047933	0.0819168	0.0351247	IL6	1
BP	GO:0046850	regulation of bone remodeling	44944	51/18723	0.047933	0.0819168	0.0351247	IL6	1
BP	GO:0048013	ephrin receptor signaling pathway	44944	51/18723	0.047933	0.0819168	0.0351247	MMP9	1
BP	GO:0071622	regulation of granulocyte chemotaxis	44944	51/18723	0.047933	0.0819168	0.0351247	BST1	1
BP	GO:0035196	production of miRNAs involved in gene silencing by miRNA	44944	52/18723	0.0488508	0.0831296	0.0356447	IL6	1
BP	GO:0060147	regulation of posttranscriptional gene silencing	44944	52/18723	0.0488508	0.0831296	0.0356447	IL6	1
BP	GO:0072523	purine-containing compound catabolic process	44944	52/18723	0.0488508	0.0831296	0.0356447	PDE4B	1
BP	GO:0010038	response to metal ion	44975	373/18723	0.0490858	0.083411	0.0357654	CYBB/MMP9	2
BP	GO:0043113	receptor clustering	44944	53/18723	0.0497677	0.0839743	0.0360069	ITGB2	1
BP	GO:0045744	negative regulation of G protein-coupled receptor signaling pathway	44944	53/18723	0.0497677	0.0839743	0.0360069	PDE4B	1
BP	GO:0060966	regulation of gene silencing by RNA	44944	53/18723	0.0497677	0.0839743	0.0360069	IL6	1
BP	GO:0071320	cellular response to cAMP	44944	53/18723	0.0497677	0.0839743	0.0360069	PTAFR	1
BP	GO:0071715	icosanoid transport	44944	53/18723	0.0497677	0.0839743	0.0360069	IL1B	1
CC	GO:0030667	secretory granule membrane	45217	311/19550	3.51332e-14	2.49446e-12	1.40533e-12	BST1/CYBB/ITGAM/ITGB2/LILRB2/PTAFR/TLR2/CD93/FCGR3B/FPR1	10
CC	GO:0070820	tertiary granule	45156	164/19550	8.41455e-13	2.98717e-11	1.68291e-11	CYBB/ITGAM/ITGB2/LILRB2/MMP9/PTAFR/CD93/FPR1	8
CC	GO:0070821	tertiary granule membrane	45095	73/19550	3.93694e-11	9.31743e-10	5.24926e-10	CYBB/ITGAM/ITGB2/LILRB2/PTAFR/CD93	6
CC	GO:0042581	specific granule	45095	160/19550	4.68118e-09	8.30909e-08	4.68118e-08	BST1/CYBB/HPSE/ITGAM/ITGB2/CD93	6
CC	GO:0035579	specific granule membrane	45064	91/19550	1.59702e-08	2.26777e-07	1.27762e-07	BST1/CYBB/ITGAM/ITGB2/CD93	5
CC	GO:0101003	ficolin-1-rich granule membrane	45034	61/19550	2.53999e-07	3.00566e-06	1.69333e-06	ITGB2/LILRB2/CD93/FPR1	4
CC	GO:0101002	ficolin-1-rich granule	45064	185/19550	5.57325e-07	5.65287e-06	3.18472e-06	ITGB2/LILRB2/MMP9/CD93/FPR1	5
CC	GO:0005765	lysosomal membrane	45064	395/19550	2.26413e-05	0.000178615	0.000100628	HPSE/TLR7/TLR8/CSF3R/FPR1	5
CC	GO:0098852	lytic vacuole membrane	45064	395/19550	2.26413e-05	0.000178615	0.000100628	HPSE/TLR7/TLR8/CSF3R/FPR1	5
CC	GO:0005774	vacuolar membrane	45064	444/19550	3.96387e-05	0.000281435	0.000158555	HPSE/TLR7/TLR8/CSF3R/FPR1	5
CC	GO:0036020	endolysosome membrane	44975	18/19550	0.000121437	0.000783818	0.000441588	TLR7/TLR8	2
CC	GO:0098802	plasma membrane signaling receptor complex	45034	306/19550	0.000151434	0.000895983	0.000504779	ITGAM/ITGB2/TLR2/IL6	4
CC	GO:0045121	membrane raft	45034	335/19550	0.000214289	0.00102593	0.000577988	HPSE/ITGAM/ITGB2/TLR2	4
CC	GO:0098857	membrane microdomain	45034	335/19550	0.000214289	0.00102593	0.000577988	HPSE/ITGAM/ITGB2/TLR2	4
CC	GO:0030139	endocytic vesicle	45034	336/19550	0.000216745	0.00102593	0.000577988	CYBB/TLR2/TLR7/CSF3R	4
CC	GO:0045335	phagocytic vesicle	45003	137/19550	0.000254332	0.0011286	0.000635831	CYBB/TLR2/TLR7	3
CC	GO:0036019	endolysosome	44975	27/19550	0.000277226	0.00115782	0.000652295	TLR7/TLR8	2
CC	GO:0008305	integrin complex	44975	31/19550	0.000366464	0.0014455	0.000814365	ITGAM/ITGB2	2
CC	GO:0098636	protein complex involved in cell adhesion	44975	36/19550	0.000495148	0.00181228	0.001021	ITGAM/ITGB2	2
CC	GO:0009897	external side of plasma membrane	45034	421/19550	0.000510501	0.00181228	0.001021	ITGAM/ITGB2/TLR8/CSF3R	4
CC	GO:0030666	endocytic vesicle membrane	45003	193/19550	0.000692939	0.00234279	0.00131988	CYBB/TLR2/CSF3R	3
CC	GO:0030670	phagocytic vesicle membrane	44975	76/19550	0.00219166	0.00707308	0.00398484	CYBB/TLR2	2
CC	GO:0044853	plasma membrane raft	44975	116/19550	0.0050188	0.0154928	0.00872834	ITGAM/ITGB2	2
CC	GO:0031225	anchored component of membrane	44975	170/19550	0.0104963	0.0310515	0.0174938	BST1/FCGR3B	2
CC	GO:0032009	early phagosome	44944	12/19550	0.0109959	0.0312283	0.0175934	TLR7	1
CC	GO:0001931	uropod	44944	13/19550	0.011907	0.0313111	0.0176401	BST1	1
CC	GO:0031254	cell trailing edge	44944	13/19550	0.011907	0.0313111	0.0176401	BST1	1
CC	GO:0043020	NADPH oxidase complex	44944	14/19550	0.0128174	0.0325013	0.0183106	CYBB	1
CC	GO:0000930	gamma-tubulin complex	44944	16/19550	0.0146357	0.0358323	0.0201872	PDE4B	1
CC	GO:0097038	perinuclear endoplasmic reticulum	44944	21/19550	0.0191678	0.0453637	0.025557	CYBB	1
CC	GO:0005891	voltage-gated calcium channel complex	44944	41/19550	0.0370998	0.0849704	0.0478706	PDE4B	1
MF	GO:0038187	pattern recognition receptor activity	45034	26/18368	9.52002e-09	5.79496e-07	2.53594e-07	PTAFR/TLR2/TLR7/TLR8	4
MF	GO:0003953	NAD+ nucleosidase activity	45034	28/18368	1.30224e-08	5.79496e-07	2.53594e-07	BST1/TLR2/TLR7/TLR8	4
MF	GO:0016799	hydrolase activity, hydrolyzing N-glycosyl compounds	45034	50/18368	1.4452e-07	4.28742e-06	1.87622e-06	BST1/TLR2/TLR7/TLR8	4
MF	GO:0016798	hydrolase activity, acting on glycosyl bonds	45064	144/18368	2.17993e-07	4.85035e-06	2.12257e-06	BST1/HPSE/TLR2/TLR7/TLR8	5
MF	GO:0001846	opsonin binding	45003	15/18368	3.56898e-07	6.35279e-06	2.78005e-06	ITGAM/ITGB2/CD93	3
MF	GO:0001848	complement binding	45003	21/18368	1.03941e-06	1.50783e-05	6.59841e-06	ITGAM/ITGB2/CD93	3
MF	GO:0001540	amyloid-beta binding	45034	84/18368	1.18593e-06	1.50783e-05	6.59841e-06	ITGAM/ITGB2/LILRB2/TLR2	4
MF	GO:0050135	NAD(P)+ nucleosidase activity	44975	16/18368	0.000107962	0.00106762	0.000467204	BST1/TLR2	2
MF	GO:0061809	NAD+ nucleotidase, cyclic ADP-ribose generating	44975	16/18368	0.000107962	0.00106762	0.000467204	BST1/TLR2	2
MF	GO:0042277	peptide binding	45034	321/18368	0.000230803	0.00205415	0.000898917	ITGAM/ITGB2/LILRB2/TLR2	4
MF	GO:0005178	integrin binding	45003	144/18368	0.00035321	0.00261964	0.00114638	IL1B/ITGAM/ITGB2	3
MF	GO:0140375	immune receptor activity	45003	144/18368	0.00035321	0.00261964	0.00114638	LILRB2/CSF3R/FPR1	3
MF	GO:0001530	lipopolysaccharide binding	44975	33/18368	0.000470368	0.00322021	0.0014092	PTAFR/TLR2	2
MF	GO:0033218	amide binding	45034	400/18368	0.000532111	0.0033827	0.00148031	ITGAM/ITGB2/LILRB2/TLR2	4
MF	GO:0003725	double-stranded RNA binding	44975	74/18368	0.00234964	0.0139412	0.00610081	TLR7/TLR8	2
MF	GO:0038024	cargo receptor activity	44975	77/18368	0.00254095	0.014134	0.0061852	ITGAM/ITGB2	2
MF	GO:0003727	single-stranded RNA binding	44975	87/18368	0.00322992	0.0169096	0.00739983	TLR7/TLR8	2
MF	GO:0031072	heat shock protein binding	44975	129/18368	0.00695688	0.0343979	0.0150529	ITGAM/ITGB2	2
MF	GO:0070851	growth factor receptor binding	44975	141/18368	0.00825938	0.0385663	0.016877	IL1B/IL6	2
MF	GO:0016175	superoxide-generating NAD(P)H oxidase activity	44944	10/18368	0.00975893	0.0385663	0.016877	CYBB	1
MF	GO:0050786	RAGE receptor binding	44944	10/18368	0.00975893	0.0385663	0.016877	FPR1	1
MF	GO:0071723	lipopeptide binding	44944	10/18368	0.00975893	0.0385663	0.016877	TLR2	1
MF	GO:0019864	IgG binding	44944	11/18368	0.0107299	0.0385663	0.016877	FCGR3B	1
MF	GO:0035197	siRNA binding	44944	11/18368	0.0107299	0.0385663	0.016877	TLR7	1
MF	GO:0004875	complement receptor activity	44944	12/18368	0.0116999	0.0385663	0.016877	FPR1	1
MF	GO:0032396	inhibitory MHC class I receptor activity	44944	12/18368	0.0116999	0.0385663	0.016877	LILRB2	1
MF	GO:0035325	Toll-like receptor binding	44944	12/18368	0.0116999	0.0385663	0.016877	TLR2	1
MF	GO:0045028	G protein-coupled purinergic nucleotide receptor activity	44944	14/18368	0.0136373	0.043327	0.0189604	PTAFR	1
MF	GO:0004115	3',5'-cyclic-AMP phosphodiesterase activity	44944	15/18368	0.0146046	0.043327	0.0189604	PDE4B	1
MF	GO:0050664	oxidoreductase activity, acting on NAD(P)H, oxygen as acceptor	44944	15/18368	0.0146046	0.043327	0.0189604	CYBB	1
MF	GO:0005149	interleukin-1 receptor binding	44944	17/18368	0.0165366	0.0459924	0.0201268	IL1B	1
MF	GO:0032393	MHC class I receptor activity	44944	17/18368	0.0165366	0.0459924	0.0201268	LILRB2	1
MF	GO:0042834	peptidoglycan binding	44944	18/18368	0.0175012	0.0472003	0.0206554	TLR2	1
MF	GO:0042288	MHC class I protein binding	44944	20/18368	0.0194279	0.0472783	0.0206895	LILRB2	1
MF	GO:0001614	purinergic nucleotide receptor activity	44944	21/18368	0.0203898	0.0472783	0.0206895	PTAFR	1
MF	GO:0016502	nucleotide receptor activity	44944	21/18368	0.0203898	0.0472783	0.0206895	PTAFR	1
MF	GO:0009975	cyclase activity	44944	22/18368	0.0213509	0.0472783	0.0206895	BST1	1
MF	GO:0005125	cytokine activity	44975	235/18368	0.0217929	0.0472783	0.0206895	IL1B/IL6	2
MF	GO:0004114	3',5'-cyclic-nucleotide phosphodiesterase activity	44944	23/18368	0.0223111	0.0472783	0.0206895	PDE4B	1
MF	GO:0016849	phosphorus-oxygen lyase activity	44944	23/18368	0.0223111	0.0472783	0.0206895	BST1	1
MF	GO:0019865	immunoglobulin binding	44944	23/18368	0.0223111	0.0472783	0.0206895	FCGR3B	1
MF	GO:0030552	cAMP binding	44944	23/18368	0.0223111	0.0472783	0.0206895	PDE4B	1
MF	GO:0004112	cyclic-nucleotide phosphodiesterase activity	44944	25/18368	0.0242288	0.0490083	0.0214466	PDE4B	1
MF	GO:0051019	mitogen-activated protein kinase binding	44944	25/18368	0.0242288	0.0490083	0.0214466	PTAFR	1
MF	GO:0005126	cytokine receptor binding	44975	271/18368	0.0284027	0.0561742	0.0245825	IL1B/IL6	2
MF	GO:0008157	protein phosphatase 1 binding	44944	31/18368	0.0299607	0.0567341	0.0248274	LILRB2	1
MF	GO:0043015	gamma-tubulin binding	44944	31/18368	0.0299607	0.0567341	0.0248274	PDE4B	1
MF	GO:0023023	MHC protein complex binding	44944	36/18368	0.0347129	0.06305	0.0275914	LILRB2	1
MF	GO:0043394	proteoglycan binding	44944	36/18368	0.0347129	0.06305	0.0275914	HPSE	1
MF	GO:0030551	cyclic nucleotide binding	44944	37/18368	0.0356607	0.0634761	0.0277778	PDE4B	1
MF	GO:0042287	MHC protein binding	44944	40/18368	0.0384989	0.0671843	0.0294006	LILRB2	1
MF	GO:0061980	regulatory RNA binding	44944	46/18368	0.0441515	0.075567	0.0330689	TLR7	1

## Sheet: Table S6
Table-S6: KEGG enrichment analysis of DE-NETs（differentially expressed neutrophil extranuclear traps related genes）
ID	Description	GeneRatio	BgRatio	pvalue	p.adjust	qvalue	geneID	Count
hsa04613	Neutrophil extracellular trap formation	45155	190/8159	1.51718e-09	1.45649e-07	7.34635e-08	CYBB/ITGAM/ITGB2/TLR2/TLR7/TLR8/FCGR3B/FPR1	8
hsa05140	Leishmaniasis	45094	77/8159	6.60733e-09	3.17152e-07	1.59967e-07	CYBB/IL1B/ITGAM/ITGB2/TLR2/FCGR3B	6
hsa05134	Legionellosis	45063	57/8159	8.07664e-08	2.58453e-06	1.3036e-06	IL1B/ITGAM/ITGB2/TLR2/IL6	5
hsa05152	Tuberculosis	45094	180/8159	1.07289e-06	2.15746e-05	1.08819e-05	IL1B/ITGAM/ITGB2/TLR2/FCGR3B/IL6	6
hsa05150	Staphylococcus aureus infection	45063	96/8159	1.12368e-06	2.15746e-05	1.08819e-05	ITGAM/ITGB2/PTAFR/FCGR3B/FPR1	5
hsa05146	Amoebiasis	45063	102/8159	1.51989e-06	2.29573e-05	1.15794e-05	IL1B/ITGAM/ITGB2/TLR2/IL6	5
hsa04620	Toll-like receptor signaling pathway	45063	104/8159	1.67397e-06	2.29573e-05	1.15794e-05	IL1B/TLR2/TLR7/TLR8/IL6	5
hsa05144	Malaria	45033	50/8159	2.80112e-06	3.36135e-05	1.69542e-05	IL1B/ITGB2/TLR2/IL6	4
hsa05171	Coronavirus disease - COVID-19	45094	232/8159	4.71565e-06	5.03003e-05	2.53707e-05	CYBB/IL1B/TLR2/TLR7/TLR8/IL6	6
hsa04145	Phagosome	45063	152/8159	1.08522e-05	0.000104181	5.25473e-05	CYBB/ITGAM/ITGB2/TLR2/FCGR3B	5
hsa05133	Pertussis	45033	76/8159	1.50941e-05	0.00013173	6.64428e-05	IL1B/ITGAM/ITGB2/IL6	4
hsa05323	Rheumatoid arthritis	45033	93/8159	3.36104e-05	0.000268883	0.000135621	IL1B/ITGB2/TLR2/IL6	4
hsa04640	Hematopoietic cell lineage	45033	99/8159	4.30015e-05	0.00031755	0.000160168	IL1B/ITGAM/CSF3R/IL6	4
hsa05417	Lipid and atherosclerosis	45063	215/8159	5.7945e-05	0.000397337	0.000200411	CYBB/IL1B/MMP9/TLR2/IL6	5
hsa04670	Leukocyte transendothelial migration	45033	114/8159	7.47739e-05	0.000478553	0.000241375	CYBB/ITGAM/ITGB2/MMP9	4
hsa05162	Measles	45033	139/8159	0.000161601	0.000969605	0.000489055	IL1B/TLR2/TLR7/IL6	4
hsa05321	Inflammatory bowel disease	45002	65/8159	0.000303035	0.00171126	0.000863134	IL1B/TLR2/IL6	3
hsa04657	IL-17 signaling pathway	45002	94/8159	0.000895819	0.0047777	0.00240981	IL1B/MMP9/IL6	3
hsa04933	AGE-RAGE signaling pathway in diabetic complications	45002	100/8159	0.00107232	0.00541802	0.00273277	CYBB/IL1B/IL6	3
hsa05142	Chagas disease	45002	102/8159	0.0011357	0.00545135	0.00274959	IL1B/TLR2/IL6	3
hsa04668	TNF signaling pathway	45002	112/8159	0.00148825	0.00680342	0.00343155	IL1B/MMP9/IL6	3
hsa01523	Antifolate resistance	44974	30/8159	0.00171764	0.00749517	0.00378046	IL1B/IL6	2
hsa04380	Osteoclast differentiation	45002	128/8159	0.00218356	0.00911397	0.00459696	IL1B/LILRB2/FCGR3B	3
hsa05143	African trypanosomiasis	44974	37/8159	0.00260733	0.0104293	0.00526041	IL1B/IL6	2
hsa05332	Graft-versus-host disease	44974	42/8159	0.00335018	0.0128647	0.00648876	IL1B/IL6	2
hsa05161	Hepatitis B	45002	162/8159	0.0042579	0.0157215	0.00792969	MMP9/TLR2/IL6	3
hsa05164	Influenza A	45002	171/8159	0.00495478	0.017617	0.00888577	IL1B/TLR7/IL6	3
hsa04621	NOD-like receptor signaling pathway	45002	184/8159	0.00607785	0.0208383	0.0105106	CYBB/IL1B/IL6	3
hsa05202	Transcriptional misregulation in cancer	45002	193/8159	0.0069384	0.0229685	0.011585	ITGAM/MMP9/IL6	3
hsa04623	Cytosolic DNA-sensing pathway	44974	63/8159	0.00740653	0.0237009	0.0119544	IL1B/IL6	2
hsa05205	Proteoglycans in cancer	45002	205/8159	0.00819453	0.0253766	0.0127996	HPSE/MMP9/TLR2	3
hsa04015	Rap1 signaling pathway	45002	210/8159	0.00875531	0.0262659	0.0132482	ITGAM/ITGB2/FPR1	3
hsa04610	Complement and coagulation cascades	44974	85/8159	0.01318	0.0383417	0.019339	ITGAM/ITGB2	2
hsa05132	Salmonella infection	45002	249/8159	0.0139104	0.0392764	0.0198105	IL1B/TLR2/IL6	3
hsa05020	Prion disease	45002	273/8159	0.0177928	0.0488032	0.0246156	CYBB/IL1B/IL6	3
hsa04625	C-type lectin receptor signaling pathway	44974	104/8159	0.0193208	0.0515222	0.0259871	IL1B/IL6	2
hsa04659	Th17 cell differentiation	44974	108/8159	0.0207418	0.0533148	0.0268912	IL1B/IL6	2
hsa04066	HIF-1 signaling pathway	44974	109/8159	0.0211038	0.0533148	0.0268912	CYBB/IL6	2
hsa04060	Cytokine-cytokine receptor interaction	45002	295/8159	0.0218401	0.0537603	0.0271159	IL1B/CSF3R/IL6	3
hsa04650	Natural killer cell mediated cytotoxicity	44974	131/8159	0.0297232	0.0713357	0.0359807	ITGB2/FCGR3B	2
hsa05135	Yersinia infection	44974	137/8159	0.0322829	0.0755892	0.0381262	IL1B/IL6	2
hsa05418	Fluid shear stress and atherosclerosis	44974	139/8159	0.0331552	0.0757832	0.038224	IL1B/MMP9	2
hsa04936	Alcoholic liver disease	44974	142/8159	0.0344811	0.0764374	0.038554	IL1B/IL6	2
hsa04151	PI3K-Akt signaling pathway	45002	354/8159	0.0350338	0.0764374	0.038554	TLR2/CSF3R/IL6	3
hsa00531	Glycosaminoglycan degradation	44943	19/8159	0.0388966	0.0829795	0.0418537	HPSE	1
hsa04932	Non-alcoholic fatty liver disease	44974	155/8159	0.0404641	0.0841724	0.0424554	IL1B/IL6	2
hsa04514	Cell adhesion molecules	44974	157/8159	0.0414178	0.0841724	0.0424554	ITGAM/ITGB2	2
hsa04217	Necroptosis	44974	159/8159	0.0423802	0.0841724	0.0424554	CYBB/IL1B	2
hsa05010	Alzheimer disease	45002	384/8159	0.0430486	0.0841724	0.0424554	CYBB/IL1B/IL6	3
hsa04630	JAK-STAT signaling pathway	44974	162/8159	0.0438398	0.0841724	0.0424554	CSF3R/IL6	2
hsa05130	Pathogenic Escherichia coli infection	44974	197/8159	0.0622061	0.117094	0.0590605	IL1B/IL6	2
hsa05169	Epstein-Barr virus infection	44974	202/8159	0.0650177	0.118796	0.059919	TLR2/IL6	2
hsa05415	Diabetic cardiomyopathy	44974	203/8159	0.0655852	0.118796	0.059919	CYBB/MMP9	2
hsa00760	Nicotinate and nicotinamide metabolism	44943	36/8159	0.0724876	0.127309	0.0642129	BST1	1
hsa05022	Pathways of neurodegeneration - multiple diseases	45002	476/8159	0.0729374	0.127309	0.0642129	CYBB/IL1B/IL6	3
hsa04810	Regulation of actin cytoskeleton	44974	218/8159	0.0743022	0.127375	0.0642462	ITGAM/ITGB2	2
hsa05166	Human T-cell leukemia virus 1 infection	44974	222/8159	0.0766889	0.12916	0.0651466	ITGB2/IL6	2
hsa05163	Human cytomegalovirus infection	44974	225/8159	0.0784955	0.129293	0.0652137	IL1B/IL6	2
hsa05168	Herpes simplex virus 1 infection	45002	495/8159	0.0800614	0.129293	0.0652137	IL1B/TLR2/IL6	3
hsa04216	Ferroptosis	44943	41/8159	0.082155	0.129293	0.0652137	CYBB	1
hsa05219	Bladder cancer	44943	41/8159	0.082155	0.129293	0.0652137	MMP9	1
hsa04940	Type I diabetes mellitus	44943	43/8159	0.0859954	0.133154	0.0671611	IL1B	1
hsa04672	Intestinal immune network for IgA production	44943	49/8159	0.0974259	0.148459	0.0748804	IL6	1
hsa05416	Viral myocarditis	44943	60/8159	0.118033	0.17705	0.0893015	ITGB2	1
hsa05221	Acute myeloid leukemia	44943	67/8159	0.130916	0.193352	0.0975241	ITGAM	1
hsa01521	EGFR tyrosine kinase inhibitor resistance	44943	79/8159	0.152588	0.221947	0.111947	IL6	1
hsa04662	B cell receptor signaling pathway	44943	82/8159	0.157927	0.226283	0.114134	LILRB2	1
hsa05235	PD-L1 expression and PD-1 checkpoint pathway in cancer	44943	89/8159	0.17026	0.23399	0.118021	TLR2	1
hsa05410	Hypertrophic cardiomyopathy	44943	90/8159	0.172007	0.23399	0.118021	IL6	1
hsa04080	Neuroactive ligand-receptor interaction	44974	362/8159	0.172677	0.23399	0.118021	PTAFR/FPR1	2
hsa05032	Morphine addiction	44943	91/8159	0.173752	0.23399	0.118021	PDE4B	1
hsa04970	Salivary secretion	44943	92/8159	0.175493	0.23399	0.118021	BST1	1
hsa04666	Fc gamma R-mediated phagocytosis	44943	97/8159	0.184146	0.234779	0.118419	FCGR3B	1
hsa05215	Prostate cancer	44943	97/8159	0.184146	0.234779	0.118419	MMP9	1
hsa01522	Endocrine resistance	44943	98/8159	0.185866	0.234779	0.118419	MMP9	1
hsa04750	Inflammatory mediator regulation of TRP channels	44943	98/8159	0.185866	0.234779	0.118419	IL1B	1
hsa04061	Viral protein interaction with cytokine and cytokine receptor	44943	100/8159	0.189297	0.236007	0.119038	IL6	1
hsa04972	Pancreatic secretion	44943	102/8159	0.192714	0.237186	0.119633	BST1	1
hsa04064	NF-kappa B signaling pathway	44943	104/8159	0.196117	0.238319	0.120205	IL1B	1
hsa04928	Parathyroid hormone synthesis, secretion and action	44943	106/8159	0.199507	0.239408	0.120754	PDE4B	1
hsa04931	Insulin resistance	44943	108/8159	0.202883	0.240454	0.121282	IL6	1
hsa05145	Toxoplasmosis	44943	112/8159	0.209596	0.24538	0.123766	TLR2	1
hsa00230	Purine metabolism	44943	128/8159	0.235918	0.271468	0.136925	PDE4B	1
hsa04926	Relaxin signaling pathway	44943	129/8159	0.237535	0.271468	0.136925	MMP9	1
hsa04068	FoxO signaling pathway	44943	131/8159	0.24076	0.271917	0.137151	IL6	1
hsa05322	Systemic lupus erythematosus	44943	136/8159	0.248767	0.277693	0.140065	FCGR3B	1
hsa04915	Estrogen signaling pathway	44943	138/8159	0.251947	0.278011	0.140225	MMP9	1
hsa04218	Cellular senescence	44943	156/8159	0.280006	0.303679	0.153171	IL6	1
hsa04390	Hippo signaling pathway	44943	157/8159	0.281536	0.303679	0.153171	ITGB2	1
hsa05167	Kaposi sarcoma-associated herpesvirus infection	44943	194/8159	0.336022	0.358423	0.180784	IL6	1
hsa05170	Human immunodeficiency virus 1 infection	44943	212/8159	0.361099	0.38094	0.192141	TLR2	1
hsa04024	cAMP signaling pathway	44943	221/8159	0.373301	0.389532	0.196474	PDE4B	1
hsa04020	Calcium signaling pathway	44943	240/8159	0.398344	0.411194	0.2074	PTAFR	1
hsa05131	Shigellosis	44943	247/8159	0.407331	0.415997	0.209823	IL1B	1
hsa04010	MAPK signaling pathway	44943	294/8159	0.464475	0.469364	0.236741	IL1B	1
hsa05206	MicroRNAs in cancer	44943	310/8159	0.482716	0.482716	0.243475	MMP9	1

## Sheet: Table S7
Table-S7: Relative abundance of immune cell infiltration between high-risk and low-risk groups
id	NETosisScore	Activated_B_cell	Activated_CD4_T_cell	Activated_CD8_T_cell	Activated_dendritic_cell	CD56bright_natural_killer_cell	CD56dim_natural_killer_cell	Central_memory_CD4_T_cell	Central_memory_CD8_T_cell	Effector_memeory_CD4_T_cell	Effector_memeory_CD8_T_cell	Eosinophil	Gamma_delta_T_cell	Immature__B_cell	Immature_dendritic_cell	Macrophage	Mast_cell	MDSC	Memory_B_cell	Monocyte	Natural_killer_cell	Natural_killer_T_cell	Neutrophil	Plasmacytoid_dendritic_cell	Regulatory_T_cell	T_follicular_helper_cell	Type_1_T_helper_cell	Type_17_T_helper_cell	Type_2_T_helper_cell
GSM2810838	low	0.127447	0.284014	0.543006	0.598855	0.704347	0.58895	0.878526	0.539132	0.474561	0.710036	0.269248	0.555629	0.553854	0.785333	0.360268	0.350576	0.484214	0.146791	0.724863	0.626111	0.540386	0.0934073	0.930261	0.358325	0.587285	0.560037	0.424939	0.489286
GSM2810839	high	0.193019	0.319285	0.580449	0.62792	0.693408	0.59511	0.909715	0.617394	0.448547	0.707603	0.334964	0.575314	0.433186	0.79298	0.434534	0.363154	0.583145	0.187768	0.745215	0.66783	0.57497	0.211826	0.926749	0.461244	0.61697	0.576868	0.415985	0.446073
GSM2810840	low	0.174207	0.247595	0.508946	0.625487	0.680251	0.613333	0.867331	0.59813	0.42567	0.694339	0.35233	0.535213	0.498898	0.868834	0.417225	0.382741	0.489881	0.25775	0.727778	0.664919	0.505572	0.198659	0.910431	0.384147	0.565648	0.506175	0.464627	0.407441
GSM2810793	low	0.214551	0.278505	0.493912	0.609643	0.727613	0.624157	0.872163	0.58764	0.420614	0.693321	0.289062	0.58378	0.283127	0.849646	0.373431	0.363118	0.483941	0.254265	0.700981	0.631586	0.47405	0.12211	0.925413	0.342197	0.546666	0.476324	0.443283	0.381841
GSM2810794	low	0.166065	0.236494	0.479729	0.590874	0.707488	0.592043	0.870273	0.522036	0.447724	0.687475	0.335869	0.517131	0.351291	0.856563	0.359465	0.276497	0.411116	0.273738	0.723019	0.640962	0.488551	0	0.956585	0.371355	0.540247	0.496168	0.492009	0.411215
GSM2810795	low	0.230466	0.199073	0.460532	0.59264	0.713908	0.63027	0.858136	0.569511	0.452481	0.714981	0.271726	0.56767	0.31631	0.840982	0.38444	0.256886	0.427997	0.264268	0.739748	0.63182	0.512851	0.0935996	0.916832	0.343192	0.556408	0.471763	0.459049	0.362803
GSM2810796	low	0.192442	0.239615	0.510218	0.611673	0.702159	0.567004	0.868541	0.577026	0.471305	0.71627	0.240025	0.54609	0.505246	0.831706	0.382479	0.280929	0.469979	0.20433	0.749209	0.651782	0.532411	0.128915	0.912779	0.397947	0.580244	0.494551	0.491463	0.414715
GSM2810797	low	0.21693	0.213796	0.508838	0.632734	0.694044	0.612396	0.878073	0.52947	0.477748	0.699306	0.332643	0.544963	0.509998	0.847712	0.341398	0.30105	0.403956	0.231091	0.724588	0.618079	0.506945	0.107909	0.935675	0.338234	0.558414	0.483911	0.453877	0.417827
GSM2810798	low	0.182291	0.215425	0.488653	0.61029	0.729575	0.597294	0.87085	0.542208	0.463995	0.707726	0.255444	0.557686	0.59686	0.867989	0.370488	0.287748	0.433798	0.254862	0.724953	0.612821	0.490635	0.081557	0.940586	0.397543	0.543197	0.474481	0.465035	0.431447
GSM2810799	low	0.19684	0.20352	0.481637	0.603651	0.701496	0.595244	0.883678	0.50964	0.422868	0.680121	0.220565	0.537055	0.450644	0.838488	0.332593	0.234747	0.354739	0.243646	0.72675	0.644364	0.514683	0.0672256	0.93213	0.332868	0.547083	0.499247	0.442905	0.419827
GSM2810800	low	0.184471	0.228255	0.466705	0.600339	0.733031	0.623164	0.882094	0.553689	0.431245	0.661977	0.227368	0.552711	0.521581	0.864923	0.353981	0.278523	0.436969	0.243476	0.716657	0.629184	0.494943	0.107862	0.912036	0.364224	0.546265	0.47527	0.448049	0.409244
GSM2810801	high	0.240828	0.2911	0.49137	0.663164	0.718345	0.557288	0.884367	0.57758	0.450969	0.67464	0.32956	0.547986	0.325209	0.852335	0.410341	0.450326	0.578091	0.224117	0.712929	0.621616	0.48902	0.322194	0.937412	0.429113	0.518438	0.519935	0.425119	0.375424
GSM2810802	low	0.110903	0.239062	0.527964	0.601932	0.705603	0.588909	0.876124	0.548598	0.453274	0.669842	0.315419	0.574285	0.524431	0.843706	0.359965	0.289813	0.441069	0.271423	0.726112	0.624397	0.484254	0.0527842	0.940658	0.364981	0.563062	0.4828	0.470504	0.442727
GSM2810803	low	0.207997	0.241378	0.500421	0.620506	0.714104	0.621171	0.878084	0.571605	0.48119	0.725376	0.218299	0.569349	0.484422	0.838065	0.388783	0.339149	0.473107	0.212811	0.709485	0.644513	0.507574	0.185547	0.88627	0.386726	0.570353	0.495963	0.488098	0.426471
GSM2810804	low	0.198845	0.28532	0.497489	0.608203	0.700083	0.594483	0.854644	0.57814	0.463616	0.670979	0.402815	0.542696	0.519409	0.832906	0.362179	0.408051	0.47358	0.239337	0.739159	0.638742	0.527465	0.153419	0.883584	0.371803	0.576344	0.520048	0.432846	0.415011
GSM2810805	low	0.173432	0.233895	0.506557	0.586549	0.687398	0.579297	0.870185	0.544952	0.475149	0.694037	0.219448	0.524186	0.509676	0.808678	0.347921	0.277035	0.439657	0.174667	0.726549	0.637262	0.499822	0.14445	0.939548	0.351244	0.577521	0.48559	0.448729	0.389942
GSM2810806	high	0.194811	0.336551	0.495074	0.726793	0.71918	0.623217	0.898564	0.63831	0.407064	0.660982	0.283003	0.528249	0.467452	0.918989	0.446876	0.452315	0.570694	0.293512	0.744192	0.660886	0.512204	0.315724	0.91344	0.46125	0.58639	0.512617	0.494594	0.392492
GSM2810807	low	0.204354	0.259161	0.551033	0.580513	0.696891	0.564115	0.870012	0.541184	0.48633	0.721539	0.245558	0.546563	0.511731	0.82086	0.385488	0.245287	0.437129	0.193204	0.73102	0.634372	0.506151	0.090813	0.949022	0.382822	0.554649	0.494497	0.46187	0.41688
GSM2810808	low	0.175979	0.212939	0.50736	0.617037	0.68931	0.615563	0.8528	0.602004	0.495596	0.725598	0.225945	0.565079	0.510585	0.829534	0.383326	0.320847	0.380302	0.239949	0.720246	0.636422	0.527703	0.132583	0.918446	0.309039	0.570399	0.501275	0.478179	0.390998
GSM2810809	low	0.218282	0.203307	0.485083	0.604098	0.691013	0.609418	0.876947	0.532212	0.477328	0.702812	0.200535	0.552165	0.338241	0.84475	0.366125	0.27318	0.412543	0.213245	0.729654	0.649527	0.530481	0.0924745	0.919449	0.340128	0.584477	0.507437	0.506916	0.390054
GSM2810810	low	0.167099	0.185175	0.497003	0.606685	0.693283	0.595126	0.873497	0.551702	0.467886	0.703203	0.217534	0.543533	0.381415	0.841585	0.347258	0.276493	0.46089	0.214	0.723139	0.639078	0.517686	0.104301	0.910566	0.358373	0.567325	0.512448	0.4495	0.379109
GSM2889865	low	0.215867	0.316312	0.539541	0.658028	0.685974	0.587001	0.858232	0.555792	0.453099	0.724358	0.316638	0.562133	0.415492	0.825934	0.398734	0.354114	0.534676	0.253472	0.708807	0.628793	0.501039	0.198619	0.931957	0.432283	0.542825	0.510843	0.4158	0.428225
GSM2889866	low	0.231107	0.323206	0.57333	0.634572	0.727799	0.644499	0.862336	0.571595	0.484254	0.711931	0.236644	0.591657	0.475816	0.881896	0.439684	0.385895	0.527794	0.30357	0.715198	0.643354	0.499149	0.204193	0.909221	0.381136	0.554364	0.496793	0.512029	0.428952
GSM2889867	low	0.206187	0.261166	0.472283	0.578892	0.704746	0.57772	0.871935	0.545195	0.499251	0.71131	0.330808	0.546489	0.444589	0.833077	0.36719	0.298761	0.415824	0.288936	0.706335	0.603892	0.5039	0.120516	0.911055	0.357955	0.558986	0.487597	0.499406	0.442863
GSM2889868	low	0.175154	0.216465	0.472729	0.577626	0.715248	0.593733	0.876108	0.51227	0.50473	0.721993	0.202445	0.528358	0.451064	0.846317	0.402863	0.318057	0.5451	0.240734	0.708193	0.605221	0.484817	0.23437	0.937514	0.38276	0.558841	0.49446	0.426388	0.385408
GSM2889869	low	0.216756	0.280501	0.493726	0.645446	0.698724	0.622255	0.865527	0.536046	0.402953	0.729087	0.238174	0.566421	0.491944	0.860883	0.415451	0.314481	0.557944	0.232812	0.704392	0.630277	0.492717	0.203953	0.927786	0.423646	0.540044	0.516398	0.478415	0.405496
GSM2889870	low	0.164039	0.315694	0.563169	0.670147	0.71676	0.598497	0.867439	0.575844	0.501348	0.73582	0.27044	0.584956	0.397649	0.826592	0.398942	0.333499	0.577575	0.265844	0.720942	0.612946	0.51713	0.218435	0.912615	0.420523	0.574766	0.489551	0.426917	0.406907
GSM2810816	high	0.267763	0.476155	0.673814	0.759868	0.716152	0.591003	0.985674	0.682803	0.553362	0.781262	0.286132	0.719347	0.480964	0.840485	0.602828	0.472088	0.823329	0.37778	0.792774	0.742103	0.581336	0.252829	0.902189	0.75092	0.678504	0.577248	0.475324	0.465333
GSM2810817	high	0.224631	0.313141	0.601084	0.669287	0.681158	0.522199	0.938349	0.608702	0.450737	0.737344	0.243566	0.585912	0.640852	0.79	0.442774	0.372766	0.630575	0.210899	0.757717	0.674666	0.536832	0.134208	0.933686	0.481596	0.617924	0.571032	0.426288	0.424729
GSM2810818	high	0.36238	0.464382	0.603378	0.761332	0.700119	0.638347	0.997185	0.753004	0.476742	0.776602	0.284913	0.69349	0.454734	0.821817	0.536639	0.475586	0.777835	0.372927	0.743447	0.692938	0.576298	0.15529	0.902334	0.696516	0.653132	0.581717	0.390188	0.460735
GSM2810819	high	0.241342	0.362163	0.541048	0.724485	0.681018	0.583323	0.955337	0.687755	0.460083	0.778847	0.288532	0.634477	0.481267	0.773014	0.550132	0.521331	0.778193	0.215054	0.797877	0.664769	0.550839	0.356543	0.941107	0.56537	0.715223	0.632975	0.464913	0.43124
GSM2810820	low	0.124754	0.319059	0.6551	0.67735	0.698991	0.626138	0.923867	0.61689	0.461021	0.726391	0.21499	0.57572	0.570773	0.85829	0.409973	0.335386	0.603049	0.30638	0.740147	0.688772	0.524986	0.0341473	0.951727	0.456737	0.587032	0.545804	0.433028	0.443651
GSM2810821	high	0.225489	0.382801	0.639646	0.697482	0.670912	0.561148	0.929842	0.620159	0.445897	0.764819	0.2755	0.602316	0.590293	0.798007	0.447121	0.446516	0.700836	0.246422	0.746976	0.670511	0.551495	0.250099	0.952571	0.504302	0.638027	0.585274	0.411444	0.445847
GSM2810822	high	0.170287	0.324361	0.672034	0.696856	0.710203	0.602969	0.935837	0.635758	0.49498	0.735611	0.221816	0.536156	0.596235	0.886995	0.413613	0.388952	0.683392	0.313803	0.728171	0.696104	0.510312	0.0865584	0.925475	0.560322	0.601178	0.507184	0.419309	0.447333
GSM2810823	high	0.200909	0.555695	0.685415	0.770845	0.711988	0.69048	0.977866	0.706768	0.513991	0.820696	0.273858	0.745822	0.548133	0.863071	0.568156	0.550694	0.908878	0.422334	0.788272	0.719842	0.580022	0.274804	0.893362	0.739379	0.710334	0.60633	0.488264	0.474971
GSM2810824	high	0.13421	0.278996	0.551926	0.637249	0.646922	0.555784	0.938757	0.599893	0.4913	0.75416	0.215486	0.559459	0.58425	0.827657	0.403502	0.381635	0.522892	0.300692	0.720849	0.695543	0.528635	0.0397176	0.942745	0.463626	0.581105	0.555518	0.406622	0.403363
GSM2810825	high	0.266281	0.577369	0.651114	0.84886	0.671228	0.691668	1	0.743285	0.543265	0.773198	0.270995	0.748763	0.4777	0.856095	0.663188	0.566851	0.903086	0.477116	0.781076	0.744961	0.588477	0.218538	0.869493	0.850123	0.720449	0.620109	0.478032	0.418615
GSM2810826	high	0.189111	0.28965	0.518146	0.693704	0.669992	0.587226	0.949243	0.642153	0.47368	0.735077	0.226208	0.512714	0.562151	0.828125	0.433752	0.351533	0.604838	0.293183	0.722503	0.698787	0.527921	0.119919	0.922356	0.526514	0.569588	0.529034	0.381191	0.413759
GSM2810827	high	0.165205	0.318375	0.624272	0.65326	0.689474	0.623609	0.906469	0.592421	0.408496	0.725752	0.203264	0.57766	0.428246	0.829089	0.408687	0.348607	0.552525	0.257651	0.729807	0.662969	0.510349	0.133883	0.911474	0.437327	0.570953	0.531454	0.420858	0.41011
GSM2810828	high	0.370681	0.550747	0.720682	0.772763	0.699592	0.696525	0.992338	0.663465	0.495871	0.76722	0.300762	0.696382	0.660803	0.86111	0.542155	0.430901	0.828294	0.450733	0.738955	0.714945	0.593188	0.169857	0.889407	0.675844	0.6904	0.608479	0.420969	0.475161
GSM2810829	high	0.414256	0.422705	0.80224	0.737956	0.69937	0.543346	0.957045	0.688249	0.490353	0.774688	0.286975	0.623822	0.671294	0.801905	0.582198	0.467957	0.827283	0.309147	0.782557	0.697845	0.540515	0.46097	0.922222	0.624857	0.658712	0.564211	0.419859	0.446358
GSM2810830	high	0.205742	0.477648	0.561155	0.807709	0.665104	0.622682	0.978301	0.683948	0.567936	0.759491	0.268465	0.669575	0.70134	0.861864	0.581707	0.468809	0.756174	0.515876	0.750021	0.745142	0.55505	0.098635	0.905706	0.760456	0.6695	0.589425	0.450225	0.449113
GSM2810831	low	0.259351	0.355618	0.624319	0.643791	0.695157	0.603355	0.898907	0.569096	0.44871	0.752423	0.161908	0.550721	0.498395	0.81838	0.348051	0.328621	0.507848	0.271513	0.735319	0.697313	0.506485	0.0179897	0.920001	0.423441	0.600724	0.539085	0.455577	0.372209
GSM2810832	high	0.19222	0.253369	0.546559	0.643455	0.684068	0.602676	0.929573	0.603311	0.415836	0.740863	0.245768	0.511828	0.432133	0.780295	0.409364	0.378652	0.61368	0.260697	0.741431	0.67005	0.527297	0.109785	0.930171	0.465319	0.569399	0.54877	0.381846	0.46629
GSM2810833	low	0.238858	0.248636	0.60068	0.623098	0.695703	0.5557	0.883399	0.585107	0.424389	0.719546	0.23678	0.545003	0.540856	0.831374	0.397123	0.341428	0.522807	0.196539	0.717005	0.650731	0.534673	0.0742557	0.909631	0.4292	0.569813	0.522277	0.440968	0.466802
GSM2810834	high	0.224258	0.391356	0.615391	0.701844	0.671452	0.57083	0.936767	0.610269	0.414202	0.734958	0.27462	0.537543	0.492071	0.809765	0.426427	0.385328	0.714936	0.212301	0.744657	0.694612	0.516228	0.161242	0.930856	0.544035	0.609049	0.589646	0.452841	0.433729
GSM2810835	high	0.123519	0.264691	0.457349	0.6824	0.683279	0.663307	0.926083	0.653422	0.500391	0.762874	0.220561	0.613059	0.552068	0.798823	0.478581	0.358236	0.711454	0.377732	0.736674	0.649337	0.522508	0.25153	0.945987	0.582191	0.589706	0.541268	0.39815	0.495322
GSM2810836	low	0.109535	0.251685	0.559863	0.644868	0.67288	0.599619	0.929295	0.594211	0.449033	0.711061	0.203959	0.544872	0.393624	0.860534	0.410359	0.371346	0.526621	0.270348	0.738987	0.698485	0.499162	0.144646	0.90372	0.440299	0.55978	0.524114	0.435019	0.416823
GSM2810837	high	0.510691	0.53217	0.855588	0.774267	0.71882	0.615054	0.973657	0.668133	0.487919	0.819523	0.280336	0.662216	0.6569	0.817343	0.543796	0.46613	0.865513	0.324611	0.753771	0.706423	0.551209	0.131056	0.926847	0.68326	0.670581	0.587466	0.464961	0.48813
GSM2889945	high	0.144163	0.194462	0.503153	0.639726	0.659727	0.579133	0.88062	0.604395	0.389055	0.719541	0.223459	0.549722	0.423496	0.782503	0.429256	0.384232	0.528148	0.280065	0.729638	0.613023	0.560538	0.142696	0.929591	0.419305	0.542067	0.527166	0.437638	0.416156
GSM2889946	high	0.183065	0.289364	0.515354	0.697524	0.689261	0.543569	0.974397	0.626361	0.484207	0.727912	0.322729	0.607206	0.500194	0.81591	0.457573	0.400725	0.635669	0.297342	0.765021	0.713675	0.544868	0.128916	0.924538	0.571826	0.652993	0.544051	0.41955	0.418408
GSM2889947	low	0.403216	0.360281	0.667768	0.631757	0.667214	0.588421	0.911604	0.617924	0.450293	0.726544	0.265221	0.572134	0.511456	0.826485	0.359732	0.348198	0.48156	0.303266	0.730474	0.715097	0.505094	0.00607327	0.945676	0.451646	0.621379	0.562903	0.474345	0.432115
GSM2889948	low	0.0971662	0.281242	0.546395	0.589905	0.680852	0.588078	0.876131	0.565867	0.40969	0.684979	0.2303	0.54853	0.456587	0.824391	0.338352	0.24703	0.451969	0.189776	0.719894	0.624417	0.505902	0.07263	0.916436	0.346534	0.582434	0.520303	0.434096	0.431225
GSM2889949	high	0.170602	0.365827	0.535318	0.720591	0.683564	0.568329	0.952834	0.669777	0.457608	0.71781	0.225038	0.609719	0.633697	0.857792	0.518693	0.474181	0.70108	0.32835	0.782091	0.726539	0.522771	0.219256	0.917996	0.582129	0.634966	0.561871	0.412992	0.44014
GSM2889950	high	0.168625	0.186914	0.511924	0.650508	0.644352	0.603935	0.924592	0.6681	0.479506	0.710082	0.243597	0.552422	0.499807	0.841608	0.420104	0.324753	0.52708	0.217494	0.745321	0.715772	0.507549	0.198201	0.921668	0.545039	0.595561	0.510411	0.443596	0.439064
GSM2889951	high	0.259417	0.38167	0.649241	0.700304	0.706502	0.558584	0.929893	0.667382	0.474362	0.75586	0.299786	0.592703	0.654417	0.805134	0.484439	0.434482	0.762799	0.257949	0.769137	0.694896	0.544462	0.178179	0.925633	0.565418	0.630397	0.571166	0.456889	0.493626
GSM2889952	low	0.105704	0.279861	0.490263	0.645313	0.737416	0.685892	0.918596	0.642045	0.407771	0.695243	0.192947	0.555301	0.57607	0.847788	0.372574	0.284588	0.496778	0.218262	0.723683	0.608486	0.537042	0.148042	0.906431	0.400583	0.610613	0.545907	0.489108	0.405563
GSM2889953	high	0.290015	0.465664	0.716607	0.747513	0.686721	0.586689	0.962981	0.700163	0.510426	0.781014	0.271901	0.661751	0.570647	0.843696	0.545167	0.50126	0.824301	0.319832	0.779535	0.731836	0.554628	0.093015	0.927275	0.660222	0.683612	0.580815	0.416259	0.43411
GSM2889954	high	0.165904	0.381006	0.610861	0.68152	0.700716	0.621012	0.968681	0.653593	0.508748	0.765786	0.284511	0.650329	0.65655	0.835347	0.506637	0.392004	0.702602	0.315161	0.731256	0.703158	0.549189	0.119451	0.937277	0.594871	0.656308	0.588488	0.421466	0.442047
GSM2889955	high	0.342644	0.352369	0.610975	0.70007	0.701596	0.603094	0.92412	0.629741	0.466802	0.727508	0.21479	0.587387	0.558662	0.847706	0.467715	0.405119	0.681443	0.34259	0.756278	0.682535	0.527886	0.138092	0.928415	0.534815	0.624645	0.55643	0.435331	0.390123
GSM2889956	high	0.293264	0.403638	0.673304	0.722037	0.700301	0.63779	0.973211	0.674819	0.467796	0.778549	0.261429	0.616906	0.648795	0.845449	0.480237	0.43826	0.761613	0.351008	0.758582	0.704965	0.559537	0.156924	0.923322	0.590225	0.658421	0.565759	0.464272	0.441756
GSM2889957	high	0.179304	0.309386	0.483376	0.666821	0.673114	0.639449	0.949592	0.637603	0.442923	0.721037	0.25014	0.616455	0.50368	0.863703	0.496794	0.380443	0.604246	0.390092	0.729356	0.710991	0.548798	0.157206	0.909968	0.516328	0.607074	0.543096	0.43432	0.397904
GSM2889958	high	0.292285	0.394456	0.751154	0.718122	0.739811	0.627701	0.952509	0.629597	0.444313	0.769597	0.312512	0.564606	0.562793	0.810368	0.468284	0.443952	0.677685	0.313363	0.735884	0.723279	0.539566	0.18052	0.88616	0.518613	0.625103	0.564479	0.442694	0.433085
GSM2889959	low	0.259992	0.273326	0.544737	0.611375	0.686089	0.600206	0.899965	0.610398	0.452065	0.723707	0.259722	0.539186	0.504007	0.814904	0.329755	0.322169	0.437827	0.203095	0.746609	0.644361	0.552352	0.109935	0.947687	0.383218	0.598557	0.537937	0.431831	0.439107

## Sheet: Table S8
Table-S8: The biological process in two NETosisScore groups by GSEA analysis
ID	Description	setSize	enrichmentScore	NES	pvalue	p.adjust	qvalues	rank	leading_edge	core_enrichment
GOBP_ORGANIC_ACID_CATABOLIC_PROCESS	GOBP_ORGANIC_ACID_CATABOLIC_PROCESS	199	-0.640146	-2.6158	1e-10	6.28557e-09	4.77699e-09	1452	tags=44%, list=12%, signal=40%	PON3/LPIN1/ECHS1/GCAT/SLC25A21/PEX7/PON1/AUH/IVD/DECR2/CYP4F12/ECHDC2/ECI2/CPT2/CSAD/ACADS/GLS2/MCCC1/PHYH/ETFDH/ENOSF1/THNSL2/DCXR/QPRT/ACAA2/GOT1/HADH/PCCA/DDO/ACADM/ALDH7A1/AASS/HIBCH/CRABP1/CRYL1/HAAO/ACAT1/GPT/DDAH1/AMT/ACAA1/PPARA/ALDH3A2/RENBP/ACAD8/BDH2/ACAD10/FAAH/ACOX2/KMO/XYLB/GAD1/HAO1/PECR/SARDH/ARG2/ALDH5A1/CEL/ALDH4A1/ABAT/PCK2/ACADSB/GLDC/ALDH6A1/CRYM/CTH/EHHADH/ASPA/SHMT1/PRODH/R…
GOBP_LEUKOCYTE_MIGRATION	GOBP_LEUKOCYTE_MIGRATION	390	0.635417	2.53895	1e-10	6.28557e-09	4.77699e-09	1606	tags=41%, list=13%, signal=37%	PLA2G7/ADGRE2/MMP1/C5AR1/CXCL8/OLR1/HCK/ITGA4/C3AR1/CCR1/ITGAM/CXCL13/ITGB2/CXCL6/FCER1G/MMP9/VAV1/CRTAM/ALOX5/CCL18/CCL23/CXCL1/PIK3CG/CD48/CSF1R/TNFRSF11A/S100A12/COL1A1/CXCR2/CCR2/NCKAP1L/PPBP/CD300A/CORO1A/CCL4/PYCARD/GPR183/CCL8/CCL7/ITGAX/GREM1/TREM1/TREM2/IGHM/SERPINE1/LYN/CSF3R/RAC2/CD84/ITGAL/CD44/SELE/FN1/COL1A2/PTAFR/INPP5D/CXCL2/S100A9/ADA/CXCL3/CCL20/CX3CR1/IGHV3-23/SLC16A3/CCL5/S100…
GOBP_PHAGOCYTOSIS	GOBP_PHAGOCYTOSIS	241	0.671086	2.5326	1e-10	6.28557e-09	4.77699e-09	1533	tags=39%, list=13%, signal=35%	CD36/PTX3/NCF2/MSR1/HCK/FCGR2B/MARCO/ITGAM/FCN1/ITGB2/FCER1G/TLR2/DOCK2/VAV1/TYROBP/C3/CLEC7A/IL1B/NCKAP1L/FCN2/CD300A/CORO1A/PYCARD/NCF4/PTPRC/IGHV4-28/TREM2/IGHM/CD14/LYN/RAC2/ITGAL/SLC11A1/IL2RG/BIN2/FGR/SRPX/IGHV3-23/C2/SPHK1/FPR2/NOD2/IRF8/TNF/SYT11/SIRPG/WIPF1/CCL2/TRDC/ARPC1B/CD247/CAMK1D/SYK/TGM2/COLEC12/IGKC/WAS/IL2RB/CYBA/CSK/MERTK/LRP1/MYD88/NR1H3/CORO1C/RAB27A/P2RY6/LIMK1/CDC42SE1/IGL…
GOBP_CELLULAR_RESPONSE_TO_BIOTIC_STIMULUS	GOBP_CELLULAR_RESPONSE_TO_BIOTIC_STIMULUS	187	0.676541	2.49914	1e-10	6.28557e-09	4.77699e-09	780	tags=32%, list=7%, signal=30%	CD36/CXCL8/TLR1/LILRB2/HCK/FCGR2B/CD86/CXCL13/CXCL6/TLR2/PTPN22/CXCL1/CD180/LILRB1/CLEC7A/TNFRSF1B/IL1B/LTF/PPBP/PYCARD/MRC1/TREM2/CD14/SERPINE1/LYN/BTK/LILRA2/LY96/PTAFR/CXCL2/ANKRD1/CD68/LY86/CXCL3/HAMP/CX3CR1/CCL5/TIGAR/PF4/CASP1/DEFA4/IL6/CXCL10/TLR6/CXCL11/NOD2/IRF8/CXCL5/TNF/CCR5/TP53/CCL2/NLRP3/SYK/TGFB1/CD80/ICAM1/IL10/MYD88/NR1H3
GOBP_REGULATION_OF_PHAGOCYTOSIS	GOBP_REGULATION_OF_PHAGOCYTOSIS	78	0.754301	2.49722	1e-10	6.28557e-09	4.77699e-09	1223	tags=50%, list=10%, signal=45%	CD36/PTX3/HCK/FCGR2B/FCER1G/TLR2/DOCK2/C3/CLEC7A/IL1B/NCKAP1L/CD300A/PYCARD/PTPRC/TREM2/SLC11A1/IL2RG/FGR/C2/SPHK1/FPR2/NOD2/TNF/SYT11/SIRPG/CCL2/CAMK1D/SYK/IL2RB/CYBA/CSK/MERTK/LRP1/RAB27A/MFGE8/RAB31/IFNG/IL15/IL15RA
GOBP_INTERLEUKIN_6_PRODUCTION	GOBP_INTERLEUKIN_6_PRODUCTION	110	0.715773	2.49503	1e-10	6.28557e-09	4.77699e-09	1200	tags=42%, list=10%, signal=38%	CD36/TLR1/LILRB2/TLR7/TLR8/TLR2/TYROBP/PTPN22/LILRA5/LILRB4/CLEC7A/IL1B/NCKAP1L/EREG/PYCARD/TREM2/LILRA2/PTAFR/INPP5D/ARRB2/IL6/TWIST1/TLR6/NOD2/TNF/SYT11/PTPN6/MMP8/HGF/SYK/MAPK13/POU2F2/CYBA/CSK/IL10/MYD88/IL27RA/CARD9/IL33/IL1A/IL17RA/C5AR2/IFNG/TICAM1/POU2AF1/TNFAIP3
GOBP_MONONUCLEAR_CELL_MIGRATION	GOBP_MONONUCLEAR_CELL_MIGRATION	147	0.685912	2.49344	1e-10	6.28557e-09	4.77699e-09	1051	tags=36%, list=9%, signal=33%	PLA2G7/C5AR1/ITGA4/C3AR1/CCR1/CXCL13/CRTAM/ALOX5/CCL18/CCL23/PIK3CG/CSF1R/TNFRSF11A/S100A12/CXCR2/CCR2/CCL4/PYCARD/GPR183/CCL8/CCL7/GREM1/SERPINE1/LYN/ITGAL/CCL20/CCL5/CXCR4/FPR2/IL6/CXCL10/CXCL11/SPN/TNF/CCR5/CCL19/CH25H/STK10/CCL2/SLAMF8/ICAM1/SLC8B1/CKLF/IL27RA/CMKLR1/STK39/CYP7B1/CCL22/ADAM8/CCL11/PIK3CD/MDK/ZAP70
GOCC_TERTIARY_GRANULE	GOCC_TERTIARY_GRANULE	140	0.690861	2.48773	1e-10	6.28557e-09	4.77699e-09	1048	tags=34%, list=9%, signal=32%	CLEC5A/PTX3/CYBB/OLR1/LILRB2/ITGAM/LAIR1/ITGB2/FCER1G/MMP9/CD53/CXCL1/TNFAIP6/LYZ/CTSS/LTF/NCKAP1L/PPBP/CD300A/OLFM4/ITGAX/FPR1/HP/SLC11A1/PTAFR/CFP/DOK3/FPR2/CD33/QPCT/TCIRG1/HBB/PTPN6/PLAU/SLC2A3/MMP8/CHIT1/ADGRE3/CEACAM8/RAP2B/SIGLEC5/CYBA/ATP8B4/NBEAL2/ADAM8/TCN1/TMC6/FCAR
GOBP_LEUKOCYTE_CHEMOTAXIS	GOBP_LEUKOCYTE_CHEMOTAXIS	183	0.671899	2.47926	1e-10	6.28557e-09	4.77699e-09	1041	tags=39%, list=9%, signal=36%	PLA2G7/ADGRE2/C5AR1/CXCL8/C3AR1/CCR1/CXCL13/ITGB2/CXCL6/FCER1G/VAV1/ALOX5/CCL18/CCL23/CXCL1/PIK3CG/CSF1R/TNFRSF11A/S100A12/CXCR2/CCR2/NCKAP1L/PPBP/CORO1A/CCL4/GPR183/CCL8/CCL7/GREM1/SERPINE1/LYN/CSF3R/RAC2/CXCL2/S100A9/CXCL3/CCL20/CCL5/S100A8/CXCR4/PF4/FPR2/IL6/CXCL10/CXCL11/NOD2/PGF/CXCL5/CCR5/CCL19/CH25H/CCL2/VEGFC/CAMK1D/SYK/SLAMF8/FFAR2/SLC8B1/IL10/CKLF/CMKLR1/STK39/CYP7B1/CCL22/GPSM3/ADAM8/C…
GOBP_ALPHA_AMINO_ACID_METABOLIC_PROCESS	GOBP_ALPHA_AMINO_ACID_METABOLIC_PROCESS	142	-0.622119	-2.47166	1e-10	6.28557e-09	4.77699e-09	1253	tags=44%, list=10%, signal=40%	ADI1/FAH/NOS2/ASRGL1/SLC25A12/GCDH/QDPR/GCAT/SLC25A21/DCT/CSAD/GLS2/GNMT/PSPH/SLC7A7/BAAT/THNSL2/GOT1/PHGDH/DDO/NR1H4/ALDH7A1/AASS/MSRA/MTHFD2L/ASS1/HAAO/ACAT1/GPT/DDAH1/ART4/AMT/NOX4/KMO/GAD1/SARDH/ARG2/ALDH5A1/ALDH4A1/BHMT/ACADSB/GLDC/CRYM/CTH/HNF4A/ASPA/PSAT1/SHMT1/PRODH/RIDA/BHMT2/ALDH8A1/PRODH2/HGD/AGMAT/DPEP1/PAH/AGXT/GLYAT/PIPOX/FTCD/HPD/DAO
GOBP_MYELOID_LEUKOCYTE_MEDIATED_IMMUNITY	GOBP_MYELOID_LEUKOCYTE_MEDIATED_IMMUNITY	464	0.612039	2.46399	1e-10	6.28557e-09	4.77699e-09	1349	tags=29%, list=11%, signal=27%	CD36/CLEC5A/PTX3/ADGRE2/RNASE2/C5AR1/CYBB/OLR1/LILRB2/MILR1/FCGR2B/C3AR1/SERPINA3/ITGAM/FCN1/LAIR1/ITGB2/CXCL6/MNDA/FCER1G/TLR2/DOCK2/MMP9/ALOX5/TYROBP/SIGLEC9/C3/CD53/CXCL1/PIK3CG/TNFAIP6/LYZ/CTSS/PLAC8/TNFRSF1B/LTF/S100A12/CXCR2/CCR2/NCKAP1L/PPBP/CD300A/HPSE/PYCARD/OLFM4/PTPRC/ITGAX/CFD/CD14/LYN/RAC2/CD84/FPR1/HP/ITGAL/PLAUR/SLC11A1/CD44/BIN2/BTK/HK3/PTAFR/FCGR3B/CFP/GLIPR1/LCN2/DOK3/FGR/CD68/S…
GOBP_GRANULOCYTE_CHEMOTAXIS	GOBP_GRANULOCYTE_CHEMOTAXIS	103	0.71537	2.46164	1e-10	6.28557e-09	4.77699e-09	1041	tags=45%, list=9%, signal=41%	ADGRE2/C5AR1/CXCL8/C3AR1/CXCL13/ITGB2/CXCL6/FCER1G/VAV1/CCL18/CCL23/CXCL1/PIK3CG/CSF1R/S100A12/CXCR2/NCKAP1L/PPBP/CCL4/CCL8/CCL7/CSF3R/RAC2/CXCL2/S100A9/CXCL3/CCL20/CCL5/S100A8/PF4/CXCL10/CXCL11/NOD2/CXCL5/CCL19/CCL2/CAMK1D/SYK/CKLF/CMKLR1/CCL22/CCL11/TGFB2/PIK3CD/HRH1/MDK
GOBP_CELLULAR_RESPONSE_TO_MOLECULE_OF_BACTERIAL_ORIGIN	GOBP_CELLULAR_RESPONSE_TO_MOLECULE_OF_BACTERIAL_ORIGIN	169	0.668407	2.45824	1e-10	6.28557e-09	4.77699e-09	780	tags=33%, list=7%, signal=31%	CD36/CXCL8/TLR1/LILRB2/HCK/FCGR2B/CD86/CXCL13/CXCL6/TLR2/PTPN22/CXCL1/CD180/LILRB1/TNFRSF1B/IL1B/LTF/PPBP/PYCARD/MRC1/TREM2/CD14/SERPINE1/LYN/LILRA2/LY96/PTAFR/CXCL2/ANKRD1/CD68/LY86/CXCL3/HAMP/CX3CR1/CCL5/PF4/CASP1/DEFA4/IL6/CXCL10/TLR6/CXCL11/NOD2/IRF8/CXCL5/TNF/CCR5/CCL2/NLRP3/TGFB1/CD80/ICAM1/IL10/MYD88/NR1H3
GOBP_NEUTROPHIL_CHEMOTAXIS	GOBP_NEUTROPHIL_CHEMOTAXIS	85	0.730232	2.45031	1e-10	6.28557e-09	4.77699e-09	1041	tags=49%, list=9%, signal=45%	C5AR1/CXCL8/C3AR1/CXCL13/ITGB2/CXCL6/FCER1G/VAV1/CCL18/CCL23/CXCL1/PIK3CG/S100A12/CXCR2/NCKAP1L/PPBP/CCL4/CCL8/CCL7/CSF3R/RAC2/CXCL2/S100A9/CXCL3/CCL20/CCL5/S100A8/PF4/CXCL10/CXCL11/NOD2/CXCL5/CCL19/CCL2/CAMK1D/SYK/CKLF/CCL22/CCL11/TGFB2/PIK3CD/MDK
GOBP_REGULATION_OF_LEUKOCYTE_PROLIFERATION	GOBP_REGULATION_OF_LEUKOCYTE_PROLIFERATION	195	0.660956	2.44982	1e-10	6.28557e-09	4.77699e-09	1488	tags=39%, list=12%, signal=35%	LILRB2/FCGR2B/CD86/VSIG4/MNDA/CRTAM/TYROBP/PTPN22/LILRB1/LILRB4/TNFRSF1B/CSF1R/IL1B/CCR2/NCKAP1L/CD300A/CORO1A/PYCARD/CD1D/GPR183/PTPRC/CCL8/GREM1/LST1/SASH3/LYN/RAC2/EBI3/BTK/INPP5D/ADA/GAL/CCL5/CLC/IL6/TNFSF8/SPN/HHEX/CCL19/PTPN6/CD38/SYK/CD80/BCL6/IRF1/IL12RB1/IL10/IDO1/MYD88/CASP3/CD4/IL27RA/TNFRSF4/SLC7A1/TAC1/CD209/IL33/MZB1/JAK3/IL1A/ZAP70/CD28/TICAM1/TNFAIP3/IL15/KITLG/LRRC32/IL7/IL18/CTL…
GOBP_POSITIVE_REGULATION_OF_INTERLEUKIN_6_PRODUCTION	GOBP_POSITIVE_REGULATION_OF_INTERLEUKIN_6_PRODUCTION	67	0.758525	2.44431	1e-10	6.28557e-09	4.77699e-09	1192	tags=48%, list=10%, signal=43%	CD36/TLR1/LILRB2/TLR7/TLR8/TLR2/TYROBP/LILRA5/CLEC7A/IL1B/EREG/PYCARD/LILRA2/PTAFR/IL6/TWIST1/TLR6/NOD2/TNF/MMP8/SYK/MAPK13/POU2F2/CYBA/MYD88/CARD9/IL33/IL1A/IL17RA/IFNG/TICAM1/POU2AF1
GOBP_ADAPTIVE_IMMUNE_RESPONSE	GOBP_ADAPTIVE_IMMUNE_RESPONSE	364	0.618403	2.4434	1e-10	6.28557e-09	4.77699e-09	1575	tags=40%, list=13%, signal=36%	C1QB/C1QA/LILRB2/SAMSN1/FCGR2B/CD86/LAIR1/CXCL13/TLR8/FCER1G/C3/LILRA1/LILRB1/PIK3CG/LILRB4/CD48/CTSS/TNFRSF1B/CLEC4A/IL1B/TNFRSF11A/CCR2/PYCARD/CD1D/GPR183/PTPRC/SASH3/IGHV4-28/IGHM/LYN/CD84/EBI3/SLC11A1/BTK/SLAMF7/INPP5D/ADA/IL7R/CD3D/IGHV3-23/PLA2G4A/C2/CLC/TNFRSF17/CLEC10A/HLX/IL6/ADGRE1/PRKCB/NOD2/SPN/TNF/ITK/CCL19/BCL3/RNF125/TCIRG1/FGB/NLRP3/PTPN6/TRDC/ADCY7/IRF7/DUSP10/LAT2/CD247/SYK/TGFB…
GOBP_POSITIVE_REGULATION_OF_TUMOR_NECROSIS_FACTOR_SUPERFAMILY_CYTOKINE_PRODUCTION	GOBP_POSITIVE_REGULATION_OF_TUMOR_NECROSIS_FACTOR_SUPERFAMILY_CYTOKINE_PRODUCTION	77	0.742931	2.44298	1e-10	6.28557e-09	4.77699e-09	1165	tags=42%, list=10%, signal=38%	CD36/TLR1/CD86/TLR2/TYROBP/LILRA5/CLEC7A/CCR2/PYCARD/PTPRC/SASH3/CD14/LILRA2/LY96/PTAFR/PF4/IL6/TWIST1/CD2/NOD2/SPN/CCL19/MMP8/SYK/CYBA/MYD88/CARD9/IL33/ADAM8/IL1A/IFNG/TICAM1
GOBP_CELLULAR_AMINO_ACID_CATABOLIC_PROCESS	GOBP_CELLULAR_AMINO_ACID_CATABOLIC_PROCESS	82	-0.682136	-2.44146	1e-10	6.28557e-09	4.77699e-09	1740	tags=56%, list=15%, signal=48%	FAH/NOS2/ASRGL1/GCDH/QDPR/GCAT/SLC25A21/AUH/IVD/CSAD/GLS2/MCCC1/ENOSF1/GOT1/DDO/ALDH7A1/AASS/HIBCH/HAAO/GPT/DDAH1/AMT/ACAD8/KMO/GAD1/SARDH/ARG2/ALDH5A1/ALDH4A1/ABAT/GLDC/ALDH6A1/CRYM/ASPA/SHMT1/PRODH/RIDA/ALDH8A1/PRODH2/HGD/PAH/AGXT/PIPOX/FTCD/HPD/DAO
GOBP_TUMOR_NECROSIS_FACTOR_SUPERFAMILY_CYTOKINE_PRODUCTION	GOBP_TUMOR_NECROSIS_FACTOR_SUPERFAMILY_CYTOKINE_PRODUCTION	127	0.685564	2.43347	1e-10	6.28557e-09	4.77699e-09	1470	tags=42%, list=12%, signal=37%	CD36/TLR1/CD86/TLR2/TYROBP/PTPN22/LILRA5/LILRB1/CLEC7A/CLEC4A/LTF/CCR2/PYCARD/PTPRC/SASH3/TREM2/CD14/LILRA2/LY96/PTAFR/CX3CR1/PF4/ARRB2/CD33/IL6/TWIST1/CD2/NOD2/SPN/CCL19/SYT11/BCL3/PTPN6/MMP8/SYK/CYBA/IL10/MYD88/IL27RA/CARD9/IL33/ADAM8/IL1A/AXL/C5AR2/IFNG/TICAM1/TNFAIP3/ORM1/SLAMF1/TLR4/TSPO/UBE2J1
GOBP_POSITIVE_REGULATION_OF_CYTOKINE_PRODUCTION	GOBP_POSITIVE_REGULATION_OF_CYTOKINE_PRODUCTION	352	0.617998	2.42957	1e-10	6.28557e-09	4.77699e-09	1522	tags=33%, list=13%, signal=30%	CD36/C5AR1/TLR1/LILRB2/TLR7/C3AR1/CD86/FCN1/TLR8/MNDA/FCER1G/TLR2/CRTAM/TYROBP/PTPN22/C3/LILRA5/LILRB1/CLEC7A/CSF1R/IL1B/CCR2/EREG/HPSE/PYCARD/PTPRC/SASH3/LAPTM5/TREM2/CD14/SERPINE1/EBI3/SLC11A1/LILRA2/LY96/PTAFR/FGR/MMP12/PF4/HTR2B/SPHK1/CASP1/IL6/PTGS2/TWIST1/TLR6/SLC7A5/CD2/NOD2/IRF8/SPN/TNF/LTB/RGCC/CCL19/BCL3/AIM2/NLRP3/MMP8/HGF/IRF7/HMOX1/RUNX1/NLRP2/SYK/MAPK13/TGFB1/CD80/TLR5/FFAR2/POU2F2/…
GOBP_MONOCARBOXYLIC_ACID_CATABOLIC_PROCESS	GOBP_MONOCARBOXYLIC_ACID_CATABOLIC_PROCESS	101	-0.652761	-2.42409	1e-10	6.28557e-09	4.77699e-09	1452	tags=43%, list=12%, signal=38%	PON3/LPIN1/ECHS1/PEX7/AUH/IVD/DECR2/CYP4F12/ECHDC2/ECI2/CPT2/ACADS/PHYH/ETFDH/DCXR/ACAA2/HADH/PCCA/ACADM/CRABP1/CRYL1/ACAT1/ACAA1/PPARA/ALDH3A2/BDH2/ACAD10/FAAH/ACOX2/XYLB/HAO1/PECR/CEL/PCK2/EHHADH/PCK1/AGXT/ACADL/SLC27A2/FABP1/CYP4F2/CYP4A11/HAO2
GOBP_RESPONSE_TO_CHEMOKINE	GOBP_RESPONSE_TO_CHEMOKINE	86	0.718412	2.41571	1e-10	6.28557e-09	4.77699e-09	1112	tags=41%, list=9%, signal=37%	CXCL8/CCR1/CXCL13/CXCL6/CCL18/CCL23/CXCL1/CXCR2/CCR2/PPBP/CCL4/CCL8/CCL7/TREM2/REG1A/CXCL2/CXCL3/CCL20/CX3CR1/CCL5/CXCR4/PF4/CXCL10/CXCL11/CXCL5/CCRL2/CCR5/CCL19/CCL2/CMKLR1/STK39/CCL22/CCL11/SH2B3/ACKR1
GOBP_DEFENSE_RESPONSE_TO_BACTERIUM	GOBP_DEFENSE_RESPONSE_TO_BACTERIUM	178	0.654754	2.41358	1e-10	6.28557e-09	4.77699e-09	794	tags=33%, list=7%, signal=31%	CD36/C5AR1/RNASE6/CXCL13/CXCL6/FCER1G/TLR2/LYZ/PLAC8/LTF/S100A12/PPBP/FCN2/PYCARD/PI3/IGHV4-28/TREM2/IGHM/SERPINE1/HP/SLC11A1/CFP/LCN2/FGR/S100A9/IL7R/HAMP/CCL20/IGHV3-23/S100A8/FPR2/DEFA4/IL6/TLR6/SLPI/NOD2/TNFSF8/IRF8/SPN/TNF/SYT11/GBP2/BCL3/FGB/TRDC/STAB1/SYK/SLAMF8/COLEC12/TLR5/FGA/IGKC/CYBA/IL10/WFDC2/MYD88/CD4/IL27RA/CARD9
GOBP_GRANULOCYTE_MIGRATION	GOBP_GRANULOCYTE_MIGRATION	122	0.681289	2.40651	1e-10	6.28557e-09	4.77699e-09	1077	tags=42%, list=9%, signal=38%	ADGRE2/C5AR1/CXCL8/C3AR1/CXCL13/ITGB2/CXCL6/FCER1G/VAV1/CCL18/CCL23/CXCL1/PIK3CG/CSF1R/S100A12/CXCR2/NCKAP1L/PPBP/CD300A/CCL4/CCL8/CCL7/CSF3R/RAC2/CXCL2/S100A9/CXCL3/CCL20/CCL5/S100A8/PF4/CXCL10/CXCL11/NOD2/CXCL5/CCL19/CCL2/CAMK1D/SYK/SLAMF8/MYD88/CKLF/CMKLR1/CCL22/ADAM8/CCL11/TGFB2/PIK3CD/HRH1/MDK/RHOG
GOBP_MYELOID_LEUKOCYTE_MIGRATION	GOBP_MYELOID_LEUKOCYTE_MIGRATION	177	0.651787	2.40447	1e-10	6.28557e-09	4.77699e-09	1077	tags=37%, list=9%, signal=34%	PLA2G7/ADGRE2/C5AR1/CXCL8/C3AR1/CCR1/CXCL13/ITGB2/CXCL6/FCER1G/VAV1/CCL18/CCL23/CXCL1/PIK3CG/CSF1R/TNFRSF11A/S100A12/CXCR2/CCR2/NCKAP1L/PPBP/CD300A/CCL4/CCL8/CCL7/GREM1/TREM2/SERPINE1/LYN/CSF3R/RAC2/CXCL2/S100A9/CXCL3/CCL20/CX3CR1/CCL5/S100A8/PF4/FPR2/IL6/CXCL10/CXCL11/NOD2/PGF/CXCL5/CCL19/CCL2/EMILIN1/VEGFC/CAMK1D/SYK/SLAMF8/MYD88/CKLF/CMKLR1/CCL22/ADAM8/CCL11/RIN3/TGFB2/PIK3CD/HRH1/MDK/RHOG
GOBP_POSITIVE_REGULATION_OF_CELL_ACTIVATION	GOBP_POSITIVE_REGULATION_OF_CELL_ACTIVATION	279	0.625398	2.40151	1e-10	6.28557e-09	4.77699e-09	1519	tags=39%, list=13%, signal=35%	LILRB2/CD86/ITGAM/ITGB2/VAV1/TYROBP/PLEK/PTPN22/LILRA5/LILRB1/LILRB4/CLEC7A/IL1B/CCR2/NCKAP1L/CORO1A/PYCARD/CD1D/GPR183/PTPRC/SASH3/IGHV4-28/TREM2/IGHM/LYN/EBI3/BTK/LILRA2/EGR3/PTAFR/INPP5D/FGR/ADA/IL7R/HAMP/IGHV3-23/MAP3K8/PLA2G4A/CCL5/CEBPA/HLX/IL6/TLR6/CD2/NOD2/LCK/CCL19/SIRPG/CCL2/NLRP3/PTPN6/CD38/TRDC/MMP8/RUNX3/DUSP10/RUNX1/SYK/TGFB1/CD80/BCL6/TNFSF14/IGKC/LEF1/IL12RB1/CSK/IL10/MYD88/CD4/IL…
GOBP_CELLULAR_AMINO_ACID_METABOLIC_PROCESS	GOBP_CELLULAR_AMINO_ACID_METABOLIC_PROCESS	235	-0.574694	-2.38928	1e-10	6.28557e-09	4.77699e-09	1388	tags=31%, list=12%, signal=28%	GCAT/SLC25A21/AUH/IVD/DCT/CSAD/GLS2/GNMT/PSPH/MCCC1/ENOSF1/SLC16A2/SLC7A7/BAAT/THNSL2/GOT1/PHGDH/PEPD/DDO/NR1H4/ALDH7A1/AASS/MSRA/HIBCH/MTHFD2L/ASS1/HAAO/ACAT1/FN3K/GPT/DDAH1/ART4/AMT/NOX4/ACAD8/KMO/GAD1/SARDH/ARG2/ALDH5A1/ALDH4A1/ABAT/BHMT/ACADSB/BPHL/GLDC/ALDH6A1/CRYM/NAALAD2/CTH/HNF4A/ASPA/PSAT1/SHMT1/PRODH/RIDA/BHMT2/ALDH8A1/PRODH2/HGD/AGMAT/DPEP1/DDC/PAH/AGXT/GLYAT/PIPOX/FTCD/UPB1/DPYS/HPD/D…
GOBP_NEUTROPHIL_MIGRATION	GOBP_NEUTROPHIL_MIGRATION	100	0.693613	2.38482	1e-10	6.28557e-09	4.77699e-09	1142	tags=47%, list=10%, signal=43%	C5AR1/CXCL8/C3AR1/CXCL13/ITGB2/CXCL6/FCER1G/VAV1/CCL18/CCL23/CXCL1/PIK3CG/S100A12/CXCR2/NCKAP1L/PPBP/CCL4/CCL8/CCL7/CSF3R/RAC2/CXCL2/S100A9/CXCL3/CCL20/CCL5/S100A8/PF4/CXCL10/CXCL11/NOD2/CXCL5/CCL19/CCL2/CAMK1D/SYK/SLAMF8/MYD88/CKLF/CCL22/ADAM8/CCL11/TGFB2/PIK3CD/MDK/RHOG/C5AR2
GOBP_REGULATION_OF_LYMPHOCYTE_ACTIVATION	GOBP_REGULATION_OF_LYMPHOCYTE_ACTIVATION	353	0.606346	2.3808	1e-10	6.28557e-09	4.77699e-09	1519	tags=35%, list=13%, signal=32%	LILRB2/SAMSN1/FCGR2B/CD86/VSIG4/MNDA/VAV1/CRTAM/TYROBP/PTPN22/LILRB1/LILRB4/CLEC7A/TNFRSF1B/IL1B/CCR2/NCKAP1L/CD300A/CORO1A/PYCARD/CD1D/GPR183/PTPRC/LST1/SASH3/IGHV4-28/LAPTM5/IGHM/LYN/RAC2/EBI3/BTK/EGR3/INHBA/INPP5D/FGR/ADA/IL7R/GAL/IGHV3-23/MAP3K8/CCL5/CLC/HLX/IL6/CD2/NOD2/TNFSF8/SPN/LCK/CCL19/SIRPG/CCL2/NLRP3/PTPN6/CD38/TRDC/RUNX3/DUSP10/RUNX1/SYK/SLAMF8/TGFB1/CD80/BCL6/TNFSF14/IGKC/IRF1/LEF1/…
GOBP_LEUKOCYTE_PROLIFERATION	GOBP_LEUKOCYTE_PROLIFERATION	253	0.627492	2.38062	1e-10	6.28557e-09	4.77699e-09	1488	tags=36%, list=12%, signal=33%	LILRB2/FCGR2B/CD86/VSIG4/MNDA/DOCK2/CRTAM/TYROBP/PTPN22/CD180/LILRB1/PIK3CG/LILRB4/TNFRSF1B/CSF1R/IL1B/CCR2/NCKAP1L/CD300A/CORO1A/PYCARD/CD1D/GPR183/PTPRC/CCL8/GREM1/LST1/SASH3/TREM2/LYN/RAC2/EBI3/SLC11A1/BTK/INPP5D/ADA/IL7R/GAL/CCL5/CLC/IL6/BAX/TNFSF8/SPN/HHEX/CCL19/TP53/TCIRG1/PTPN6/CD38/SYK/CD80/WNT4/BCL6/ELF4/TNFSF14/IRF1/LEF1/IL12RB1/IL10/IDO1/MYD88/CASP3/CD4/IL27RA/TNFRSF4/SLC7A1/TAC1/CD209…
GOBP_POSITIVE_REGULATION_OF_LEUKOCYTE_MIGRATION	GOBP_POSITIVE_REGULATION_OF_LEUKOCYTE_MIGRATION	111	0.680585	2.37779	1e-10	6.28557e-09	4.77699e-09	912	tags=32%, list=8%, signal=29%	PLA2G7/C5AR1/CXCL8/ITGA4/C3AR1/CCR1/CXCL13/CSF1R/CCR2/NCKAP1L/CCL4/PYCARD/CCL8/CCL7/TREM2/SERPINE1/RAC2/PTAFR/CCL20/CX3CR1/CCL5/FPR2/IL6/CXCL10/PGF/SPN/TNF/CCL19/VEGFC/CAMK1D/ICAM1/CMKLR1/STK39/GPSM3/ADAM8
GOBP_REGULATION_OF_CELL_ACTIVATION	GOBP_REGULATION_OF_CELL_ACTIVATION	452	0.587671	2.3648	1e-10	6.28557e-09	4.77699e-09	1519	tags=35%, list=13%, signal=32%	ADGRE2/LILRB2/SAMSN1/MILR1/FCGR2B/CD86/ITGAM/VSIG4/ITGB2/MNDA/FCER1G/VAV1/CRTAM/TYROBP/PLEK/PTPN22/LILRA5/LILRB1/LILRB4/CLEC7A/TNFRSF1B/IL1B/CCR2/NCKAP1L/CD300A/CORO1A/PYCARD/CD1D/GPR183/PTPRC/LST1/SASH3/IGHV4-28/LAPTM5/TREM2/IGHM/LYN/RAC2/CD84/EBI3/BTK/LILRA2/EGR3/PTAFR/INHBA/INPP5D/FGR/ADA/IL7R/GAL/HAMP/IGHV3-23/CST7/MAP3K8/PLA2G4A/CCL5/CLC/CEBPA/SPHK1/HLX/CD33/IL6/TLR6/CD2/NOD2/TNFSF8/SPN/LCK/…
GOBP_CELL_CHEMOTAXIS	GOBP_CELL_CHEMOTAXIS	243	0.622734	2.34957	1e-10	6.28557e-09	4.77699e-09	1077	tags=33%, list=9%, signal=31%	PLA2G7/ADGRE2/C5AR1/CXCL8/C3AR1/CCR1/CXCL13/ITGB2/CXCL6/FCER1G/VAV1/ALOX5/CCL18/CCL23/CXCL1/PIK3CG/CSF1R/TNFRSF11A/S100A12/CXCR2/CCR2/NCKAP1L/PPBP/CORO1A/CCL4/GPR183/CCL8/CCL7/GREM1/SERPINE1/LYN/CSF3R/RAC2/BIN2/EGR3/CXCL2/S100A9/CXCL3/CCL20/CX3CR1/CCL5/S100A8/CXCR4/PF4/ARRB2/FPR2/IL6/CXCL10/CXCL11/NOD2/PGF/CXCL5/CCRL2/CCR5/CCL19/CH25H/CCL2/HGF/VEGFC/CAMK1D/SYK/SLAMF8/FFAR2/SLC8B1/LEF1/IL10/CKLF/C…
GOBP_POSITIVE_REGULATION_OF_LEUKOCYTE_CELL_CELL_ADHESION	GOBP_POSITIVE_REGULATION_OF_LEUKOCYTE_CELL_CELL_ADHESION	197	0.631073	2.34345	1e-10	6.28557e-09	4.77699e-09	1515	tags=39%, list=13%, signal=35%	LILRB2/ITGA4/CD86/ITGB2/VAV1/ALOX5/PTPN22/LILRB1/LILRB4/IL1B/CCR2/NCKAP1L/CORO1A/PYCARD/CD1D/PTPRC/SASH3/LYN/EBI3/CD44/SELE/EGR3/PTAFR/ADA/IL7R/MAP3K8/CCL5/HLX/IL6/NOD2/LCK/TNF/CCL19/SIRPG/CCL2/NLRP3/PTPN6/HAS2/RUNX3/DUSP10/RUNX1/SYK/CD80/BCL6/TNFSF14/ICAM1/LEF1/IL12RB1/CSK/CD4/IL27RA/MYB/ICOS/SLC7A1/RAG1/CD209/ADAM8/JAK3/IL1A/SOX4/MDK/ZAP70/IFNG/CD28/IL15/CBFB/GLI2/IL7/FUT4/IRAK1/IL18/CTLA4/TNFS…
GOBP_LEUKOCYTE_DIFFERENTIATION	GOBP_LEUKOCYTE_DIFFERENTIATION	426	0.582534	2.33785	1e-10	6.28557e-09	4.77699e-09	1472	tags=32%, list=12%, signal=29%	LILRB2/FCGR2B/ITGA4/CCR1/CD86/EVI2B/FCER1G/TLR2/DOCK2/MMP9/VAV1/CRTAM/TYROBP/PTPN22/LILRB1/LILRB4/CSF1R/IL1B/LTF/TNFRSF11A/CCR2/NCKAP1L/CD1D/GPR183/EZH2/SPI1/PTPRC/RASSF2/DOCK10/SASH3/TREM2/LYN/BTK/EGR3/HCLS1/INHBA/INPP5D/ADA/IL7R/MYC/CD3D/ITGB6/PF4/CEBPA/HLX/IKZF1/IL6/BAX/CD2/TNFSF8/IRF8/SPN/LCK/TNF/HHEX/ITK/CCL19/TP53/BCL3/TCIRG1/NLRP3/PTPN6/RUNX3/IRF7/DUSP10/RUNX1/SYK/SLAMF8/TGFB1/CD80/WNT4/LI…
GOBP_T_CELL_PROLIFERATION	GOBP_T_CELL_PROLIFERATION	159	0.640219	2.33261	1e-10	6.28557e-09	4.77699e-09	1246	tags=33%, list=10%, signal=30%	LILRB2/CD86/VSIG4/DOCK2/CRTAM/PTPN22/LILRB1/PIK3CG/LILRB4/TNFRSF1B/IL1B/CCR2/NCKAP1L/CORO1A/PYCARD/CD1D/PTPRC/SASH3/RAC2/EBI3/SLC11A1/CCL5/CLC/IL6/BAX/TNFSF8/SPN/CCL19/TP53/PTPN6/SYK/CD80/WNT4/ELF4/TNFSF14/IRF1/IL12RB1/IL10/IDO1/CASP3/CD4/IL27RA/TNFRSF4/SLC7A1/CD209/JAK3/IL1A/ZAP70/PSMB10/CD28/IL15/LRRC32
GOBP_T_CELL_ACTIVATION	GOBP_T_CELL_ACTIVATION	379	0.585112	2.33194	1e-10	6.28557e-09	4.77699e-09	1289	tags=31%, list=11%, signal=28%	LILRB2/FCGR2B/CD86/VSIG4/FCER1G/DOCK2/VAV1/CRTAM/PTPN22/LILRB1/PIK3CG/LILRB4/CLEC7A/TNFRSF1B/CLEC4A/IL1B/CCR2/NCKAP1L/CD300A/CORO1A/PYCARD/CD1D/GPR183/PTPRC/SASH3/LAPTM5/LYN/RAC2/ITGAL/EBI3/SLC11A1/APBB1IP/CD44/EGR3/LCP1/ADA/IL7R/CD3D/MAP3K8/CCL5/CLC/HLX/IL6/BAX/CD2/NOD2/TNFSF8/SPN/LCK/ITK/CCL19/TP53/SIRPG/BCL3/TCIRG1/CCL2/NLRP3/PTPN6/RUNX3/DUSP10/RUNX1/SYK/CD80/MICB/WNT4/BCL6/ELF4/BATF/TNFSF14/W…
GOBP_LEUKOCYTE_CELL_CELL_ADHESION	GOBP_LEUKOCYTE_CELL_CELL_ADHESION	295	0.602116	2.33095	1e-10	6.28557e-09	4.77699e-09	1515	tags=36%, list=13%, signal=32%	OLR1/LILRB2/FCGR2B/ITGA4/CD86/VSIG4/ITGB2/VAV1/CRTAM/ALOX5/PTPN22/LILRB1/LILRB4/IL1B/CCR2/NCKAP1L/CD300A/CORO1A/PYCARD/CD1D/PTPRC/SASH3/LAPTM5/LYN/RAC2/ITGAL/EBI3/CD44/SELE/EGR3/PTAFR/S100A9/ADA/IL7R/CX3CR1/MAP3K8/CCL5/S100A8/HLX/IL6/SELL/NOD2/SPN/LCK/TNF/CCL19/SIRPG/STK10/CCL2/NLRP3/PTPN6/HAS2/RUNX3/DUSP10/ITGA5/RUNX1/SLC39A8/SYK/CD80/SELPLG/BCL6/TNFSF14/ICAM1/IRF1/LEF1/IL12RB1/CSK/IL10/IDO1/GCN…
GOBP_REGULATION_OF_LEUKOCYTE_DIFFERENTIATION	GOBP_REGULATION_OF_LEUKOCYTE_DIFFERENTIATION	224	0.617545	2.32766	1e-10	6.28557e-09	4.77699e-09	1472	tags=37%, list=12%, signal=33%	LILRB2/FCGR2B/CCR1/CD86/EVI2B/CRTAM/TYROBP/LILRB1/LILRB4/LTF/CCR2/NCKAP1L/PTPRC/RASSF2/SASH3/TREM2/LYN/BTK/EGR3/HCLS1/INHBA/INPP5D/ADA/IL7R/MYC/PF4/HLX/CD2/TNF/CCL19/NLRP3/PTPN6/RUNX3/IRF7/DUSP10/RUNX1/SYK/SLAMF8/TGFB1/CD80/LIF/BCL6/DCSTAMP/IRF1/LEF1/IL12RB1/TESC/IL10/CYP26B1/CD4/MYB/RAG1/FBN1/ADAM8/JAK3/PTPN2/FES/SOX4/MDK/ZAP70/CASP8/AXL/LAG3/IFNG/CD28/IL15/CBFB/GLI2/KITLG/FSTL3/IL7/TBX21/PPP2R3…
GOBP_POSITIVE_REGULATION_OF_HEMOPOIESIS	GOBP_POSITIVE_REGULATION_OF_HEMOPOIESIS	134	0.651441	2.32482	1e-10	6.28557e-09	4.77699e-09	1472	tags=42%, list=12%, signal=37%	LILRB2/CCR1/CD86/EVI2B/TYROBP/LILRB4/NCKAP1L/PTPRC/SASH3/TREM2/BTK/EGR3/HCLS1/INPP5D/ADA/IL7R/PF4/HLX/TNF/CCL19/NLRP3/RUNX3/DUSP10/RUNX1/SYK/TGFB1/CD80/LIF/BCL6/DCSTAMP/LEF1/IL12RB1/TESC/IL10/CD4/MYB/RAG1/ADAM8/FES/SOX4/MDK/ZAP70/CASP8/AXL/IFNG/IL15/CBFB/GLI2/KITLG/IL7/PPP2R3C/IL18/CSF1/TNFSF11/GATA3/CD27
GOBP_SMALL_MOLECULE_CATABOLIC_PROCESS	GOBP_SMALL_MOLECULE_CATABOLIC_PROCESS	336	-0.534906	-2.31702	1e-10	6.28557e-09	4.77699e-09	1712	tags=38%, list=14%, signal=33%	NOS2/ASRGL1/SULT1A2/SLC25A12/CRAT/GALK1/GCDH/BCKDHA/QDPR/ACTN3/SULT1E1/PON3/CDADC1/LPIN1/ECHS1/GCAT/SLC25A21/PEX7/PON1/AUH/IVD/ALDH2/NT5M/DECR2/CYP4F12/ECHDC2/CYP46A1/ECI2/APOBEC1/CPT2/CSAD/ACADS/ENTPD2/GLS2/MCCC1/PGAM2/PHYH/ETFDH/ENOSF1/APOBEC2/THNSL2/DCXR/QPRT/ACAA2/GOT1/HADH/PCCA/DDO/ALDH1A1/RBKS/ACADM/ALDH7A1/AASS/BDH1/HIBCH/INPP5J/CRABP1/CRYL1/HAAO/MT3/ACAT1/GPT/DDAH1/AKR1C3/ALDH1B1/AMT/ACAA…
GOBP_REGULATION_OF_LEUKOCYTE_MEDIATED_IMMUNITY	GOBP_REGULATION_OF_LEUKOCYTE_MEDIATED_IMMUNITY	171	0.629942	2.31516	1e-10	6.28557e-09	4.77699e-09	1453	tags=36%, list=12%, signal=32%	ADGRE2/FCGR2B/ITGAM/ITGB2/CXCL6/VAV1/CRTAM/TYROBP/C3/LILRB1/LILRB4/CLEC7A/TNFRSF1B/IL1B/CCR2/CD300A/CD1D/PTPRC/SASH3/LYN/RAC2/CD84/BTK/PTAFR/FGR/IL7R/CLC/ARRB2/IL6/NOD2/CD96/TNF/NLRP3/PTPN6/HMOX1/SYK/TGFB1/BCL6/WAS/ICAM1/C12orf4/IL12RB1/IL10/IL27RA/CD1E/IL18R1/IL18RAP/JAK3/CD1B/FES/LAG3/CD28/TICAM1/KLRD1/STX4/TBX21/IL18/DDX21/SH2D1A/TLR4/GATA3
GOBP_REGULATION_OF_IMMUNE_EFFECTOR_PROCESS	GOBP_REGULATION_OF_IMMUNE_EFFECTOR_PROCESS	333	0.589605	2.30287	1e-10	6.28557e-09	4.77699e-09	1462	tags=33%, list=12%, signal=30%	CD36/ADGRE2/C1QB/C1QA/C5AR1/FCGR2B/C3AR1/CD86/ITGAM/VSIG4/ITGB2/CXCL6/VAV1/CRTAM/TYROBP/PTPN22/C3/LILRB1/LILRB4/CLEC7A/TNFRSF1B/IL1B/CCR2/CD300A/PYCARD/CD1D/PTPRC/SASH3/LAPTM5/LYN/RAC2/CD84/BTK/PTAFR/CFP/FGR/IL7R/IGHV3-23/MMP12/C2/CLC/ARRB2/HLX/IL6/SLC7A5/APOBEC3F/NOD2/CD96/TNF/CCL19/RNF125/CFB/AIM2/NLRP3/PTPN6/DUSP10/HMOX1/SYK/SLAMF8/TGFB1/CD80/MICB/BCL6/FFAR2/IGKC/WAS/ICAM1/C12orf4/IL12RB1/SEMA…
GOCC_PHAGOCYTIC_VESICLE	GOCC_PHAGOCYTIC_VESICLE	111	0.658403	2.30029	1e-10	6.28557e-09	4.77699e-09	1485	tags=28%, list=12%, signal=25%	CD36/CYBB/TLR1/TLR7/NCF2/TLR2/CTSS/LTF/CORO1A/NCF4/RAC2/SLC11A1/TLR6/NOD2/ZYX/SYT11/TCIRG1/SYK/WAS/RAB32/CYBA/STX6/GNLY/ADAM8/ATP6V0A2/RAB31/MCOLN1/STX4/TAP1/FMNL1/ABCA1
GOBP_ALPHA_BETA_T_CELL_ACTIVATION	GOBP_ALPHA_BETA_T_CELL_ACTIVATION	120	0.653504	2.29953	1e-10	6.28557e-09	4.77699e-09	1211	tags=38%, list=10%, signal=35%	CD86/DOCK2/CRTAM/PTPN22/LILRB1/LILRB4/CLEC4A/CCR2/NCKAP1L/CD300A/GPR183/PTPRC/SASH3/EBI3/ADA/HLX/IL6/TNFSF8/SPN/ITK/CCL19/BCL3/TCIRG1/NLRP3/RUNX3/RUNX1/SYK/CD80/BCL6/ELF4/BATF/RELB/IRF1/LEF1/IL12RB1/IL18R1/MYB/JAK3/SEMA4A/ENTPD7/ZAP70/IFNG/CD28/LY9/IL15/CBFB
GOCC_APICAL_PLASMA_MEMBRANE	GOCC_APICAL_PLASMA_MEMBRANE	275	-0.537276	-2.29754	1e-10	6.28557e-09	4.77699e-09	985	tags=28%, list=8%, signal=26%	FRMD1/FXYD1/SCNN1A/HIP1R/GP2/CASR/ADCY8/SLC2A5/CRB1/SLC39A4/AQP6/SLC2A9/SLC15A1/PDE4D/SLC22A18/SLC15A2/SHANK2/PROM1/MAL/PDZD3/SCNN1B/FOLR1/NOX4/PARD6B/SLC17A4/SLC38A3/PATJ/ERBB3/SLC44A4/TRPM6/TRPV4/SLC22A5/ABCG2/RAB17/SLC9A3/CA4/DPP4/LRP2/SLC22A2/ABCB1/CDHR2/HPN/KL/SLC26A4/ATP6V1B1/EPCAM/ANXA13/AQP2/ANK2/ABCC6/SLC1A1/SLC22A11/SLC22A13/UMOD/SLC47A1/ATP6V0A4/SLC12A1/SLC17A3/SLC10A2/DPEP1/SLC7A9/SLC…
GOBP_MITOTIC_SISTER_CHROMATID_SEGREGATION	GOBP_MITOTIC_SISTER_CHROMATID_SEGREGATION	129	0.644013	2.28338	1e-10	6.28557e-09	4.77699e-09	1339	tags=30%, list=11%, signal=27%	DLGAP5/NCAPG/BUB1B/NDC80/KIF14/TTK/CDC6/CDC20/CENPF/KIF4A/CENPE/KIF23/TACC3/CCNB1/PRC1/BUB1/NUSAP1/MAD2L1/NEK2/UBE2C/AURKB/KIF18A/PLK1/PTTG1/PTTG3P/ZWINT/KIF2C/CDT1/NCAPH/CDCA8/KIF18B/TRIP13/DSN1/EML3/NAA10/NUP62/PSRC1/SMC4/FBXO5
GOMF_ACTIVE_ION_TRANSMEMBRANE_TRANSPORTER_ACTIVITY	GOMF_ACTIVE_ION_TRANSMEMBRANE_TRANSPORTER_ACTIVITY	159	-0.564143	-2.28193	1e-10	6.28557e-09	4.77699e-09	750	tags=27%, list=6%, signal=26%	SLC16A7/CLCN4/SLC6A4/SLC24A3/CDH17/SLC6A8/SLC2A9/SLC15A1/SLC15A2/SLC22A3/SLC26A1/SLC37A4/SLC10A1/SLC17A4/ATP12A/SLC28A2/SLC6A2/SLC9A3/SLC5A2/SLC4A1/SLC22A2/SLC26A4/CLCN5/SLC6A13/SLC28A1/ABCC6/SLC4A4/SLC1A1/SLC22A11/SLC13A3/SLC12A1/SLC17A3/SLC10A2/SLC22A7/SLC12A3/SLC34A1/SLC22A6/SLC13A2/SLC17A1/SLC22A8/SLC5A12/SLCO4C1/SLC13A1
GOBP_HUMORAL_IMMUNE_RESPONSE	GOBP_HUMORAL_IMMUNE_RESPONSE	218	0.605379	2.2803	1e-10	6.28557e-09	4.77699e-09	1662	tags=41%, list=14%, signal=36%	C1QB/C1QA/C5AR1/CXCL8/FCGR2B/C3AR1/FCN1/RNASE6/CXCL13/VSIG4/CXCL6/ALOX5/C3/CXCL1/LYZ/IL1B/LTF/S100A12/PPBP/FCN2/GPR183/PTPRC/TREM1/CFD/PI3/IGHV4-28/TREM2/IGHM/EBI3/SLC11A1/REG1A/CFP/CXCL2/LCN2/S100A9/CXCL3/IGHV3-23/S100A8/C2/PF4/DEFA4/IL6/CXCL10/CXCL11/SLPI/NOD2/CXCL5/TNF/RGCC/BCL3/CFB/FGB/CCL2/PTPN6/TRDC/FGA/IGKC/POU2F2/WFDC2/GNLY/C1R/IGLV3-19/JCHAIN/RNASE3/PSMB10/C5AR2/IFNG/CD28/POU2AF1/IGHV4-3…
GOBP_REGULATION_OF_T_CELL_ACTIVATION	GOBP_REGULATION_OF_T_CELL_ACTIVATION	261	0.597534	2.27924	1e-10	6.28557e-09	4.77699e-09	1515	tags=34%, list=13%, signal=31%	LILRB2/FCGR2B/CD86/VSIG4/VAV1/CRTAM/PTPN22/LILRB1/LILRB4/TNFRSF1B/IL1B/CCR2/NCKAP1L/CD300A/CORO1A/PYCARD/CD1D/PTPRC/SASH3/LAPTM5/LYN/RAC2/EBI3/EGR3/ADA/IL7R/MAP3K8/CCL5/CLC/HLX/IL6/CD2/NOD2/TNFSF8/SPN/LCK/CCL19/SIRPG/CCL2/NLRP3/PTPN6/RUNX3/DUSP10/RUNX1/SYK/CD80/BCL6/TNFSF14/IRF1/LEF1/IL12RB1/CSK/IL10/IDO1/CYP26B1/CASP3/CD4/IL27RA/MYB/ICOS/SLC7A1/RAG1/CD209/ADAM8/LAT/JAK3/LAX1/PTPN2/IL1A/SOX4/MDK/…
GOBP_POSITIVE_REGULATION_OF_CELL_CELL_ADHESION	GOBP_POSITIVE_REGULATION_OF_CELL_CELL_ADHESION	233	0.604866	2.27623	1e-10	6.28557e-09	4.77699e-09	1515	tags=36%, list=13%, signal=32%	LILRB2/ITGA4/CD86/CXCL13/ITGB2/VAV1/ALOX5/PTPN22/LILRB1/LILRB4/IL1B/CCR2/NCKAP1L/CORO1A/PYCARD/CD1D/PTPRC/SASH3/LYN/EBI3/PLAUR/CD44/SELE/EGR3/PTAFR/FGG/ADA/IL7R/MAP3K8/CCL5/HLX/IL6/NOD2/LCK/TNF/CCL19/SIRPG/FGB/CCL2/NLRP3/PTPN6/HAS2/RUNX3/DUSP10/ADAM19/RUNX1/SYK/CD80/FGA/BCL6/TNFSF14/ICAM1/LEF1/IL12RB1/CSK/IL10/CD4/IL27RA/MYB/ICOS/SLC7A1/RAG1/CD209/ADAM8/JAK3/IL1A/SOX4/MDK/ZAP70/IFNG/CD28/IL15/CBF…
GOBP_MONONUCLEAR_CELL_DIFFERENTIATION	GOBP_MONONUCLEAR_CELL_DIFFERENTIATION	334	0.58139	2.27371	1e-10	6.28557e-09	4.77699e-09	1811	tags=38%, list=15%, signal=33%	LILRB2/FCGR2B/ITGA4/CD86/FCER1G/DOCK2/VAV1/CRTAM/PTPN22/LILRB1/LILRB4/CSF1R/IL1B/CCR2/NCKAP1L/CD1D/GPR183/EZH2/SPI1/PTPRC/DOCK10/SASH3/TREM2/LYN/BTK/EGR3/INHBA/INPP5D/ADA/IL7R/MYC/CD3D/ITGB6/HLX/IKZF1/IL6/BAX/CD2/TNFSF8/IRF8/SPN/LCK/HHEX/ITK/CCL19/TP53/BCL3/TCIRG1/NLRP3/PTPN6/RUNX3/IRF7/DUSP10/RUNX1/SYK/SLAMF8/CD80/WNT4/BCL6/BATF/DCLRE1C/RELB/DCSTAMP/IRF1/LEF1/IL12RB1/IL10/CYP26B1/MERTK/CD4/IL18R…
GOBP_REGULATION_OF_ADAPTIVE_IMMUNE_RESPONSE	GOBP_REGULATION_OF_ADAPTIVE_IMMUNE_RESPONSE	137	0.633257	2.27341	1e-10	6.28557e-09	4.77699e-09	1200	tags=34%, list=10%, signal=31%	SAMSN1/FCGR2B/C3/LILRB1/LILRB4/CD48/TNFRSF1B/IL1B/CCR2/PYCARD/CD1D/PTPRC/SASH3/SLC11A1/BTK/ADA/IL7R/PLA2G4A/CLC/HLX/IL6/NOD2/TNF/CCL19/NLRP3/PTPN6/ADCY7/IRF7/DUSP10/TGFB1/CD80/BCL6/WAS/IRF1/IL12RB1/IL10/CD4/IL27RA/CD1E/IL18R1/IL33/JAK3/CD1B/CD28/KLRD1/TNFAIP3
GOBP_B_CELL_ACTIVATION	GOBP_B_CELL_ACTIVATION	213	0.60718	2.27294	1e-10	6.28557e-09	4.77699e-09	1519	tags=37%, list=13%, signal=33%	SAMSN1/FCGR2B/ITGA4/CD86/MNDA/TYROBP/CD180/NCKAP1L/CD300A/GPR183/EZH2/PTPRC/DOCK10/SASH3/IGHV4-28/LAPTM5/IGHM/LYN/BTK/INHBA/INPP5D/ADA/IL7R/IGHV3-23/IL6/BAX/PRKCB/NOD2/HHEX/TP53/BCL3/TCIRG1/PTPN6/CD38/TRDC/LAT2/SYK/SLAMF8/TGFB1/BCL6/BATF/DCLRE1C/IGKC/LEF1/IL10/CASP3/IL27RA/TNFRSF4/RAG1/ADGRG3/MZB1/JAK3/LAX1/PTPN2/LYL1/PIK3CD/ZAP70/CASP8/CD28/TICAM1/POU2AF1/IGHV4-34/MFNG/TNFAIP3/IL7/IGHV3-7/TBX21/…
GOCC_SECRETORY_GRANULE_MEMBRANE	GOCC_SECRETORY_GRANULE_MEMBRANE	232	0.602393	2.26558	1e-10	6.28557e-09	4.77699e-09	1145	tags=27%, list=10%, signal=25%	CD36/CLEC5A/C5AR1/CYBB/OLR1/LILRB2/C3AR1/ITGAM/LAIR1/ITGB2/FCER1G/TLR2/TYROBP/SIGLEC9/CD53/TNFRSF1B/CXCR2/NCKAP1L/CD300A/PTPRC/ITGAX/CD14/FPR1/ITGAL/PLAUR/SLC11A1/CD44/LHFPL2/PTAFR/FCGR3B/GLIPR1/DOK3/CD68/FPR2/CD33/ADGRE5/SELL/TCIRG1/STK10/PLAU/CD38/SLC2A3/RHOF/ADGRE3/MOXD1/CEACAM8/RAP2B/SIGLEC5/CYBA/RAB27A/ATP8B4/RAB27B/ADGRG3/NBEAL2/ADAM8/TMC6/FCAR/RAB31/RHOG/ITPR3/NRAS/RAB3D/HYAL3
GOBP_POSITIVE_REGULATION_OF_DEFENSE_RESPONSE	GOBP_POSITIVE_REGULATION_OF_DEFENSE_RESPONSE	280	0.590004	2.26435	1e-10	6.28557e-09	4.77699e-09	1802	tags=32%, list=15%, signal=28%	PLA2G7/TLR7/HCK/FCN1/TLR8/MNDA/FCER1G/TLR2/VAV1/CRTAM/TYROBP/C3/LILRA5/PIK3CG/CLEC4A/IL1B/TNFRSF11A/S100A12/CCR2/EREG/PYCARD/CD1D/TREM2/SERPINE1/LYN/BTK/LILRA2/S100A9/CCL5/MMP12/S100A8/CEBPA/CLEC10A/FPR2/IL6/PTGS2/CLEC4E/NOD2/TNF/AIM2/MMP8/IRF7/SYK/MAPK13/TGM2/FFAR2/RELB/OSMR/CYBA/IDO1/CARD9/NMI/GPSM3/TAC1/CD209/IL18RAP/IL33/ADAM8/GPR4/IKBKE/OSM/MDK/PSMB10/LAG3/HRAS/NRAS/IFNG/CD28/KLRD1/IL15/IFI1…
GOBP_NEGATIVE_REGULATION_OF_CELL_ACTIVATION	GOBP_NEGATIVE_REGULATION_OF_CELL_ACTIVATION	159	0.621087	2.2629	1e-10	6.28557e-09	4.77699e-09	1302	tags=34%, list=11%, signal=31%	LILRB2/SAMSN1/MILR1/FCGR2B/CD86/VSIG4/MNDA/CRTAM/TYROBP/PTPN22/LILRB1/LILRB4/CCR2/CD300A/PTPRC/LST1/LAPTM5/LYN/CD84/BTK/INHBA/INPP5D/FGR/GAL/CST7/HLX/SPN/SYT11/PTPN6/RUNX3/HMOX1/EMILIN1/RUNX1/CD80/THBD/BCL6/IRF1/IL10/IDO1/MERTK/NR1H3/CASP3/JAK3/LAX1/PTPN2/MDK/SH2B3/AXL/LAG3/TNFAIP3/CBFB/LRRC32/TBX21/SERPINE2
GOCC_SPECIFIC_GRANULE	GOCC_SPECIFIC_GRANULE	139	0.627353	2.25538	1e-10	6.28557e-09	4.77699e-09	1048	tags=32%, list=9%, signal=30%	CD36/CLEC5A/PTX3/CYBB/OLR1/C3AR1/ITGAM/LAIR1/ITGB2/DOCK2/CD53/CXCL1/LYZ/TNFRSF1B/LTF/HPSE/OLFM4/HP/ITGAL/PLAUR/CFP/LCN2/FPR2/DEFA4/CD33/SLPI/QPCT/STK10/PTPN6/PLAU/SLC2A3/MMP8/CHIT1/RETN/CEACAM8/RAP2B/CYBA/CTSZ/RAB27A/ATP8B4/ADGRG3/ADAM8/TCN1/TMC6/FCAR
GOBP_ADAPTIVE_IMMUNE_RESPONSE_BASED_ON_SOMATIC_RECOMBINATION_OF_IMMUNE_RECEPTORS_BUILT_FROM_IMMUNOGLOBULIN_SUPERFAMILY_DOMAINS	GOBP_ADAPTIVE_IMMUNE_RESPONSE_BASED_ON_SOMATIC_RECOMBINATION_OF_IMMUNE_RECEPTORS_BUILT_FROM_IMMUNOGLOBULIN_SUPERFAMILY_DOMAINS	228	0.598944	2.25489	1e-10	6.28557e-09	4.77699e-09	1575	tags=39%, list=13%, signal=35%	C1QB/C1QA/FCGR2B/CXCL13/TLR8/FCER1G/C3/LILRB1/LILRB4/TNFRSF1B/IL1B/CCR2/CD1D/PTPRC/SASH3/IGHV4-28/IGHM/EBI3/SLC11A1/BTK/INPP5D/ADA/IL7R/IGHV3-23/PLA2G4A/C2/CLC/HLX/IL6/NOD2/SPN/TNF/CCL19/BCL3/TCIRG1/NLRP3/PTPN6/TRDC/IRF7/TGFB1/CD80/BCL6/BATF/IGKC/WAS/RELB/ICAM1/LEF1/IL12RB1/IL10/MYD88/CD4/IL27RA/RAB27A/CD1E/IL18R1/C1R/IL33/PRF1/JAK3/NFKB2/SEMA4A/IGLV3-19/CD1B/ENTPD7/HRAS/CD28/LY9/KLRD1/IGHV4-34/T…
GOBP_LYMPHOCYTE_MEDIATED_IMMUNITY	GOBP_LYMPHOCYTE_MEDIATED_IMMUNITY	220	0.596934	2.25013	1e-10	6.28557e-09	4.77699e-09	2113	tags=44%, list=18%, signal=37%	C1QB/C1QA/FCGR2B/TLR8/FCER1G/VAV1/CRTAM/C3/LILRB1/LILRB4/TNFRSF1B/IL1B/CCR2/CORO1A/CD1D/PTPRC/SASH3/IGHV4-28/IGHM/BTK/SLAMF7/INPP5D/IL7R/IGHV3-23/C2/CLC/ARRB2/IL6/NOD2/CD96/TNF/BCL3/TCIRG1/NLRP3/PTPN6/TRDC/IRF7/TGFB1/GZMB/ULBP1/BCL6/BATF/IGKC/WAS/ICAM1/IL12RB1/IL10/MYD88/IL27RA/RAB27A/CD1E/IL18R1/C1R/IL18RAP/PRF1/IGLV3-19/CD1B/LAG3/CD28/ULBP2/KLRD1/IGHV4-34/HLA-DQB1/IGHV3-7/TBX21/IL18/IGLV6-57/SH…
GOBP_SISTER_CHROMATID_SEGREGATION	GOBP_SISTER_CHROMATID_SEGREGATION	149	0.617702	2.24645	1e-10	6.28557e-09	4.77699e-09	1512	tags=29%, list=13%, signal=26%	TOP2A/DLGAP5/NCAPG/BUB1B/NDC80/KIF14/TTK/CDC6/CDC20/CENPF/KIF4A/CENPE/KIF23/TACC3/CCNB1/PRC1/BUB1/NUSAP1/MAD2L1/NEK2/UBE2C/AURKB/KIF18A/PLK1/PTTG1/PTTG3P/ZWINT/KIF2C/CDT1/NCAPH/CDCA8/KIF18B/TRIP13/DSN1/EML3/NAA10/NUP62/PSRC1/SMC4/FBXO5/CHFR/DDX11/FEN1
GOMF_SECONDARY_ACTIVE_TRANSMEMBRANE_TRANSPORTER_ACTIVITY	GOMF_SECONDARY_ACTIVE_TRANSMEMBRANE_TRANSPORTER_ACTIVITY	169	-0.555662	-2.24317	1e-10	6.28557e-09	4.77699e-09	1068	tags=31%, list=9%, signal=28%	SLC4A5/SLC16A2/SLC25A16/CLCN6/SLC16A7/CLCN4/SLC6A4/SLC24A3/CDH17/SLC6A8/SLC2A9/SLC15A1/SLC22A18/SLC15A2/SLC22A3/SLC16A4/SLC26A1/SLC37A4/SLC10A1/SLC17A4/SLC38A3/SLC28A2/SLC22A5/SLC6A2/SLC6A16/SLC38A4/SLC9A3/SLC5A2/SLC4A1/SLC26A4/CLCN5/SLC25A10/SLC6A13/SLC28A1/SLC4A4/SLC1A1/SLC22A11/SLC13A3/SLC47A1/SLC12A1/SLC17A3/SLC10A2/SLC22A7/SLC12A3/SLC34A1/SLC22A6/SLC13A2/SLC17A1/SLC22A8/SLC5A12/SLCO4C1/SLC13…
GOBP_MYELOID_LEUKOCYTE_DIFFERENTIATION	GOBP_MYELOID_LEUKOCYTE_DIFFERENTIATION	170	0.608961	2.23802	1e-10	6.28557e-09	4.77699e-09	1460	tags=33%, list=12%, signal=29%	CCR1/EVI2B/TLR2/MMP9/TYROBP/LILRB1/LILRB4/CSF1R/LTF/TNFRSF11A/GPR183/SPI1/RASSF2/TREM2/LYN/HCLS1/INHBA/INPP5D/MYC/ITGB6/PF4/CEBPA/TNF/CCL19/TCIRG1/IRF7/RUNX1/TGFB1/LIF/BATF/RELB/DCSTAMP/LEF1/TESC/CD4/SBNO2/FBN1/UBD/PTPN2/PIK3CD/FES/CASP8/SNX10/BATF3/IFNG/IL15/IFI16/KITLG/FSTL3/FASN/LRRK1/CSF1/TLR4/TNFSF11/GATA3/NME1
GOBP_REGULATION_OF_LEUKOCYTE_MIGRATION	GOBP_REGULATION_OF_LEUKOCYTE_MIGRATION	169	0.607486	2.23419	1e-10	6.28557e-09	4.77699e-09	1292	tags=34%, list=11%, signal=31%	PLA2G7/C5AR1/CXCL8/ITGA4/C3AR1/CCR1/CXCL13/CSF1R/CCR2/NCKAP1L/CD300A/CCL4/PYCARD/CCL8/CCL7/GREM1/TREM2/SERPINE1/LYN/RAC2/SELE/PTAFR/ADA/CCL20/CX3CR1/CCL5/FPR2/IL6/CXCL10/NOD2/PGF/SPN/TNF/CCL19/STK10/CCL2/HMOX1/EMILIN1/VEGFC/CAMK1D/SLAMF8/ICAM1/SLC8B1/MYD88/IL27RA/CMKLR1/STK39/GPSM3/IL33/ADAM8/RIN3/MDK/RHOG/C5AR2/P2RX4/KITLG/FUT4/ECM1
GOMF_ACTIVE_TRANSMEMBRANE_TRANSPORTER_ACTIVITY	GOMF_ACTIVE_TRANSMEMBRANE_TRANSPORTER_ACTIVITY	220	-0.537506	-2.21507	1e-10	6.28557e-09	4.77699e-09	1068	tags=28%, list=9%, signal=26%	SLC4A5/SLC16A2/SLC25A16/CLCN6/SLC16A7/CLCN4/SLC6A4/SLC24A3/ATP6V1G2/CDH17/SLC6A8/SLC2A9/SLC15A1/SLC22A18/SLC15A2/SLC22A3/SLC16A4/SLC26A1/SLC37A4/SLC10A1/SLC17A4/ATP12A/SLC38A3/ABCA5/SLC28A2/SLC22A5/ABCG2/SLC6A2/SLC6A16/SLC38A4/SLC9A3/SLC5A2/SLC4A1/SLC22A2/ABCB1/SLC26A4/CLCN5/SLC25A10/SLC6A13/SLC28A1/ABCC6/SLC4A4/SLC1A1/SLC22A11/SLC13A3/SLC47A1/SLC12A1/SLC17A3/SLC10A2/SLC22A7/SLC12A3/ABCA8/SLC34A1…
GOBP_T_CELL_DIFFERENTIATION	GOBP_T_CELL_DIFFERENTIATION	204	0.593512	2.20992	1e-10	6.28557e-09	4.77699e-09	1811	tags=41%, list=15%, signal=35%	LILRB2/CD86/FCER1G/DOCK2/VAV1/CRTAM/PTPN22/LILRB4/IL1B/CCR2/NCKAP1L/CD1D/GPR183/PTPRC/SASH3/EGR3/ADA/IL7R/CD3D/HLX/IL6/CD2/TNFSF8/SPN/LCK/ITK/CCL19/TP53/BCL3/TCIRG1/NLRP3/RUNX3/DUSP10/RUNX1/SYK/CD80/WNT4/BCL6/BATF/RELB/IRF1/LEF1/IL12RB1/CYP26B1/CD4/IL18R1/MYB/RAG1/ADAM8/JAK3/PTPN2/SEMA4A/PIK3CD/IL1A/ENTPD7/SOX4/MDK/ZAP70/LAG3/IFNG/CD28/LY9/CD3G/IL15/CBFB/GLI2/IL7/TBX21/IL18/CTLA4/GATA3/CD27/CD8A/…
GOBP_RESPONSE_TO_MOLECULE_OF_BACTERIAL_ORIGIN	GOBP_RESPONSE_TO_MOLECULE_OF_BACTERIAL_ORIGIN	281	0.575289	2.20959	1e-10	6.28557e-09	4.77699e-09	1052	tags=28%, list=9%, signal=27%	CD36/C5AR1/CXCL8/TLR1/LILRB2/HCK/FCGR2B/CD86/CXCL13/CXCL6/IL10RA/TLR2/PTPN22/CXCL1/CD180/LILRB1/TNFRSF1B/IL1B/LTF/TNFRSF11A/PPBP/PYCARD/MRC1/TREM2/CD14/SERPINE1/LYN/SLC11A1/SELE/LILRA2/LY96/PTAFR/CXCL2/ANKRD1/CD68/LY86/S100A9/CXCL3/HAMP/CX3CR1/CCL5/S100A8/PF4/CASP1/DEFA4/IL6/CXCL10/TLR6/CXCL11/SLPI/NOD2/CD96/IRF8/CXCL5/TNF/CCR5/CCL2/NLRP3/SOD2/DUSP10/TGFB1/CD80/THBD/ICAM1/IL10/IDO1/MYD88/NR1H3/CA…
GOBP_REGULATION_OF_HEMOPOIESIS	GOBP_REGULATION_OF_HEMOPOIESIS	306	0.566958	2.20606	1e-10	6.28557e-09	4.77699e-09	1472	tags=29%, list=12%, signal=26%	LILRB2/FCGR2B/CCR1/CD86/EVI2B/CRTAM/TYROBP/LILRB1/LILRB4/LTF/CCR2/NCKAP1L/SPI1/PTPRC/RASSF2/SASH3/TREM2/LYN/CSF3R/BTK/NFE2/EGR3/HCLS1/INHBA/INPP5D/ADA/IL7R/MYC/PF4/HLX/CD2/PRKCB/TNF/GPR171/CCL19/NLRP3/PTPN6/RUNX3/IRF7/DUSP10/RUNX1/SYK/SLAMF8/TGFB1/CD80/LIF/BCL6/DCSTAMP/IRF1/LEF1/IL12RB1/TESC/IL10/CYP26B1/CD4/MYB/RAG1/FBN1/ADAM8/JAK3/PTPN2/FES/SOX4/MDK/ZAP70/CASP8/AXL/LAG3/IFNG/CD28/IL15/CBFB/GLI2…
GOBP_POSITIVE_REGULATION_OF_IMMUNE_EFFECTOR_PROCESS	GOBP_POSITIVE_REGULATION_OF_IMMUNE_EFFECTOR_PROCESS	179	0.596937	2.20242	1e-10	6.28557e-09	4.77699e-09	1453	tags=35%, list=12%, signal=31%	CD36/ADGRE2/CD86/ITGAM/ITGB2/VAV1/CRTAM/TYROBP/PTPN22/C3/LILRB1/CLEC7A/IL1B/CCR2/CD300A/CD1D/PTPRC/SASH3/LAPTM5/LYN/RAC2/CD84/BTK/PTAFR/FGR/HLX/IL6/SLC7A5/NOD2/TNF/CCL19/NLRP3/HMOX1/SYK/TGFB1/CD80/FFAR2/C12orf4/IL12RB1/SEMA7A/IL10/CD1E/IL18R1/TNFRSF4/MYB/IL18RAP/IL33/MZB1/CD1B/FES/LAG3/IFNG/CD28/TICAM1/CD244/KLRD1/STX4/TBX21/IL18/DDX21/SH2D1A/TLR4/GATA3
GOBP_ACTIVATION_OF_IMMUNE_RESPONSE	GOBP_ACTIVATION_OF_IMMUNE_RESPONSE	392	0.55021	2.19902	1e-10	6.28557e-09	4.77699e-09	1575	tags=29%, list=13%, signal=26%	C1QB/C1QA/C5AR1/FPR3/HCK/FCGR2B/C3AR1/FCN1/VSIG4/MNDA/FCER1G/VAV1/TYROBP/PTPN22/C3/LILRB4/CLEC4A/IL1B/NCKAP1L/FCN2/CD300A/PYCARD/PTPRC/CFD/IGHV4-28/LAPTM5/IGHM/LYN/FPR1/THEMIS2/BTK/LILRA2/INPP5D/CFP/FGR/ADA/CD3D/IGHV3-23/C2/CLEC10A/FPR2/LCP2/CLEC4E/BAX/PRKCB/NOD2/LCK/KCNN4/ITK/RGCC/LPXN/WIPF1/CFB/AIM2/PTPN6/CD38/TRDC/ARPC1B/LAT2/RUNX1/CD247/SYK/TRAT1/MICB/FFAR2/IGKC/WAS/RELB/GBP1/CSK/CD4/CARD9/CM…
GOBP_REGULATION_OF_INFLAMMATORY_RESPONSE	GOBP_REGULATION_OF_INFLAMMATORY_RESPONSE	259	0.576857	2.19588	1e-10	6.28557e-09	4.77699e-09	1486	tags=34%, list=12%, signal=31%	PLA2G7/TLR7/HCK/FCGR2B/AOAH/MMP3/TLR2/MMP9/ALOX5/C3/PBK/LILRA5/PIK3CG/TNFAIP6/TNFRSF1B/IL1B/TNFRSF11A/S100A12/CCR2/PYCARD/PTPRC/TREM2/SERPINE1/LYN/SELE/BTK/S100A9/ADA/HAMP/CST7/CCL5/S100A8/CEBPA/SPHK1/CASP1/FPR2/IL6/PTGS2/NOD2/TNF/ZYX/SYT11/SERPINF1/NLRP3/MMP8/HGF/DUSP10/SLAMF8/MAPK13/TGM2/BCL6/FFAR2/CASP5/SOCS3/OSMR/SEMA7A/IL10/IDO1/MYD88/NR1H3/FNDC4/NMI/STK39/SBNO2/GPSM3/TAC1/IL33/ADAM8/PTGIS/G…
GOBP_RESPONSE_TO_BACTERIUM	GOBP_RESPONSE_TO_BACTERIUM	473	0.542823	2.1875	1e-10	6.28557e-09	4.77699e-09	991	tags=26%, list=8%, signal=25%	CD36/C5AR1/CXCL8/TLR1/LILRB2/HCK/FCGR2B/CD86/RNASE6/CXCL13/CXCL6/IL10RA/FCER1G/TLR2/PTPN22/C3/CXCL1/CD180/LILRB1/LYZ/PLAC8/TNFRSF1B/IL1B/LTF/TNFRSF11A/S100A12/PPBP/FCN2/PYCARD/CD1D/GZMA/PI3/MRC1/IGHV4-28/TREM2/IGHM/CD14/SERPINE1/LYN/HP/SLC11A1/SELE/LILRA2/LY96/PTAFR/CFP/CXCL2/ANKRD1/LCN2/FGR/CD68/LY86/RGS1/S100A9/IL7R/CXCL3/HAMP/CCL20/PYGL/CX3CR1/IGHV3-23/CCL5/S100A8/PF4/CASP1/FPR2/DEFA4/IL6/CXCL…
GOBP_NEGATIVE_REGULATION_OF_CYTOKINE_PRODUCTION	GOBP_NEGATIVE_REGULATION_OF_CYTOKINE_PRODUCTION	231	0.579997	2.18657	1e-10	6.28557e-09	4.77699e-09	1476	tags=33%, list=12%, signal=29%	FCGR2B/VSIG4/TLR8/TYROBP/PTPN22/LILRA5/LILRB1/LILRB4/CLEC4A/LTF/NCKAP1L/PYCARD/PTPRC/IL1R2/LAPTM5/TREM2/CD84/SLC11A1/BTK/FN1/INHBA/INPP5D/CX3CR1/ARRB2/CD33/IL6/TWIST1/TLR6/NOD2/CD96/TNF/RGCC/SYT11/BCL3/RNF125/NLRP3/PTPN6/MMP8/HGF/ADCY7/HMOX1/TGFB1/BCL6/RELB/INHBB/GBP1/LEF1/CSK/IL10/IDO1/MERTK/IL27RA/NMI/CMKLR1/IL33/IKBKE/SRGN/HOMER3/JAK3/TGFB2/PML/AXL/LAG3/C5AR2/IFNG/TNFAIP3/CDH3/LRRC32/ISG15/TBX…
GOBP_REGULATION_OF_INNATE_IMMUNE_RESPONSE	GOBP_REGULATION_OF_INNATE_IMMUNE_RESPONSE	249	0.57498	2.17629	1e-10	6.28557e-09	4.77699e-09	1427	tags=25%, list=12%, signal=23%	HCK/FCGR2B/FCN1/VSIG4/TLR8/MNDA/FCER1G/VAV1/CRTAM/TYROBP/PTPN22/LILRB1/CLEC4A/EREG/PYCARD/CD1D/TREM2/LYN/LILRA2/FGR/CCL5/MMP12/ARRB2/CLEC10A/FPR2/CLEC4E/NOD2/CD96/SAMHD1/AIM2/PTPN6/IRF7/DUSP10/SYK/SLAMF8/LRP8/FFAR2/SOCS3/RELB/IFNAR2/IRF1/NR1H3/CARD9/NMI/CD209/IL18RAP/ADAM8/IKBKE/PTPN2/IFNGR2/PSMB10/LAG3/HRAS/NRAS/IFNG/KLRD1/TNFAIP3/IFI16/BIRC3/IFI35/ZBP1/SH2D1A/TLR4
GOBP_POSITIVE_REGULATION_OF_RESPONSE_TO_EXTERNAL_STIMULUS	GOBP_POSITIVE_REGULATION_OF_RESPONSE_TO_EXTERNAL_STIMULUS	399	0.543636	2.17328	1e-10	6.28557e-09	4.77699e-09	1436	tags=26%, list=12%, signal=24%	PLA2G7/C5AR1/CXCL8/TLR7/HCK/C3AR1/CCR1/FCN1/CXCL13/TLR8/MNDA/FCER1G/TLR2/VAV1/CRTAM/TYROBP/C3/CD180/LILRA5/PIK3CG/CLEC4A/CSF1R/IL1B/TNFRSF11A/S100A12/CCR2/NCKAP1L/EREG/CCL4/PYCARD/CD1D/CCL7/TREM2/SERPINE1/LYN/RAC2/BTK/LILRA2/LY96/LY86/S100A9/CCL5/MMP12/S100A8/CXCR4/CEBPA/CLEC10A/FPR2/IL6/CXCL10/PTGS2/CLEC4E/NOD2/PGF/TNF/CCL19/AIM2/MMP8/IRF7/VEGFC/CAMK1D/SYK/MAPK13/TGFB1/TGM2/THBD/FFAR2/RELB/OSMR/…
GOMF_CYTOKINE_ACTIVITY	GOMF_CYTOKINE_ACTIVITY	174	0.588781	2.16557	1e-10	6.28557e-09	4.77699e-09	1488	tags=36%, list=12%, signal=32%	AREG/CXCL8/CXCL13/CXCL6/CCL18/CCL23/CXCL1/IL1B/PPBP/CCL4/CCL8/CCL7/GREM1/EBI3/INHBA/CXCL2/IL1RN/CRLF1/CXCL3/CCL20/CCL5/PF4/IL6/CXCL10/CXCL11/TNFSF8/CXCL5/SECTM1/TNF/LTB/CCL19/CCL2/TGFB1/WNT4/LIF/TNFSF14/INHBB/NDP/IL10/CKLF/WNT5B/TNFRSF11B/BMP1/TNFSF15/CCL22/IL33/IL32/TIMP1/CCL11/OSM/TGFB2/IL1A/IFNG/IL15/KITLG/IL7/IL18/FASLG/CSF1/TNFSF11/FLT3LG/IL16/CD70
GOBP_CHROMOSOME_SEGREGATION	GOBP_CHROMOSOME_SEGREGATION	231	0.569733	2.14787	1e-10	6.28557e-09	4.77699e-09	1361	tags=24%, list=11%, signal=22%	TOP2A/DLGAP5/NCAPG/BUB1B/SPC25/NDC80/KIF14/TTK/CDC6/SKA1/CDC20/CCNE2/CENPF/MKI67/KIF4A/CENPE/KIF23/ECT2/TACC3/BIRC5/OIP5/CCNB1/PRC1/BUB1/BRIP1/NUSAP1/MAD2L1/NEK2/UBE2C/AURKB/KIF18A/HJURP/RCC1/PLK1/PTTG1/PTTG3P/ZWINT/GEM/KIF2C/CDT1/NCAPH/CDCA8/NDE1/KIF18B/CENPN/TRIP13/P3H4/DSN1/EML3/NAA10/NUP62/PSRC1/SMC4/FBXO5/CHFR
GOCC_APICAL_PART_OF_CELL	GOCC_APICAL_PART_OF_CELL	324	-0.493176	-2.13493	1e-10	6.28557e-09	4.77699e-09	948	tags=25%, list=8%, signal=24%	FXYD1/SCNN1A/HIP1R/DRD3/GP2/CASR/ADCY8/SLC2A5/CRB1/SLC39A4/AQP6/SLC2A9/SLC15A1/PDE4D/SLC22A18/FAT4/SLC15A2/SHANK2/EDA/PROM1/MAL/DYNC2H1/PDZD3/SCNN1B/FOLR1/NOX4/PARD6B/SLC17A4/SLC38A3/PATJ/ERBB3/SLC44A4/TRPM6/TRPV4/SLC22A5/ABCG2/RAB17/SLC9A3/CA4/DPP4/LRP2/SLC22A2/ABCB1/CDHR2/HPN/KL/SLC26A4/ATP6V1B1/CLCN5/EPCAM/ANXA13/AQP2/ANK2/ABCC6/SLC1A1/USH1C/SLC22A11/SLC22A13/UMOD/SLC47A1/ATP6V0A4/SLC12A1/SLC1…
GOMF_CYTOKINE_RECEPTOR_BINDING	GOMF_CYTOKINE_RECEPTOR_BINDING	213	0.564377	2.11271	1e-10	6.28557e-09	4.77699e-09	1515	tags=34%, list=13%, signal=30%	CXCL8/CXCL13/CXCL6/CCL18/CCL23/CXCL1/IL1B/CCR2/PPBP/CCL4/PYCARD/CCL8/CCL7/GREM1/CXCL2/IL1RN/CRLF1/CXCL3/CCL20/CCL5/PF4/IL6/CXCL10/CXCL11/PGF/TNFSF8/CXCL5/CCRL2/TNF/LTB/CCL19/CCL2/PXDN/ITGA5/VEGFC/SYK/TGFB1/TLR5/LIF/TNFSF14/BID/TRAF1/OSMR/IL12RB1/IL10/MYD88/CKLF/CASP3/IL27RA/TNFSF15/CCL22/IL33/CCL11/OSM/TGFB2/IL1A/CASP8/SH2B3/CCDC88A/SHC1/IFNG/IL15/KITLG/IL7/ECM1/IL18/FASLG/CSF1/TNFSF11/GATA3/CD70…
GOBP_REGULATION_OF_RESPONSE_TO_BIOTIC_STIMULUS	GOBP_REGULATION_OF_RESPONSE_TO_BIOTIC_STIMULUS	325	0.540038	2.11088	1e-10	6.28557e-09	4.77699e-09	1427	tags=24%, list=12%, signal=22%	CD36/HCK/FCGR2B/FCN1/VSIG4/CXCL6/TLR8/MNDA/FCER1G/VAV1/CRTAM/TYROBP/PTPN22/CD180/LILRB1/CLEC4A/LTF/EREG/PYCARD/CD1D/TREM2/LYN/LILRA2/LY96/FGR/LY86/CCL5/TIGAR/MMP12/ARRB2/CLEC10A/FPR2/CLEC4E/APOBEC3F/NOD2/CD96/SAMHD1/SYT11/RNF125/AIM2/PTPN6/IRF7/DUSP10/SYK/SLAMF8/MICB/LRP8/FFAR2/SOCS3/RELB/IFNAR2/IRF1/IL12RB1/CYBA/NR1H3/CARD9/NMI/CD209/IL18RAP/ADAM8/IKBKE/PTPN2/IFNGR2/PSMB10/LAG3/HRAS/NRAS/IFNG/KL…
GOMF_ANION_TRANSMEMBRANE_TRANSPORTER_ACTIVITY	GOMF_ANION_TRANSMEMBRANE_TRANSPORTER_ACTIVITY	324	-0.482459	-2.08854	1e-10	6.28557e-09	4.77699e-09	1068	tags=24%, list=9%, signal=22%	SLC4A5/ANO3/SLC25A36/SLC16A2/CLCN6/FXYD3/SLC16A7/SLC7A7/OCA2/FXYD1/CCT8L2/CLCN4/SLC6A4/SLC2A5/STRA6/SLC24A3/CDH17/SLC6A8/AQP6/GABRB3/SLC2A9/SLC15A1/SLC15A2/GABRR2/SLC22A3/SLC16A4/SLC26A1/SLC37A4/SFXN1/SLC10A1/SLC17A4/SLC38A3/SLC28A2/SLC44A4/SLC22A5/ABCG2/CLCNKB/SLC6A2/SLC38A4/SLC9A3/SLC5A2/SLC4A1/SLC3A1/SLC19A2/SLC22A2/ABCB1/SLC26A4/CLCN5/SLC25A10/AQP2/SLC6A13/SLC28A1/ABCC6/SLC4A4/SLC1A1/SLC22A11…
GOBP_NEGATIVE_REGULATION_OF_IMMUNE_SYSTEM_PROCESS	GOBP_NEGATIVE_REGULATION_OF_IMMUNE_SYSTEM_PROCESS	314	0.5356	2.08759	1e-10	6.28557e-09	4.77699e-09	1476	tags=29%, list=12%, signal=26%	LILRB2/SAMSN1/MILR1/FCGR2B/CD86/VSIG4/MNDA/CRTAM/TYROBP/PTPN22/LILRB1/LILRB4/LTF/CCR2/CD300A/PTPRC/GREM1/LST1/LAPTM5/LYN/CD84/BTK/INHBA/INPP5D/FGR/CD68/ADA/IL7R/MYC/GAL/CST7/MMP12/ARRB2/HLX/NOD2/CD96/SPN/TNF/SAMHD1/LPXN/SYT11/RNF125/CCL2/PTPN6/RUNX3/DUSP10/HMOX1/EMILIN1/RUNX1/SLAMF8/TGFB1/CD80/MICB/BCL6/GBP1/IRF1/IL10/IDO1/MERTK/NR1H3/CASP3/IL27RA/NMI/FBN1/IL33/JAK3/LAX1/PTPN2/RIN3/TGFB2/MDK/PVRI…
GOBP_REGULATION_OF_CELL_CELL_ADHESION	GOBP_REGULATION_OF_CELL_CELL_ADHESION	350	0.53062	2.08667	1e-10	6.28557e-09	4.77699e-09	1488	tags=31%, list=12%, signal=28%	LILRB2/FCGR2B/ITGA4/CD86/CXCL13/VSIG4/ITGB2/VAV1/CRTAM/ALOX5/PTPN22/LILRB1/LILRB4/IL1B/CCR2/NCKAP1L/CD300A/CORO1A/PYCARD/CD1D/PTPRC/SASH3/LAPTM5/LYN/EBI3/PLAUR/CD44/SELE/EGR3/PTAFR/FGG/IL1RN/ADA/IL7R/MAP3K8/CCL5/HLX/IL6/NOD2/SPN/LCK/TNF/RGCC/CCL19/SIRPG/FGB/CCL2/NLRP3/PTPN6/HAS2/RUNX3/DUSP10/ADAM19/FXYD5/RUNX1/SYK/TGFB1/CD80/FGA/WNT4/BCL6/TNFSF14/ICAM1/IRF1/LEF1/IL12RB1/CSK/IL10/IDO1/CASP3/CD4/IL…
GOBP_IMMUNE_RESPONSE_REGULATING_SIGNALING_PATHWAY	GOBP_IMMUNE_RESPONSE_REGULATING_SIGNALING_PATHWAY	348	0.531543	2.08611	1e-10	6.28557e-09	4.77699e-09	1527	tags=27%, list=13%, signal=24%	C5AR1/LILRB2/FPR3/HCK/FCGR2B/C3AR1/FCN1/MNDA/FCER1G/VAV1/TYROBP/PTPN22/LILRB1/LILRB4/CLEC4A/NCKAP1L/CD300A/PTPRC/IGHV4-28/LAPTM5/IGHM/LYN/FPR1/THEMIS2/BTK/LILRA2/INPP5D/FGR/ADA/CD3D/IGHV3-23/CLEC10A/FPR2/CD33/LCP2/CLEC4E/BAX/PRKCB/LCK/KCNN4/ITK/LPXN/WIPF1/PTPN6/CD38/TRDC/ARPC1B/LAT2/RUNX1/CD247/SYK/TRAT1/MICB/FFAR2/IGKC/WAS/RELB/GBP1/CSK/CD4/CARD9/CMKLR1/CD209/LIMK1/LAT/LAX1/PTPN2/IGLV3-19/PIK3CD…
GOBP_MITOTIC_NUCLEAR_DIVISION	GOBP_MITOTIC_NUCLEAR_DIVISION	234	0.550703	2.07475	1e-10	6.28557e-09	4.77699e-09	1339	tags=26%, list=11%, signal=24%	DLGAP5/NCAPG/BUB1B/IL1B/NDC80/EREG/TPX2/KIF14/TTK/CDC6/KIF11/CDC20/CENPF/MKI67/KIF4A/CENPE/KIF23/TACC3/CCNB1/CDK1/PRC1/BUB1/SPHK1/NUSAP1/PRKCB/CHEK1/MAD2L1/NEK2/UBE2C/AURKB/RGCC/AURKA/KIF18A/CCNB2/KIF20B/RCC1/PLK1/PTTG1/PTTG3P/ZWINT/REEP4/KIF2C/CDT1/NCAPH/CDCA8/BORA/NDE1/KIF18B/IL1A/TRIP13/DAPK3/DSN1/CD28/EML3/NAA10/NUP62/CDC25C/PSRC1/LMNA/SMC4/FBXO5
GOCC_CHROMOSOMAL_REGION	GOCC_CHROMOSOMAL_REGION	248	0.547784	2.07196	1e-10	6.28557e-09	4.77699e-09	1757	tags=25%, list=15%, signal=22%	TOP2A/NCAPG/BUB1B/SPC25/NDC80/EZH2/RASSF2/TTK/SKA1/CENPF/CENPE/RAD51AP1/BIRC5/OIP5/CCNB1/CDK1/BUB1/IKZF1/CENPU/CHEK1/MAD2L1/NEK2/AURKB/KIF18A/CENPA/NLRP2/RAD51/CENPM/HJURP/NABP1/THOC6/PLK1/BRCA2/SNAI1/ZWINT/KIF2C/CDT1/ZWILCH/BLM/CDCA8/MCM5/NDE1/ERCC6L/CENPI/CENPN/TEP1/PML/RAD51D/DSN1/PPP1CA/DNMT3A/ORC1/SMC4/FEN1/DNA2/NUP85/NAT10/SPDL1/SPOUT1/KNTC1/PCNA/DSCC1
GOBP_POSITIVE_REGULATION_OF_CELL_ADHESION	GOBP_POSITIVE_REGULATION_OF_CELL_ADHESION	357	0.526219	2.07126	1e-10	6.28557e-09	4.77699e-09	1659	tags=30%, list=14%, signal=27%	CD36/LILRB2/ITGA4/CD86/CXCL13/ITGB2/VAV1/ALOX5/PTPN22/LILRB1/LILRB4/IL1B/CCR2/NCKAP1L/CORO1A/PYCARD/CD1D/OLFM4/PTPRC/SASH3/LYN/EBI3/PLAUR/APBB1IP/CD44/SELE/FN1/IBSP/EGR3/PTAFR/FGG/ADA/IL7R/MAP3K8/CCL5/HLX/IL6/NOD2/LCK/TNF/CCL19/SIRPG/FGB/CCL2/NLRP3/PTPN6/HAS2/RUNX3/DUSP10/ADAM19/ITGA5/EMILIN1/RUNX1/SYK/CD80/TGM2/FGA/WNT4/LIF/BCL6/TNFSF14/ICAM1/LEF1/IL12RB1/CSK/IL10/CD4/IL27RA/MYB/ICOS/SLC7A1/RAG1…
GOBP_RESPONSE_TO_VIRUS	GOBP_RESPONSE_TO_VIRUS	272	0.541201	2.07086	1e-10	6.28557e-09	4.77699e-09	1971	tags=34%, list=16%, signal=29%	RNASE2/TLR7/RNASE6/TLR8/PMAIP1/PTPN22/LILRB1/CCL4/PYCARD/PTPRC/CCL8/FOSL1/APOBEC3A/FGR/ISG20/CCL5/MMP12/ITGB6/CXCR4/IL6/CXCL10/BAX/APOBEC3F/TNF/SAMHD1/CCL19/BCL3/RNF125/AIM2/IRF7/MICB/HMGA1/IFNAR2/POU2F2/GBP1/IRF1/IL12RB1/SKP2/MYD88/CARD9/NMI/CCL22/IL33/PRF1/APOBEC3C/IKBKE/CCL11/IFNGR2/PML/ACTA2/BATF3/OAS2/HYAL3/IFNG/TICAM1/POU2AF1/TNFAIP3/MAPK11/IL15/APOBEC3G/IFI16/OAS1/ATAD3A/ISG15/TBX21/BIRC3/…
GOBP_EXTERNAL_ENCAPSULATING_STRUCTURE_ORGANIZATION	GOBP_EXTERNAL_ENCAPSULATING_STRUCTURE_ORGANIZATION	321	0.530838	2.069	1e-10	6.28557e-09	4.77699e-09	1802	tags=33%, list=15%, signal=29%	PTX3/MMP1/ITGA4/ITGAM/ITGB2/MMP3/FAP/HAPLN1/MMP9/COL6A3/CTSS/TNFRSF1B/COL1A1/ITGAX/TGFBI/GREM1/SERPINE1/ITGAL/CD44/FN1/VCAN/IBSP/COL1A2/MMP10/LCP1/ADAM12/COMP/FGG/MMP12/ITGB6/IL6/COL5A2/COL5A1/TNF/RGCC/ICAM4/ADAMTS2/BCL3/ADAMTS1/COL11A1/FGB/PXDN/HAS2/MMP8/FSCN1/ADAM19/MFAP2/ITGA5/FBN2/TNC/EMILIN1/RUNX1/SLC39A8/COLGALT1/LOXL2/TGFB1/FGA/ITGA10/ICAM1/COL7A1/LRP1/TNFRSF11B/BMP1/LAMA4/LAMC2/COL6A2/SER…
GOBP_MONOCARBOXYLIC_ACID_METABOLIC_PROCESS	GOBP_MONOCARBOXYLIC_ACID_METABOLIC_PROCESS	481	-0.457668	-2.05287	1e-10	6.28557e-09	4.77699e-09	1462	tags=28%, list=12%, signal=26%	ABHD10/PON3/FA2H/LPIN1/ECHS1/PROX1/ACSL6/PEX7/PON1/AUH/IVD/ERLIN2/DECR2/CYP4F12/ECHDC2/CYP46A1/ECI2/CPT2/ACADS/INSR/LIAS/GAMT/MCCC1/PGAM2/PHYH/ETFDH/PRKAB2/BAAT/HTR2A/LDHC/MLXIPL/FABP3/CYP2E1/THNSL2/DCXR/PER2/PC/ACAA2/VNN1/PHGDH/HADH/UGT1A8/PCCA/ACSBG2/CYP2J2/NR4A3/SLC6A8/LIPC/PRKCE/ACADM/NR1H4/PLA2G1B/CRABP1/CRYL1/HAAO/PDK2/ACAT1/APOA1/AKR1C3/CES2/PLP1/ACAA1/PPARA/ALDH3A2/BDH2/PNPLA3/AVPR1A/ACAD…
GOBP_CELL_DIVISION	GOBP_CELL_DIVISION	436	0.504498	2.02603	1e-10	6.28557e-09	4.77699e-09	1738	tags=25%, list=15%, signal=22%	TOP2A/EVI2B/CEP55/NCAPG/BUB1B/SPC25/IL1B/NDC80/PPBP/EREG/TPX2/CCNA2/KIF14/KIF20A/CDC6/KIF11/SKA1/CDC20/CCNE2/CENPF/KIF4A/CENPE/ASPM/KIF23/MYC/ECT2/TACC3/E2F8/BIRC5/OIP5/CCNB1/CDK1/PRC1/BUB1/HTR2B/BRIP1/NUSAP1/PGF/MAD2L1/NEK2/UBE2C/AURKB/AURKA/TRIM36/CCNA1/ORC6/CENPA/CCNB2/VEGFC/TGFB1/KIF20B/RCC1/PLK1/PTTG1/CKS2/CINP/BRCA2/PLK2/ZWINT/LEF1/CDK2AP2/CCND2/SAC3D1/REEP4/KIF2C/CDT1/ZWILCH/NCAPH/BLM/CDCA…
GOBP_MYELOID_CELL_DIFFERENTIATION	GOBP_MYELOID_CELL_DIFFERENTIATION	323	0.518936	2.02576	1e-10	6.28557e-09	4.77699e-09	1460	tags=24%, list=12%, signal=22%	CCR1/EVI2B/TLR2/MMP9/TYROBP/LILRB1/LILRB4/CSF1R/LTF/TNFRSF11A/NCKAP1L/GPR183/SPI1/RASSF2/TREM2/LYN/CSF3R/NFE2/HCLS1/INHBA/INPP5D/MYC/CDKN2B/ACTN1/ITGB6/PF4/CEBPA/IKZF1/PRKCB/IRF8/TNF/GPR171/CCL19/TCIRG1/PTPN6/IRF7/RUNX1/TGFB1/LIF/BCL6/BATF/RELB/DCSTAMP/G6PD/LEF1/TESC/CASP3/CD4/SBNO2/FBN1/NBEAL2/UBD/JAK3/PTPN2/PML/PIK3CD/FES/CASP8/SH2B3/ALAS2/SNX10/BATF3/IFNG/IL15/CBFB/IFI16/KITLG/FSTL3/FASN/ISG15…
GOBP_FATTY_ACID_METABOLIC_PROCESS	GOBP_FATTY_ACID_METABOLIC_PROCESS	285	-0.472755	-2.01866	1e-10	6.28557e-09	4.77699e-09	1452	tags=30%, list=12%, signal=27%	PON3/FA2H/LPIN1/ECHS1/ACSL6/PEX7/PON1/AUH/IVD/ERLIN2/DECR2/CYP4F12/ECHDC2/ECI2/CPT2/ACADS/LIAS/PHYH/ETFDH/PRKAB2/BAAT/MLXIPL/FABP3/CYP2E1/THNSL2/PER2/ACAA2/HADH/UGT1A8/PCCA/ACSBG2/CYP2J2/NR4A3/LIPC/ACADM/PLA2G1B/CRYL1/PDK2/ACAT1/APOA1/AKR1C3/CES2/PLP1/ACAA1/PPARA/ALDH3A2/BDH2/PNPLA3/AVPR1A/ACAD10/FAAH/PDK4/ACOX2/PRKAA2/GSTM4/ECHDC3/HAO1/ACOT11/TYRP1/PECR/ELOVL4/RGN/CEL/PCK2/ACSF2/ACADSB/EPHX2/ATP…
GOBP_ORGANELLE_FISSION	GOBP_ORGANELLE_FISSION	342	0.501614	1.96846	1e-10	6.28557e-09	4.77699e-09	1423	tags=24%, list=12%, signal=22%	TOP2A/DLGAP5/NCAPG/BUB1B/IL1B/NDC80/EREG/TPX2/KIF14/TTK/CDC6/KIF11/CDC20/CCNE2/CENPF/MKI67/KIF4A/CENPE/RAD51AP1/KIF23/TACC3/CCNB1/CDK1/PRC1/BUB1/SPHK1/BRIP1/NUSAP1/PRKCB/CHEK1/MAD2L1/NEK2/UBE2C/AURKB/RGCC/AURKA/KIF18A/CCNA1/CCNB2/RAD51/WNT4/LIF/KIF20B/RCC1/PLK1/PTTG1/CKS2/PTTG3P/BRCA2/ZWINT/CYP26B1/TDRKH/REEP4/CORO1C/KIF2C/CDT1/NCAPH/CDCA8/BORA/NDE1/KIF18B/MSX1/RAD51D/IL1A/CDC25B/MYBL1/TRIP13/P3H…
GOBP_CELL_CYCLE_PHASE_TRANSITION	GOBP_CELL_CYCLE_PHASE_TRANSITION	487	0.469692	1.89531	1e-10	6.28557e-09	4.77699e-09	2155	tags=27%, list=18%, signal=23%	RRM2/BCAT1/DLGAP5/DTL/CDKN3/BUB1B/NDC80/EZH2/TPX2/PTPRC/CCNA2/KIF14/TTK/MELK/CDC6/CDC20/CCNE2/CENPF/INHBA/HMMR/CENPE/MYC/CDKN2B/TACC3/E2F8/CCNB1/CDK1/BUB1/FOXM1/BAX/CHEK1/MAD2L1/NEK2/UBE2C/AURKB/RGCC/TP53/ADAMTS1/CCL2/PTPN6/AURKA/GTSE1/CCNA1/ORC6/CCNB2/NABP1/RCC1/PLK1/MCM10/BID/CKS2/PLK2/ZWINT/CDK2AP2/CCND2/SKP2/TYMS/CDT1/BLM/CEP76/E2F3/ZPR1/BORA/MCM5/CRLF3/NDE1/TIMELESS/UBD/AVEN/DBF4/DONSON/CDC4…
GOMF_CATION_TRANSMEMBRANE_TRANSPORTER_ACTIVITY	GOMF_CATION_TRANSMEMBRANE_TRANSPORTER_ACTIVITY	439	-0.415371	-1.83853	1e-10	6.28557e-09	4.77699e-09	1727	tags=25%, list=14%, signal=22%	ITPR1/CHRNA4/SLC7A8/ABCC8/ATP7B/SLC12A6/SCN5A/CHRND/TRPV6/KCNMB2/CACNA1H/SLC5A3/PKD2L1/KCNAB3/CACNA2D1/KCNA6/SLC20A2/CYB5A/CACNB4/KCNA10/KCNA1/ATP2C2/SLC5A7/TRPC7/SLC9A2/CNGA3/SLC4A5/TRPV1/TRPC1/OCA2/SCNN1A/CCT8L2/CLCN4/CACNA1E/SLC6A4/GRIA3/KCNIP1/CNNM2/KCNMB4/GPM6A/SLC24A3/SLC39A4/TMEM38B/SLC6A8/KCNE2/SLC2A9/SLC15A1/MCOLN3/RHBG/GRIK1/KCNK10/SLC15A2/CACNA1D/CACNA1S/SCN7A/SLC22A3/ATP8A1/SCNN1B/SFX…
GOBP_REGULATION_OF_VESICLE_MEDIATED_TRANSPORT	GOBP_REGULATION_OF_VESICLE_MEDIATED_TRANSPORT	405	0.483575	1.93245	1.03082e-10	6.41319e-09	4.87399e-09	1223	tags=20%, list=10%, signal=19%	CD36/PTX3/ADGRE2/HCK/FCGR2B/ITGAM/ITGB2/FCER1G/TLR2/DOCK2/MCTP1/C3/LILRB1/CLEC7A/IL1B/CCR2/NCKAP1L/CD300A/CORO1A/PYCARD/APOC1/PTPRC/GREM1/TREM2/CD14/SERPINE1/LYN/RAC2/CD84/SLC11A1/IL2RG/SELE/PTAFR/FGG/FGR/C2/ARRB2/SPHK1/FPR2/PRKCB/RAB3B/NOD2/TNF/CCL19/SYT11/SIRPG/FGB/CCL2/HMOX1/CAMK1D/SYK/FGA/IL2RB/MICAL1/C12orf4/CYBA/CSK/MERTK/LRP1/ATP13A2/TRIM9/NR1H3/RAB27A/DKK1/CFTR/RAB27B/CHRNA5/DLG4/RIN3/MFG…
GOBP_ALPHA_AMINO_ACID_CATABOLIC_PROCESS	GOBP_ALPHA_AMINO_ACID_CATABOLIC_PROCESS	70	-0.690756	-2.4141	1.17984e-10	7.26613e-09	5.52221e-09	1740	tags=56%, list=15%, signal=48%	FAH/NOS2/ASRGL1/GCDH/QDPR/GCAT/SLC25A21/CSAD/GLS2/THNSL2/GOT1/DDO/ALDH7A1/AASS/HAAO/ACAT1/GPT/DDAH1/AMT/KMO/GAD1/SARDH/ARG2/ALDH4A1/ACADSB/GLDC/CRYM/ASPA/SHMT1/PRODH/RIDA/ALDH8A1/PRODH2/HGD/PAH/AGXT/PIPOX/HPD/DAO
GOBP_MACROPHAGE_ACTIVATION	GOBP_MACROPHAGE_ACTIVATION	81	0.701389	2.33847	1.23356e-10	7.521e-09	5.71592e-09	902	tags=38%, list=8%, signal=36%	C1QA/C5AR1/TLR1/TLR7/FCGR2B/ITGAM/VSIG4/ITGB2/TLR8/TLR2/TYROBP/PTPRC/TREM2/SLC11A1/HAMP/CST7/PLA2G4A/CEBPA/SPHK1/FPR2/IL6/TLR6/TNF/SYT11/MMP8/SYK/IL10/NR1H3/NMI/SBNO2/IL33
GOBP_POSITIVE_REGULATION_OF_PHAGOCYTOSIS	GOBP_POSITIVE_REGULATION_OF_PHAGOCYTOSIS	56	0.764806	2.38757	1.35763e-10	8.1955e-09	6.22853e-09	1223	tags=55%, list=10%, signal=50%	CD36/PTX3/FCGR2B/FCER1G/DOCK2/C3/CLEC7A/IL1B/NCKAP1L/PYCARD/PTPRC/TREM2/SLC11A1/IL2RG/C2/FPR2/NOD2/TNF/SIRPG/CCL2/CAMK1D/IL2RB/CYBA/MERTK/LRP1/RAB27A/MFGE8/RAB31/IFNG/IL15/IL15RA
GOBP_REGULATION_OF_B_CELL_ACTIVATION	GOBP_REGULATION_OF_B_CELL_ACTIVATION	106	0.6595	2.28281	2.00895e-10	1.20084e-08	9.12634e-09	1519	tags=43%, list=13%, signal=38%	SAMSN1/FCGR2B/MNDA/TYROBP/NCKAP1L/CD300A/GPR183/PTPRC/SASH3/IGHV4-28/LAPTM5/IGHM/LYN/BTK/INHBA/INPP5D/ADA/IGHV3-23/IL6/NOD2/PTPN6/CD38/TRDC/SYK/SLAMF8/TGFB1/BCL6/IGKC/IL10/CASP3/IL27RA/TNFRSF4/MZB1/CD28/TICAM1/IGHV4-34/TNFAIP3/IL7/IGHV3-7/TBX21/PPP2R3C/CTLA4/IKZF3/TLR4/CD27/IGHV3-73
GOBP_CELLULAR_DEFENSE_RESPONSE	GOBP_CELLULAR_DEFENSE_RESPONSE	48	0.786306	2.37736	2.46869e-10	1.46132e-08	1.1106e-08	911	tags=48%, list=8%, signal=44%	CLEC5A/C5AR1/LILRB2/NCF2/MNDA/TYROBP/CXCR2/CCR2/FOSL1/LY96/CX3CR1/LSP1/SPN/CD300C/ITK/CCR5/TCIRG1/FCMR/TRAT1/GNLY/ADORA2B/IL33/PRF1
GOBP_POSITIVE_REGULATION_OF_LEUKOCYTE_CHEMOTAXIS	GOBP_POSITIVE_REGULATION_OF_LEUKOCYTE_CHEMOTAXIS	76	0.702867	2.30401	2.63964e-10	1.54749e-08	1.17608e-08	853	tags=32%, list=7%, signal=30%	PLA2G7/C5AR1/CXCL8/C3AR1/CCR1/CXCL13/CSF1R/CCR2/NCKAP1L/CCL4/CCL7/SERPINE1/RAC2/CCL5/FPR2/IL6/CXCL10/PGF/CCL19/VEGFC/CAMK1D/CMKLR1/STK39/GPSM3
GOBP_REGULATION_OF_CHROMOSOME_SEGREGATION	GOBP_REGULATION_OF_CHROMOSOME_SEGREGATION	68	0.726572	2.33778	2.80421e-10	1.62831e-08	1.23751e-08	806	tags=31%, list=7%, signal=29%	DLGAP5/BUB1B/NDC80/TTK/CDC6/CDC20/CENPF/MKI67/CENPE/TACC3/CCNB1/BUB1/MAD2L1/UBE2C/AURKB/PLK1/PTTG1/PTTG3P/ZWINT/KIF2C/CDT1
GOBP_SODIUM_ION_TRANSPORT	GOBP_SODIUM_ION_TRANSPORT	176	-0.532558	-2.16561	2.99197e-10	1.72095e-08	1.30791e-08	1993	tags=39%, list=17%, signal=33%	SCN10A/FGF14/SLC6A12/ATP4B/SLC9A8/NKAIN1/ASIC1/ATP1B1/SCN5A/CACNA1H/SLC5A3/PKD2L1/GPD1L/SLC20A2/SPTBN4/SNTA1/SLC5A7/SLC9A2/GLRX/FXYD7/SLC4A5/FGF12/FXYD3/PTPN3/FXYD1/SCNN1A/DMD/DRD3/PER1/KLHL3/SLC6A4/DRD4/SLC24A3/SLC6A8/PRKCE/SCN7A/NEDD4L/SCNN1B/ANK3/SCN2B/SLC10A1/SLC17A4/PKP2/ATP12A/SLC38A3/SLC22A5/SLC6A2/HECW1/SLC6A16/SLC38A4/SLC9A3/SLC5A2/SCN2A/PRSS8/ATP6V1B1/SLC6A13/SLC4A4/UMOD/SLC13A3/SLC12A1…
GOBP_ORGANIC_HYDROXY_COMPOUND_METABOLIC_PROCESS	GOBP_ORGANIC_HYDROXY_COMPOUND_METABOLIC_PROCESS	439	-0.402811	-1.78294	3.5084e-10	1.99913e-08	1.51933e-08	1904	tags=28%, list=16%, signal=24%	LHCGR/PNPLA4/PLCE1/AKR7A2/ALOX15/FDX1/PMEL/CYP1A1/GNB3/APOB/MAOA/FAH/CBR4/PTH1R/SULT1A2/SLC25A12/MBTPS2/GALK1/QDPR/CACNA1H/SLC5A3/CYP11B2/ACTN3/FGFR4/BMP5/SULT1E1/PLCB1/CETP/VLDLR/TPO/NPC1L1/PLCH1/DIO2/WNT5A/PROX1/HSD17B3/APOA2/PON1/ERLIN2/ALDH2/GPER1/CYP4F12/TACR3/CYP46A1/TG/DCT/PNPO/NUDT4/TTPA/PLCH2/BCL2/SLC16A2/TRPC1/OCA2/TSKU/SGPP1/BAAT/NR0B2/MAOB/LDHC/CYP2E1/DRD3/PER2/ACAA2/GOT1/DRD4/ALDH1A1…
GOBP_POSITIVE_REGULATION_OF_INFLAMMATORY_RESPONSE	GOBP_POSITIVE_REGULATION_OF_INFLAMMATORY_RESPONSE	104	0.660787	2.27413	4.34962e-10	2.45552e-08	1.86618e-08	1802	tags=47%, list=15%, signal=40%	PLA2G7/TLR7/TLR2/C3/LILRA5/PIK3CG/IL1B/TNFRSF11A/S100A12/CCR2/TREM2/SERPINE1/BTK/S100A9/S100A8/CEBPA/IL6/PTGS2/TNF/MMP8/MAPK13/TGM2/FFAR2/OSMR/IDO1/NMI/GPSM3/TAC1/IL33/ADAM8/GPR4/OSM/MDK/IFNG/CD28/IL15/IFI35/IL18/ZBP1/FABP4/TLR4/TNFSF11/IL1RL1/IL16/NPY5R/TNIP1/ITGA2/CCR7/TNFRSF1A
GOCC_CHROMOSOME_CENTROMERIC_REGION	GOCC_CHROMOSOME_CENTROMERIC_REGION	146	0.604014	2.19146	4.57611e-10	2.55968e-08	1.94534e-08	1080	tags=24%, list=9%, signal=22%	TOP2A/NCAPG/BUB1B/SPC25/NDC80/RASSF2/TTK/SKA1/CENPF/CENPE/BIRC5/OIP5/CCNB1/BUB1/IKZF1/CENPU/MAD2L1/NEK2/AURKB/KIF18A/CENPA/CENPM/HJURP/PLK1/SNAI1/ZWINT/KIF2C/CDT1/ZWILCH/CDCA8/NDE1/ERCC6L/CENPI/CENPN/DSN1
GOBP_NEGATIVE_REGULATION_OF_LYMPHOCYTE_ACTIVATION	GOBP_NEGATIVE_REGULATION_OF_LYMPHOCYTE_ACTIVATION	122	0.630221	2.22612	4.77731e-10	2.64793e-08	2.01241e-08	1289	tags=34%, list=11%, signal=31%	LILRB2/SAMSN1/FCGR2B/CD86/VSIG4/MNDA/CRTAM/TYROBP/PTPN22/LILRB1/LILRB4/CD300A/LST1/LAPTM5/LYN/BTK/INHBA/INPP5D/FGR/GAL/HLX/SPN/PTPN6/RUNX3/RUNX1/CD80/BCL6/IRF1/IL10/IDO1/MERTK/CASP3/JAK3/LAX1/PTPN2/MDK/AXL/LAG3/TNFAIP3/CBFB/LRRC32/TBX21
GOBP_TOLL_LIKE_RECEPTOR_SIGNALING_PATHWAY	GOBP_TOLL_LIKE_RECEPTOR_SIGNALING_PATHWAY	121	0.62476	2.2041	4.988e-10	2.7398e-08	2.08223e-08	1686	tags=38%, list=14%, signal=33%	CD36/TLR1/TLR7/ITGAM/ITGB2/TLR8/TLR2/PTPN22/CTSS/LTF/CD300A/CD14/LYN/BTK/LILRA2/LY96/FGG/S100A9/S100A8/ARRB2/TLR6/NOD2/FGB/IRF7/COLEC12/TLR5/FGA/IRF1/CYBA/MYD88/NR1H3/NMI/TNIP3/IKBKE/CASP8/TICAM1/TNFAIP3/BIRC3/IRAK1/IFI35/TLR4/RPS6KA3/UBE2D1/NR1D1/CNPY3/IRF4
GOBP_ENDOCYTOSIS	GOBP_ENDOCYTOSIS	478	0.452413	1.82139	5.0776e-10	2.76412e-08	2.10072e-08	1528	tags=21%, list=13%, signal=19%	CD36/PTX3/CD163/CXCL8/OLR1/MSR1/FCGR2B/ITGA4/MARCO/ITGAM/FCN1/ITGB2/IL10RA/FCER1G/DOCK2/MCTP1/C3/LILRB1/PIK3CG/LILRB4/CLEC7A/PRG4/CXCR2/NCKAP1L/FCN2/CD300A/PYCARD/APOC1/GREM1/MRC1/IGHV4-28/TREM2/IGHM/CD14/SERPINE1/RAC2/HP/PSTPIP1/SELE/BIN2/ADRB2/IGHV3-23/ARRB2/HTR2B/CLEC10A/SPHK1/FPR2/APOBR/CCL19/SYT11/HBB/TRDC/STAB1/ASGR1/SYK/LOXL2/COLEC12/SIGLEC1/LRP8/IGKC/GRK2/LRP1/NR1H3/RAMP1/DKK1/RAB27B/CD20…
GOBP_POSITIVE_REGULATION_OF_MAPK_CASCADE	GOBP_POSITIVE_REGULATION_OF_MAPK_CASCADE	415	0.46697	1.87082	5.26533e-10	2.84095e-08	2.1591e-08	1498	tags=22%, list=13%, signal=20%	CD36/C5AR1/FCGR2B/CCR1/MARCO/CCL18/PTPN22/CCL23/PBK/LILRA5/PIK3CG/CLEC7A/CSF1R/IL1B/TNFRSF11A/S100A12/CCL4/PYCARD/GPR183/EZH2/SPI1/PTPRC/CCL8/RASSF2/CCL7/LAPTM5/TREM2/FPR1/CD44/FGG/CCL20/ADRB2/CCL5/CDK1/CXCR4/ARRB2/HTR2B/SPHK1/FPR2/IL6/PIK3R5/TLR6/NOD2/TNF/IGFBP6/CCL19/FGB/CCL2/MMP8/HGF/SYK/TGFB1/CSPG4/FGA/LIF/ICAM1/TRAF1/MYDGF/CSK/SEMA7A/LRP1/MYD88/CD4/CARD9/DKK1/STK39/P2RY6/CCL22/ADORA2B/ADAM8/…
GOCC_SIDE_OF_MEMBRANE	GOCC_SIDE_OF_MEMBRANE	441	0.459933	1.84876	5.45899e-10	2.9196e-08	2.21888e-08	1582	tags=26%, list=13%, signal=23%	CD36/CD163/MSR1/HCK/FCGR2B/CCR1/CD86/ITGAM/FCN1/ITGB2/GNA15/TLR8/FCER1G/PTPN22/LILRB1/LILRB4/TNFRSF11A/CXCR2/CCR2/CD1D/PTPRC/IGHV4-28/IGHM/CD14/LYN/CSF3R/EBI3/IL2RG/FGG/FGR/RGS1/CSF2RA/ADA/IL7R/CRLF1/CD3D/CX3CR1/IGHV3-23/ITGB6/CXCR4/CD33/CXCL10/SLC7A5/CD2/SPN/CCRL2/LCK/TNF/CCR5/SLA/FOLR2/FGB/TRDC/ITGA5/SYK/CD80/MICB/FGA/THBD/ULBP1/MCAM/IL3RA/RASA3/IGKC/ICAM1/G6PD/IL2RB/TRAF1/LY6G5C/OSMR/IL12RB1/S…
GOBP_POSITIVE_REGULATION_OF_LEUKOCYTE_PROLIFERATION	GOBP_POSITIVE_REGULATION_OF_LEUKOCYTE_PROLIFERATION	116	0.638129	2.24637	5.755e-10	3.05115e-08	2.31885e-08	1488	tags=38%, list=12%, signal=34%	LILRB2/CD86/PTPN22/CSF1R/IL1B/CCR2/NCKAP1L/CORO1A/PYCARD/CD1D/GPR183/PTPRC/SASH3/LYN/EBI3/ADA/CCL5/IL6/CCL19/CD38/SYK/CD80/BCL6/IL12RB1/MYD88/CD4/IL27RA/TNFRSF4/SLC7A1/TAC1/CD209/JAK3/IL1A/ZAP70/CD28/TICAM1/IL15/KITLG/IL7/IL18/CSF1/TLR4/FLT3LG/CD70
GOBP_PATTERN_RECOGNITION_RECEPTOR_SIGNALING_PATHWAY	GOBP_PATTERN_RECOGNITION_RECEPTOR_SIGNALING_PATHWAY	157	0.587478	2.14021	5.98975e-10	3.14823e-08	2.39264e-08	930	tags=25%, list=8%, signal=23%	CD36/TLR1/TLR7/ITGAM/FCN1/ITGB2/TLR8/TLR2/PTPN22/CTSS/LTF/CD300A/CD14/LYN/BTK/LILRA2/LY96/FGG/S100A9/S100A8/ARRB2/TLR6/CLEC4E/NOD2/RNF125/FGB/IRF7/COLEC12/TLR5/FGA/FFAR2/IRF1/SLC15A3/CYBA/MYD88/NR1H3/NMI/TNIP3/IKBKE
GOCC_TERTIARY_GRANULE_MEMBRANE	GOCC_TERTIARY_GRANULE_MEMBRANE	60	0.749412	2.37255	6.19836e-10	3.23003e-08	2.45481e-08	1126	tags=45%, list=9%, signal=41%	CLEC5A/CYBB/OLR1/LILRB2/ITGAM/LAIR1/ITGB2/FCER1G/CD53/CD300A/ITGAX/SLC11A1/PTAFR/FPR2/CD33/PLAU/SLC2A3/CEACAM8/RAP2B/SIGLEC5/CYBA/ATP8B4/NBEAL2/ADAM8/TMC6/FCAR/NRAS
GOBP_NUCLEAR_CHROMOSOME_SEGREGATION	GOBP_NUCLEAR_CHROMOSOME_SEGREGATION	184	0.572544	2.11291	7.15516e-10	3.66597e-08	2.78611e-08	1361	tags=25%, list=11%, signal=23%	TOP2A/DLGAP5/NCAPG/BUB1B/NDC80/KIF14/TTK/CDC6/CDC20/CCNE2/CENPF/KIF4A/CENPE/KIF23/ECT2/TACC3/CCNB1/PRC1/BUB1/BRIP1/NUSAP1/MAD2L1/NEK2/UBE2C/AURKB/KIF18A/PLK1/PTTG1/PTTG3P/ZWINT/GEM/KIF2C/CDT1/NCAPH/CDCA8/KIF18B/TRIP13/P3H4/DSN1/EML3/NAA10/NUP62/PSRC1/SMC4/FBXO5/CHFR
GOBP_POSITIVE_REGULATION_OF_LOCOMOTION	GOBP_POSITIVE_REGULATION_OF_LOCOMOTION	458	0.450939	1.8159	7.15271e-10	3.66597e-08	2.78611e-08	1941	tags=28%, list=16%, signal=25%	PLA2G7/C5AR1/CXCL8/ITGA4/C3AR1/CCR1/CXCL13/MMP9/PIK3CG/TNFAIP6/CLEC7A/CSF1R/IL1B/COL1A1/CCR2/NCKAP1L/CORO1A/CCL4/PYCARD/PTPRC/CCL8/CCL7/ITGAX/TREM2/SERPINE1/LYN/RAC2/FN1/PTAFR/FGR/CCL20/CX3CR1/CCL5/CXCR4/SPHK1/FPR2/IL6/CXCL10/PTGS2/TWIST1/PGF/SRPX2/SPN/TNF/CCL19/ADAMTS1/SOD2/PLAU/HAS2/HGF/GTSE1/ITGA5/HMOX1/VEGFC/CAMK1D/TGFB1/KIF20B/MCAM/ICAM1/PFN1/PLK2/SNAI1/LEF1/SEMA7A/LRP1/WNT5B/CMKLR1/STK39/LA…
GOBP_LYMPHOCYTE_MIGRATION	GOBP_LYMPHOCYTE_MIGRATION	87	0.680118	2.28691	7.68179e-10	3.90299e-08	2.96625e-08	1051	tags=38%, list=9%, signal=35%	ITGA4/CXCL13/CRTAM/CCL18/CCL23/PIK3CG/CCR2/CCL4/PYCARD/GPR183/CCL8/CCL7/ITGAL/CCL20/CCL5/CXCL10/CXCL11/SPN/CCL19/CH25H/STK10/CCL2/ICAM1/SLC8B1/CKLF/IL27RA/STK39/CYP7B1/CCL22/ADAM8/CCL11/PIK3CD/ZAP70
GOBP_MICROGLIAL_CELL_ACTIVATION	GOBP_MICROGLIAL_CELL_ACTIVATION	40	0.807013	2.34113	8.24162e-10	4.15282e-08	3.15612e-08	497	tags=48%, list=4%, signal=46%	C1QA/C5AR1/TLR1/TLR7/ITGAM/ITGB2/TLR8/TLR2/TYROBP/PTPRC/TREM2/CST7/SPHK1/FPR2/IL6/TLR6/TNF/SYT11/MMP8
GOCC_FICOLIN_1_RICH_GRANULE	GOCC_FICOLIN_1_RICH_GRANULE	163	0.586104	2.14391	1.0756e-09	5.37534e-08	4.08523e-08	2330	tags=37%, list=19%, signal=30%	LILRB2/FCN1/ITGB2/MNDA/FCER1G/MMP9/ALOX5/TNFAIP6/CTSS/NCKAP1L/CD300A/ITGAX/CFD/FPR1/SLC11A1/BIN2/HK3/DOK3/PYGL/FPR2/QPCT/TCIRG1/HBB/SLC2A3/ADGRE3/SIGLEC5/PLEKHO2/CTSZ/PDAP1/NBEAL2/ADAM8/HSPA6/FCAR/DSG1/COTL1/IMPDH1/DSP/CD93/LGALS3/AMPD3/CAPN1/GMFG/ATG7/SERPINA1/IMPDH2/PKM/TRPM2/FGL2/MVP/CD55/AP2A2/PSMC3/PRDX4/MAPK1/VCP/CSTB/MAPK14/CD58/GLB1/LTA4H
GOCC_EXTERNAL_SIDE_OF_PLASMA_MEMBRANE	GOCC_EXTERNAL_SIDE_OF_PLASMA_MEMBRANE	277	0.512331	1.96527	1.12807e-09	5.59173e-08	4.24969e-08	1582	tags=33%, list=13%, signal=30%	CD36/CD163/MSR1/FCGR2B/CCR1/CD86/ITGAM/FCN1/ITGB2/TLR8/FCER1G/LILRB1/TNFRSF11A/CXCR2/CCR2/CD1D/PTPRC/IGHV4-28/IGHM/CD14/CSF3R/EBI3/IL2RG/FGG/CSF2RA/ADA/IL7R/CRLF1/CD3D/CX3CR1/IGHV3-23/ITGB6/CXCR4/CD33/CXCL10/SLC7A5/CD2/SPN/CCRL2/TNF/CCR5/FOLR2/FGB/TRDC/ITGA5/CD80/MICB/FGA/THBD/ULBP1/MCAM/IL3RA/IGKC/ICAM1/IL2RB/LY6G5C/OSMR/IL12RB1/SEMA7A/CD4/IL27RA/CD1E/TNFRSF4/CD209/ABCG1/MFGE8/CD1B/NT5E/LAG3/CD2…
GOBP_REGULATION_OF_CHROMOSOME_SEPARATION	GOBP_REGULATION_OF_CHROMOSOME_SEPARATION	58	0.737228	2.3287	1.20825e-09	5.94091e-08	4.51506e-08	806	tags=33%, list=7%, signal=31%	DLGAP5/BUB1B/NDC80/TTK/CDC6/CDC20/CENPF/CENPE/TACC3/CCNB1/BUB1/MAD2L1/UBE2C/AURKB/PLK1/PTTG1/PTTG3P/ZWINT/CDT1
GOBP_FATTY_ACID_CATABOLIC_PROCESS	GOBP_FATTY_ACID_CATABOLIC_PROCESS	83	-0.641828	-2.3167	1.28621e-09	6.2736e-08	4.7679e-08	1417	tags=41%, list=12%, signal=36%	LPIN1/ECHS1/PEX7/AUH/IVD/DECR2/ECHDC2/ECI2/CPT2/ACADS/PHYH/ETFDH/ACAA2/HADH/PCCA/ACADM/ACAT1/ACAA1/PPARA/ALDH3A2/BDH2/ACAD10/FAAH/ACOX2/HAO1/PECR/CEL/PCK2/EHHADH/PCK1/ACADL/SLC27A2/FABP1/HAO2
GOBP_MICROTUBULE_CYTOSKELETON_ORGANIZATION_INVOLVED_IN_MITOSIS	GOBP_MICROTUBULE_CYTOSKELETON_ORGANIZATION_INVOLVED_IN_MITOSIS	118	0.618718	2.17713	1.63421e-09	7.90774e-08	6.00983e-08	1375	tags=25%, list=11%, signal=22%	DLGAP5/SPC25/NDC80/TPX2/TTK/KIF11/CDC20/KIF4A/CENPE/KIF23/TACC3/CCNB1/PRC1/NUSAP1/MAD2L1/NEK2/AURKB/STIL/AURKA/CENPA/RCC1/PLK1/PLK2/BORA/NDE1/EML3/NUP62/PSRC1/GPSM2
GOMF_CHEMOKINE_ACTIVITY	GOMF_CHEMOKINE_ACTIVITY	38	0.799848	2.2907	1.67843e-09	8.0578e-08	6.12388e-08	948	tags=61%, list=8%, signal=56%	CXCL8/CXCL13/CXCL6/CCL18/CCL23/CXCL1/PPBP/CCL4/CCL8/CCL7/CXCL2/CXCL3/CCL20/CCL5/PF4/CXCL10/CXCL11/CXCL5/CCL19/CCL2/CKLF/CCL22/CCL11
GOBP_REGULATION_OF_LYMPHOCYTE_DIFFERENTIATION	GOBP_REGULATION_OF_LYMPHOCYTE_DIFFERENTIATION	140	0.601969	2.16763	1.91815e-09	9.13667e-08	6.94382e-08	1472	tags=39%, list=12%, signal=34%	LILRB2/CD86/CRTAM/LILRB4/CCR2/NCKAP1L/PTPRC/SASH3/BTK/EGR3/INHBA/INPP5D/ADA/IL7R/HLX/CD2/CCL19/NLRP3/PTPN6/RUNX3/DUSP10/RUNX1/SYK/SLAMF8/CD80/BCL6/IRF1/LEF1/IL12RB1/IL10/CYP26B1/MYB/RAG1/ADAM8/JAK3/PTPN2/SOX4/MDK/ZAP70/AXL/LAG3/IFNG/CD28/IL15/CBFB/GLI2/IL7/TBX21/PPP2R3C/IL18/CTLA4/IKZF3/GATA3/CD27
GOCC_CONDENSED_CHROMOSOME_CENTROMERIC_REGION	GOCC_CONDENSED_CHROMOSOME_CENTROMERIC_REGION	84	0.671093	2.25008	1.95539e-09	9.24185e-08	7.02375e-08	1080	tags=32%, list=9%, signal=29%	NCAPG/BUB1B/SPC25/NDC80/RASSF2/SKA1/CENPF/CENPE/BIRC5/CCNB1/BUB1/CENPU/MAD2L1/NEK2/AURKB/CENPA/CENPM/HJURP/PLK1/ZWINT/KIF2C/CDT1/ZWILCH/NDE1/ERCC6L/CENPN/DSN1
GOBP_INTERFERON_GAMMA_PRODUCTION	GOBP_INTERFERON_GAMMA_PRODUCTION	88	0.671124	2.26898	2.12911e-09	9.98552e-08	7.58894e-08	1476	tags=42%, list=12%, signal=37%	TLR7/TLR8/CRTAM/PTPN22/LILRB1/LILRB4/CLEC7A/IL1B/CCR2/PYCARD/SASH3/LAPTM5/CD14/EBI3/SLC11A1/INHBA/SLC7A5/CD2/NOD2/CD96/IRF8/SPN/TNF/BCL3/IL12RB1/IL10/IL27RA/IL18R1/IL33/AXL/HRAS/CD244/ISG15/IL18/TLR4/GATA3/IL1RL1
GOBP_LYMPHOCYTE_CHEMOTAXIS	GOBP_LYMPHOCYTE_CHEMOTAXIS	45	0.773659	2.30989	2.43401e-09	1.13284e-07	8.6095e-08	1021	tags=53%, list=9%, signal=49%	CXCL13/CCL18/CCL23/PIK3CG/CCR2/CCL4/GPR183/CCL8/CCL7/CCL20/CCL5/CXCL10/CXCL11/CCL19/CH25H/CCL2/SLC8B1/CKLF/STK39/CYP7B1/CCL22/ADAM8/CCL11/PIK3CD
GOBP_LYMPHOCYTE_ACTIVATION_INVOLVED_IN_IMMUNE_RESPONSE	GOBP_LYMPHOCYTE_ACTIVATION_INVOLVED_IN_IMMUNE_RESPONSE	141	0.593356	2.13908	2.4752e-09	1.14328e-07	8.68886e-08	1619	tags=38%, list=14%, signal=33%	FCGR2B/CD86/FCER1G/CD180/LILRB1/CORO1A/GPR183/PTPRC/DOCK10/ITGAL/SLC11A1/APBB1IP/LCP1/ADA/HLX/IL6/SPN/CCL19/TP53/BCL3/NLRP3/TGFB1/CD80/BCL6/BATF/RELB/ICAM1/LEF1/IL12RB1/IL10/IL27RA/RAB27A/IL18R1/MYB/JAK3/SEMA4A/ENTPD7/MDK/IFNG/CD28/LY9/CD244/POU2AF1/MFNG/TBX21/IL18/TLR4/LGALS3/EXO1/GATA3/HLA-DMB/LFNG/LGALS1
GOBP_RESPONSE_TO_INTERFERON_GAMMA	GOBP_RESPONSE_TO_INTERFERON_GAMMA	155	0.583395	2.1268	3.18145e-09	1.45626e-07	1.10675e-07	2027	tags=39%, list=17%, signal=33%	HCK/TLR2/CCL18/CCL23/CCL4/CCL8/CCL7/MRC1/SLC11A1/CD44/PTAFR/CCL20/CCL5/CASP1/IFI30/IRF8/CCL19/TP53/ZYX/GBP2/CCL2/IRF7/SOCS3/WAS/ICAM1/GBP1/IRF1/IL12RB1/NR1H3/NMI/CLDN1/CCL22/UBD/CCL11/PTPN2/IFNGR2/PML/DAPK3/OAS2/IFNG/KYNU/HLA-DQB1/OAS1/STX4/FASLG/TRIM38/TLR4/OASL/TRIM21/STAR/CCL13/IRF4/IFITM1/MEFV/TRIM25/CD40/OAS3/VCAM1/PRKCD/IRF5
GOBP_ANTIGEN_PROCESSING_AND_PRESENTATION	GOBP_ANTIGEN_PROCESSING_AND_PRESENTATION	199	0.546869	2.0339	3.20058e-09	1.45626e-07	1.10675e-07	1114	tags=20%, list=9%, signal=18%	CD36/CYBB/LILRB2/NCF2/FCGR2B/FCER1G/CTSS/CLEC4A/PYCARD/CD1D/NCF4/TREM2/KIF11/SLC11A1/KIF4A/CD68/CENPE/KIF23/IFI30/RAB3B/NOD2/KIF15/CCL19/KIF18A/RAB33A/SEC24D/WAS/RELB/ICAM1/RAB32/CYBA/KIF2C/RAB27A/CD1E/CD209/CD1B/PSMB10/AP2S1/LAG3
GOBP_METAPHASE_ANAPHASE_TRANSITION_OF_CELL_CYCLE	GOBP_METAPHASE_ANAPHASE_TRANSITION_OF_CELL_CYCLE	51	0.751804	2.30496	3.26088e-09	1.47271e-07	1.11925e-07	1361	tags=39%, list=11%, signal=35%	DLGAP5/BUB1B/NDC80/TTK/CDC6/CDC20/CENPF/CENPE/TACC3/CCNB1/BUB1/MAD2L1/UBE2C/AURKB/PLK1/ZWINT/CDT1/TRIP13/FBXO5/CHFR
GOBP_NEGATIVE_REGULATION_OF_CELL_CYCLE	GOBP_NEGATIVE_REGULATION_OF_CELL_CYCLE	479	0.443135	1.78498	3.38288e-09	1.51658e-07	1.15259e-07	2101	tags=25%, list=18%, signal=22%	RRM2/CXCL8/EVI2B/FAP/LILRB1/DTL/CDKN3/BUB1B/NDC80/EZH2/TTK/CDC6/CDC20/CENPF/INHBA/MYC/CDKN2B/E2F8/CCNB1/CDK1/BUB1/CEBPA/FOXM1/BRIP1/BAX/CHEK1/MAD2L1/NEK2/TNF/HHEX/AURKB/RGCC/TP53/CCL2/AURKA/RUNX3/GTSE1/VASH1/RAD51/TGFB1/LIF/NABP1/KIF20B/BCL6/PLK1/PTTG1/PTTG3P/PLK2/IRF1/ZWINT/CDK2AP2/IL10/WDR76/CASP3/CDT1/ZWILCH/BLM/CRLF3/SIPA1/TIMELESS/AVEN/TGFB2/DONSON/CDC45/PML/SOX4/PSMB10/TRIP13/RRP8/HRAS/IFNG…
GOBP_REGULATION_OF_MONONUCLEAR_CELL_MIGRATION	GOBP_REGULATION_OF_MONONUCLEAR_CELL_MIGRATION	88	0.66704	2.25517	3.51963e-09	1.56636e-07	1.19043e-07	912	tags=32%, list=8%, signal=30%	PLA2G7/C5AR1/ITGA4/C3AR1/CCR1/CXCL13/CSF1R/CCR2/CCL4/PYCARD/CCL7/GREM1/SERPINE1/LYN/CCL20/CCL5/FPR2/CXCL10/SPN/TNF/STK10/CCL2/SLAMF8/SLC8B1/IL27RA/CMKLR1/STK39/ADAM8
GOMF_CHEMOKINE_RECEPTOR_BINDING	GOMF_CHEMOKINE_RECEPTOR_BINDING	47	0.765964	2.31821	4.26927e-09	1.88621e-07	1.43351e-07	948	tags=53%, list=8%, signal=49%	CXCL8/CXCL13/CXCL6/CCL18/CCL23/CXCL1/CCR2/PPBP/CCL4/CCL8/CCL7/CXCL2/CXCL3/CCL20/CCL5/PF4/CXCL10/CXCL11/CXCL5/CCRL2/CCL19/CCL2/CKLF/CCL22/CCL11
GOBP_CHROMOSOME_SEPARATION	GOBP_CHROMOSOME_SEPARATION	69	0.703148	2.26912	5.25506e-09	2.30504e-07	1.75182e-07	806	tags=29%, list=7%, signal=27%	TOP2A/DLGAP5/BUB1B/NDC80/TTK/CDC6/CDC20/CENPF/CENPE/TACC3/CCNB1/BUB1/MAD2L1/UBE2C/AURKB/PLK1/PTTG1/PTTG3P/ZWINT/CDT1
GOBP_ORGANIC_ANION_TRANSPORT	GOBP_ORGANIC_ANION_TRANSPORT	278	-0.451175	-1.92787	5.89893e-09	2.56898e-07	1.95241e-07	1183	tags=26%, list=10%, signal=24%	CA14/GLS2/CA2/NTRK2/SLC4A5/SLC16A2/RAB3A/PLA2G12A/SLC16A7/SLC7A7/NR0B2/MAP2K6/DRD3/PER2/OXT/CASR/DRD4/STRA6/SLC6A8/NR1H4/SLC2A9/CA5B/PLA2G1B/CA3/SLC22A3/CA12/FOLR1/CR1/SLC16A4/SLC26A1/SFXN1/AVPR1A/SLC10A1/SLC17A4/KMO/SLC38A3/SLC44A4/ABCG2/ACE/SLC4A1/SLC3A1/CA4/SLC19A2/LRP2/SLC22A2/SLC26A4/SLC25A10/SLC6A13/ABCC6/SLC4A4/SLC1A1/SLC22A11/SLC22A13/UMOD/KCNJ10/SLC13A3/SLC47A1/SLC17A3/SLC10A2/SLC22A7/SL…
GOBP_ANTIGEN_RECEPTOR_MEDIATED_SIGNALING_PATHWAY	GOBP_ANTIGEN_RECEPTOR_MEDIATED_SIGNALING_PATHWAY	214	0.528631	1.9837	6.28801e-09	2.71901e-07	2.06643e-07	1453	tags=27%, list=12%, signal=24%	FCGR2B/MNDA/PTPN22/LILRB4/NCKAP1L/CD300A/PTPRC/IGHV4-28/LAPTM5/IGHM/LYN/THEMIS2/BTK/INPP5D/ADA/CD3D/IGHV3-23/LCP2/BAX/PRKCB/LCK/KCNN4/ITK/LPXN/PTPN6/CD38/TRDC/LAT2/RUNX1/CD247/SYK/TRAT1/IGKC/WAS/GBP1/CSK/CD4/LAT/LAX1/PTPN2/PIK3CD/PVRIG/ZAP70/PSMB10/HRAS/CD28/CD3G/IGHV4-34/CBFB/HLA-DQB1/IGHV3-7/MS4A1/CD79B/CTLA4/SH2D1A/LGALS3/GATA3
GOBP_DENDRITIC_CELL_MIGRATION	GOBP_DENDRITIC_CELL_MIGRATION	25	0.858346	2.30048	6.42144e-09	2.75715e-07	2.09542e-07	568	tags=44%, list=5%, signal=42%	CCR1/ALOX5/PIK3CG/CXCR2/CCR2/GPR183/CCL5/CXCR4/CCR5/CCL19/SLAMF8
GOBP_B_CELL_MEDIATED_IMMUNITY	GOBP_B_CELL_MEDIATED_IMMUNITY	116	0.617174	2.1726	8.61269e-09	3.67214e-07	2.7908e-07	1575	tags=38%, list=13%, signal=33%	C1QB/C1QA/FCGR2B/TLR8/FCER1G/C3/PTPRC/IGHV4-28/IGHM/BTK/INPP5D/IGHV3-23/C2/NOD2/TNF/BCL3/TCIRG1/PTPN6/TRDC/IRF7/TGFB1/BCL6/BATF/IGKC/IL10/MYD88/IL27RA/C1R/IGLV3-19/CD28/IGHV4-34/HLA-DQB1/IGHV3-7/TBX21/IGLV6-57/EXO1/C8G/C1S/CD27/CD70/IGHV3-73/IGLV1-40/IGKV4-1/C1RL
GOCC_KINETOCHORE	GOCC_KINETOCHORE	103	0.634365	2.1829	8.6862e-09	3.67776e-07	2.79508e-07	1080	tags=28%, list=9%, signal=26%	BUB1B/SPC25/NDC80/RASSF2/TTK/SKA1/CENPF/CENPE/BIRC5/CCNB1/BUB1/CENPU/MAD2L1/NEK2/AURKB/KIF18A/CENPA/CENPM/HJURP/PLK1/ZWINT/KIF2C/CDT1/ZWILCH/NDE1/ERCC6L/CENPI/CENPN/DSN1
GOCC_CLUSTER_OF_ACTIN_BASED_CELL_PROJECTIONS	GOCC_CLUSTER_OF_ACTIN_BASED_CELL_PROJECTIONS	113	-0.575145	-2.17261	8.78317e-09	3.68673e-07	2.8019e-07	683	tags=27%, list=6%, signal=25%	SLC15A1/SHANK2/PDZD3/FOLR1/PLS1/SLC28A2/TRPM6/SLC22A5/ABCG2/SLC9A3/SLC3A1/CA4/LRP2/CDHR2/SLC26A4/VIL1/SLC28A1/USH1C/ATP6V0A4/SLC17A3/SLC7A9/SLC34A1/SLC2A2/CDHR5/MTTP/CUBN/ABCC2/ACE2/CALB1/PVALB
GOBP_POSITIVE_REGULATION_OF_ERK1_AND_ERK2_CASCADE	GOBP_POSITIVE_REGULATION_OF_ERK1_AND_ERK2_CASCADE	163	0.57049	2.08679	8.82833e-09	3.68673e-07	2.8019e-07	1181	tags=25%, list=10%, signal=23%	CD36/C5AR1/CCR1/MARCO/CCL18/PTPN22/CCL23/CSF1R/TNFRSF11A/CCL4/PYCARD/GPR183/PTPRC/CCL8/CCL7/TREM2/CD44/FGG/CCL20/CCL5/ARRB2/HTR2B/FPR2/NOD2/TNF/CCL19/FGB/CCL2/TGFB1/FGA/ICAM1/SEMA7A/LRP1/CD4/P2RY6/CCL22/CCL11/SHC1/HRAS/C5AR2/P2RY1
GOBP_NEGATIVE_REGULATION_OF_LEUKOCYTE_PROLIFERATION	GOBP_NEGATIVE_REGULATION_OF_LEUKOCYTE_PROLIFERATION	74	0.695448	2.26783	9.42277e-09	3.87241e-07	2.94301e-07	902	tags=32%, list=8%, signal=30%	LILRB2/FCGR2B/CD86/VSIG4/MNDA/CRTAM/TYROBP/LILRB1/LILRB4/CD300A/CCL8/GREM1/LST1/LYN/BTK/INPP5D/GAL/SPN/PTPN6/CD80/IL10/IDO1/CASP3/IL33
GOBP_CELL_CYCLE_CHECKPOINT	GOBP_CELL_CYCLE_CHECKPOINT	161	0.571144	2.08681	9.42895e-09	3.87241e-07	2.94301e-07	1901	tags=34%, list=16%, signal=29%	DTL/BUB1B/NDC80/TTK/CDC6/CDC20/CENPF/E2F8/CCNB1/CDK1/BUB1/BRIP1/BAX/CHEK1/MAD2L1/AURKB/RGCC/TP53/AURKA/GTSE1/NABP1/PLK1/PLK2/ZWINT/WDR76/CDT1/ZWILCH/BLM/TIMELESS/DONSON/CDC45/PML/SOX4/TRIP13/ERCC6/PLK3/TIPIN/CDC25C/ORC1/CHFR/CARM1/HMGA2/SFN/TRIAP1/DNA2/SPDL1/SOX11/KNTC1/CASP2/PCNA/PRPF19/ARID3A/HINFP/THOC1
GOBP_PRODUCTION_OF_MOLECULAR_MEDIATOR_OF_IMMUNE_RESPONSE	GOBP_PRODUCTION_OF_MOLECULAR_MEDIATOR_OF_IMMUNE_RESPONSE	175	0.554032	2.03862	9.46546e-09	3.87241e-07	2.94301e-07	1570	tags=31%, list=13%, signal=27%	CD36/FCGR2B/CD86/PTPN22/LILRB1/LILRB4/CLEC7A/TNFRSF1B/IL1B/CCR2/PTPRC/SASH3/LAPTM5/BTK/CLC/IL6/SLC7A5/NOD2/CD96/TNF/SAMHD1/NLRP3/HMOX1/TGFB1/BCL6/BATF/FFAR2/IGLV5-45/IGKC/SEMA7A/IL10/IL27RA/IL18R1/TNFRSF4/IL33/MZB1/JAK3/IGLV3-19/TGFB2/CD28/TICAM1/CD244/HLA-DQB1/STX4/TBX21/IL18/IGLV6-57/DDX21/TLR4/EXO1/GATA3/IGLV1-40/IGKV1D-8/IGKV4-1
GOMF_METAL_ION_TRANSMEMBRANE_TRANSPORTER_ACTIVITY	GOMF_METAL_ION_TRANSMEMBRANE_TRANSPORTER_ACTIVITY	318	-0.428883	-1.85411	9.52701e-09	3.87241e-07	2.94301e-07	2236	tags=32%, list=19%, signal=27%	SLC6A11/ZDHHC17/SLC13A4/KCNJ4/KCNE5/SLC18A2/SLC24A2/KCNG1/TSPOAP1/SLC22A1/KCNF1/SCN10A/CACNG5/SLC6A12/ATP4B/SLC9A8/HTR1B/ASIC1/ITPR1/ABCC8/ATP7B/SLC12A6/SCN5A/TRPV6/KCNMB2/CACNA1H/SLC5A3/PKD2L1/KCNAB3/CACNA2D1/KCNA6/SLC20A2/CACNB4/KCNA10/KCNA1/ATP2C2/SLC5A7/TRPC7/SLC9A2/SLC4A5/TRPV1/TRPC1/SCNN1A/CCT8L2/CACNA1E/SLC6A4/KCNIP1/CNNM2/KCNMB4/GPM6A/SLC24A3/SLC39A4/TMEM38B/SLC6A8/KCNE2/MCOLN3/GRIK1/KCNK…
GOBP_INTERLEUKIN_1_PRODUCTION	GOBP_INTERLEUKIN_1_PRODUCTION	79	0.675303	2.23431	9.70684e-09	3.91938e-07	2.9787e-07	1298	tags=41%, list=11%, signal=36%	CD36/TLR8/MNDA/TYROBP/LILRA5/LILRB4/CLEC7A/PYCARD/IL1R2/TREM2/LILRA2/CX3CR1/ARRB2/SPHK1/CASP1/CD33/IL6/TLR6/NOD2/TNF/CCL19/AIM2/NLRP3/NLRP2/IL10/P2RX7/PML/CASP8/IFNG/TNFAIP3/IFI16/ORM1
GOBP_REGULATION_OF_MYELOID_LEUKOCYTE_DIFFERENTIATION	GOBP_REGULATION_OF_MYELOID_LEUKOCYTE_DIFFERENTIATION	97	0.638651	2.19011	1.02439e-08	4.10901e-07	3.12282e-07	1460	tags=35%, list=12%, signal=31%	CCR1/EVI2B/TYROBP/LILRB1/LILRB4/LTF/RASSF2/TREM2/LYN/HCLS1/INHBA/INPP5D/MYC/PF4/TNF/IRF7/RUNX1/TGFB1/LIF/DCSTAMP/LEF1/TESC/CD4/FBN1/PTPN2/FES/CASP8/IFNG/KITLG/FSTL3/CSF1/TLR4/TNFSF11/NME1
GOBP_DRUG_METABOLIC_PROCESS	GOBP_DRUG_METABOLIC_PROCESS	35	-0.777804	-2.37685	1.03591e-08	4.12806e-07	3.1373e-07	928	tags=43%, list=8%, signal=40%	TPMT/CYP2E1/CYP2J2/FMO5/FMO4/FMO2/BCHE/CYP3A4/CYP2C8/FMO1/DPEP1/CYP3A5/CYP4F2/ABCC2/CYP2B6
GOMF_SODIUM_ION_TRANSMEMBRANE_TRANSPORTER_ACTIVITY	GOMF_SODIUM_ION_TRANSMEMBRANE_TRANSPORTER_ACTIVITY	115	-0.567807	-2.14585	1.17558e-08	4.65424e-07	3.53719e-07	935	tags=27%, list=8%, signal=25%	SCNN1A/SLC6A4/SLC24A3/SLC6A8/GRIK1/SCN7A/SLC22A3/SCNN1B/SCN2B/SLC10A1/SLC17A4/ATP12A/SLC28A2/SLC6A2/SLC9A3/SLC5A2/SCN2A/SLC6A13/SLC28A1/SLC4A4/SLC1A1/SLC13A3/SLC12A1/SLC17A3/SLC10A2/SLC12A3/SLC34A1/SLC13A2/SLC17A1/SLC5A12/SLC13A1
GOBP_INTERLEUKIN_1_BETA_PRODUCTION	GOBP_INTERLEUKIN_1_BETA_PRODUCTION	68	0.696158	2.23992	1.27154e-08	5.00167e-07	3.80124e-07	1298	tags=44%, list=11%, signal=40%	CD36/TLR8/MNDA/TYROBP/LILRA5/LILRB4/CLEC7A/PYCARD/TREM2/LILRA2/CX3CR1/ARRB2/SPHK1/CASP1/CD33/IL6/TLR6/NOD2/TNF/CCL19/AIM2/NLRP3/NLRP2/P2RX7/PML/CASP8/IFNG/TNFAIP3/IFI16/ORM1
GOMF_INORGANIC_ANION_TRANSMEMBRANE_TRANSPORTER_ACTIVITY	GOMF_INORGANIC_ANION_TRANSMEMBRANE_TRANSPORTER_ACTIVITY	109	-0.579722	-2.18885	1.29561e-08	5.06369e-07	3.84838e-07	1114	tags=29%, list=9%, signal=27%	GABRB2/SLC4A5/ANO3/CLCN6/FXYD3/FXYD1/CCT8L2/CLCN4/SLC6A4/AQP6/GABRB3/GABRR2/SLC22A3/SLC26A1/SLC37A4/CLCNKB/SLC6A2/SLC4A1/SLC26A4/CLCN5/SLC25A10/ABCC6/SLC4A4/SLC1A1/SLC22A11/SLC12A1/SLC17A3/SLC12A3/SLC22A6/SLC17A1/SLC22A8/SLC13A1
GOCC_VESICLE_LUMEN	GOCC_VESICLE_LUMEN	286	0.485168	1.87447	1.41629e-08	5.50006e-07	4.18002e-07	1725	tags=30%, list=14%, signal=26%	PTX3/RNASE2/SERPINA3/FCN1/MNDA/DOCK2/ALOX5/C3/CXCL1/LYZ/PLAC8/LTF/S100A12/PPBP/HPSE/PYCARD/OLFM4/CFD/SERPINE1/HP/BIN2/FN1/HK3/FGG/CFP/LCN2/FGR/S100A9/ADA/PYGL/ACTN1/S100A8/PF4/DEFA4/S100P/SLPI/MAN2B1/QPCT/FGB/PTPN6/MMP8/HGF/CHIT1/VEGFC/TGFB1/RETN/FGA/MMRN1/F13A1/CTSZ/CTSW/GLA/RAB27A/TOR4A/TIMP1/SRGN/HSPA6/TCN1/TGFB2/RNASE3/ITIH3/DSN1/GALNS/GM2A/DNASE1L1/COTL1/ECM1/ORM1/IMPDH1/FASLG/ARHGAP45/S100A…
GOBP_MITOTIC_SPINDLE_ORGANIZATION	GOBP_MITOTIC_SPINDLE_ORGANIZATION	98	0.638896	2.19607	1.47281e-08	5.67138e-07	4.31022e-07	1375	tags=26%, list=11%, signal=23%	DLGAP5/SPC25/NDC80/TPX2/TTK/KIF11/CDC20/KIF4A/CENPE/KIF23/TACC3/CCNB1/PRC1/NEK2/AURKB/STIL/AURKA/RCC1/PLK1/PLK2/BORA/EML3/NUP62/PSRC1/GPSM2
GOMF_IMMUNE_RECEPTOR_ACTIVITY	GOMF_IMMUNE_RECEPTOR_ACTIVITY	115	0.613343	2.15412	1.47901e-08	5.67138e-07	4.31022e-07	1229	tags=38%, list=10%, signal=35%	C5AR1/LILRB2/FPR3/FCGR2B/C3AR1/CCR1/IL10RA/FCER1G/LILRB1/CXCR2/CCR2/IL1R2/CSF3R/FPR1/EBI3/IL2RG/CD44/CSF2RA/IL7R/CRLF1/IL21R/CX3CR1/CXCR4/FPR2/CCRL2/CCR5/IL3RA/IL2RB/IFNAR2/OSMR/IL12RB1/CD4/IL27RA/IL18R1/CMKLR1/IL18RAP/CSF2RB/IFNGR2/IL17RA/C5AR2/KLRD1/IL15RA/GFRA2/HLA-DQB1
GOBP_REGULATION_OF_ALPHA_BETA_T_CELL_ACTIVATION	GOBP_REGULATION_OF_ALPHA_BETA_T_CELL_ACTIVATION	81	0.664179	2.21441	1.53025e-08	5.83122e-07	4.43169e-07	1453	tags=38%, list=12%, signal=34%	CD86/CRTAM/PTPN22/LILRB1/LILRB4/CCR2/NCKAP1L/CD300A/PTPRC/SASH3/EBI3/ADA/HLX/CCL19/NLRP3/RUNX3/RUNX1/SYK/CD80/BCL6/IRF1/IL12RB1/MYB/JAK3/ZAP70/IFNG/CD28/CBFB/TBX21/IL18/GATA3
GOBP_POSITIVE_REGULATION_OF_INTERLEUKIN_8_PRODUCTION	GOBP_POSITIVE_REGULATION_OF_INTERLEUKIN_8_PRODUCTION	50	0.744724	2.27608	1.65786e-08	6.27823e-07	4.77142e-07	764	tags=36%, list=6%, signal=34%	TLR1/TLR7/FCN1/TLR8/TLR2/CLEC7A/IL1B/PYCARD/CD14/SERPINE1/IL6/CD2/NOD2/TNF/SYK/TLR5/FFAR2/MYD88
GOCC_MITOCHONDRIAL_MATRIX	GOCC_MITOCHONDRIAL_MATRIX	329	-0.416194	-1.80071	1.68954e-08	6.35873e-07	4.8326e-07	2036	tags=26%, list=17%, signal=22%	HMGCL/TRIT1/PMPCB/MCCC2/DBT/NFS1/BCL2L1/TFAM/PARG/TFB2M/FDX1/CBR4/FOXO3/HSD17B8/SUPV3L1/GCDH/BCKDHA/SIRT3/SDHAF3/LDHAL6B/TSFM/ABHD10/SUCLG1/FECH/ECHS1/AUH/IVD/NUDT13/ALDH2/NT5M/ACADS/GLS2/LIAS/MCCC1/SIRT5/ETFDH/SUCLG2/MTERF4/HSPA1L/SUOX/PC/ACAA2/NUBPL/HADH/LACTB2/PCCA/ACADM/ALDH7A1/AASS/CA5B/BDH1/HIBCH/MTHFD2L/PDK2/ACAT1/ERBB4/ALDH1B1/AMT/ACAD8/ACAD10/PDK4/DHTKD1/ACOT11/SARDH/ARG2/ALDH5A1/ALDH4A1…
GOBP_MITOTIC_CELL_CYCLE_CHECKPOINT	GOBP_MITOTIC_CELL_CYCLE_CHECKPOINT	125	0.597645	2.11578	1.75763e-08	6.57441e-07	4.99652e-07	1742	tags=34%, list=15%, signal=29%	BUB1B/NDC80/TTK/CDC6/CDC20/CENPF/E2F8/CCNB1/CDK1/BUB1/BAX/CHEK1/MAD2L1/AURKB/RGCC/TP53/AURKA/GTSE1/NABP1/PLK1/PLK2/ZWINT/CDT1/ZWILCH/BLM/DONSON/PML/SOX4/TRIP13/PLK3/TIPIN/CDC25C/ORC1/CHFR/CARM1/HMGA2/SFN/TRIAP1/SPDL1/KNTC1/CASP2/PCNA
GOBP_MONOCYTE_CHEMOTAXIS	GOBP_MONOCYTE_CHEMOTAXIS	50	0.743837	2.27337	1.90264e-08	7.07341e-07	5.37575e-07	568	tags=42%, list=5%, signal=40%	PLA2G7/CCR1/CCL18/CCL23/TNFRSF11A/S100A12/CCR2/CCL4/CCL8/CCL7/GREM1/SERPINE1/LYN/CCL20/CCL5/FPR2/IL6/CXCL10/CCL19/CCL2/SLAMF8
GOBP_POSITIVE_REGULATION_OF_CHEMOTAXIS	GOBP_POSITIVE_REGULATION_OF_CHEMOTAXIS	117	0.595705	2.09977	1.98833e-08	7.34717e-07	5.5838e-07	853	tags=23%, list=7%, signal=22%	PLA2G7/C5AR1/CXCL8/C3AR1/CCR1/CXCL13/CSF1R/CCR2/NCKAP1L/CCL4/CCL7/TREM2/SERPINE1/RAC2/CCL5/CXCR4/FPR2/IL6/CXCL10/PGF/CCL19/VEGFC/CAMK1D/TGFB1/CMKLR1/STK39/GPSM3
GOBP_REGULATION_OF_LYMPHOCYTE_MEDIATED_IMMUNITY	GOBP_REGULATION_OF_LYMPHOCYTE_MEDIATED_IMMUNITY	123	0.597259	2.10531	2.02515e-08	7.43815e-07	5.65295e-07	1453	tags=32%, list=12%, signal=28%	FCGR2B/VAV1/CRTAM/C3/LILRB1/LILRB4/TNFRSF1B/IL1B/CCR2/CD1D/PTPRC/SASH3/BTK/IL7R/CLC/ARRB2/IL6/NOD2/CD96/TNF/NLRP3/PTPN6/TGFB1/BCL6/WAS/IL12RB1/IL10/IL27RA/CD1E/IL18R1/IL18RAP/CD1B/LAG3/CD28/KLRD1/TBX21/IL18/SH2D1A/GATA3
GOBP_INTERLEUKIN_8_PRODUCTION	GOBP_INTERLEUKIN_8_PRODUCTION	73	0.679854	2.22863	2.06823e-08	7.55089e-07	5.73863e-07	764	tags=34%, list=6%, signal=32%	TLR1/TLR7/FCN1/TLR8/TLR2/PTPN22/CLEC7A/IL1B/PYCARD/PTPRC/CD14/SERPINE1/LILRA2/CD33/IL6/TLR6/CD2/NOD2/TNF/BCL3/SYK/TLR5/FFAR2/IL10/MYD88
GOBP_NEGATIVE_REGULATION_OF_IMMUNE_RESPONSE	GOBP_NEGATIVE_REGULATION_OF_IMMUNE_RESPONSE	120	0.599119	2.10816	2.11187e-08	7.66432e-07	5.82484e-07	1989	tags=38%, list=17%, signal=32%	SAMSN1/FCGR2B/VSIG4/LILRB1/LILRB4/CCR2/CD300A/PTPRC/LYN/CD84/INPP5D/IL7R/MMP12/ARRB2/HLX/NOD2/CD96/SAMHD1/PTPN6/DUSP10/HMOX1/SLAMF8/BCL6/IL10/NR1H3/IL27RA/NMI/IL33/JAK3/PTPN2/COL3A1/KLRD1/TNFAIP3/IFI16/TBX21/CTLA4/LGALS3/IL1RL1/TRIM21/NPY5R/SERPINB4/TTLL12/THOC1/FGL2/CD55/SERPING1
GOBP_REGULATION_OF_VASCULATURE_DEVELOPMENT	GOBP_REGULATION_OF_VASCULATURE_DEVELOPMENT	231	0.512102	1.9306	2.16853e-08	7.82339e-07	5.94573e-07	1337	tags=26%, list=11%, signal=24%	C5AR1/CXCL8/CYBB/C3AR1/CXCL13/ITGB2/ALOX5/C3/IL1B/CCR2/ITGAX/GREM1/SERPINE1/ADAM12/CX3CR1/CXCR4/PF4/SPHK1/IL6/CXCL10/TWIST1/PRKCB/PGF/TNF/HHEX/RGCC/SERPINF1/ADAMTS1/ANGPT2/STAB1/HGF/VASH1/ITGA5/HMOX1/ANGPTL4/EMILIN1/RUNX1/VEGFC/THBS2/WNT4/PLK2/MYDGF/IL10/PTGIS/GPR4/CCL11/SEMA4A/TGFB2/HK2/PML/PIK3CD/IL1A/MDK/PLXND1/ADGRB3/TNFAIP3/HSPG2/ADGRA2/ECM1/SEMA3E/COL4A2
GOCC_CONDENSED_CHROMOSOME	GOCC_CONDENSED_CHROMOSOME	151	0.569458	2.07557	2.31809e-08	8.31374e-07	6.3184e-07	1080	tags=23%, list=9%, signal=21%	TOP2A/NCAPG/BUB1B/SPC25/NDC80/RASSF2/SKA1/CENPF/MKI67/CENPE/BIRC5/CCNB1/BUB1/CENPU/CHEK1/MAD2L1/NEK2/AURKB/CENPA/RAD51/CENPM/HJURP/RCC1/PLK1/BRCA2/ZWINT/KIF2C/CDT1/ZWILCH/BLM/NDE1/ERCC6L/CENPN/P3H4/DSN1
GOBP_POSITIVE_REGULATION_OF_LYMPHOCYTE_DIFFERENTIATION	GOBP_POSITIVE_REGULATION_OF_LYMPHOCYTE_DIFFERENTIATION	90	0.639575	2.16953	2.4349e-08	8.68164e-07	6.59799e-07	1472	tags=43%, list=12%, signal=38%	LILRB2/CD86/LILRB4/NCKAP1L/PTPRC/SASH3/BTK/EGR3/INPP5D/ADA/IL7R/HLX/CCL19/NLRP3/RUNX3/DUSP10/RUNX1/SYK/CD80/BCL6/LEF1/IL12RB1/IL10/MYB/RAG1/ADAM8/SOX4/MDK/ZAP70/AXL/IFNG/IL15/CBFB/GLI2/IL7/PPP2R3C/IL18/GATA3/CD27
GOMF_SOLUTE_CATION_SYMPORTER_ACTIVITY	GOMF_SOLUTE_CATION_SYMPORTER_ACTIVITY	76	-0.633337	-2.25402	2.5426e-08	9.01294e-07	6.84978e-07	845	tags=33%, list=7%, signal=31%	SLC6A4/SLC6A8/SLC2A9/SLC15A1/SLC15A2/SLC22A3/SLC10A1/SLC17A4/SLC28A2/SLC6A2/SLC5A2/SLC6A13/SLC28A1/SLC4A4/SLC1A1/SLC13A3/SLC12A1/SLC17A3/SLC10A2/SLC12A3/SLC34A1/SLC13A2/SLC17A1/SLC5A12/SLC13A1
GOBP_REGULATION_OF_MYELOID_CELL_DIFFERENTIATION	GOBP_REGULATION_OF_MYELOID_CELL_DIFFERENTIATION	185	0.536925	1.98892	2.88941e-08	1.01831e-06	7.73908e-07	1460	tags=23%, list=12%, signal=21%	CCR1/EVI2B/TYROBP/LILRB1/LILRB4/LTF/NCKAP1L/SPI1/RASSF2/TREM2/LYN/CSF3R/NFE2/HCLS1/INHBA/INPP5D/MYC/PF4/PRKCB/TNF/GPR171/IRF7/RUNX1/TGFB1/LIF/DCSTAMP/LEF1/TESC/CD4/FBN1/PTPN2/FES/CASP8/IFNG/CBFB/KITLG/FSTL3/ISG15/CSF1/TLR4/LGALS3/TNFSF11/NME1
GOBP_LIPOPOLYSACCHARIDE_MEDIATED_SIGNALING_PATHWAY	GOBP_LIPOPOLYSACCHARIDE_MEDIATED_SIGNALING_PATHWAY	51	0.729299	2.23597	3.18148e-08	1.1148e-06	8.47241e-07	1427	tags=47%, list=12%, signal=42%	CD36/HCK/TLR2/PTPN22/CD180/IL1B/LTF/CD14/LYN/LILRA2/LY96/PTAFR/LY86/CCL5/TNF/CCL2/TGFB1/MYD88/TICAM1/TNFAIP3/SCARB1/IRAK1/IL18/TLR4
GOMF_CXCR_CHEMOKINE_RECEPTOR_BINDING	GOMF_CXCR_CHEMOKINE_RECEPTOR_BINDING	17	0.90581	2.1969	3.46319e-08	1.20657e-06	9.16989e-07	401	tags=65%, list=3%, signal=63%	CXCL8/CXCL13/CXCL6/CXCL1/PPBP/CXCL2/CXCL3/PF4/CXCL10/CXCL11/CXCL5
GOMF_PATTERN_RECOGNITION_RECEPTOR_ACTIVITY	GOMF_PATTERN_RECOGNITION_RECEPTOR_ACTIVITY	20	0.879118	2.2249	3.5392e-08	1.22496e-06	9.30966e-07	591	tags=65%, list=5%, signal=62%	CD36/TLR7/MARCO/FCN1/TLR8/TLR2/CLEC7A/CD14/LY96/PTAFR/CLEC4E/NOD2/COLEC12
GOMF_CYTOKINE_BINDING	GOMF_CYTOKINE_BINDING	113	0.609844	2.13383	3.55616e-08	1.22496e-06	9.30966e-07	875	tags=28%, list=7%, signal=26%	CD36/ITGA4/CCR1/IL10RA/TNFRSF1B/CSF1R/TNFRSF11A/CXCR2/CCR2/IL1R2/GREM1/CSF3R/EBI3/IL2RG/COMP/IL1RN/CSF2RA/CRLF1/CX3CR1/CXCR4/CCRL2/CCR5/PXDN/IL3RA/IL2RB/GBP1/OSMR/IL12RB1/CD4/IL27RA/IL18R1/NRP2
GOMF_SOLUTE_SODIUM_SYMPORTER_ACTIVITY	GOMF_SOLUTE_SODIUM_SYMPORTER_ACTIVITY	58	-0.679988	-2.29844	3.58762e-08	1.22886e-06	9.33926e-07	845	tags=38%, list=7%, signal=35%	SLC6A4/SLC6A8/SLC22A3/SLC10A1/SLC17A4/SLC28A2/SLC6A2/SLC5A2/SLC6A13/SLC28A1/SLC4A4/SLC1A1/SLC13A3/SLC12A1/SLC17A3/SLC10A2/SLC12A3/SLC34A1/SLC13A2/SLC17A1/SLC5A12/SLC13A1
GOBP_CELL_CYCLE_G1_S_PHASE_TRANSITION	GOBP_CELL_CYCLE_G1_S_PHASE_TRANSITION	218	0.513584	1.93453	3.63728e-08	1.23891e-06	9.41564e-07	2363	tags=36%, list=20%, signal=29%	RRM2/BCAT1/CDKN3/EZH2/CCNA2/KIF14/CDC6/CCNE2/INHBA/MYC/CDKN2B/E2F8/CCNB1/CDK1/BAX/RGCC/TP53/ADAMTS1/CCL2/PTPN6/AURKA/GTSE1/CCNA1/ORC6/RCC1/MCM10/BID/PLK2/CDK2AP2/CCND2/SKP2/TYMS/CDT1/E2F3/ZPR1/MCM5/CRLF3/DBF4/CDC45/EIF4EBP1/PML/SOX4/POLE2/PLK3/CDC34/CDC25C/ORC1/GPR132/FBXO5/CARM1/SFN/TRIAP1/PIM2/DACT1/CDK5/ADAM17/CASP2/PCNA/BACH1/ARID3A/CDKN2C/DDRGK1/HINFP/CCNE1/RFWD3/MAP3K11/PLPP2/CDKN2D/CDKN2A/…
GOBP_CELLULAR_RESPONSE_TO_LIPID	GOBP_CELLULAR_RESPONSE_TO_LIPID	465	0.435137	1.75152	3.80144e-08	1.28763e-06	9.78594e-07	923	tags=17%, list=8%, signal=16%	CD36/CXCL8/LILRB2/HCK/CD86/CXCL13/CXCL6/TLR2/PTPN22/CXCL1/CD180/LILRB1/TNFRSF1B/IL1B/LTF/COL1A1/PPBP/PYCARD/CCNA2/MRC1/CD14/SERPINE1/LYN/LILRA2/LY96/PTAFR/INHBA/CXCL2/ANKRD1/CD68/LY86/CXCL3/HAMP/CX3CR1/CCL5/CCNB1/STC1/PF4/CASP1/DEFA4/IL6/CXCL10/CXCL11/NOD2/IRF8/CXCL5/TNF/CCR5/SERPINF1/CCL2/NLRP3/KIF18A/TWF2/PIM1/TNC/RUNX1/TGFB1/CD80/CYP24A1/LRP8/FFAR2/ICAM1/LEF1/TESC/IL10/CYP26B1/MYD88/KCNMB1/NR1…
GOBP_STEROID_METABOLIC_PROCESS	GOBP_STEROID_METABOLIC_PROCESS	265	-0.438967	-1.86237	4.17885e-08	1.40765e-06	1.0698e-06	1839	tags=27%, list=15%, signal=24%	CRH/FDX1/CYP1A1/GNB3/APOB/SULT1A2/MBTPS2/HSD17B8/CACNA1H/CYP11B2/FGFR4/BMP5/SULT1E1/CETP/VLDLR/NPC1L1/PROX1/HSD17B3/APOA2/PON1/ERLIN2/CYP46A1/TIPARP/TSKU/BAAT/NR0B2/CYP2E1/ACAA2/UGT1A8/CYP3A43/ESR1/NR1H4/CGA/MT3/ACAT1/AGT/APOA1/AKR1C3/TM7SF2/ACAA1/ACOX2/PRKAA2/DHRS11/KIT/RORC/HSD17B14/VDR/CEL/RORA/FMO5/CYP39A1/LRP2/HMGCS2/EPHX2/HSD17B2/HSD3B2/CYP3A4/CYP2C8/GC/PPARGC1A/CYP27B1/CYP3A5/ACADL/CYP17A1…
GOCC_BRUSH_BORDER	GOCC_BRUSH_BORDER	85	-0.611765	-2.21698	4.75267e-08	1.59215e-06	1.21002e-06	683	tags=33%, list=6%, signal=31%	SLC15A1/SHANK2/PDZD3/FOLR1/PLS1/SLC28A2/TRPM6/SLC22A5/ABCG2/SLC9A3/SLC3A1/CA4/LRP2/CDHR2/SLC26A4/VIL1/SLC28A1/USH1C/ATP6V0A4/SLC17A3/SLC7A9/SLC34A1/SLC2A2/CDHR5/MTTP/CUBN/ABCC2/ACE2
GOBP_I_KAPPAB_KINASE_NF_KAPPAB_SIGNALING	GOBP_I_KAPPAB_KINASE_NF_KAPPAB_SIGNALING	213	0.520708	1.94924	4.91257e-08	1.63672e-06	1.2439e-06	1917	tags=32%, list=16%, signal=28%	CD36/TLR7/TLR8/TLR2/LILRB4/IL1B/LTF/S100A12/PYCARD/CD14/BTK/LY96/ECT2/CX3CR1/HTR2B/CASP1/TLR6/PRKCB/NOD2/SECTM1/TNF/CCL19/BCL3/S100B/HMOX1/TGM2/RELB/PLK2/SLC20A1/TRAF1/MYD88/CD4/CARD9/TNIP3/IKBKE/UBD/S100A4/CASP8/TICAM1/TNFAIP3/NUP62/ECM1/BIRC3/NKIRAS2/IRAK1/GOLT1B/FASLG/DDX21/TRIM38/TLR4/TNFSF11/TLE1/RHOC/TRIM21/PIM2/TNFRSF10B/LGALS1/NR1D1/FLNA/MAP3K14/LITAF/TNIP1/CCR7/TRIM25/TNFRSF1A/RHOH/DDRGK…
GOBP_CELLULAR_MODIFIED_AMINO_ACID_METABOLIC_PROCESS	GOBP_CELLULAR_MODIFIED_AMINO_ACID_METABOLIC_PROCESS	144	-0.521798	-2.08294	4.99439e-08	1.65494e-06	1.25774e-06	1255	tags=27%, list=10%, signal=25%	TG/CPT2/GNMT/GAMT/SLC16A2/PLA2G12A/GGTLC1/VNN1/SLC6A8/ACADM/ALDH7A1/PLA2G1B/MTHFD2L/ASS1/CGA/FOLR1/GGH/GSTM4/CKMT2/SARDH/ALDH4A1/GSTA3/NAT8/BHMT/HPN/CRYM/SHMT1/PRODH/GATM/ALDH1L1/BBOX1/BHMT2/SLC1A1/DPEP1/GSTA1/PIPOX/FTCD/ACADL/DIO1
GOBP_MYD88_DEPENDENT_TOLL_LIKE_RECEPTOR_SIGNALING_PATHWAY	GOBP_MYD88_DEPENDENT_TOLL_LIKE_RECEPTOR_SIGNALING_PATHWAY	25	0.843975	2.26197	5.02908e-08	1.65742e-06	1.25963e-06	764	tags=52%, list=6%, signal=49%	CD36/TLR1/TLR8/TLR2/CD300A/CD14/BTK/LY96/TLR6/IRF7/TLR5/IRF1/MYD88
GOBP_APOPTOTIC_CELL_CLEARANCE	GOBP_APOPTOTIC_CELL_CLEARANCE	38	0.768986	2.20231	5.32294e-08	1.74484e-06	1.32607e-06	1095	tags=45%, list=9%, signal=41%	CD36/MARCO/FCN1/TYROBP/C3/FCN2/TREM2/RAC2/C2/CCL2/TGM2/MERTK/LRP1/NR1H3/MFGE8/RHOG/AXL
GOBP_DEFENSE_RESPONSE_TO_VIRUS	GOBP_DEFENSE_RESPONSE_TO_VIRUS	192	0.529686	1.95726	5.51172e-08	1.79706e-06	1.36575e-06	1712	tags=28%, list=14%, signal=24%	RNASE2/TLR7/RNASE6/TLR8/PMAIP1/PTPN22/LILRB1/PYCARD/PTPRC/APOBEC3A/ISG20/MMP12/IL6/CXCL10/APOBEC3F/SAMHD1/RNF125/AIM2/IRF7/MICB/IFNAR2/GBP1/IRF1/IL12RB1/SKP2/CARD9/IL33/PRF1/APOBEC3C/PML/OAS2/IFNG/TICAM1/TNFAIP3/IL15/APOBEC3G/IFI16/OAS1/ATAD3A/ISG15/BIRC3/ZBP1/MX2/DDX21/OASL/EXOSC5/IL10RB/POLR3D/STAT2/ATG7/IFITM1/FLNA/MAP3K14/ABCE1
GOBP_POSITIVE_REGULATION_OF_T_CELL_PROLIFERATION	GOBP_POSITIVE_REGULATION_OF_T_CELL_PROLIFERATION	77	0.657747	2.16287	5.62915e-08	1.82558e-06	1.38743e-06	1208	tags=35%, list=10%, signal=32%	LILRB2/CD86/PTPN22/IL1B/CCR2/NCKAP1L/CORO1A/PYCARD/CD1D/PTPRC/SASH3/EBI3/CCL5/IL6/CCL19/SYK/CD80/IL12RB1/CD4/IL27RA/SLC7A1/CD209/JAK3/IL1A/ZAP70/CD28/IL15
GOBP_REGULATION_OF_PRODUCTION_OF_MOLECULAR_MEDIATOR_OF_IMMUNE_RESPONSE	GOBP_REGULATION_OF_PRODUCTION_OF_MOLECULAR_MEDIATOR_OF_IMMUNE_RESPONSE	124	0.596084	2.10824	5.9678e-08	1.92517e-06	1.46312e-06	1453	tags=34%, list=12%, signal=30%	CD36/FCGR2B/PTPN22/LILRB1/LILRB4/CLEC7A/TNFRSF1B/IL1B/CCR2/PTPRC/SASH3/LAPTM5/BTK/CLC/IL6/SLC7A5/NOD2/CD96/TNF/NLRP3/HMOX1/TGFB1/BCL6/FFAR2/SEMA7A/IL10/IL27RA/IL18R1/TNFRSF4/IL33/MZB1/JAK3/TGFB2/CD28/TICAM1/CD244/STX4/TBX21/IL18/DDX21/TLR4/GATA3
GOBP_POSITIVE_REGULATION_OF_INTERLEUKIN_1_PRODUCTION	GOBP_POSITIVE_REGULATION_OF_INTERLEUKIN_1_PRODUCTION	46	0.741689	2.23127	6.06784e-08	1.94714e-06	1.47981e-06	1486	tags=48%, list=12%, signal=42%	TLR8/MNDA/TYROBP/LILRA5/CLEC7A/PYCARD/LILRA2/CASP1/IL6/NOD2/TNF/CCL19/AIM2/NLRP3/NLRP2/P2RX7/CASP8/IFNG/IFI16/ORM1/TLR4/IL16
GOBP_NEGATIVE_REGULATION_OF_CELL_CYCLE_PHASE_TRANSITION	GOBP_NEGATIVE_REGULATION_OF_CELL_CYCLE_PHASE_TRANSITION	204	0.518321	1.92995	6.65064e-08	2.12298e-06	1.61345e-06	2235	tags=31%, list=19%, signal=26%	DTL/BUB1B/NDC80/EZH2/TTK/CDC6/CDC20/CENPF/CDKN2B/E2F8/CCNB1/CDK1/BUB1/BAX/CHEK1/MAD2L1/AURKB/RGCC/TP53/CCL2/AURKA/GTSE1/NABP1/PLK1/PLK2/ZWINT/CDK2AP2/CDT1/BLM/AVEN/DONSON/PML/SOX4/PSMB10/TRIP13/PLK3/CDC25C/ATF5/ORC1/GPR132/FBXO5/CHFR/CARM1/HMGA2/SFN/TRIAP1/DACT1/SPDL1/PSMD5/KNTC1/CASP2/PCNA/ARID3A/CDKN2C/PSMB8/RFWD3/CDKN2D/CDKN2A/CDK2/PSMC3/GPNMB/PSME4/HUS1
GOBP_ERK1_AND_ERK2_CASCADE	GOBP_ERK1_AND_ERK2_CASCADE	241	0.50093	1.89045	6.79184e-08	2.15676e-06	1.63913e-06	849	tags=20%, list=7%, signal=19%	CD36/C5AR1/CCR1/MARCO/CCL18/PTPN22/CCL23/CSF1R/IL1B/TNFRSF11A/CCL4/PYCARD/GPR183/PTPRC/CCL8/CCL7/TREM2/LYN/CD44/FN1/FGG/MYC/CCL20/CCL5/ARRB2/HTR2B/EPHB2/FPR2/NOD2/TNF/CCL19/FGB/CCL2/PTPN6/DUSP10/EMILIN1/SYK/TGFB1/FGA/LIF/ICAM1/GBP1/CSK/SEMA7A/LRP1/CD4/P2RY6/CCL22
GOBP_CYTOKINE_PRODUCTION_INVOLVED_IN_IMMUNE_RESPONSE	GOBP_CYTOKINE_PRODUCTION_INVOLVED_IN_IMMUNE_RESPONSE	85	0.641946	2.15407	7.09531e-08	2.24146e-06	1.70349e-06	1453	tags=38%, list=12%, signal=33%	CD36/LILRB1/LILRB4/CLEC7A/TNFRSF1B/IL1B/CCR2/SASH3/LAPTM5/BTK/CLC/IL6/SLC7A5/NOD2/CD96/TNF/NLRP3/HMOX1/TGFB1/BCL6/FFAR2/SEMA7A/IL10/IL18R1/JAK3/TGFB2/TICAM1/TBX21/IL18/DDX21/TLR4/GATA3
GOBP_REGULATION_OF_T_CELL_DIFFERENTIATION	GOBP_REGULATION_OF_T_CELL_DIFFERENTIATION	119	0.590759	2.07449	7.23594e-08	2.2741e-06	1.7283e-06	1472	tags=38%, list=12%, signal=33%	LILRB2/CD86/CRTAM/LILRB4/CCR2/NCKAP1L/PTPRC/SASH3/EGR3/ADA/IL7R/HLX/CD2/CCL19/NLRP3/RUNX3/DUSP10/RUNX1/SYK/CD80/BCL6/IRF1/LEF1/IL12RB1/CYP26B1/MYB/RAG1/ADAM8/JAK3/PTPN2/SOX4/MDK/ZAP70/LAG3/IFNG/CD28/IL15/CBFB/GLI2/IL7/TBX21/IL18/CTLA4/GATA3/CD27
GOCC_SPECIFIC_GRANULE_MEMBRANE	GOCC_SPECIFIC_GRANULE_MEMBRANE	75	0.651573	2.12418	7.67557e-08	2.39989e-06	1.82391e-06	1048	tags=33%, list=9%, signal=31%	CD36/CLEC5A/CYBB/OLR1/C3AR1/ITGAM/LAIR1/ITGB2/CD53/TNFRSF1B/ITGAL/PLAUR/FPR2/CD33/STK10/PLAU/SLC2A3/CEACAM8/RAP2B/CYBA/ATP8B4/ADGRG3/ADAM8/TMC6/FCAR
GOBP_POSITIVE_REGULATION_OF_MONONUCLEAR_CELL_MIGRATION	GOBP_POSITIVE_REGULATION_OF_MONONUCLEAR_CELL_MIGRATION	51	0.717385	2.19944	7.73585e-08	2.4064e-06	1.82885e-06	413	tags=29%, list=3%, signal=29%	PLA2G7/ITGA4/CCR1/CXCL13/CCR2/CCL4/PYCARD/CCL7/SERPINE1/CCL20/CCL5/FPR2/CXCL10/SPN/TNF
GOMF_VITAMIN_BINDING	GOMF_VITAMIN_BINDING	109	-0.559712	-2.1133	8.0182e-08	2.48157e-06	1.88598e-06	1218	tags=31%, list=10%, signal=28%	PNPO/CSAD/TTPA/GNMT/MCCC1/PHYH/THNSL2/PC/GOT1/STRA6/PCCA/CRABP1/GPT/FOLR1/GAD1/DHTKD1/VDR/ABAT/GLDC/KL/CTH/PSAT1/SHMT1/OGDHL/GC/DDC/AGXT/ETNPPL/FTCD/RBP4/CUBN/CALB1/AFM/ALB
GOBP_ANION_TRANSMEMBRANE_TRANSPORT	GOBP_ANION_TRANSMEMBRANE_TRANSPORT	394	-0.390449	-1.7065	8.79789e-08	2.70913e-06	2.05892e-06	1225	tags=20%, list=10%, signal=19%	SLC19A3/CPT2/INSR/SLC9A2/CA2/GABRB2/SLC4A5/ANO3/SLC25A36/SLC16A2/CLCN6/FXYD3/SLC16A7/TSPO2/SLC7A7/PRKAB2/FXYD1/CLCN4/PER2/CASR/SLC2A5/STRA6/SLC24A3/CDH17/NR4A3/SLC6A8/GABRB3/SLC2A9/SLC15A1/PLA2G1B/SLC15A2/GABRR2/PEX1/FOLR1/SLC26A1/SLC37A4/SFXN1/GPC3/KLF15/PRKAA2/SLC38A3/SLC28A2/SLC44A4/SLC22A5/CLCNKB/SLC38A4/SLC9A3/SLC5A2/SLC4A1/SLC3A1/HNF1A/SLC19A2/LRP2/SLC22A2/ABCB1/SLC26A4/CLCN5/SLC25A10/IGF1/…
GOBP_RESPIRATORY_BURST	GOBP_RESPIRATORY_BURST	25	0.838881	2.24831	9.27372e-08	2.8413e-06	2.15937e-06	1021	tags=60%, list=9%, signal=55%	CYBB/NCF2/HCK/CD52/PIK3CG/CLEC7A/NCF4/RAC2/SLC11A1/DUSP10/CAMK1D/SLAMF8/CYBA/JCHAIN/PIK3CD
GOMF_SYMPORTER_ACTIVITY	GOMF_SYMPORTER_ACTIVITY	100	-0.579861	-2.13945	9.35323e-08	2.85133e-06	2.167e-06	1068	tags=35%, list=9%, signal=32%	SLC4A5/SLC16A2/SLC16A7/SLC6A4/SLC24A3/SLC6A8/SLC2A9/SLC15A1/SLC22A18/SLC15A2/SLC22A3/SLC16A4/SLC10A1/SLC17A4/SLC38A3/SLC28A2/SLC22A5/SLC6A2/SLC6A16/SLC38A4/SLC5A2/SLC6A13/SLC28A1/SLC4A4/SLC1A1/SLC13A3/SLC12A1/SLC17A3/SLC10A2/SLC12A3/SLC34A1/SLC13A2/SLC17A1/SLC5A12/SLC13A1
GOBP_DENDRITIC_CELL_CHEMOTAXIS	GOBP_DENDRITIC_CELL_CHEMOTAXIS	21	0.869586	2.22865	9.72324e-08	2.94938e-06	2.24151e-06	568	tags=48%, list=5%, signal=45%	CCR1/PIK3CG/CXCR2/CCR2/GPR183/CCL5/CXCR4/CCR5/CCL19/SLAMF8
GOBP_REGULATION_OF_LEUKOCYTE_CHEMOTAXIS	GOBP_REGULATION_OF_LEUKOCYTE_CHEMOTAXIS	98	0.618741	2.12679	1.06738e-07	3.2217e-06	2.44847e-06	1041	tags=33%, list=9%, signal=30%	PLA2G7/C5AR1/CXCL8/C3AR1/CCR1/CXCL13/CSF1R/CCR2/NCKAP1L/CCL4/CCL7/GREM1/SERPINE1/LYN/RAC2/CCL5/FPR2/IL6/CXCL10/NOD2/PGF/CCL19/CCL2/VEGFC/CAMK1D/SLAMF8/SLC8B1/CMKLR1/STK39/GPSM3/RIN3/MDK
GOBP_MEMBRANE_INVAGINATION	GOBP_MEMBRANE_INVAGINATION	65	0.688226	2.21132	1.10633e-07	3.3228e-06	2.52531e-06	1519	tags=42%, list=13%, signal=36%	CD36/MSR1/FCGR2B/MARCO/ITGAM/ITGB2/C3/NCKAP1L/CD300A/IGHV4-28/TREM2/IGHM/RAC2/BIN2/IGHV3-23/AURKB/SYT11/TRDC/IGKC/MFGE8/RAB31/RHOG/IGHV4-34/IGHV3-7/ARHGAP25/ABCA7/IGHV3-73
GOBP_REGULATION_OF_CELL_CYCLE_PHASE_TRANSITION	GOBP_REGULATION_OF_CELL_CYCLE_PHASE_TRANSITION	354	0.452859	1.77825	1.12319e-07	3.3569e-06	2.55123e-06	2290	tags=28%, list=19%, signal=23%	DLGAP5/DTL/BUB1B/NDC80/EZH2/TPX2/KIF14/TTK/CDC6/CDC20/CENPF/HMMR/CENPE/CDKN2B/E2F8/CCNB1/CDK1/BUB1/BAX/CHEK1/MAD2L1/NEK2/UBE2C/AURKB/RGCC/TP53/ADAMTS1/CCL2/PTPN6/AURKA/GTSE1/NABP1/PLK1/BID/PLK2/ZWINT/CDK2AP2/CCND2/CDT1/BLM/CEP76/NDE1/UBD/AVEN/DBF4/DONSON/PML/CDC25B/SOX4/PSMB10/TRIP13/SMARCD3/HAUS2/PLK3/CDC25C/ATF5/ORC1/GPR132/FBXO5/PLK4/CHFR/CARM1/HMGA2/SFN/SSNA1/TUBA4A/TRIAP1/ODF2/DACT1/UBE2D1/S…
GOBP_NEGATIVE_REGULATION_OF_CELL_CYCLE_PROCESS	GOBP_NEGATIVE_REGULATION_OF_CELL_CYCLE_PROCESS	276	0.477783	1.83248	1.17356e-07	3.49033e-06	2.65263e-06	2101	tags=26%, list=18%, signal=22%	RRM2/EVI2B/DTL/BUB1B/NDC80/EZH2/TTK/CDC6/CDC20/CENPF/CDKN2B/E2F8/CCNB1/CDK1/BUB1/BAX/CHEK1/MAD2L1/NEK2/AURKB/RGCC/TP53/CCL2/AURKA/GTSE1/RAD51/LIF/NABP1/BCL6/PLK1/PTTG1/PTTG3P/PLK2/ZWINT/CDK2AP2/CDT1/BLM/AVEN/DONSON/PML/SOX4/PSMB10/TRIP13/PLK3/NAA10/CDC25C/ATF5/ORC1/GPR132/FBXO5/CHFR/CARM1/HMGA2/SFN/TRIAP1/DACT1/SPDL1/PSMD5/EED/KNTC1/CASP2/PCNA/ADAM10/ARID3A/CDKN2C/RBM14/CCNF/PSMB8/RFWD3/CDKN2D/CD…
GOBP_REGULATION_OF_TOLL_LIKE_RECEPTOR_SIGNALING_PATHWAY	GOBP_REGULATION_OF_TOLL_LIKE_RECEPTOR_SIGNALING_PATHWAY	55	0.702037	2.17605	1.27157e-07	3.76349e-06	2.86023e-06	1427	tags=42%, list=12%, signal=37%	CD36/TLR1/TLR2/PTPN22/LTF/CD300A/CD14/LYN/LILRA2/LY96/ARRB2/TLR6/NOD2/IRF7/TLR5/IRF1/CYBA/NR1H3/TICAM1/TNFAIP3/BIRC3/IFI35/TLR4
GOBP_REGULATION_OF_PROTEIN_SERINE_THREONINE_KINASE_ACTIVITY	GOBP_REGULATION_OF_PROTEIN_SERINE_THREONINE_KINASE_ACTIVITY	392	0.43919	1.75531	1.28195e-07	3.77586e-06	2.86963e-06	2169	tags=28%, list=18%, signal=24%	C5AR1/PTPN22/PBK/PIK3CG/CDKN3/CSF1R/IL1B/LTF/TNFRSF11A/S100A12/CD300A/PYCARD/EZH2/PTPRC/CCNA2/RGS4/LYN/FPR1/CDC6/CCNE2/CDKN2B/ADRB2/CCNB1/CDK1/CXCR4/CEBPA/HTR2B/EPHB2/CXCL10/PIK3R5/TLR6/NOD2/TNF/IGFBP6/HHEX/RGCC/CCL19/PTPN6/HGF/DUSP10/CCNA1/CCNB2/SYK/TGFB1/CSPG4/TRIB3/PLK1/CKS2/CSK/CCND2/CASP3/DKK1/BLM/STK39/ADORA2B/ADAM8/PPEF2/LAX1/DBF4/S1PR2/SH2B3/CEMIP/SHC1/HRAS/IFNG/ERCC6/CHORDC1/TNFAIP3/MAPK…
GOCC_EXTERNAL_ENCAPSULATING_STRUCTURE	GOCC_EXTERNAL_ENCAPSULATING_STRUCTURE	426	0.428726	1.72058	1.30379e-07	3.82174e-06	2.9045e-06	1443	tags=26%, list=12%, signal=24%	PTX3/C1QB/MMP1/C1QA/ADAMDEC1/SERPINA3/FCN1/MMP3/HAPLN1/MMP9/COL6A3/CD180/CTSS/PRG4/COL1A1/FCN2/HPSE/TGFBI/GREM1/PI3/SERPINE1/FN1/VCAN/COL1A2/MMP10/COMP/FGG/CFP/S100A9/SRPX/MMP12/S100A8/PF4/CLC/COL5A2/SLPI/COL5A1/SRPX2/ADAMTS2/SERPINF1/ADAMTS1/COL11A1/FGB/PXDN/ANGPT2/MMP8/ADAM19/MFAP2/ANGPTL4/FBN2/TNC/EMILIN1/THBS2/LOXL2/TGFB1/CSPG4/TGM2/COLEC12/FGA/WNT4/LTBP2/MMRN1/ICAM1/F13A1/MXRA5/SPON2/NDP/SEM…
GOCC_TERTIARY_GRANULE_LUMEN	GOCC_TERTIARY_GRANULE_LUMEN	51	0.712458	2.18433	1.32114e-07	3.85407e-06	2.92907e-06	546	tags=31%, list=5%, signal=30%	PTX3/MMP9/CXCL1/TNFAIP6/LYZ/CTSS/LTF/PPBP/OLFM4/HP/CFP/QPCT/HBB/PTPN6/MMP8/CHIT1
GOMF_AMYLOID_BETA_BINDING	GOMF_AMYLOID_BETA_BINDING	78	0.638336	2.1133	1.33953e-07	3.88911e-06	2.9557e-06	985	tags=23%, list=8%, signal=21%	CD36/C1QA/LILRB2/MSR1/FCGR2B/MARCO/ITGAM/ITGB2/TLR2/TREM2/ADRB2/EPHB2/FPR2/TLR6/LRP8/LRP1/NGFR/TGFB2
GOBP_DNA_REPLICATION	GOBP_DNA_REPLICATION	208	0.50466	1.88354	1.60108e-07	4.62643e-06	3.51606e-06	2246	tags=34%, list=19%, signal=28%	RRM2/DTL/EREG/CCNA2/CDC6/CCNE2/E2F8/CDK1/GINS2/BRIP1/CHEK1/SAMHD1/BAZ1A/TP53/ORC6/RAD51/GINS1/BCL6/HMGA1/MCM10/CINP/BRCA2/CDT1/BLM/ZPR1/WDHD1/MCM5/TIMELESS/DBF4/DONSON/GINS4/CDC45/CCDC88A/POLE2/HRAS/CDC34/GLI2/TIPIN/ORC1/BARD1/FBXO5/RNASEH2A/ZNF365/DDX21/RFC2/S100A11/EXO1/DDX11/FEN1/POLD4/DNA2/ATG7/PCNA/DSCC1/THOC1/SMARCAL1/CCNE1/TRAIP/RFWD3/UCN/GRWD1/NFIX/CDK2/POLG2/NOC3L/POLH/GTPBP4/HUS1/RFC4/M…
GOBP_ORGANIC_ACID_BIOSYNTHETIC_PROCESS	GOBP_ORGANIC_ACID_BIOSYNTHETIC_PROCESS	243	-0.437667	-1.83649	1.65359e-07	4.75563e-06	3.61425e-06	1296	tags=26%, list=11%, signal=24%	ERLIN2/DECR2/CYP46A1/CSAD/GLS2/LIAS/GAMT/PSPH/GGTLC1/PRKAB2/BAAT/LDHC/MLXIPL/CYP2E1/THNSL2/PER2/GOT1/PHGDH/ACSBG2/LIPC/NR1H4/AASS/PLA2G1B/MTHFD2L/ASS1/HAAO/APOA1/GPT/AKR1C3/PLP1/AVPR1A/PDK4/ACOX2/PRKAA2/GSTM4/KMO/GAD1/PECR/ELOVL4/RGN/CYP39A1/BHMT/EPHX2/NAALAD2/CTH/ASPA/PSAT1/SHMT1/GATM/PKLR/BHMT2/CYP3A4/CYP2C8/ALDH8A1/ACSM5/PAH/AGXT/ACSM3/ACADL/UPB1/SLC27A2/APOC3/CYP4A11/FOLH1
GOCC_MICROBODY	GOCC_MICROBODY	99	-0.569476	-2.09064	1.76972e-07	5.06571e-06	3.84991e-06	2188	tags=38%, list=18%, signal=32%	TMEM135/CAT/HMGCL/ACOX1/PEX5L/PEX10/NOS2/CRAT/ISOC1/ACSL6/PEX7/DECR2/HSDL2/ECI2/PHYH/PEX3/BAAT/PXMP2/DDO/PEX11A/VWA8/PEX1/ACAA1/ALDH3A2/ACOX2/HAO1/PECR/EPHX2/CRYM/EHHADH/RIDA/AGXT/PIPOX/SLC27A2/AOC1/FABP1/DAO/HAO2
GOBP_POSITIVE_REGULATION_OF_INTERFERON_GAMMA_PRODUCTION	GOBP_POSITIVE_REGULATION_OF_INTERFERON_GAMMA_PRODUCTION	53	0.715106	2.20017	1.82521e-07	5.20013e-06	3.95207e-06	815	tags=38%, list=7%, signal=35%	TLR7/TLR8/CRTAM/PTPN22/CLEC7A/IL1B/CCR2/PYCARD/SASH3/CD14/EBI3/SLC11A1/SLC7A5/CD2/IRF8/TNF/BCL3/IL12RB1/IL27RA/IL18R1
GOBP_POSITIVE_REGULATION_OF_RESPONSE_TO_BIOTIC_STIMULUS	GOBP_POSITIVE_REGULATION_OF_RESPONSE_TO_BIOTIC_STIMULUS	199	0.513463	1.90965	1.99011e-07	5.64359e-06	4.2891e-06	1427	tags=23%, list=12%, signal=20%	HCK/FCN1/TLR8/MNDA/FCER1G/VAV1/CRTAM/TYROBP/CD180/CLEC4A/EREG/PYCARD/CD1D/LYN/LILRA2/LY96/LY86/CCL5/MMP12/CLEC10A/FPR2/CLEC4E/NOD2/AIM2/IRF7/SYK/FFAR2/RELB/CYBA/CARD9/NMI/CD209/IL18RAP/ADAM8/IKBKE/PSMB10/LAG3/HRAS/NRAS/KLRD1/IFI16/IFI35/ZBP1/SH2D1A/TLR4
GOBP_REACTIVE_OXYGEN_SPECIES_METABOLIC_PROCESS	GOBP_REACTIVE_OXYGEN_SPECIES_METABOLIC_PROCESS	218	0.49959	1.88182	2.01285e-07	5.68164e-06	4.31801e-06	808	tags=18%, list=7%, signal=17%	CD36/PTX3/CYBB/NCF2/ITGAM/ITGB2/MMP3/PMAIP1/TLR2/VAV1/ALOX5/TYROBP/CLEC7A/IL1B/NCF4/RAC2/HP/CX3CR1/TIGAR/FPR2/PTGS2/TLR6/FOXM1/TNF/TP53/HBB/SOD2/PXDN/MMP8/HBD/SYK/TGFB1/STK17A/ICAM1/G6PD/CYB5R4/CYBA/IL10/GLA/RAB27A
GOBP_REGULATION_OF_LEUKOCYTE_DEGRANULATION	GOBP_REGULATION_OF_LEUKOCYTE_DEGRANULATION	39	0.760296	2.19758	2.08037e-07	5.84517e-06	4.44229e-06	717	tags=36%, list=6%, signal=34%	ADGRE2/FCGR2B/ITGAM/ITGB2/CCR2/CD300A/LYN/RAC2/CD84/PTAFR/FGR/HMOX1/SYK/C12orf4
GOBP_INTERLEUKIN_12_PRODUCTION	GOBP_INTERLEUKIN_12_PRODUCTION	50	0.722557	2.20833	2.30591e-07	6.44916e-06	4.90132e-06	1486	tags=48%, list=12%, signal=42%	CD36/TLR8/TLR2/LILRA5/LILRB1/CLEC7A/LAPTM5/ARRB2/NOD2/IRF8/LTB/CCL19/SYK/IRF1/IL10/IDO1/CMKLR1/JAK3/MDK/IFNG/MAPK11/SLAMF1/TLR4/IL16
GOBP_LEUKOCYTE_HOMEOSTASIS	GOBP_LEUKOCYTE_HOMEOSTASIS	62	0.681459	2.17631	2.34996e-07	6.54233e-06	4.97213e-06	1320	tags=42%, list=11%, signal=38%	CXCL6/PMAIP1/NCKAP1L/CORO1A/GPR183/DOCK10/LYN/ADA/TNFRSF17/IL6/BAX/TCIRG1/CCNB2/SLC7A11/TNFSF14/MERTK/CASP3/RAG1/JAK3/PIK3CD/SH2B3/AXL/TNFAIP3/KITLG/SIT1/PPP2R3C
GOBP_POSITIVE_REGULATION_OF_VASCULATURE_DEVELOPMENT	GOBP_POSITIVE_REGULATION_OF_VASCULATURE_DEVELOPMENT	127	0.569915	2.02296	2.44311e-07	6.77076e-06	5.14573e-06	1041	tags=25%, list=9%, signal=23%	C5AR1/CXCL8/CYBB/C3AR1/ITGB2/C3/IL1B/ITGAX/GREM1/SERPINE1/ADAM12/CX3CR1/CXCR4/SPHK1/TWIST1/PRKCB/PGF/ANGPT2/HGF/ITGA5/HMOX1/ANGPTL4/RUNX1/VEGFC/MYDGF/IL10/PTGIS/CCL11/HK2/PIK3CD/IL1A/MDK
GOBP_REGULATION_OF_MYELOID_LEUKOCYTE_MEDIATED_IMMUNITY	GOBP_REGULATION_OF_MYELOID_LEUKOCYTE_MEDIATED_IMMUNITY	48	0.721121	2.18028	2.58233e-07	7.12419e-06	5.41434e-06	717	tags=38%, list=6%, signal=35%	ADGRE2/FCGR2B/ITGAM/ITGB2/CXCL6/TYROBP/C3/CCR2/CD300A/LYN/RAC2/CD84/BTK/PTAFR/FGR/HMOX1/SYK/C12orf4
GOBP_REGULATION_OF_B_CELL_PROLIFERATION	GOBP_REGULATION_OF_B_CELL_PROLIFERATION	51	0.70253	2.15389	2.65533e-07	7.2926e-06	5.54233e-06	1427	tags=45%, list=12%, signal=40%	FCGR2B/MNDA/TYROBP/NCKAP1L/CD300A/GPR183/PTPRC/SASH3/LYN/BTK/INPP5D/ADA/CD38/BCL6/IL10/CASP3/TNFRSF4/MZB1/TICAM1/IL7/CTLA4/IKZF3/TLR4
GOCC_BRUSH_BORDER_MEMBRANE	GOCC_BRUSH_BORDER_MEMBRANE	48	-0.688391	-2.241	2.74872e-07	7.51522e-06	5.71152e-06	615	tags=46%, list=5%, signal=44%	SHANK2/FOLR1/SLC28A2/TRPM6/SLC22A5/ABCG2/SLC9A3/SLC3A1/CA4/LRP2/CDHR2/SLC26A4/SLC28A1/ATP6V0A4/SLC17A3/SLC7A9/SLC34A1/CDHR5/MTTP/CUBN/ABCC2/ACE2
GOBP_REGULATION_OF_NUCLEAR_DIVISION	GOBP_REGULATION_OF_NUCLEAR_DIVISION	111	0.584547	2.04225	2.96592e-07	8.07286e-06	6.13532e-06	1339	tags=32%, list=11%, signal=29%	DLGAP5/BUB1B/IL1B/NDC80/EREG/TTK/CDC20/CENPF/MKI67/RAD51AP1/CCNB1/BUB1/SPHK1/NUSAP1/CHEK1/MAD2L1/NEK2/AURKB/RGCC/AURKA/WNT4/LIF/KIF20B/RCC1/PLK1/ZWINT/CDT1/BORA/MSX1/IL1A/TRIP13/DAPK3/CD28/NUP62/CDC25C/FBXO5
GOBP_POSITIVE_REGULATION_OF_ALPHA_BETA_T_CELL_ACTIVATION	GOBP_POSITIVE_REGULATION_OF_ALPHA_BETA_T_CELL_ACTIVATION	58	0.687023	2.17011	3.32295e-07	8.95516e-06	6.80587e-06	1211	tags=38%, list=10%, signal=34%	CD86/PTPN22/LILRB4/CCR2/NCKAP1L/PTPRC/SASH3/EBI3/ADA/HLX/CCL19/NLRP3/RUNX3/RUNX1/SYK/CD80/IL12RB1/MYB/ZAP70/IFNG/CD28/CBFB
GOBP_TYPE_I_INTERFERON_PRODUCTION	GOBP_TYPE_I_INTERFERON_PRODUCTION	102	0.603385	2.07212	3.30982e-07	8.95516e-06	6.80587e-06	2234	tags=36%, list=19%, signal=30%	TLR7/TLR8/TLR2/PTPN22/LILRB1/PYCARD/CD14/MMP12/IRF8/RNF125/IRF7/SYK/RELB/IRF1/IL10/MYD88/NMI/IKBKE/NFKB2/TICAM1/TNFAIP3/IFI16/ISG15/IRAK1/ZBP1/TLR4/POLR3D/TRIM21/TRIM25/TRAIP/POLR2E/IRF5/REL/IFIH1/RELA/DDX41/PQBP1
GOBP_SIGNAL_TRANSDUCTION_IN_RESPONSE_TO_DNA_DAMAGE	GOBP_SIGNAL_TRANSDUCTION_IN_RESPONSE_TO_DNA_DAMAGE	110	0.588325	2.05077	3.33414e-07	8.95516e-06	6.80587e-06	1849	tags=33%, list=15%, signal=28%	PMAIP1/DTL/CD44/ANKRD1/E2F8/CCNB1/CDK1/TWIST1/FOXM1/BAX/CHEK1/RGCC/TP53/BCL3/AURKA/GTSE1/PLK1/BATF/BID/BRCA2/PLK2/SNAI1/MSX1/PML/SOX4/PLK3/CDC25C/HIC1/CARM1/SFN/GRB2/TRIAP1/CASP2/PCNA/PRPF19/ARID3A
GOBP_ORGANIC_ACID_TRANSPORT	GOBP_ORGANIC_ACID_TRANSPORT	246	-0.429754	-1.8063	3.45684e-07	9.24401e-06	7.02539e-06	1038	tags=23%, list=9%, signal=21%	SLC16A2/RAB3A/PLA2G12A/SLC16A7/TSPO2/SLC7A7/OCA2/PRKAB2/NR0B2/FABP3/MAP2K6/DRD3/XK/PER2/OXT/DRD4/STRA6/NR1H4/PLA2G1B/FOLR1/PPARA/SLC26A1/SFXN1/AVPR1A/SLC10A1/PRKAA2/KMO/SLC38A3/ABCG2/ACE/SLC38A4/SLC3A1/SLC19A2/LRP2/SLC22A2/ABCB1/SLC26A4/SLC25A10/SLC6A13/SLC1A1/SLC22A13/UMOD/KCNJ10/SLC13A3/SLC47A1/SLC10A2/SLC7A9/SLC22A6/SLC27A2/FABP1/SLC13A2/CYP4F2/ABCC2/CYP4A11/ACE2/SLC5A12
GOBP_NEGATIVE_REGULATION_OF_IMMUNE_EFFECTOR_PROCESS	GOBP_NEGATIVE_REGULATION_OF_IMMUNE_EFFECTOR_PROCESS	107	0.59208	2.04934	3.65225e-07	9.72392e-06	7.39012e-06	985	tags=24%, list=8%, signal=23%	FCGR2B/VSIG4/LILRB1/LILRB4/CCR2/CD300A/PTPRC/CD84/IL7R/ARRB2/HLX/NOD2/CD96/TNF/RNF125/PTPN6/DUSP10/HMOX1/SLAMF8/TGFB1/MICB/BCL6/IL10/IL33/JAK3/TGFB2
GOMF_ORGANIC_ANION_TRANSMEMBRANE_TRANSPORTER_ACTIVITY	GOMF_ORGANIC_ANION_TRANSMEMBRANE_TRANSPORTER_ACTIVITY	125	-0.51652	-1.99863	3.99724e-07	1.05962e-05	8.05301e-06	719	tags=24%, list=6%, signal=23%	SLC6A8/SLC2A9/SLC22A3/SLC26A1/SFXN1/SLC38A3/SLC44A4/ABCG2/SLC4A1/SLC3A1/SLC19A2/SLC22A2/SLC26A4/SLC25A10/SLC6A13/SLC4A4/SLC1A1/SLC22A11/SLC22A13/SLC13A3/SLC47A1/SLC17A3/SLC22A7/SLC7A9/SLC22A6/SLC2A2/SLC13A2/ABCC2/SLC5A12/SLCO4C1
GOBP_NIK_NF_KAPPAB_SIGNALING	GOBP_NIK_NF_KAPPAB_SIGNALING	142	0.539627	1.94932	4.16937e-07	1.10046e-05	8.36344e-06	1739	tags=28%, list=15%, signal=24%	TLR7/CD86/TLR2/PTPN22/IL1B/RASSF2/GREM1/LAPTM5/TREM2/CD14/SPHK1/TLR6/NOD2/TNF/CCL19/BCL3/NLRP3/MMP8/TNFSF14/PTP4A3/RELB/NMI/TNFSF15/IL18R1/ADGRG3/IKBKE/NFKB2/PPP4C/PSMB10/BIRC3/IRAK1/IFI35/IL18/TLR4/CD27/TNFRSF10B/PSMD5/LIMS1/MAP3K14/LITAF
GOBP_RESPONSE_TO_XENOBIOTIC_STIMULUS	GOBP_RESPONSE_TO_XENOBIOTIC_STIMULUS	90	-0.578752	-2.09786	4.34035e-07	1.14065e-05	8.66889e-06	925	tags=29%, list=8%, signal=27%	CRYZ/CYP2E1/UGT1A8/CYP2J2/FMO3/NQO2/CES2/ACAA1/GSTM4/RORC/RORA/GSTA3/BPHL/FMO2/HNF4A/CYP3A4/CYP2C8/AKR7A3/FMO1/DPEP1/CYP3A5/GSTA1/GLYAT/AOC1/ABCC2/CYP2B6
GOBP_COLLAGEN_METABOLIC_PROCESS	GOBP_COLLAGEN_METABOLIC_PROCESS	92	0.608937	2.06971	4.3948e-07	1.15e-05	8.73996e-06	2329	tags=47%, list=19%, signal=38%	MMP1/MMP3/FAP/MMP9/CTSS/COL1A1/COL1A2/MMP10/MMP12/ARRB2/IL6/COL5A1/RGCC/ADAMTS2/RCN3/MMP8/EMILIN1/RUNX1/TGFB1/WNT4/MYB/SERPINH1/MMP7/MMP19/P3H4/MMP2/P3H3/ADAMTS3/MMP13/COL13A1/PRTN3/P3H1/ITGA2/MRC2/FURIN/PPARD/UCN/PLOD3/PPARG/CTSK/NPPC/ADAM15/MMP25
GOBP_PEROXISOMAL_TRANSPORT	GOBP_PEROXISOMAL_TRANSPORT	60	-0.651437	-2.23154	4.49848e-07	1.1721e-05	8.90791e-06	2605	tags=52%, list=22%, signal=41%	SCP2/ABCD3/PEX2/PEX12/PEX5/CAT/HMGCL/ACOX1/PEX5L/PEX10/NOS2/CRAT/PEX7/DECR2/ECI2/PHYH/PEX3/BAAT/DDO/PEX1/ACAA1/ACOX2/HAO1/PECR/EPHX2/EHHADH/AGXT/PIPOX/SLC27A2/DAO/HAO2
GOBP_PRODUCTION_OF_MOLECULAR_MEDIATOR_INVOLVED_IN_INFLAMMATORY_RESPONSE	GOBP_PRODUCTION_OF_MOLECULAR_MEDIATOR_INVOLVED_IN_INFLAMMATORY_RESPONSE	59	0.688726	2.17789	4.54337e-07	1.17876e-05	8.95853e-06	853	tags=32%, list=7%, signal=30%	CD36/ALOX5/LILRB4/CLEC7A/PYCARD/IL1R2/SERPINE1/LYN/BTK/IL6/TLR6/NOD2/TNF/ADCY7/DUSP10/SYK/SLAMF8/MYD88/GPSM3
GOBP_POSITIVE_REGULATION_OF_B_CELL_ACTIVATION	GOBP_POSITIVE_REGULATION_OF_B_CELL_ACTIVATION	68	0.664323	2.13749	4.59093e-07	1.18605e-05	9.01395e-06	1519	tags=44%, list=13%, signal=39%	NCKAP1L/GPR183/PTPRC/SASH3/IGHV4-28/IGHM/BTK/INPP5D/ADA/IGHV3-23/IL6/NOD2/CD38/TRDC/SYK/TGFB1/BCL6/IGKC/IL10/TNFRSF4/CD28/TICAM1/IGHV4-34/IL7/IGHV3-7/TBX21/PPP2R3C/TLR4/CD27/IGHV3-73
GOBP_NATURAL_KILLER_CELL_ACTIVATION	GOBP_NATURAL_KILLER_CELL_ACTIVATION	61	0.671004	2.13769	4.63802e-07	1.18843e-05	9.03197e-06	1474	tags=39%, list=12%, signal=35%	ITGB2/TYROBP/PTPN22/CORO1A/PTPRC/SLAMF7/FGR/IL21R/CD2/ULBP1/ELF4/MERTK/RAB27A/IL18R1/PIK3CD/CASP8/AXL/ULBP2/TICAM1/CD244/IL15/DCAF15/IL18/FLT3LG
GOBP_CHEMOKINE_PRODUCTION	GOBP_CHEMOKINE_PRODUCTION	77	0.63524	2.08886	4.63909e-07	1.18843e-05	9.03197e-06	1744	tags=47%, list=15%, signal=40%	TLR7/CXCL6/TLR2/LILRB4/CLEC7A/CSF1R/IL1B/PYCARD/TREM2/S100A9/S100A8/IL6/TWIST1/NOD2/TNF/HMOX1/SYK/FFAR2/IL10/LRP1/MYD88/IL33/IL17RA/ACKR1/IFNG/TICAM1/IL7/IL18/TLR4/IL1RL1/ALOX15B/EPHA2/ELANE/POSTN/ADAM17/MEFV
GOBP_LIPID_CATABOLIC_PROCESS	GOBP_LIPID_CATABOLIC_PROCESS	241	-0.433885	-1.81363	4.73405e-07	1.20768e-05	9.17828e-06	1517	tags=29%, list=13%, signal=26%	SULT1E1/PLCB1/PLCH1/LPIN1/ECHS1/PLA2G6/PEX7/APOA2/AUH/IVD/DECR2/CYP4F12/ECHDC2/CYP46A1/ECI2/CPT2/ACADS/PLCH2/PHYH/ETFDH/FABP6/PLA2G12A/ENPP2/LIPF/FABP3/ACAA2/FABP2/HADH/PCCA/LIPC/PRKCE/ACADM/BCO1/PLA2G1B/CRABP1/MT3/ACAT1/APOA1/ABHD6/AKR1C3/CES2/ACAA1/PPARA/ALDH3A2/BDH2/PNPLA3/ACAD10/FAAH/ACOX2/HSD17B14/HAO1/PECR/GDPD3/CEL/CYP39A1/PCK2/EHHADH/CYP3A4/PCK1/CYP27B1/ACADL/SLC27A2/GBA3/APOC3/FABP1/CYP4…
GOBP_NEGATIVE_REGULATION_OF_METAPHASE_ANAPHASE_TRANSITION_OF_CELL_CYCLE	GOBP_NEGATIVE_REGULATION_OF_METAPHASE_ANAPHASE_TRANSITION_OF_CELL_CYCLE	38	0.741629	2.12397	5.20824e-07	1.32311e-05	1.00556e-05	1721	tags=45%, list=14%, signal=38%	BUB1B/NDC80/TTK/CDC20/CENPF/CCNB1/BUB1/MAD2L1/AURKB/PLK1/ZWINT/CDT1/TRIP13/FBXO5/CHFR/SPDL1/KNTC1
GOBP_T_CELL_MIGRATION	GOBP_T_CELL_MIGRATION	49	0.712273	2.16357	5.2365e-07	1.32477e-05	1.00682e-05	1051	tags=39%, list=9%, signal=36%	ITGA4/CXCL13/PIK3CG/CCR2/PYCARD/GPR183/ITGAL/CCL20/CCL5/CXCL10/CXCL11/SPN/CCL2/ICAM1/IL27RA/STK39/ADAM8/PIK3CD/ZAP70
GOBP_PEROXISOME_ORGANIZATION	GOBP_PEROXISOME_ORGANIZATION	67	-0.639698	-2.22266	5.28794e-07	1.33226e-05	1.01251e-05	2605	tags=49%, list=22%, signal=39%	SCP2/ABCD3/PEX2/PEX12/PEX5/TMEM135/CAT/HMGCL/ACOX1/PEX5L/PEX10/NOS2/CRAT/PEX7/DECR2/ECI2/PHYH/PEX3/BAAT/DDO/PEX11A/PEX1/ACAA1/ACOX2/HAO1/PECR/EPHX2/EHHADH/AGXT/PIPOX/SLC27A2/DAO/HAO2
GOBP_TERPENOID_METABOLIC_PROCESS	GOBP_TERPENOID_METABOLIC_PROCESS	90	-0.575349	-2.08552	5.83503e-07	1.46404e-05	1.11266e-05	877	tags=28%, list=7%, signal=26%	CYP2E1/STRA6/UGT1A8/ALDH1A1/TTR/GPC5/BCO1/CRABP1/APOA1/AKR1C3/ALDH3A2/GPC3/ADH1C/PECR/SDC1/LRP2/HMGCS2/CYP3A4/CYP2C8/ALDH8A1/APOM/CYP3A5/RBP4/APOC3/ADH6
GOBP_APOPTOTIC_SIGNALING_PATHWAY	GOBP_APOPTOTIC_SIGNALING_PATHWAY	476	0.409634	1.64895	6.44358e-07	1.6101e-05	1.22367e-05	2084	tags=26%, list=17%, signal=22%	BCL2A1/ITGAM/PMAIP1/MMP9/TYROBP/TNFRSF1B/IL1B/PYCARD/PTPRC/CD14/SERPINE1/MELK/PLAUR/CD44/BTK/LY96/INHBA/FGG/S100A9/TNFRSF10C/SRPX/CX3CR1/S100A8/PF4/ARRB2/CASP1/BAX/LCK/TNFRSF12A/TNF/TP53/BCL3/FGB/SOD2/CD38/HGF/DYRK2/HMOX1/TGFB1/FGA/GZMB/TRIB3/WNT4/BID/MLLT11/CASP5/PPIF/ICAM1/BRCA2/INHBB/TFPT/TRAF1/SNAI1/CASP3/P2RX7/IL33/PTGIS/CRIP1/NGFR/IKBKE/PTPN2/TGFB2/MSX1/PML/IL1A/CASP8/ERO1A/DAPK3/PLEKHF1/RR…
GOMF_CARBOHYDRATE_BINDING	GOMF_CARBOHYDRATE_BINDING	179	0.519095	1.91522	6.89532e-07	1.71595e-05	1.30411e-05	1663	tags=30%, list=14%, signal=26%	CLEC5A/PTX3/OLR1/FCN1/SIGLEC9/CLEC7A/CLEC4A/PRG4/FCN2/MRC1/SELE/REG1A/HK3/VCAN/PYGL/CLC/CLEC10A/CD33/CLEC4E/MAN2B1/SELL/CHI3L2/NPTX2/SIGLEC7/SLC2A3/ASGR1/CD72/LOXL2/COLEC12/SIGLEC1/GALNT6/SIGLEC5/GALNT7/G6PD/PPP1R3C/CD209/GALNT2/HK2/CLEC11A/KLRB1/P3H3/KLRD1/MGAT2/CLEC1B/CD93/CD248/GALNT1/LGALS3/KLRF1/LMAN2/CLEC2D/P3H1/LGALS1/PLOD2
GOBP_INTERLEUKIN_10_PRODUCTION	GOBP_INTERLEUKIN_10_PRODUCTION	45	0.717935	2.14352	6.99419e-07	1.73348e-05	1.31743e-05	1274	tags=44%, list=11%, signal=40%	FCGR2B/TLR2/TYROBP/LILRA5/LILRB1/LILRB4/CLEC7A/PYCARD/SASH3/TREM2/IL6/NOD2/BCL3/MMP8/HGF/SYK/IDO1/JAK3/CD28/ISG15
GOBP_CELL_KILLING	GOBP_CELL_KILLING	136	0.555005	1.99345	7.30349e-07	1.80281e-05	1.37012e-05	1168	tags=29%, list=10%, signal=26%	FCGR2B/ITGAM/CXCL6/VAV1/CRTAM/TYROBP/C3/LILRB1/LYZ/CLEC7A/LTF/S100A12/CORO1A/CD1D/PTPRC/SLAMF7/IL7R/HAMP/PF4/ARRB2/DEFA4/PTPN6/SYK/GZMB/ULBP1/ICAM1/IL12RB1/P2RX7/RAB27A/CD1E/GNLY/IL18RAP/PRF1/CD1B/CASP8/LAG3/IFNG/ULBP2/KLRD1
GOBP_SPINDLE_ORGANIZATION	GOBP_SPINDLE_ORGANIZATION	147	0.536861	1.95161	7.53153e-07	1.8516e-05	1.40721e-05	1375	tags=22%, list=11%, signal=20%	DLGAP5/SPC25/NDC80/TPX2/TTK/KIF11/CDC20/KIF4A/CENPE/ASPM/KIF23/TACC3/CCNB1/PRC1/NEK2/AURKB/STIL/AURKA/TRIM36/CCNB2/RCC1/PLK1/PLK2/SAC3D1/BORA/CCDC69/HAUS2/EML3/NUP62/PSRC1/FBXO5/GPSM2
GOBP_REGULATION_OF_MITOTIC_CELL_CYCLE	GOBP_REGULATION_OF_MITOTIC_CELL_CYCLE	463	0.416462	1.6764	7.79198e-07	1.90794e-05	1.45002e-05	1742	tags=22%, list=15%, signal=19%	DLGAP5/FAP/DTL/BUB1B/IL1B/NDC80/EREG/EZH2/TPX2/KIF14/TTK/CDC6/CDC20/CENPF/HMMR/MKI67/CENPE/CDKN2B/E2F8/CCNB1/CDK1/BUB1/SPHK1/NUSAP1/BAX/CHEK1/MAD2L1/NEK2/TNF/UBE2C/AURKB/RGCC/TP53/ADAMTS1/CCL2/PTPN6/AURKA/GTSE1/TGFB1/NABP1/KIF20B/BCL6/RCC1/PLK1/BID/CKS2/BRCA2/PLK2/ZWINT/CDK2AP2/CCND2/IL10/CDT1/ZWILCH/BLM/CEP76/BORA/NDE1/UBD/AVEN/DONSON/EIF4EBP1/PML/IL1A/CDC25B/SOX4/PSMB10/TRIP13/DAPK3/SMARCD3/HAU…
GOBP_DICARBOXYLIC_ACID_METABOLIC_PROCESS	GOBP_DICARBOXYLIC_ACID_METABOLIC_PROCESS	68	-0.610237	-2.12801	7.95755e-07	1.94069e-05	1.47491e-05	1159	tags=37%, list=10%, signal=33%	GLS2/PHYH/SUCLG2/LIPF/QPRT/GOT1/DDO/NR1H4/MTHFD2L/ASS1/HAAO/FOLR1/KMO/GAD1/ALDH5A1/ALDH4A1/PCK2/ASPA/L2HGDH/SHMT1/PRODH/ALDH1L1/PRODH2/PCK1/FTCD
GOBP_ANTIMICROBIAL_HUMORAL_RESPONSE	GOBP_ANTIMICROBIAL_HUMORAL_RESPONSE	88	0.616867	2.08554	8.69815e-07	2.11285e-05	1.60576e-05	991	tags=36%, list=8%, signal=34%	CXCL8/RNASE6/CXCL13/CXCL6/CXCL1/LYZ/LTF/S100A12/PPBP/PI3/IGHM/SLC11A1/REG1A/CXCL2/LCN2/S100A9/CXCL3/S100A8/PF4/DEFA4/CXCL10/CXCL11/SLPI/NOD2/CXCL5/BCL3/FGB/FGA/WFDC2/GNLY/JCHAIN/RNASE3
GOBP_REGULATION_OF_MITOTIC_SISTER_CHROMATID_SEGREGATION	GOBP_REGULATION_OF_MITOTIC_SISTER_CHROMATID_SEGREGATION	42	0.728877	2.14203	8.96752e-07	2.16598e-05	1.64614e-05	1059	tags=36%, list=9%, signal=33%	BUB1B/NDC80/TTK/CDC20/CENPF/CCNB1/BUB1/MAD2L1/AURKB/PLK1/PTTG1/PTTG3P/ZWINT/CDT1/TRIP13
GOBP_REGULATION_OF_CHEMOTAXIS	GOBP_REGULATION_OF_CHEMOTAXIS	181	0.514031	1.8913	8.98793e-07	2.16598e-05	1.64614e-05	1778	tags=31%, list=15%, signal=27%	PLA2G7/C5AR1/CXCL8/C3AR1/CCR1/CXCL13/CSF1R/CCR2/NCKAP1L/CCL4/GPR183/CCL7/GREM1/TREM2/SERPINE1/LYN/RAC2/CCL5/CXCR4/FPR2/IL6/CXCL10/NOD2/PGF/CCL19/CCL2/ANGPT2/VEGFC/CAMK1D/SLAMF8/TGFB1/SLC8B1/SEMA7A/CMKLR1/STK39/GPSM3/SEMA3F/PTPN2/RIN3/SEMA4A/MDK/C5AR2/SEMA4C/P2RX4/STX4/ADGRA2/SEMA3E/CSF1/IL16/PDGFB/SCG2/SEMA6B/ELANE/ADAM17/ADAM10/ITGA2/CCR7
GOBP_MEIOTIC_CELL_CYCLE_PROCESS	GOBP_MEIOTIC_CELL_CYCLE_PROCESS	114	0.567119	1.98975	9.39064e-07	2.25412e-05	1.71312e-05	1466	tags=31%, list=12%, signal=27%	TOP2A/BUB1B/EREG/TTK/CDC20/CCNE2/RAD51AP1/BUB1/BRIP1/AURKA/KIF18A/CCNA1/CCNB2/RAD51/WNT4/LIF/PLK1/PTTG1/CKS2/PTTG3P/BRCA2/CYP26B1/TDRKH/MSX1/RAD51D/CDC25B/MYBL1/TRIP13/P3H4/CDC25C/SMC4/FBXO5/CHFR/RAD54L/RAD54B
GOBP_SODIUM_ION_TRANSMEMBRANE_TRANSPORT	GOBP_SODIUM_ION_TRANSMEMBRANE_TRANSPORT	130	-0.504825	-1.97524	9.42993e-07	2.25468e-05	1.71354e-05	1993	tags=38%, list=17%, signal=32%	SCN10A/FGF14/SLC6A12/ATP4B/SLC9A8/ASIC1/ATP1B1/SCN5A/CACNA1H/PKD2L1/GPD1L/SLC20A2/SNTA1/SLC9A2/GLRX/FXYD7/SLC4A5/FGF12/FXYD3/PTPN3/FXYD1/SCNN1A/DMD/DRD3/SLC6A4/DRD4/SLC24A3/SLC6A8/PRKCE/SCN7A/NEDD4L/SCNN1B/ANK3/SCN2B/SLC17A4/ATP12A/SLC6A2/HECW1/SLC6A16/SLC9A3/SLC5A2/SCN2A/SLC6A13/SLC4A4/SLC12A1/SLC17A3/SLC12A3/SLC34A1/SLC17A1
GOBP_HORMONE_METABOLIC_PROCESS	GOBP_HORMONE_METABOLIC_PROCESS	176	-0.466806	-1.89824	9.53439e-07	2.27075e-05	1.72576e-05	1653	tags=27%, list=14%, signal=24%	FDX1/CYP1A1/GNB3/HSD17B8/CACNA1H/CYP11B2/BMP5/REN/SULT1E1/TPO/DIO2/HSD17B3/PCSK6/CYP46A1/TG/TIPARP/SLC16A2/UGT1A8/DDO/ALDH1A1/ESR1/TTR/BCO1/CRABP1/CGA/GHR/AKR1C3/DHRS11/HSD17B14/ADH1C/PCSK1N/ACE/TSHB/HPN/HSD17B2/CRYM/HSD3B2/CYP3A4/CYP2C8/ALDH8A1/PPARGC1A/CYP27B1/CYP3A5/RBP4/CYP17A1/ADH6/ACE2/DIO1
GOBP_REGULATION_OF_MITOTIC_NUCLEAR_DIVISION	GOBP_REGULATION_OF_MITOTIC_NUCLEAR_DIVISION	94	0.594075	2.02613	9.6117e-07	2.28025e-05	1.73298e-05	1339	tags=34%, list=11%, signal=30%	DLGAP5/BUB1B/IL1B/NDC80/EREG/TTK/CDC20/CENPF/MKI67/CCNB1/BUB1/SPHK1/NUSAP1/CHEK1/MAD2L1/NEK2/AURKB/RGCC/AURKA/KIF20B/RCC1/PLK1/ZWINT/CDT1/BORA/IL1A/TRIP13/DAPK3/CD28/NUP62/CDC25C/FBXO5
GOBP_CELL_RECOGNITION	GOBP_CELL_RECOGNITION	123	0.557942	1.96672	9.66708e-07	2.2845e-05	1.73621e-05	1539	tags=24%, list=13%, signal=21%	CD36/PTX3/FCN1/DOCK2/CRTAM/CLEC7A/FCN2/IGHV4-28/IGHM/VCAN/IGHV3-23/CXCR4/EPHB2/CCL19/FOLR2/GAP43/TRDC/COLEC12/IGKC/CASP3/CD209/PRF1/NTM/MFGE8/IGHV4-34/IGHV3-7/SCARB1/LGALS3/IGHV3-73/PCDH12
GOBP_ESTABLISHMENT_OF_ORGANELLE_LOCALIZATION	GOBP_ESTABLISHMENT_OF_ORGANELLE_LOCALIZATION	337	0.445335	1.74532	9.76809e-07	2.29946e-05	1.74758e-05	1290	tags=15%, list=11%, signal=14%	ADGRE2/AREG/MILR1/DLGAP5/ITGA4/PIK3CG/NDC80/CD300A/MYO1F/KIF14/LYN/RAC2/CD84/BTK/CENPF/FGR/CENPE/CCNB1/NUSAP1/MAD2L1/AURKB/SYT11/TCIRG1/MREG/KIF18A/LAT2/HMOX1/CENPA/SYK/PLK1/NEFL/SEC24D/C12orf4/GEM/COL7A1/CTSZ/KIF2C/CDT1/RAB27A/CDCA8/RAB27B/NDE1/LAT/PIK3CD/FES/MYO5A/FHOD1/EML3/KIF5C/CDH3/NUP62/PSRC1
GOBP_POSITIVE_REGULATION_OF_LEUKOCYTE_MEDIATED_IMMUNITY	GOBP_POSITIVE_REGULATION_OF_LEUKOCYTE_MEDIATED_IMMUNITY	99	0.586333	2.01761	1.00842e-06	2.36475e-05	1.7972e-05	1453	tags=33%, list=12%, signal=30%	ITGAM/ITGB2/VAV1/CRTAM/TYROBP/C3/CLEC7A/IL1B/CD1D/PTPRC/SASH3/BTK/PTAFR/IL6/NOD2/TNF/NLRP3/TGFB1/IL12RB1/CD1E/IL18R1/IL18RAP/CD1B/LAG3/CD28/TICAM1/KLRD1/STX4/TBX21/IL18/DDX21/SH2D1A/GATA3
GOBP_T_CELL_ACTIVATION_INVOLVED_IN_IMMUNE_RESPONSE	GOBP_T_CELL_ACTIVATION_INVOLVED_IN_IMMUNE_RESPONSE	86	0.611536	2.05633	1.0739e-06	2.49907e-05	1.89928e-05	1453	tags=42%, list=12%, signal=37%	FCGR2B/CD86/FCER1G/LILRB1/GPR183/ITGAL/SLC11A1/APBB1IP/LCP1/HLX/IL6/SPN/CCL19/TP53/BCL3/NLRP3/CD80/BCL6/BATF/RELB/ICAM1/LEF1/IL12RB1/RAB27A/IL18R1/MYB/JAK3/SEMA4A/ENTPD7/MDK/IFNG/LY9/TBX21/IL18/LGALS3/GATA3
GOBP_OSTEOCLAST_DIFFERENTIATION	GOBP_OSTEOCLAST_DIFFERENTIATION	75	0.623607	2.03301	1.0706e-06	2.49907e-05	1.89928e-05	1436	tags=31%, list=12%, signal=27%	CCR1/TYROBP/LILRB1/LILRB4/CSF1R/LTF/TNFRSF11A/GPR183/RASSF2/TREM2/INPP5D/TNF/TCIRG1/DCSTAMP/SBNO2/FBN1/SNX10/IFNG/FSTL3/LRRK1/CSF1/TLR4/TNFSF11
GOBP_HETEROTYPIC_CELL_CELL_ADHESION	GOBP_HETEROTYPIC_CELL_CELL_ADHESION	52	0.70019	2.15384	1.08724e-06	2.51095e-05	1.90831e-05	746	tags=33%, list=6%, signal=31%	LILRB2/ITGA4/ITGB2/IL1B/CD1D/PTPRC/ITGAX/CD44/FGG/IL1RN/CD2/LCK/TNF/FGB/ITGA5/FGA/IL10
GOBP_PLATELET_ACTIVATION	GOBP_PLATELET_ACTIVATION	138	0.542331	1.94857	1.08624e-06	2.51095e-05	1.90831e-05	1095	tags=26%, list=9%, signal=24%	GNA15/FCER1G/VAV1/PLEK/PIK3CG/COL1A1/LYN/FN1/COL1A2/COMP/FGG/PLA2G4A/PF4/ARRB2/F2RL2/IL6/LCP2/PIK3R5/PRKCB/LCK/DGKA/FGB/HBB/PTPN6/SYK/SLC7A11/FGA/THBD/RAP2B/MERTK/TRPC6/DGKI/COL3A1/SH2B3/ITPR3/AXL
GOBP_WOUND_HEALING	GOBP_WOUND_HEALING	435	0.412906	1.65862	1.09502e-06	2.51936e-05	1.9147e-05	1340	tags=22%, list=11%, signal=20%	CD36/GNA15/FAP/FCER1G/VAV1/ALOX5/PLEK/PIK3CG/CLEC7A/COL1A1/SERPINB2/EREG/HPSE/SERPINE1/LYN/PLAUR/SLC11A1/CD44/REG1A/FN1/NFE2/COL1A2/COMP/FGG/PLA2G4A/MMP12/S100A8/CXCR4/PF4/ARRB2/F2RL2/EPHB2/IL6/LCP2/PIK3R5/ENTPD1/PRKCB/COL5A1/LCK/TNFRSF12A/TNF/SYT11/DGKA/FGB/HBB/PTPN6/PLAU/DUSP10/ITGA5/HMOX1/TNC/HBD/SYK/TGFB1/SLC7A11/FGA/WNT4/THBD/RAP2B/MCAM/MMRN1/WAS/F13A1/MICAL1/IRF1/MERTK/WNT5B/CASP3/P2RX7/RAB…
GOBP_REGULATION_OF_PATTERN_RECOGNITION_RECEPTOR_SIGNALING_PATHWAY	GOBP_REGULATION_OF_PATTERN_RECOGNITION_RECEPTOR_SIGNALING_PATHWAY	77	0.625718	2.05755	1.11197e-06	2.54875e-05	1.93704e-05	780	tags=26%, list=7%, signal=24%	CD36/TLR1/TLR2/PTPN22/LTF/CD300A/CD14/LYN/LILRA2/LY96/ARRB2/TLR6/NOD2/RNF125/IRF7/TLR5/IRF1/SLC15A3/CYBA/NR1H3
GOCC_MIDBODY	GOCC_MIDBODY	141	0.540857	1.94982	1.15508e-06	2.63765e-05	2.0046e-05	1625	tags=24%, list=14%, signal=21%	CEP55/SHCBP1/KIF14/KIF20A/CENPF/KIF4A/CENPE/KIF23/ECT2/BIRC5/CDK1/PRC1/CAPG/NEK2/AURKB/BCL3/CELF2/AURKA/KIF20B/PLK1/MICAL1/GEM/URB2/CDCA8/CCDC69/EML3/NUP62/PSRC1/DDX11/IL16/PITPNM1/GNAI2/KEAP1/NAT10
GOBP_CELLULAR_COMPONENT_DISASSEMBLY	GOBP_CELLULAR_COMPONENT_DISASSEMBLY	427	0.412088	1.65396	1.16597e-06	2.65258e-05	2.01594e-05	2802	tags=30%, list=23%, signal=24%	C1QB/MMP1/C1QA/TOP2A/ITGAM/MMP3/FAP/MMP9/PLEK/C3/CTSS/TPX2/TREM2/CD44/NFE2/MMP10/LCP1/MYC/ADRB2/CX3CR1/TIGAR/CCNB1/CDK1/MMP12/IL6/CAPG/BAX/PRKCB/TNF/TP53/KIF18A/MMP8/TWF2/FSCN1/STMN3/CCNB2/TGFB1/HMGA1/PLK1/MICAL1/LRP1/ATP13A2/CASP3/BMP1/KIF2C/DKK1/MMP7/MMP19/ADAM8/TIMP1/KIF18B/HK2/MMP2/SMARCD3/PPP1CA/PLK3/MCOLN1/MAP4K4/FRAT2/MMP13/TSPO/DFFB/MAP1S/CAPN1/TMEM39B/MRPL12/FRAT1/FLII/ELANE/ATG7/CDK5/NA…
GOBP_T_HELPER_1_TYPE_IMMUNE_RESPONSE	GOBP_T_HELPER_1_TYPE_IMMUNE_RESPONSE	34	0.762435	2.13116	1.20331e-06	2.72735e-05	2.07277e-05	1476	tags=65%, list=12%, signal=57%	IL1B/CCR2/EBI3/SLC11A1/PLA2G4A/HLX/SPN/CCL19/BCL3/CD80/RELB/LEF1/IL12RB1/IL27RA/IL18R1/IL33/JAK3/SEMA4A/HRAS/IL18/TLR4/IL1RL1
GOBP_NEGATIVE_REGULATION_OF_DEFENSE_RESPONSE	GOBP_NEGATIVE_REGULATION_OF_DEFENSE_RESPONSE	160	0.521025	1.8989	1.2605e-06	2.8464e-05	2.16325e-05	1231	tags=24%, list=10%, signal=22%	FCGR2B/VSIG4/AOAH/ALOX5/PBK/LILRB1/TNFAIP6/TNFRSF1B/PTPRC/ADA/HAMP/CST7/MMP12/ARRB2/FPR2/NOD2/CD96/SAMHD1/SYT11/RNF125/SERPINF1/NLRP3/HGF/DUSP10/SLAMF8/MICB/SOCS3/IL10/NR1H3/FNDC4/NMI/PTGIS/PTPN2/MDK/NT5E/KLRD1/TNFAIP3/IFI16
GOBP_RECEPTOR_MEDIATED_ENDOCYTOSIS	GOBP_RECEPTOR_MEDIATED_ENDOCYTOSIS	233	0.47555	1.78959	1.32048e-06	2.97084e-05	2.25782e-05	1391	tags=24%, list=12%, signal=21%	CD36/CD163/CXCL8/MSR1/FCGR2B/ITGA4/MARCO/ITGAM/ITGB2/FCER1G/C3/LILRB1/LILRB4/CXCR2/APOC1/GREM1/MRC1/CD14/SERPINE1/HP/SELE/ADRB2/IGHV3-23/ARRB2/HTR2B/FPR2/CCL19/SYT11/HBB/STAB1/ASGR1/SYK/COLEC12/SIGLEC1/IGKC/GRK2/LRP1/RAMP1/DKK1/DLG4/PDLIM7/RIN3/IGLV3-19/JCHAIN/BMP2K/AP2S1/RAB31/MICALL1/IGHV4-34/AP4E1/HSPG2/IGHV3-7/SCARB1/IGLV6-57/MX2
GOBP_POSITIVE_REGULATION_OF_I_KAPPAB_KINASE_NF_KAPPAB_SIGNALING	GOBP_POSITIVE_REGULATION_OF_I_KAPPAB_KINASE_NF_KAPPAB_SIGNALING	140	0.543398	1.95672	1.46642e-06	3.28705e-05	2.49814e-05	2589	tags=44%, list=22%, signal=35%	CD36/LTF/S100A12/ECT2/HTR2B/CASP1/TLR6/PRKCB/NOD2/SECTM1/TNF/CCL19/S100B/HMOX1/TGM2/PLK2/SLC20A1/MYD88/CD4/CARD9/IKBKE/UBD/S100A4/CASP8/TICAM1/NUP62/ECM1/BIRC3/IRAK1/GOLT1B/FASLG/DDX21/TRIM38/TLR4/TNFSF11/RHOC/TRIM21/PIM2/TNFRSF10B/LGALS1/FLNA/MAP3K14/LITAF/CCR7/TRIM25/TNFRSF1A/CD40/FADD/LPAR1/REL/RELA/CCDC22/BCL10/GPRC5B/TRIM27/TRIM14/IRAK4/CANT1/TRIM32/TNIP2/TRADD
GOBP_POSITIVE_REGULATION_OF_REACTIVE_OXYGEN_SPECIES_BIOSYNTHETIC_PROCESS	GOBP_POSITIVE_REGULATION_OF_REACTIVE_OXYGEN_SPECIES_BIOSYNTHETIC_PROCESS	44	0.703737	2.09412	1.6124e-06	3.60103e-05	2.73676e-05	1193	tags=39%, list=10%, signal=35%	CD36/PTX3/ITGB2/CLEC7A/IL1B/PTGS2/TLR6/TNF/HBB/SOD2/MMP8/ICAM1/CYBA/RAB27A/IFNG/TICAM1/P2RX4
GOBP_LEUKOCYTE_APOPTOTIC_PROCESS	GOBP_LEUKOCYTE_APOPTOTIC_PROCESS	84	0.607581	2.03714	1.69099e-06	3.76276e-05	2.85968e-05	1778	tags=43%, list=15%, signal=37%	LILRB1/LYN/BTK/HCLS1/ADA/IL7R/CCL5/CLC/IL6/BAX/NOD2/AURKB/CCL19/TP53/IRF7/SLC7A11/BCL6/PLEKHO2/IL10/IDO1/MERTK/CASP3/RAG1/ADAM8/JAK3/PIK3CD/AXL/CD3G/KITLG/FASLG/LGALS3/CD27/ADAM17/MEF2C/FAS/CCR7
GOBP_CARBOXYLIC_ACID_TRANSPORT	GOBP_CARBOXYLIC_ACID_TRANSPORT	217	-0.435944	-1.79619	1.72521e-06	3.82496e-05	2.90695e-05	1038	tags=24%, list=9%, signal=23%	SLC16A2/RAB3A/PLA2G12A/SLC16A7/SLC7A7/NR0B2/MAP2K6/DRD3/PER2/OXT/CASR/DRD4/STRA6/SLC6A8/NR1H4/PLA2G1B/SLC22A3/FOLR1/SLC16A4/SLC26A1/SFXN1/AVPR1A/SLC10A1/SLC17A4/KMO/SLC38A3/ABCG2/ACE/SLC3A1/SLC19A2/LRP2/SLC22A2/SLC26A4/SLC25A10/SLC6A13/ABCC6/SLC1A1/SLC22A13/UMOD/KCNJ10/SLC13A3/SLC47A1/SLC17A3/SLC10A2/SLC7A9/SLC22A6/SLC13A2/CYP4F2/SLC17A1/ABCC2/CYP4A11/ACE2/SLC5A12
GOCC_FICOLIN_1_RICH_GRANULE_LUMEN	GOCC_FICOLIN_1_RICH_GRANULE_LUMEN	114	0.559668	1.9636	1.8093e-06	3.99686e-05	3.03759e-05	3483	tags=53%, list=29%, signal=38%	FCN1/MNDA/MMP9/ALOX5/TNFAIP6/CTSS/CFD/BIN2/HK3/PYGL/QPCT/HBB/PLEKHO2/CTSZ/PDAP1/HSPA6/COTL1/IMPDH1/AMPD3/CAPN1/GMFG/ATG7/SERPINA1/IMPDH2/PKM/FGL2/MVP/PSMC3/PRDX4/MAPK1/VCP/CSTB/MAPK14/GLB1/LTA4H/OSTF1/CANT1/GUSB/CST3/GSN/GSDMD/ARPC5/PSMD12/COMMD9/PSMD2/ILF2/PSMD7/ACLY/PSMD14/PSMD13/GPI/ACTR2/KPNB1/APAF1/PRG2/CTSB/CTSD/FTH1/COMMD3/ARSB
GOBP_REGULATION_OF_CELL_DIVISION	GOBP_REGULATION_OF_CELL_DIVISION	129	0.538813	1.91039	1.86654e-06	4.10841e-05	3.12237e-05	1244	tags=26%, list=10%, signal=24%	EVI2B/IL1B/PPBP/EREG/KIF14/KIF20A/CDC6/KIF23/MYC/ECT2/E2F8/PRC1/HTR2B/PGF/AURKB/AURKA/ORC6/VEGFC/TGFB1/KIF20B/PLK1/BRCA2/PLK2/CDK2AP2/BLM/KIF18B/OSM/TGFB2/IL1A/CDC25B/MDK/SOX17/PLK3/NUP62
GOBP_URATE_METABOLIC_PROCESS	GOBP_URATE_METABOLIC_PROCESS	11	-0.912026	-2.08911	1.88906e-06	4.14303e-05	3.14868e-05	690	tags=64%, list=6%, signal=60%	SLC2A9/ABCG2/SLC22A11/UMOD/SLC17A3/SLC17A1/G6PC
GOBP_NEGATIVE_REGULATION_OF_LEUKOCYTE_MEDIATED_IMMUNITY	GOBP_NEGATIVE_REGULATION_OF_LEUKOCYTE_MEDIATED_IMMUNITY	47	0.700264	2.11936	1.93116e-06	4.22018e-05	3.20731e-05	618	tags=30%, list=5%, signal=28%	FCGR2B/LILRB1/LILRB4/CCR2/CD300A/PTPRC/CD84/IL7R/ARRB2/NOD2/CD96/PTPN6/HMOX1/BCL6
GOBP_REGULATION_OF_ANTIGEN_PROCESSING_AND_PRESENTATION	GOBP_REGULATION_OF_ANTIGEN_PROCESSING_AND_PRESENTATION	20	0.838939	2.12322	2.14514e-06	4.67105e-05	3.54997e-05	674	tags=45%, list=6%, signal=43%	LILRB2/FCGR2B/PYCARD/TREM2/SLC11A1/CD68/NOD2/CCL19/WAS
GOCC_MEMBRANE_MICRODOMAIN	GOCC_MEMBRANE_MICRODOMAIN	273	0.449231	1.71751	2.17993e-06	4.72991e-05	3.59471e-05	2025	tags=30%, list=17%, signal=26%	CD36/MS4A4A/TLR1/OLR1/HCK/ITGAM/ITGB2/TLR2/CD48/TNFRSF1B/HPSE/PTPRC/TREM2/CD14/LYN/SELE/BTK/INPP5D/BAALC/LCP2/TLR6/CD2/EFHD2/LCK/TNF/HAS2/KIF18A/LAT2/HMOX1/RGS19/SELPLG/RAP2B/LRP8/ICAM1/CSK/CORO1C/CASP3/CD4/LTB4R/SERPINH1/PTGIS/LAT/KCNMA1/ZAP70/CASP8/DAPK3/PI4K2A/GPC1/LRP4/MS4A1/SCARB1/FASLG/CDH2/ATP1B3/ABCA1/PRTN3/GNAI2/CD8A/RET/SLC9A1/GPM6B/EHD2/ADAM17/FAS/EDNRB/TNFRSF1A/MYOF/TRPM8/S100A10/ARID…
GOMF_RECEPTOR_REGULATOR_ACTIVITY	GOMF_RECEPTOR_REGULATOR_ACTIVITY	380	0.420494	1.67636	2.20993e-06	4.778e-05	3.63126e-05	1681	tags=27%, list=14%, signal=24%	AREG/CXCL8/CXCL13/CXCL6/CCL18/CCL23/CXCL1/LILRB4/IL1B/PPBP/EREG/CCL4/LYPD1/CCL8/CCL7/GREM1/EBI3/REG1A/INHBA/CXCL2/IL1RN/CRLF1/CXCL3/GAL/HAMP/CCL20/CCL5/STC1/PF4/IL6/CXCL10/CXCL11/PGF/TNFSF8/LY6H/CXCL5/SECTM1/TNF/LTB/CCL19/CCL2/PTHLH/PXDN/HGF/VEGFC/TGFB1/RETN/WNT4/LIF/TYMP/TNFSF14/INHBB/NDP/SEMA7A/IL10/CKLF/WNT5B/TNFRSF11B/BMP1/TNFSF15/DKK1/CCL22/FBN1/SEMA3F/IL33/IL32/TIMP1/HBEGF/CCL11/OSM/SEMA4A/…
GOBP_B_CELL_PROLIFERATION	GOBP_B_CELL_PROLIFERATION	76	0.616993	2.02252	2.22156e-06	4.78617e-05	3.63746e-05	1488	tags=38%, list=12%, signal=34%	FCGR2B/MNDA/TYROBP/CD180/NCKAP1L/CD300A/GPR183/PTPRC/SASH3/LYN/BTK/INPP5D/ADA/IL7R/BAX/CD38/BCL6/LEF1/IL10/CASP3/TNFRSF4/MZB1/TICAM1/IL7/MS4A1/CTLA4/IKZF3/TLR4/CD70
GOBP_INORGANIC_ANION_TRANSPORT	GOBP_INORGANIC_ANION_TRANSPORT	131	-0.496835	-1.93606	2.24873e-06	4.82763e-05	3.66897e-05	1114	tags=25%, list=9%, signal=23%	GABRB2/SLC4A5/ANO3/CLCN6/FXYD3/FXYD1/CCT8L2/CLCN4/CRY2/CASR/AQP6/GABRB3/GABRR2/SLC26A1/SLC37A4/CLCNKB/SLC4A1/ABCB1/SLC26A4/CLCN5/SLC25A10/ABCC6/SLC4A4/SLC1A1/SLC22A11/SLC12A1/SLC17A3/SLC12A3/SLC34A1/SLC22A6/SLC17A1/SLC22A8/SLC13A1
GOBP_RESPONSE_TO_TUMOR_NECROSIS_FACTOR	GOBP_RESPONSE_TO_TUMOR_NECROSIS_FACTOR	252	0.462392	1.75528	2.33695e-06	4.99944e-05	3.79954e-05	1980	tags=31%, list=17%, signal=26%	CXCL8/CCL18/CCL23/TNFRSF1B/TNFRSF11A/COL1A1/CCL4/PYCARD/CCL8/CCL7/LAPTM5/CD14/SELE/ANKRD1/HAMP/CCL20/CCL5/TNFRSF17/CEBPA/SPHK1/CASP1/TNFSF8/TNFRSF12A/TNF/LTB/CCL19/TP53/GBP2/CCL2/AIM2/HAS2/SYK/TNFSF14/DCSTAMP/ICAM1/TRAF1/GBP1/CASP3/TNFRSF11B/TNFSF15/TNFRSF4/CLDN1/CCL22/UBD/GGT5/CCL11/PTPN2/CASP8/PSMB10/HYAL3/TNFAIP3/TNFRSF9/BIRC3/FABP4/CASP4/TNFSF11/GATA3/CD27/CD70/PID1/NR1D1/PSMD5/LIMS1/CCL13/PO…
GOBP_ALPHA_BETA_T_CELL_DIFFERENTIATION	GOBP_ALPHA_BETA_T_CELL_DIFFERENTIATION	88	0.603017	2.03872	2.39871e-06	5.11361e-05	3.88631e-05	1453	tags=41%, list=12%, signal=36%	CD86/LILRB4/NCKAP1L/GPR183/SASH3/ADA/HLX/IL6/TNFSF8/SPN/ITK/CCL19/BCL3/NLRP3/RUNX3/RUNX1/SYK/CD80/BCL6/BATF/RELB/IRF1/LEF1/IL12RB1/IL18R1/MYB/JAK3/SEMA4A/ENTPD7/ZAP70/IFNG/LY9/CBFB/TBX21/IL18/GATA3
GOBP_B_CELL_DIFFERENTIATION	GOBP_B_CELL_DIFFERENTIATION	111	0.564583	1.97251	2.51219e-06	5.33687e-05	4.05599e-05	1619	tags=34%, list=14%, signal=30%	FCGR2B/ITGA4/NCKAP1L/GPR183/EZH2/PTPRC/DOCK10/BTK/INHBA/INPP5D/ADA/IL6/BAX/HHEX/TP53/BCL3/TCIRG1/PTPN6/SYK/SLAMF8/BCL6/DCLRE1C/IL10/RAG1/ADGRG3/JAK3/PTPN2/LYL1/POU2AF1/MFNG/IL7/MS4A1/PPP2R3C/CD79B/IKZF3/CD27/LFNG/LGALS1
GOCC_BASOLATERAL_PLASMA_MEMBRANE	GOCC_BASOLATERAL_PLASMA_MEMBRANE	173	-0.459853	-1.86557	2.62937e-06	5.56641e-05	4.23044e-05	963	tags=24%, list=8%, signal=22%	SLC7A7/CXADR/CASR/ADCY8/LIN7A/CNNM2/CDH17/SLC2A9/RHBG/ERBB4/FOLR1/SLC26A1/ANK3/SLC10A1/KCNJ16/SLC38A3/ERBB3/CDH16/MAP7/RAB17/SLC4A1/ATP6V1B1/EPCAM/DLG2/AQP2/SLC6A13/ANK2/ABCC6/SLC4A4/UMOD/KCNJ10/SLC13A3/SLC47A1/SLC22A7/ABCA8/SLC22A6/RHCG/MTTP/CLDN8/SLC22A8/SLCO4C1
GOBP_NEGATIVE_REGULATION_OF_MITOTIC_CELL_CYCLE	GOBP_NEGATIVE_REGULATION_OF_MITOTIC_CELL_CYCLE	250	0.464264	1.75777	2.76876e-06	5.84123e-05	4.4393e-05	2235	tags=28%, list=19%, signal=24%	FAP/BUB1B/NDC80/EZH2/TTK/CDC6/CDC20/CENPF/CDKN2B/E2F8/CCNB1/CDK1/BUB1/BAX/CHEK1/MAD2L1/TNF/AURKB/RGCC/TP53/CCL2/AURKA/GTSE1/TGFB1/NABP1/BCL6/PLK1/PLK2/ZWINT/CDK2AP2/IL10/CDT1/ZWILCH/BLM/AVEN/DONSON/PML/SOX4/PSMB10/TRIP13/PLK3/TIPIN/CDC25C/ORC1/GPR132/FBXO5/CHFR/CARM1/HMGA2/SFN/TRIAP1/DACT1/SPDL1/PSMD5/HECA/KNTC1/CASP2/PCNA/ARID3A/CDKN2C/PSMB8/RFWD3/CDKN2D/NLE1/CDKN2A/CDK2/PSMC3/GPNMB/GADD45GIP1/P…
GOBP_REGULATION_OF_RESPONSE_TO_CYTOKINE_STIMULUS	GOBP_REGULATION_OF_RESPONSE_TO_CYTOKINE_STIMULUS	142	0.520583	1.88052	2.86034e-06	6.01361e-05	4.57031e-05	2271	tags=39%, list=19%, signal=32%	TLR2/PYCARD/PTPRC/IL1R2/LAPTM5/TREM2/IL1RN/CCL5/MMP12/CXCR4/SPHK1/CASP1/IL6/TNF/SAMHD1/PTPN6/PXDN/IRF7/RUNX1/SYK/SOCS3/IFNAR2/TRAF1/NR1H3/IKBKE/PTPN2/IFNGR2/CASP8/SH2B3/AXL/IFNG/TNFAIP3/CBFB/IL7/ECM1/BIRC3/IRAK1/ZBP1/CSF1/CASP4/TLR4/ABCE1/ADAM17/TNFRSF1A/TTLL12/FADD/TRAIP/CAV1/IL1R1/TXK/PIAS4/IFIH1/PPARG/IFNGR1/CARD8
GOMF_XENOBIOTIC_TRANSMEMBRANE_TRANSPORTER_ACTIVITY	GOMF_XENOBIOTIC_TRANSMEMBRANE_TRANSPORTER_ACTIVITY	26	-0.764896	-2.18664	2.93932e-06	6.15843e-05	4.68037e-05	312	tags=38%, list=3%, signal=38%	SLC22A5/ABCG2/SLC22A2/ABCB1/SLC6A13/ABCC6/SLC47A1/SLC17A3/ABCA8/ABCC2
GOBP_REGULATION_OF_NIK_NF_KAPPAB_SIGNALING	GOBP_REGULATION_OF_NIK_NF_KAPPAB_SIGNALING	77	0.612675	2.01466	2.98534e-06	6.23342e-05	4.73737e-05	882	tags=29%, list=7%, signal=27%	TLR7/CD86/TLR2/PTPN22/IL1B/RASSF2/GREM1/LAPTM5/TREM2/CD14/SPHK1/NOD2/TNF/CCL19/BCL3/NLRP3/MMP8/TNFSF14/PTP4A3/NMI/IL18R1/ADGRG3
GOBP_MAST_CELL_ACTIVATION	GOBP_MAST_CELL_ACTIVATION	52	0.688651	2.11834	3.15403e-06	6.54086e-05	4.97101e-05	1027	tags=35%, list=9%, signal=32%	ADGRE2/MILR1/PIK3CG/S100A12/CD300A/LYN/RAC2/CD84/BTK/FGR/LCP2/LAT2/HMOX1/SYK/C12orf4/LAT/PIK3CD/FES
GOBP_DNA_DEPENDENT_DNA_REPLICATION	GOBP_DNA_DEPENDENT_DNA_REPLICATION	116	0.553264	1.94763	3.15121e-06	6.54086e-05	4.97101e-05	2246	tags=41%, list=19%, signal=33%	CDC6/CCNE2/E2F8/GINS2/SAMHD1/BAZ1A/ORC6/RAD51/GINS1/BCL6/HMGA1/MCM10/BRCA2/CDT1/BLM/ZPR1/WDHD1/MCM5/TIMELESS/DBF4/DONSON/GINS4/CDC45/POLE2/CDC34/TIPIN/ORC1/FBXO5/ZNF365/DDX21/RFC2/DDX11/FEN1/POLD4/DNA2/ATG7/PCNA/DSCC1/THOC1/SMARCAL1/CCNE1/TRAIP/RFWD3/POLG2/NOC3L/RFC4/MCMBP
GOBP_HOMEOSTASIS_OF_NUMBER_OF_CELLS	GOBP_HOMEOSTASIS_OF_NUMBER_OF_CELLS	205	0.480997	1.79397	3.20781e-06	6.62984e-05	5.03864e-05	1917	tags=28%, list=16%, signal=24%	CXCL6/PMAIP1/NCKAP1L/CORO1A/GPR183/EZH2/SPI1/RASSF2/DOCK10/SASH3/LYN/HCLS1/INHBA/INPP5D/ADA/IL7R/HAMP/TNFRSF17/IKZF1/IL6/BAX/TCIRG1/HMOX1/CCNB2/SLC7A11/BCL6/TNFSF14/G6PD/MERTK/CASP3/RAG1/JAK3/PTPN2/PIK3CD/SOX4/SH2B3/AXL/ALAS2/TNFAIP3/KITLG/IL7/ISG15/SIT1/PPP2R3C/LIPA/CDH2/CSF1/GATA3/SOX9/HOXB6/ADAM17/MEF2C/FAS/CCR7/ALAS1/ACIN1/FLT3/FADD
GOCC_ENDOCYTIC_VESICLE	GOCC_ENDOCYTIC_VESICLE	248	0.467392	1.76788	3.30305e-06	6.80361e-05	5.1707e-05	1485	tags=21%, list=12%, signal=19%	CD36/CD163/CYBB/TLR1/TLR7/NCF2/MSR1/MARCO/TLR2/CTSS/LTF/CORO1A/NCF4/RAC2/HP/SLC11A1/ARRB2/SPHK1/TLR6/NOD2/ZYX/SYT11/TCIRG1/HBB/STAB1/SYK/COLEC12/WNT4/WAS/RAB32/CYBA/LRP1/WNT5B/STX6/GNLY/ADAM8/HBEGF/DLG4/RIN3/ATP6V0A2/ENTPD7/AP2S1/RAB31/CEMIP/MCOLN1/HLA-DQB1/STX4/SCARB1/TAP1/CTLA4/FMNL1/RAB35/ABCA1
GOCC_SPINDLE	GOCC_SPINDLE	279	0.451832	1.73502	3.37676e-06	6.93203e-05	5.2683e-05	1877	tags=24%, list=16%, signal=20%	DLGAP5/SHCBP1/BUB1B/CXCR2/TPX2/KIF14/KIF20A/TTK/CDC6/KIF11/SKA1/CDC20/CENPF/KIF4A/CENPE/ASPM/KIF23/ECT2/TACC3/BIRC5/CCNB1/CDK1/PRC1/CAPG/NUSAP1/MAD2L1/NEK2/KIF15/AURKB/AURKA/KIF18A/TRAT1/KIF20B/PLK1/PLK2/GEM/SAC3D1/KIF2C/CDCA8/NDE1/KIF18B/MAP7D1/CDC25B/CCDC69/HAUS2/EML3/PLK3/NUP62/PSRC1/PPP2R3C/FBXO5/PLK4/GPSM2/DDX11/MAP1S/RASSF1/ODF2/NUP85/SPDL1/SPOUT1/KNTC1/PRPF19/YEATS2/CNTRL/ARHGEF2/TTLL12
GOBP_B_CELL_RECEPTOR_SIGNALING_PATHWAY	GOBP_B_CELL_RECEPTOR_SIGNALING_PATHWAY	60	0.669178	2.11854	3.63766e-06	7.44256e-05	5.6563e-05	1395	tags=50%, list=12%, signal=44%	FCGR2B/MNDA/PTPN22/NCKAP1L/CD300A/PTPRC/IGHV4-28/IGHM/LYN/BTK/IGHV3-23/BAX/PRKCB/LCK/ITK/LPXN/PTPN6/CD38/TRDC/LAT2/RUNX1/SYK/IGKC/PIK3CD/IGHV4-34/CBFB/IGHV3-7/MS4A1/CD79B/CTLA4
GOBP_AMYLOID_BETA_CLEARANCE	GOBP_AMYLOID_BETA_CLEARANCE	35	0.731343	2.05205	3.79458e-06	7.73765e-05	5.88057e-05	413	tags=26%, list=3%, signal=25%	CD36/C5AR1/MSR1/MARCO/ITGAM/ITGB2/C3/TREM2/TNF
GOMF_G_PROTEIN_COUPLED_RECEPTOR_BINDING	GOMF_G_PROTEIN_COUPLED_RECEPTOR_BINDING	219	0.476777	1.79611	3.86543e-06	7.85584e-05	5.9704e-05	984	tags=18%, list=8%, signal=17%	CXCL8/MARCO/FCN1/CXCL13/CXCL6/GNA15/CCL18/C3/CCL23/CXCL1/CCR2/PPBP/CCL4/CCL8/CCL7/FPR1/CXCL2/CXCL3/GAL/CCL20/CCL5/PF4/ARRB2/CXCL10/CXCL11/CXCL5/CCRL2/CCL19/CCL2/WNT4/GRK2/NDP/CKLF/WNT5B/CCL22/TAC1/DLG4/CCL11/HOMER3/S1PR2
GOBP_INTERLEUKIN_2_PRODUCTION	GOBP_INTERLEUKIN_2_PRODUCTION	56	0.665125	2.07639	3.97702e-06	8.04534e-05	6.11441e-05	1289	tags=38%, list=11%, signal=34%	CD86/VSIG4/LILRB4/CLEC7A/IL1B/CCR2/PTPRC/SASH3/LAPTM5/NOD2/RUNX1/CD80/GBP1/CD4/CARD9/HOMER3/IL1A/LAG3/CD28/TNFAIP3/TBX21
GOBP_DNA_DAMAGE_RESPONSE_SIGNAL_TRANSDUCTION_BY_P53_CLASS_MEDIATOR	GOBP_DNA_DAMAGE_RESPONSE_SIGNAL_TRANSDUCTION_BY_P53_CLASS_MEDIATOR	90	0.591227	2.00553	3.98506e-06	8.04534e-05	6.11441e-05	1849	tags=33%, list=15%, signal=28%	PMAIP1/CD44/ANKRD1/E2F8/CCNB1/CDK1/TWIST1/FOXM1/BAX/RGCC/TP53/BCL3/AURKA/GTSE1/BATF/BRCA2/PLK2/SNAI1/MSX1/PML/SOX4/PLK3/CDC25C/HIC1/CARM1/SFN/TRIAP1/CASP2/PCNA/ARID3A
GOBP_FATTY_ACID_BETA_OXIDATION	GOBP_FATTY_ACID_BETA_OXIDATION	64	-0.6018	-2.07277	4.0711e-06	8.19191e-05	6.2258e-05	2605	tags=53%, list=22%, signal=42%	SCP2/ABCD3/PEX2/ADIPOQ/ECI1/ECHDC1/LEP/ACACB/ACOX1/CRAT/GCDH/ECHS1/PEX7/AUH/IVD/DECR2/ECHDC2/ECI2/CPT2/ACADS/ETFDH/ACAA2/HADH/ACADM/ACAT1/ACAA1/PPARA/BDH2/ACAD10/ACOX2/EHHADH/ACADL/SLC27A2/FABP1
GOBP_POSITIVE_REGULATION_OF_CHEMOKINE_PRODUCTION	GOBP_POSITIVE_REGULATION_OF_CHEMOKINE_PRODUCTION	48	0.689736	2.08539	4.15417e-06	8.33157e-05	6.33195e-05	1734	tags=52%, list=14%, signal=45%	TLR7/TLR2/CLEC7A/CSF1R/IL1B/PYCARD/IL6/TWIST1/NOD2/TNF/HMOX1/SYK/FFAR2/LRP1/MYD88/IL33/IL17RA/IFNG/TICAM1/IL7/TLR4/IL1RL1/ALOX15B/POSTN/ADAM17
GOMF_CCR_CHEMOKINE_RECEPTOR_BINDING	GOMF_CCR_CHEMOKINE_RECEPTOR_BINDING	28	0.772671	2.12821	4.22127e-06	8.43839e-05	6.41313e-05	948	tags=50%, list=8%, signal=46%	CXCL13/CCL18/CCL23/CCR2/CCL4/CCL8/CCL7/CCL20/CCL5/CCRL2/CCL19/CCL2/CCL22/CCL11
GOCC_COLLAGEN_CONTAINING_EXTRACELLULAR_MATRIX	GOCC_COLLAGEN_CONTAINING_EXTRACELLULAR_MATRIX	335	0.42469	1.66095	4.53009e-06	9.02613e-05	6.8598e-05	1936	tags=34%, list=16%, signal=29%	C1QB/C1QA/ADAMDEC1/SERPINA3/FCN1/HAPLN1/MMP9/COL6A3/CTSS/PRG4/COL1A1/FCN2/TGFBI/GREM1/SERPINE1/FN1/VCAN/COL1A2/COMP/FGG/CFP/S100A9/SRPX/S100A8/PF4/CLC/COL5A2/SLPI/COL5A1/SRPX2/ADAMTS2/SERPINF1/ADAMTS1/COL11A1/FGB/PXDN/ANGPT2/MMP8/ADAM19/MFAP2/ANGPTL4/FBN2/TNC/EMILIN1/THBS2/LOXL2/TGFB1/CSPG4/TGM2/FGA/LTBP2/MMRN1/ICAM1/F13A1/MXRA5/NDP/SEMA7A/COL7A1/CTSZ/WNT5B/LAMA4/PCOLCE/LAMC2/COL6A2/SERPINH1/FBN1…
GOBP_ISOPRENOID_METABOLIC_PROCESS	GOBP_ISOPRENOID_METABOLIC_PROCESS	106	-0.528874	-1.97028	4.5696e-06	9.0752e-05	6.8971e-05	877	tags=24%, list=7%, signal=22%	CYP2E1/STRA6/UGT1A8/ALDH1A1/TTR/GPC5/BCO1/CRABP1/APOA1/AKR1C3/ALDH3A2/GPC3/ADH1C/PECR/SDC1/LRP2/HMGCS2/CYP3A4/CYP2C8/ALDH8A1/APOM/CYP3A5/RBP4/APOC3/ADH6
GOMF_MONOOXYGENASE_ACTIVITY	GOMF_MONOOXYGENASE_ACTIVITY	76	-0.57491	-2.04608	4.91211e-06	9.72374e-05	7.38998e-05	877	tags=28%, list=7%, signal=26%	CYP2E1/CYP2J2/FMO3/CYP3A43/AKR1C3/KMO/TYRP1/FMO5/CYP39A1/FMO4/FMO2/CYP3A4/CYP2C8/FMO1/CYP27B1/PAH/CYP3A5/CYP17A1/CYP4F2/CYP4A11/CYP2B6
GOBP_POSITIVE_REGULATION_OF_PROTEIN_KINASE_ACTIVITY	GOBP_POSITIVE_REGULATION_OF_PROTEIN_KINASE_ACTIVITY	432	0.407106	1.63494	4.95524e-06	9.77738e-05	7.43075e-05	1441	tags=19%, list=12%, signal=18%	AREG/C5AR1/CD86/PBK/LILRA5/PIK3CG/CSF1R/IL1B/LTF/TNFRSF11A/S100A12/NCKAP1L/CD300A/EREG/EZH2/TPX2/PTPRC/RASSF2/GREM1/KIF14/FPR1/CDC6/SLC11A1/CENPE/ECT2/ADRB2/MAP3K8/CCL5/CCNB1/CDK1/CXCR4/HTR2B/LCP2/PIK3R5/TLR6/NOD2/TNF/IGFBP6/RGCC/CCL19/HGF/ADCY7/VEGFC/SYK/TGFB1/CSPG4/LRP8/CKS2/CSK/CCND2/CD4/TNFSF15/ADCY3/DKK1/STK39/ADORA2B/BORA/ADAM8/HBEGF/DLG4/LAT/DBF4/S1PR2/TGFB2/CDC25B/MMD/CCDC88A/CEMIP/SHC1/H…
GOBP_DENDRITIC_CELL_DIFFERENTIATION	GOBP_DENDRITIC_CELL_DIFFERENTIATION	42	0.709343	2.08462	5.05953e-06	9.95094e-05	7.56266e-05	1881	tags=48%, list=16%, signal=40%	LILRB2/FCGR2B/LILRB1/SPI1/TREM2/LYN/ITGB6/IRF8/CCL19/BATF/RELB/DCSTAMP/UBD/AXL/BATF3/PRTN3/IRF4/CCR7/TRPM2/FLT3
GOCC_MICROBODY_LUMEN	GOCC_MICROBODY_LUMEN	37	-0.69767	-2.15096	5.17637e-06	0.00010148	7.71243e-05	2114	tags=57%, list=18%, signal=47%	CAT/HMGCL/ACOX1/NOS2/CRAT/PEX7/ECI2/PHYH/BAAT/DDO/ACAA1/ACOX2/HAO1/EPHX2/CRYM/EHHADH/AGXT/PIPOX/FABP1/DAO/HAO2
GOBP_POSITIVE_REGULATION_OF_CELL_CYCLE_PROCESS	GOBP_POSITIVE_REGULATION_OF_CELL_CYCLE_PROCESS	224	0.467018	1.76029	5.79898e-06	0.000113322	8.61238e-05	1742	tags=26%, list=15%, signal=23%	DLGAP5/FAP/DTL/IL1B/NDC80/EREG/EZH2/KIF14/CDC6/RAD51AP1/KIF23/ECT2/E2F8/CCNB1/CDK1/SPHK1/NUSAP1/BAX/MAD2L1/UBE2C/AURKB/RGCC/TP53/ADAMTS1/AURKA/GTSE1/WNT4/KIF20B/PLK2/CCND2/CDT1/CRLF3/DBF4/MSX1/PML/IL1A/CDC25B/SOX4/RRP8/SMARCD3/CD28/PLK3/NUP62/CDC25C/FBXO5/PLK4/GPSM2/CARM1/HMGA2/SFN/DDX11/FEN1/TRIAP1/PDGFB/ADAM17/CASP2/KLHL18/PCNA
GOBP_MYELOID_DENDRITIC_CELL_ACTIVATION	GOBP_MYELOID_DENDRITIC_CELL_ACTIVATION	25	0.794458	2.12925	6.17404e-06	0.000120266	9.14012e-05	1364	tags=48%, list=11%, signal=43%	DOCK2/PYCARD/SPI1/ITGB6/CD2/BATF/RELB/DCSTAMP/IL10/UBD/BATF3/SLAMF1
GOBP_MAST_CELL_ACTIVATION_INVOLVED_IN_IMMUNE_RESPONSE	GOBP_MAST_CELL_ACTIVATION_INVOLVED_IN_IMMUNE_RESPONSE	42	0.70612	2.07515	6.91979e-06	0.000134363	0.000102115	1027	tags=38%, list=9%, signal=35%	ADGRE2/MILR1/PIK3CG/CD300A/LYN/RAC2/CD84/BTK/FGR/LAT2/HMOX1/SYK/C12orf4/LAT/PIK3CD/FES
GOMF_AMINO_ACID_BINDING	GOMF_AMINO_ACID_BINDING	42	-0.663609	-2.10616	7.13569e-06	0.000137678	0.000104635	1113	tags=33%, list=9%, signal=30%	GNMT/GCHFR/THNSL2/CASR/ASS1/DDAH1/GAD1/GLDC/SHMT1/TM4SF5/SLC1A1/DDC/AGXT/DPYS
GOBP_REGULATION_OF_REACTIVE_OXYGEN_SPECIES_BIOSYNTHETIC_PROCESS	GOBP_REGULATION_OF_REACTIVE_OXYGEN_SPECIES_BIOSYNTHETIC_PROCESS	77	0.603266	1.98372	7.12165e-06	0.000137678	0.000104635	1193	tags=29%, list=10%, signal=26%	CD36/PTX3/ITGB2/ALOX5/CLEC7A/IL1B/CX3CR1/PTGS2/TLR6/TNF/HBB/SOD2/MMP8/ICAM1/CYBA/IL10/GLA/RAB27A/PTGIS/IFNG/TICAM1/P2RX4
GOBP_DEFENSE_RESPONSE_TO_GRAM_POSITIVE_BACTERIUM	GOBP_DEFENSE_RESPONSE_TO_GRAM_POSITIVE_BACTERIUM	55	0.655065	2.03046	7.19325e-06	0.000138351	0.000105146	794	tags=31%, list=7%, signal=29%	CD36/C5AR1/RNASE6/TLR2/LYZ/FCN2/FGR/IL7R/DEFA4/IL6/NOD2/TNFSF8/TNF/GBP2/MYD88/IL27RA/CARD9
GOBP_SULFUR_COMPOUND_TRANSPORT	GOBP_SULFUR_COMPOUND_TRANSPORT	35	-0.702123	-2.14558	7.25019e-06	0.000139007	0.000105645	503	tags=34%, list=4%, signal=33%	SLC26A1/SLC44A4/ABCG2/SLC3A1/SLC19A2/SLC26A4/SLC25A10/SLC6A13/SLC1A1/SLC13A3/SLC7A9/SLC13A1
GOBP_POSITIVE_REGULATION_OF_NF_KAPPAB_TRANSCRIPTION_FACTOR_ACTIVITY	GOBP_POSITIVE_REGULATION_OF_NF_KAPPAB_TRANSCRIPTION_FACTOR_ACTIVITY	134	0.529972	1.89133	7.33116e-06	0.000140119	0.00010649	1436	tags=25%, list=12%, signal=23%	CD36/ITGB2/TLR2/IL1B/LTF/TNFRSF11A/S100A12/PYCARD/GREM1/BTK/S100A9/CX3CR1/S100A8/SPHK1/TLR6/PRKCB/NOD2/TNF/AIM2/NLRP3/ICAM1/TRAF1/MYD88/IL18R1/IL18RAP/ADAM8/NFKB2/SLCO3A1/TICAM1/IRAK1/IL18/TRIM38/TLR4/TNFSF11
GOBP_REGULATION_OF_ANTIGEN_RECEPTOR_MEDIATED_SIGNALING_PATHWAY	GOBP_REGULATION_OF_ANTIGEN_RECEPTOR_MEDIATED_SIGNALING_PATHWAY	53	0.666833	2.05165	7.36275e-06	0.000140283	0.000106614	1432	tags=40%, list=12%, signal=35%	FCGR2B/PTPN22/LILRB4/CD300A/PTPRC/LAPTM5/LYN/ADA/PRKCB/LCK/KCNN4/LPXN/PTPN6/RUNX1/TRAT1/GBP1/PTPN2/PVRIG/CBFB/SH2D1A/LGALS3
GOBP_CD8_POSITIVE_ALPHA_BETA_T_CELL_ACTIVATION	GOBP_CD8_POSITIVE_ALPHA_BETA_T_CELL_ACTIVATION	21	0.825119	2.11469	7.52962e-06	0.000142572	0.000108354	721	tags=48%, list=6%, signal=45%	CRTAM/PTPN22/LILRB1/LILRB4/CLEC4A/NCKAP1L/TNFSF8/RUNX3/RUNX1/IRF1
GOBP_POSITIVE_REGULATION_OF_PRODUCTION_OF_MOLECULAR_MEDIATOR_OF_IMMUNE_RESPONSE	GOBP_POSITIVE_REGULATION_OF_PRODUCTION_OF_MOLECULAR_MEDIATOR_OF_IMMUNE_RESPONSE	81	0.601058	2.00396	7.52149e-06	0.000142572	0.000108354	1453	tags=36%, list=12%, signal=32%	CD36/PTPN22/LILRB1/CLEC7A/IL1B/PTPRC/SASH3/LAPTM5/IL6/SLC7A5/NOD2/NLRP3/TGFB1/FFAR2/SEMA7A/IL10/IL18R1/TNFRSF4/IL33/MZB1/CD28/TICAM1/CD244/STX4/TBX21/IL18/DDX21/TLR4/GATA3
GOBP_COMPLEMENT_ACTIVATION	GOBP_COMPLEMENT_ACTIVATION	79	0.602611	1.9938	7.73253e-06	0.000145961	0.000110929	1612	tags=42%, list=13%, signal=36%	C1QB/C1QA/C5AR1/C3AR1/FCN1/VSIG4/C3/IL1B/FCN2/CFD/IGHV4-28/IGHM/CFP/IGHV3-23/C2/RGCC/CFB/TRDC/IGKC/C1R/IGLV3-19/C5AR2/IGHV4-34/IGHV3-7/CD5L/IGLV6-57/C8G/C1S/IGHV3-73/IGLV1-40/IGKV4-1/C1RL/CFH
GOMF_TOLL_LIKE_RECEPTOR_BINDING	GOMF_TOLL_LIKE_RECEPTOR_BINDING	10	0.91838	1.97097	7.90264e-06	0.000148711	0.00011302	764	tags=90%, list=6%, signal=84%	CD36/TLR1/TLR2/LY96/S100A9/S100A8/TLR6/SYK/MYD88
GOBP_CELLULAR_LIPID_CATABOLIC_PROCESS	GOBP_CELLULAR_LIPID_CATABOLIC_PROCESS	167	-0.457778	-1.8465	7.97354e-06	0.000149584	0.000113683	1417	tags=31%, list=12%, signal=28%	LPIN1/ECHS1/PLA2G6/PEX7/APOA2/AUH/IVD/DECR2/ECHDC2/ECI2/CPT2/ACADS/PHYH/ETFDH/FABP6/ENPP2/FABP3/ACAA2/FABP2/HADH/PCCA/LIPC/ACADM/BCO1/CRABP1/MT3/ACAT1/APOA1/ABHD6/AKR1C3/ACAA1/PPARA/ALDH3A2/BDH2/PNPLA3/ACAD10/FAAH/ACOX2/HAO1/PECR/GDPD3/CEL/PCK2/EHHADH/PCK1/ACADL/SLC27A2/GBA3/APOC3/FABP1/HAO2/ANGPTL3
GOBP_REGULATION_OF_DEFENSE_RESPONSE_TO_VIRUS_BY_HOST	GOBP_REGULATION_OF_DEFENSE_RESPONSE_TO_VIRUS_BY_HOST	27	0.76896	2.09249	8.07307e-06	0.000150986	0.000114749	1214	tags=41%, list=10%, signal=37%	PTPN22/LILRB1/PYCARD/MMP12/APOBEC3F/AIM2/MICB/IL12RB1/TNFAIP3/IL15/APOBEC3G
GOBP_MONOVALENT_INORGANIC_CATION_HOMEOSTASIS	GOBP_MONOVALENT_INORGANIC_CATION_HOMEOSTASIS	130	-0.477345	-1.86772	8.14391e-06	0.000151845	0.000115402	1177	tags=25%, list=10%, signal=23%	TTPA/SLC9A2/CCKBR/CA2/SLC4A5/BCL2/DMXL1/SCNN1A/DRD3/OXT/ATP6V1G2/TFAP2B/PDK2/SCN7A/NEDD4L/AGT/SCNN1B/AVPR1A/PDK4/ATP12A/SLC9A3/SLC4A1/SLC26A4/ATP6V1B1/SLC4A4/UMOD/KCNJ10/ATP6V0A4/SLC12A1/SLC12A3/RHCG/CYP4F2/CYP4A11
GOBP_ANTIGEN_PROCESSING_AND_PRESENTATION_OF_PEPTIDE_ANTIGEN	GOBP_ANTIGEN_PROCESSING_AND_PRESENTATION_OF_PEPTIDE_ANTIGEN	164	0.497069	1.81693	8.31403e-06	0.000154545	0.000117453	1114	tags=15%, list=9%, signal=14%	CD36/CYBB/NCF2/FCGR2B/FCER1G/CTSS/CLEC4A/PYCARD/NCF4/TREM2/KIF11/SLC11A1/KIF4A/CENPE/KIF23/IFI30/KIF15/KIF18A/SEC24D/CYBA/KIF2C/CD209/PSMB10/AP2S1/LAG3
GOCC_PROTEIN_COMPLEX_INVOLVED_IN_CELL_ADHESION	GOCC_PROTEIN_COMPLEX_INVOLVED_IN_CELL_ADHESION	32	0.740709	2.08043	8.8146e-06	0.000163351	0.000124146	1582	tags=47%, list=13%, signal=41%	ITGA4/ITGAM/ITGB2/ITGAX/LYN/ITGAL/ITGB6/ITGA5/EMILIN1/CD80/ITGA10/CD28/CTLA4/ITGAE/ITGA2B
GOBP_RESPONSE_TO_INTERLEUKIN_1	GOBP_RESPONSE_TO_INTERLEUKIN_1	166	0.501389	1.84067	9.64477e-06	0.000178194	0.000135427	1206	tags=21%, list=10%, signal=19%	CXCL8/CCL18/CCL23/IL1B/TNFRSF11A/CCL4/PYCARD/CCL8/CCL7/IL1R2/SELE/ANKRD1/IL1RN/CCL20/MAP3K8/CCL5/IL6/NOD2/CCL19/GBP2/FGB/CCL2/HAS2/CD38/MAPK13/ICAM1/GBP1/MYD88/CCL22/PTGIS/CCL11/IL1A/PSMB10/HYAL3/MAPK11
GOBP_NATURAL_KILLER_CELL_MEDIATED_IMMUNITY	GOBP_NATURAL_KILLER_CELL_MEDIATED_IMMUNITY	50	0.681389	2.08251	1.01831e-05	0.000187007	0.000142124	1410	tags=34%, list=12%, signal=30%	VAV1/CRTAM/LILRB1/CORO1A/SLAMF7/ARRB2/CD96/PTPN6/GZMB/ULBP1/RAB27A/IL18RAP/LAG3/ULBP2/KLRD1/IL18/SH2D1A
GOBP_AGING	GOBP_AGING	251	0.453291	1.71909	1.01553e-05	0.000187007	0.000142124	1812	tags=28%, list=15%, signal=25%	BCL2A1/C1QA/IGFBP1/ITGB2/TNFRSF1B/UCP2/SPI1/SERPINE1/COMP/INPP5D/CD68/ADA/CDKN2B/HAMP/TWIST1/FOXM1/CHEK1/AURKB/TP53/SERPINF1/SOD2/VASH1/LOXL2/RETN/BCL6/HMGA1/ICAM1/BRCA2/PLK2/IL10/TYMS/LRP1/KCNMB1/DKK1/CLDN1/MMP7/TIMP1/ARNTL/CCL11/NFKB2/TRPC6/PML/NUDT1/ERO1A/HRAS/KYNU/P2RY1/DNMT3A/IL15/NUP62/GLRX2/IRAK1/LMNA/COL4A2/FBXO5/RAD54L/CARM1/HMGA2/RAD54B/TSPO/GRB2/ADM/LIMS1/ATG7/ALOX12/MNT/NPY5R/CASP2/LI…
GOBP_LYMPHOCYTE_HOMEOSTASIS	GOBP_LYMPHOCYTE_HOMEOSTASIS	44	0.677351	2.0156	1.02183e-05	0.00018709	0.000142187	1320	tags=39%, list=11%, signal=35%	PMAIP1/NCKAP1L/CORO1A/DOCK10/LYN/ADA/TNFRSF17/BAX/TCIRG1/CCNB2/TNFSF14/CASP3/RAG1/JAK3/TNFAIP3/SIT1/PPP2R3C
GOBP_CD4_POSITIVE_ALPHA_BETA_T_CELL_ACTIVATION	GOBP_CD4_POSITIVE_ALPHA_BETA_T_CELL_ACTIVATION	77	0.597134	1.96355	1.12712e-05	0.00020575	0.000156369	1453	tags=39%, list=12%, signal=34%	CD86/NCKAP1L/GPR183/SASH3/HLX/IL6/SPN/CCL19/BCL3/TCIRG1/NLRP3/RUNX3/RUNX1/CD80/BCL6/BATF/RELB/LEF1/IL12RB1/IL18R1/MYB/JAK3/SEMA4A/ENTPD7/IFNG/LY9/CBFB/TBX21/IL18/GATA3
GOMF_EXTRACELLULAR_MATRIX_STRUCTURAL_CONSTITUENT	GOMF_EXTRACELLULAR_MATRIX_STRUCTURAL_CONSTITUENT	137	0.507298	1.82121	1.13471e-05	0.000206516	0.000156951	1936	tags=39%, list=16%, signal=33%	HAPLN1/COL6A3/PRG4/COL1A1/TGFBI/FN1/VCAN/COL1A2/COMP/FGG/SRPX/COL5A2/COL5A1/SRPX2/COL11A1/FGB/PXDN/MFAP2/FBN2/TNC/EMILIN1/THBS2/FGA/LTBP2/MMRN1/MXRA5/COL7A1/CD4/LAMA4/PCOLCE/LAMC2/COL6A2/FBN1/AEBP1/NID2/MFGE8/COL3A1/ANOS1/HSPG2/COL4A1/ECM1/COL4A2/LUM/NID1/TFPI2/COL13A1/POSTN/LAMB3/BGN/THBS3/MFAP5/COL16A1/FGL2/LAMC1
GOCC_FICOLIN_1_RICH_GRANULE_MEMBRANE	GOCC_FICOLIN_1_RICH_GRANULE_MEMBRANE	49	0.67432	2.04829	1.14134e-05	0.000207105	0.000157399	1432	tags=43%, list=12%, signal=38%	LILRB2/ITGB2/FCER1G/NCKAP1L/CD300A/ITGAX/FPR1/SLC11A1/DOK3/FPR2/TCIRG1/SLC2A3/ADGRE3/SIGLEC5/NBEAL2/ADAM8/FCAR/DSG1/DSP/CD93/LGALS3
GOMF_SULFUR_COMPOUND_TRANSMEMBRANE_TRANSPORTER_ACTIVITY	GOMF_SULFUR_COMPOUND_TRANSMEMBRANE_TRANSPORTER_ACTIVITY	36	-0.692885	-2.12634	1.23567e-05	0.000223557	0.000169902	503	tags=36%, list=4%, signal=35%	SLC26A1/SLC44A4/ABCG2/SLC3A1/SLC19A2/SLC26A4/SLC25A10/SLC6A13/ABCC6/SLC1A1/SLC13A3/SLC7A9/SLC13A1
GOBP_REGULATION_OF_REACTIVE_OXYGEN_SPECIES_METABOLIC_PROCESS	GOBP_REGULATION_OF_REACTIVE_OXYGEN_SPECIES_METABOLIC_PROCESS	155	0.505237	1.84187	1.27853e-05	0.000230627	0.000175275	1193	tags=23%, list=10%, signal=21%	CD36/PTX3/ITGAM/ITGB2/MMP3/ALOX5/TYROBP/CLEC7A/IL1B/RAC2/HP/CX3CR1/TIGAR/FPR2/PTGS2/TLR6/FOXM1/TNF/TP53/HBB/SOD2/MMP8/SYK/TGFB1/STK17A/ICAM1/G6PD/CYBA/IL10/GLA/RAB27A/PTGIS/HK2/IFNG/TICAM1/P2RX4
GOMF_ANTIGEN_BINDING	GOMF_ANTIGEN_BINDING	68	0.615812	1.9814	1.34482e-05	0.000241869	0.000183819	1570	tags=47%, list=13%, signal=41%	ITGA4/FCN1/LILRA1/CD48/FCN2/CD1D/IGHV4-28/IGHM/LILRA2/IL7R/IGHV3-23/SLC7A5/TRDC/TGFB1/IGKC/CD1E/CD209/IGLV3-19/JCHAIN/CD1B/LAG3/KLRD1/IGHV4-34/HLA-DQB1/DHCR24/IGHV3-7/SLAMF1/IGLV6-57/TAP1/IGHV3-73/IGLV1-40/IGKV4-1
GOBP_POSITIVE_REGULATION_OF_CYTOKINE_PRODUCTION_INVOLVED_IN_IMMUNE_RESPONSE	GOBP_POSITIVE_REGULATION_OF_CYTOKINE_PRODUCTION_INVOLVED_IN_IMMUNE_RESPONSE	47	0.675266	2.04371	1.40037e-05	0.000251119	0.000190849	1453	tags=38%, list=12%, signal=34%	CD36/LILRB1/CLEC7A/IL1B/SASH3/LAPTM5/IL6/SLC7A5/NOD2/NLRP3/FFAR2/SEMA7A/IL18R1/TICAM1/IL18/DDX21/TLR4/GATA3
GOBP_DETECTION_OF_EXTERNAL_BIOTIC_STIMULUS	GOBP_DETECTION_OF_EXTERNAL_BIOTIC_STIMULUS	18	0.826729	2.0321	1.41631e-05	0.000253234	0.000192456	387	tags=44%, list=3%, signal=43%	TLR1/TLR2/CLEC7A/CD1D/TREM2/LY96/TLR6/NOD2
GOBP_HUMORAL_IMMUNE_RESPONSE_MEDIATED_BY_CIRCULATING_IMMUNOGLOBULIN	GOBP_HUMORAL_IMMUNE_RESPONSE_MEDIATED_BY_CIRCULATING_IMMUNOGLOBULIN	61	0.630728	2.00938	1.47543e-05	0.000263031	0.000199902	1575	tags=46%, list=13%, signal=40%	C1QB/C1QA/FCGR2B/C3/PTPRC/IGHV4-28/IGHM/IGHV3-23/C2/NOD2/TNF/BCL3/PTPN6/TRDC/IGKC/C1R/IGLV3-19/IGHV4-34/HLA-DQB1/IGHV3-7/IGLV6-57/EXO1/C8G/C1S/IGHV3-73/IGLV1-40/IGKV4-1/C1RL
GOBP_PHAGOCYTOSIS_RECOGNITION	GOBP_PHAGOCYTOSIS_RECOGNITION	31	0.74257	2.07964	1.47982e-05	0.000263046	0.000199913	1313	tags=48%, list=11%, signal=43%	CD36/PTX3/FCN1/CLEC7A/FCN2/IGHV4-28/IGHM/IGHV3-23/TRDC/COLEC12/IGKC/MFGE8/IGHV4-34/IGHV3-7/SCARB1
GOBP_DETECTION_OF_BIOTIC_STIMULUS	GOBP_DETECTION_OF_BIOTIC_STIMULUS	30	0.747355	2.07453	1.48754e-05	0.000263649	0.000200372	479	tags=40%, list=4%, signal=38%	TLR1/FAP/TLR2/CRTAM/CLEC7A/CD1D/TREM2/LY96/SRPX/TLR6/NOD2/NLRP3
GOBP_SUPEROXIDE_METABOLIC_PROCESS	GOBP_SUPEROXIDE_METABOLIC_PROCESS	53	0.657594	2.02323	1.50388e-05	0.000265773	0.000201986	738	tags=26%, list=6%, signal=25%	CD36/CYBB/NCF2/ITGAM/ITGB2/TYROBP/CLEC7A/NCF4/FPR2/SOD2/SYK/TGFB1/CYB5R4/CYBA
GOBP_CD4_POSITIVE_ALPHA_BETA_T_CELL_DIFFERENTIATION	GOBP_CD4_POSITIVE_ALPHA_BETA_T_CELL_DIFFERENTIATION	66	0.625215	2.0226	1.55152e-05	0.000273399	0.000207782	1453	tags=44%, list=12%, signal=39%	CD86/NCKAP1L/GPR183/SASH3/HLX/IL6/SPN/CCL19/BCL3/NLRP3/RUNX3/RUNX1/CD80/BCL6/BATF/RELB/LEF1/IL12RB1/IL18R1/MYB/JAK3/SEMA4A/ENTPD7/IFNG/LY9/CBFB/TBX21/IL18/GATA3
GOMF_STEROID_BINDING	GOMF_STEROID_BINDING	85	-0.539442	-1.95489	1.55694e-05	0.000273564	0.000207907	1517	tags=34%, list=13%, signal=30%	SULT1E1/CETP/PTCH1/APOA2/ESR2/ERLIN2/GPER1/TSPO2/UGT1A8/ESR1/NR1H4/PROM1/APOA1/NR3C2/SHBG/GRAMD1B/RORC/VDR/RORA/KL/CYP3A4/PAQR5/ESRRG/GC/GRAMD1C/HSD11B2/APOC3/SERPINA6/CALB1
GOCC_SPINDLE_MICROTUBULE	GOCC_SPINDLE_MICROTUBULE	54	0.645371	1.99725	1.59187e-05	0.000278897	0.00021196	1290	tags=28%, list=11%, signal=25%	KIF11/SKA1/KIF4A/CENPE/BIRC5/CDK1/PRC1/AURKB/AURKA/KIF18A/PLK1/KIF18B/HAUS2/EML3/PSRC1
GOBP_MEIOTIC_CELL_CYCLE	GOBP_MEIOTIC_CELL_CYCLE	152	0.505096	1.84465	1.60635e-05	0.000280627	0.000213275	1466	tags=24%, list=12%, signal=22%	TOP2A/BUB1B/EREG/TTK/CDC20/CCNE2/RAD51AP1/BUB1/BRIP1/NEK2/AURKA/KIF18A/CCNA1/CCNB2/RAD51/WNT4/LIF/PLK1/PTTG1/CKS2/PTTG3P/BRCA2/CYP26B1/TDRKH/MSX1/RAD51D/CDC25B/MYBL1/TRIP13/P3H4/CDC25C/SMC4/FBXO5/CHFR/RAD54L/EXO1/RAD54B
GOBP_REGULATION_OF_HUMORAL_IMMUNE_RESPONSE	GOBP_REGULATION_OF_HUMORAL_IMMUNE_RESPONSE	74	0.613979	2.00216	1.62752e-05	0.000283513	0.000215469	1612	tags=42%, list=13%, signal=36%	C1QB/C1QA/C5AR1/FCGR2B/C3AR1/CXCL13/VSIG4/C3/IL1B/PTPRC/CFP/IGHV3-23/C2/NOD2/TNF/CFB/PTPN6/IGKC/C1R/IGLV3-19/C5AR2/IGHV4-34/IGHV3-7/CD5L/PPP2R3C/IGLV6-57/C8G/C1S/IGLV1-40/IGKV4-1/CFH
GOBP_CELLULAR_AMINO_ACID_BIOSYNTHETIC_PROCESS	GOBP_CELLULAR_AMINO_ACID_BIOSYNTHETIC_PROCESS	53	-0.619309	-2.07277	1.64017e-05	0.000284904	0.000216526	1159	tags=38%, list=10%, signal=34%	GLS2/PSPH/GOT1/PHGDH/AASS/MTHFD2L/ASS1/GPT/GAD1/BHMT/NAALAD2/CTH/ASPA/PSAT1/SHMT1/BHMT2/PAH/AGXT/UPB1/FOLH1
GOBP_NEGATIVE_REGULATION_OF_LEUKOCYTE_CELL_CELL_ADHESION	GOBP_NEGATIVE_REGULATION_OF_LEUKOCYTE_CELL_CELL_ADHESION	102	0.560067	1.92336	1.68743e-05	0.00029228	0.000222131	1432	tags=30%, list=12%, signal=27%	LILRB2/FCGR2B/CD86/VSIG4/CRTAM/PTPN22/LILRB1/LILRB4/CD300A/LAPTM5/HLX/SPN/PTPN6/RUNX3/RUNX1/CD80/BCL6/IRF1/IL10/IDO1/CASP3/JAK3/LAX1/PTPN2/MDK/LAG3/CBFB/LRRC32/TBX21/CTLA4/LGALS3
GOBP_ENDODERMAL_CELL_DIFFERENTIATION	GOBP_ENDODERMAL_CELL_DIFFERENTIATION	34	0.727372	2.03315	1.71347e-05	0.00029595	0.00022492	1441	tags=47%, list=12%, signal=42%	ITGA4/ITGB2/MMP9/FN1/INHBA/COL5A2/COL5A1/COL11A1/MMP8/ITGA5/COL7A1/DKK1/MMP2/SOX17/COL4A2/HMGA2
GOBP_POSITIVE_REGULATION_OF_NIK_NF_KAPPAB_SIGNALING	GOBP_POSITIVE_REGULATION_OF_NIK_NF_KAPPAB_SIGNALING	56	0.645809	2.01609	1.72382e-05	0.000296061	0.000225004	1472	tags=39%, list=12%, signal=35%	TLR7/CD86/TLR2/IL1B/GREM1/LAPTM5/TREM2/CD14/SPHK1/NOD2/TNF/CCL19/MMP8/TNFSF14/PTP4A3/NMI/IL18R1/IRAK1/IFI35/IL18/TLR4/CD27
GOCC_ENDOCYTIC_VESICLE_MEMBRANE	GOCC_ENDOCYTIC_VESICLE_MEMBRANE	133	0.519043	1.85275	1.72001e-05	0.000296061	0.000225004	1382	tags=23%, list=12%, signal=20%	CD36/CD163/CYBB/TLR1/MSR1/MARCO/TLR2/CORO1A/RAC2/SLC11A1/TLR6/TCIRG1/STAB1/COLEC12/WNT4/RAB32/CYBA/LRP1/WNT5B/HBEGF/DLG4/ATP6V0A2/ENTPD7/AP2S1/RAB31/MCOLN1/HLA-DQB1/STX4/SCARB1/TAP1
GOBP_REGULATION_OF_CD8_POSITIVE_ALPHA_BETA_T_CELL_ACTIVATION	GOBP_REGULATION_OF_CD8_POSITIVE_ALPHA_BETA_T_CELL_ACTIVATION	16	0.846542	2.03447	1.78339e-05	0.000305431	0.000232125	721	tags=50%, list=6%, signal=47%	CRTAM/PTPN22/LILRB1/LILRB4/NCKAP1L/RUNX3/RUNX1/IRF1
GOBP_POSITIVE_REGULATION_OF_MYELOID_CELL_DIFFERENTIATION	GOBP_POSITIVE_REGULATION_OF_MYELOID_CELL_DIFFERENTIATION	84	0.574694	1.92687	1.8194e-05	0.000310726	0.00023615	1436	tags=29%, list=12%, signal=25%	CCR1/EVI2B/TYROBP/NCKAP1L/TREM2/HCLS1/INHBA/INPP5D/PF4/TNF/RUNX1/TGFB1/LIF/DCSTAMP/LEF1/TESC/CD4/FES/CASP8/IFNG/KITLG/ISG15/CSF1/TNFSF11
GOBP_FC_RECEPTOR_MEDIATED_STIMULATORY_SIGNALING_PATHWAY	GOBP_FC_RECEPTOR_MEDIATED_STIMULATORY_SIGNALING_PATHWAY	86	0.57531	1.93452	1.9087e-05	0.000325065	0.000247048	1570	tags=29%, list=13%, signal=25%	HCK/FCGR2B/FCER1G/VAV1/NCKAP1L/PTPRC/LYN/FGR/IGHV3-23/WIPF1/ARPC1B/CD247/SYK/IGKC/WAS/CSK/LIMK1/IGLV3-19/CD3G/IGHV4-34/IGHV3-7/IGLV6-57/GRB2/IGLV1-40/IGKV4-1
GOCC_PHAGOCYTIC_VESICLE_MEMBRANE	GOCC_PHAGOCYTIC_VESICLE_MEMBRANE	62	0.626758	2.00162	1.93353e-05	0.000328377	0.000249564	1382	tags=24%, list=12%, signal=22%	CYBB/TLR1/TLR2/CORO1A/RAC2/SLC11A1/TLR6/TCIRG1/RAB32/CYBA/ATP6V0A2/RAB31/MCOLN1/STX4/TAP1
GOBP_NEGATIVE_REGULATION_OF_NUCLEAR_DIVISION	GOBP_NEGATIVE_REGULATION_OF_NUCLEAR_DIVISION	47	0.669397	2.02595	1.95093e-05	0.000330411	0.000251111	1059	tags=32%, list=9%, signal=29%	BUB1B/NDC80/TTK/CDC20/CENPF/CCNB1/BUB1/CHEK1/MAD2L1/AURKB/LIF/PLK1/ZWINT/CDT1/TRIP13
GOBP_POSITIVE_REGULATION_OF_INTERLEUKIN_10_PRODUCTION	GOBP_POSITIVE_REGULATION_OF_INTERLEUKIN_10_PRODUCTION	28	0.745812	2.05423	2.01966e-05	0.000341104	0.000259237	566	tags=39%, list=5%, signal=38%	TLR2/LILRA5/CLEC7A/PYCARD/SASH3/TREM2/IL6/NOD2/BCL3/HGF/SYK
GOBP_ENDODERM_FORMATION	GOBP_ENDODERM_FORMATION	40	0.700708	2.03274	2.03025e-05	0.000341946	0.000259877	1446	tags=45%, list=12%, signal=40%	ITGA4/ITGB2/MMP9/FN1/INHBA/COL5A2/COL5A1/COL11A1/MMP8/ITGA5/COL7A1/DKK1/MMP2/SOX17/DUSP5/COL4A2/HMGA2/DUSP4
GOBP_REGULATION_OF_REGULATED_SECRETORY_PATHWAY	GOBP_REGULATION_OF_REGULATED_SECRETORY_PATHWAY	109	0.5402	1.87287	2.07435e-05	0.000348411	0.00026479	1369	tags=24%, list=11%, signal=21%	ADGRE2/FCGR2B/ITGAM/ITGB2/CCR2/CD300A/LYN/RAC2/CD84/PTAFR/FGR/PRKCB/SYT11/HMOX1/SYK/MICAL1/C12orf4/TRIM9/RAB27A/CHRNA5/FES/RAB3D/HYAL3/P2RY1/STX4/RIMS1
GOBP_DNA_INTEGRITY_CHECKPOINT	GOBP_DNA_INTEGRITY_CHECKPOINT	119	0.527468	1.85224	2.09909e-05	0.000351509	0.000267145	1901	tags=32%, list=16%, signal=27%	DTL/CDC6/E2F8/CCNB1/CDK1/BRIP1/BAX/CHEK1/RGCC/TP53/AURKA/GTSE1/PLK1/PLK2/WDR76/CDT1/BLM/TIMELESS/DONSON/CDC45/PML/SOX4/ERCC6/PLK3/TIPIN/CDC25C/ORC1/CARM1/HMGA2/SFN/TRIAP1/DNA2/CASP2/PCNA/PRPF19/ARID3A/HINFP/THOC1
GOBP_ALCOHOL_METABOLIC_PROCESS	GOBP_ALCOHOL_METABOLIC_PROCESS	293	-0.377009	-1.62214	2.10433e-05	0.000351509	0.000267145	1904	tags=25%, list=16%, signal=22%	LHCGR/PNPLA4/PLCE1/AKR7A2/FDX1/CYP1A1/GNB3/APOB/CBR4/PTH1R/SULT1A2/MBTPS2/GALK1/QDPR/CACNA1H/SLC5A3/CYP11B2/BMP5/SULT1E1/PLCB1/CETP/VLDLR/NPC1L1/PLCH1/APOA2/PON1/ERLIN2/ALDH2/GPER1/CYP46A1/NUDT4/PLCH2/TSKU/SGPP1/NR0B2/ACAA2/GOT1/ALDH1A1/NR1H4/TTR/BCO1/INPP5J/MT3/APOA1/AKR1C3/TM7SF2/ALDH1B1/ALDH3A2/IMPA2/PRKAA2/TKFC/ADH1C/HAO1/PECR/GDPD3/CEL/FMO5/CYP39A1/HMGCS2/PCK2/EPHX2/GPD1/IGF1/CYP3A4/CYP2C8/P…
GOBP_SIGNAL_TRANSDUCTION_BY_P53_CLASS_MEDIATOR	GOBP_SIGNAL_TRANSDUCTION_BY_P53_CLASS_MEDIATOR	215	0.461661	1.73334	2.26063e-05	0.000376587	0.000286204	2263	tags=27%, list=19%, signal=23%	PMAIP1/PYCARD/TPX2/CD44/ANKRD1/E2F8/CCNB1/CDK1/TWIST1/FOXM1/BRIP1/BAX/CHEK1/AURKB/RGCC/TP53/BCL3/AURKA/DYRK2/GTSE1/BATF/BRCA2/PLK2/SNAI1/BLM/NOP2/PAK1IP1/BOP1/MSX1/PML/SOX4/RRP8/PLK3/MAPK11/IFI16/CDC25C/BARD1/RFC2/HIC1/CARM1/EXO1/SFN/TRIAP1/DNA2/CDK5/CASP2/PCNA/ARID3A/PPP1R13L/BANP/TAF12/CDK5R1/AEN/CDK2/TAF13/HUS1/TRIM24/RFC4/MAPK14
GOBP_REGULATION_OF_CHROMOSOME_ORGANIZATION	GOBP_REGULATION_OF_CHROMOSOME_ORGANIZATION	213	0.463179	1.73388	2.27342e-05	0.000377686	0.000287039	1637	tags=18%, list=14%, signal=16%	TOP2A/DLGAP5/BUB1B/IL1B/NDC80/TTK/CDC6/CDC20/CENPF/CENPE/MYC/TACC3/CCNB1/BUB1/MAD2L1/NEK2/UBE2C/AURKB/TP53/LIF/BCL6/PLK1/PTTG1/PTTG3P/ZWINT/CDT1/MYB/PML/DNMT1/TRIP13/NAA10/FBXO5/CHFR/GATA3/DDX11/FEN1/NAT10/SPDL1
GOBP_REGULATION_OF_NITRIC_OXIDE_METABOLIC_PROCESS	GOBP_REGULATION_OF_NITRIC_OXIDE_METABOLIC_PROCESS	50	0.66955	2.04633	2.33393e-05	0.000386684	0.000293877	1469	tags=40%, list=12%, signal=35%	CD36/PTX3/ITGB2/CLEC7A/IL1B/CX3CR1/PTGS2/TLR6/TNF/HBB/MMP8/ICAM1/IL10/GLA/PTGIS/IFNG/TICAM1/P2RX4/TLR4/TSPO
GOMF_OXIDOREDUCTASE_ACTIVITY_ACTING_ON_CH_OH_GROUP_OF_DONORS	GOMF_OXIDOREDUCTASE_ACTIVITY_ACTING_ON_CH_OH_GROUP_OF_DONORS	92	-0.525577	-1.91088	2.34931e-05	0.000388177	0.000295012	907	tags=25%, list=8%, signal=23%	LIPF/LDHC/DCXR/PHGDH/HADH/BDH1/CRYL1/AKR1C3/ALDH3A2/BDH2/DHRS11/HSD17B14/ADH1C/HAO1/HSD17B2/EHHADH/L2HGDH/GPD1/HSD3B2/AKR7A3/HSD11B2/HAO2/ADH6
GOBP_RESPONSE_TO_AMYLOID_BETA	GOBP_RESPONSE_TO_AMYLOID_BETA	42	0.68611	2.01634	2.38247e-05	0.000392592	0.000298368	1443	tags=40%, list=12%, signal=36%	CD36/FCGR2B/ITGA4/MMP3/MMP9/TREM2/ADRB2/MMP12/FPR2/TLR6/ICAM1/LRP1/NGFR/MMP2/CASP4/TLR4/MMP13
GOBP_ACTIVATION_OF_INNATE_IMMUNE_RESPONSE	GOBP_ACTIVATION_OF_INNATE_IMMUNE_RESPONSE	117	0.520843	1.83589	2.39297e-05	0.000393259	0.000298875	1427	tags=21%, list=12%, signal=18%	HCK/FCN1/MNDA/FCER1G/TYROBP/CLEC4A/PYCARD/LYN/LILRA2/CLEC10A/CLEC4E/AIM2/SYK/FFAR2/RELB/CARD9/CD209/PSMB10/HRAS/NRAS/KLRD1/IFI16/ZBP1/TLR4
GOBP_PROTEIN_LOCALIZATION_TO_CHROMOSOME_CENTROMERIC_REGION	GOBP_PROTEIN_LOCALIZATION_TO_CHROMOSOME_CENTROMERIC_REGION	19	0.807174	2.02224	2.46997e-05	0.000404822	0.000307663	807	tags=42%, list=7%, signal=39%	BUB1B/NDC80/TTK/CDK1/AURKB/CENPA/CDT1/ZWILCH
GOMF_CYTOKINE_RECEPTOR_ACTIVITY	GOMF_CYTOKINE_RECEPTOR_ACTIVITY	86	0.571759	1.92258	2.53508e-05	0.000413273	0.000314085	1224	tags=37%, list=10%, signal=34%	CCR1/IL10RA/CXCR2/CCR2/IL1R2/CSF3R/EBI3/IL2RG/CD44/CSF2RA/IL7R/CRLF1/IL21R/CX3CR1/CXCR4/CCRL2/CCR5/IL3RA/IL2RB/IFNAR2/OSMR/IL12RB1/CD4/IL27RA/IL18R1/CMKLR1/IL18RAP/CSF2RB/IFNGR2/IL17RA/IL15RA/GFRA2
GOBP_PEPTIDYL_TYROSINE_MODIFICATION	GOBP_PEPTIDYL_TYROSINE_MODIFICATION	312	0.420327	1.63742	2.52927e-05	0.000413273	0.000314085	1296	tags=21%, list=11%, signal=19%	CD36/AREG/SAMSN1/HCK/ITGB2/LILRA5/LILRB4/CLEC7A/CSF1R/CD300A/EREG/PTPRC/GREM1/TTK/TREM2/LYN/MELK/CD44/BTK/HCLS1/FGR/CRLF1/CCL5/ARRB2/EPHB2/IL6/NOD2/LCK/TNF/ITK/TP53/PTPN6/HGF/DYRK2/ITGA5/SYK/TGFB1/CSPG4/CD80/LIF/RAP2B/LRP8/SOCS3/ICAM1/CSK/MERTK/CD4/HBEGF/DLG4/JAK3/OSM/PTPN2/FES/ZAP70/SH2B3/AXL/SHC1/IFNG/ERCC6/MATK/IL15/KITLG/LRP4/IL7/TPST1/LRRK1
GOBP_REGULATION_OF_LYMPHOCYTE_MIGRATION	GOBP_REGULATION_OF_LYMPHOCYTE_MIGRATION	48	0.66548	2.01205	2.59635e-05	0.000421216	0.000320122	912	tags=33%, list=8%, signal=31%	ITGA4/CXCL13/CCR2/CCL4/PYCARD/CCL7/CCL20/CCL5/CXCL10/SPN/STK10/CCL2/SLC8B1/IL27RA/STK39/ADAM8
GOBP_LYSOSOME_LOCALIZATION	GOBP_LYSOSOME_LOCALIZATION	61	0.623853	1.98748	2.59763e-05	0.000421216	0.000320122	1027	tags=26%, list=9%, signal=24%	ADGRE2/MILR1/PIK3CG/CD300A/LYN/RAC2/CD84/BTK/FGR/LAT2/HMOX1/SYK/C12orf4/LAT/PIK3CD/FES
GOBP_REGULATION_OF_DNA_BINDING_TRANSCRIPTION_FACTOR_ACTIVITY	GOBP_REGULATION_OF_DNA_BINDING_TRANSCRIPTION_FACTOR_ACTIVITY	348	0.409493	1.60711	2.65951e-05	0.000430106	0.000326878	1206	tags=16%, list=10%, signal=15%	CD36/HCK/ITGB2/TLR2/IL1B/LTF/TNFRSF11A/S100A12/PYCARD/EZH2/GREM1/FOSL1/BTK/HCLS1/S100A9/CX3CR1/S100A8/ARRB2/SPHK1/IL6/TWIST1/TLR6/PRKCB/ADORA3/NOD2/TNF/RGCC/AIM2/NLRP3/NFKBIE/HMOX1/PIM1/NLRP2/CAMK1D/SYK/PPRC1/LRP8/ICAM1/TRAF1/NDP/IL10/MYD88/IL18R1/CMKLR1/TNFRSF4/ADGRG3/IL18RAP/ADAM8/PTGIS/NFKB2/CYTL1/SLCO3A1/SFRP5/TICAM1/TNFAIP3/MAPK11
GOBP_POSITIVE_REGULATION_OF_MYELOID_LEUKOCYTE_DIFFERENTIATION	GOBP_POSITIVE_REGULATION_OF_MYELOID_LEUKOCYTE_DIFFERENTIATION	50	0.667677	2.04061	2.71834e-05	0.000438459	0.000333226	1436	tags=40%, list=12%, signal=35%	CCR1/EVI2B/TYROBP/TREM2/HCLS1/PF4/TNF/RUNX1/TGFB1/LIF/DCSTAMP/LEF1/TESC/CD4/FES/CASP8/IFNG/KITLG/CSF1/TNFSF11
GOBP_POSITIVE_REGULATION_OF_CELL_CYCLE	GOBP_POSITIVE_REGULATION_OF_CELL_CYCLE	299	0.424475	1.64511	2.7498e-05	0.000442362	0.000336192	1753	tags=23%, list=15%, signal=20%	DLGAP5/EVI2B/FAP/DTL/IL1B/NDC80/EREG/EZH2/KIF14/CDC6/FOSL1/RAD51AP1/KIF23/ECT2/E2F8/CCNB1/CDK1/SPHK1/NUSAP1/BAX/CHEK1/MAD2L1/UBE2C/AURKB/RGCC/TP53/ADAMTS1/AURKA/GTSE1/WNT4/KIF20B/CKS2/BRCA2/PLK2/CCND2/IL10/CDT1/CRLF3/DBF4/TGFB2/EIF4EBP1/MSX1/PML/IL1A/CDC25B/SOX4/RRP8/SMARCD3/CD28/PLK3/NUP62/CDC25C/PSRC1/FBXO5/PLK4/GPSM2/ASNS/CARM1/HMGA2/SFN/DDX11/FEN1/TRIAP1/TRIM21/PDGFB/ADAM17/CASP2/KLHL18/PCNA/…
GOBP_ANTIGEN_PROCESSING_AND_PRESENTATION_OF_EXOGENOUS_PEPTIDE_ANTIGEN_VIA_MHC_CLASS_I	GOBP_ANTIGEN_PROCESSING_AND_PRESENTATION_OF_EXOGENOUS_PEPTIDE_ANTIGEN_VIA_MHC_CLASS_I	67	0.619342	1.9958	2.77696e-05	0.000445556	0.00033862	372	tags=10%, list=3%, signal=10%	CD36/CYBB/NCF2/FCER1G/CLEC4A/NCF4/IFI30
GOBP_NEGATIVE_REGULATION_OF_INFLAMMATORY_RESPONSE	GOBP_NEGATIVE_REGULATION_OF_INFLAMMATORY_RESPONSE	99	0.545816	1.87819	2.83799e-05	0.000454153	0.000345154	1071	tags=26%, list=9%, signal=24%	FCGR2B/AOAH/ALOX5/PBK/TNFAIP6/TNFRSF1B/PTPRC/ADA/HAMP/CST7/FPR2/NOD2/SYT11/SERPINF1/NLRP3/HGF/DUSP10/SLAMF8/SOCS3/IL10/NR1H3/FNDC4/PTGIS/PTPN2/MDK/NT5E
GOBP_STEROL_HOMEOSTASIS	GOBP_STEROL_HOMEOSTASIS	64	-0.578344	-1.99198	2.94413e-05	0.000469904	0.000357125	944	tags=25%, list=8%, signal=23%	TSKU/FABP3/LIPC/NR1H4/APOA1/GRAMD1B/RORA/CYP39A1/EPHX2/HNF4A/APOM/ACSM3/APOC3/MTTP/ANGPTL3/G6PC
GOBP_CELL_ADHESION_MEDIATED_BY_INTEGRIN	GOBP_CELL_ADHESION_MEDIATED_BY_INTEGRIN	61	0.622068	1.98179	2.96542e-05	0.000472068	0.000358769	985	tags=33%, list=8%, signal=30%	ITGA4/CXCL13/ITGB2/PIK3CG/NCKAP1L/SERPINE1/LYN/ADA/CCL5/ITGB6/LPXN/PTPN6/PLAU/ITGA5/SYK/LIF/ICAM1/TESC/FBN1/TGFB2
GOCC_SPECIFIC_GRANULE_LUMEN	GOCC_SPECIFIC_GRANULE_LUMEN	57	0.629291	1.97417	2.97324e-05	0.00047208	0.000358778	955	tags=35%, list=8%, signal=32%	PTX3/DOCK2/CXCL1/LYZ/LTF/HPSE/OLFM4/HP/CFP/LCN2/DEFA4/SLPI/QPCT/PTPN6/MMP8/CHIT1/RETN/CTSZ/RAB27A/TCN1
GOBP_REGULATION_OF_EXOCYTOSIS	GOBP_REGULATION_OF_EXOCYTOSIS	155	0.491007	1.78999	2.98751e-05	0.000473113	0.000359563	1181	tags=21%, list=10%, signal=19%	ADGRE2/FCGR2B/ITGAM/ITGB2/CCR2/CD300A/LYN/RAC2/CD84/PTAFR/FGG/FGR/PRKCB/RAB3B/SYT11/FGB/HMOX1/SYK/FGA/MICAL1/C12orf4/ATP13A2/TRIM9/RAB27A/CFTR/RAB27B/CHRNA5/FES/RAB3D/HYAL3/IFNG/P2RY1
GOBP_REGULATION_OF_SIGNAL_TRANSDUCTION_BY_P53_CLASS_MEDIATOR	GOBP_REGULATION_OF_SIGNAL_TRANSDUCTION_BY_P53_CLASS_MEDIATOR	142	0.490392	1.77146	3.00411e-05	0.000474509	0.000360624	2802	tags=35%, list=23%, signal=27%	PMAIP1/TPX2/CD44/ANKRD1/TWIST1/BRIP1/CHEK1/AURKB/TP53/AURKA/DYRK2/SNAI1/BLM/NOP2/PAK1IP1/BOP1/MSX1/PML/PLK3/MAPK11/BARD1/RFC2/HIC1/EXO1/TRIAP1/DNA2/CDK5/PPP1R13L/BANP/TAF12/CDK5R1/CDK2/TAF13/HUS1/TRIM24/RFC4/MAPK14/TAF10/TAF9/ELL3/RRS1/AKT1/RFC3/POU4F2/PYHIN1/BRCA1/POU4F1/BDKRB2/MDM2/SNAI2
GOBP_REGULATION_OF_LEUKOCYTE_APOPTOTIC_PROCESS	GOBP_REGULATION_OF_LEUKOCYTE_APOPTOTIC_PROCESS	63	0.623997	1.999	3.05808e-05	0.000481786	0.000366155	1778	tags=48%, list=15%, signal=41%	LILRB1/LYN/BTK/HCLS1/ADA/IL7R/CCL5/BAX/NOD2/AURKB/CCL19/TP53/IRF7/SLC7A11/BCL6/IL10/IDO1/MERTK/RAG1/ADAM8/JAK3/PIK3CD/AXL/CD3G/KITLG/LGALS3/CD27/ADAM17/MEF2C/CCR7
GOBP_LEUKOCYTE_ADHESION_TO_VASCULAR_ENDOTHELIAL_CELL	GOBP_LEUKOCYTE_ADHESION_TO_VASCULAR_ENDOTHELIAL_CELL	41	0.675632	1.97252	3.18977e-05	0.000501239	0.000380938	1316	tags=41%, list=11%, signal=37%	ITGA4/ITGB2/ALOX5/SELE/PTAFR/CX3CR1/IL6/SELL/SPN/TNF/SLC39A8/SELPLG/ICAM1/GCNT1/MDK/FUT4/IRAK1
GOBP_DIVALENT_INORGANIC_CATION_HOMEOSTASIS	GOBP_DIVALENT_INORGANIC_CATION_HOMEOSTASIS	401	0.399288	1.5969	3.22261e-05	0.000503801	0.000382886	1436	tags=21%, list=12%, signal=19%	CD36/C5AR1/FPR3/C3AR1/CCR1/GPR65/CXCL13/GNA15/CD52/CCL23/PIK3CG/CXCR2/CCR2/CORO1A/PTPRC/CCL8/CCL7/LYN/FPR1/SLC11A1/REG1A/S100A9/PTGER2/CX3CR1/CCL5/STC1/S100A8/CXCR4/HTR2B/F2RL2/FPR2/CXCL10/CXCL11/BAX/PRKCB/CCRL2/LCK/CCR5/CCL19/TCIRG1/PTPN6/CD38/KCNK3/TRPV2/SLC39A8/TGM2/RASA3/MCUB/SLC8B1/S1PR4/LRP1/ATP13A2/CD4/P2RX7/CMKLR1/P2RY6/GPR18/TAC1/GPR4/DLG4/CCL11/TRPC6/PML/ERO1A/CNNM4/FAM155A/ITPR3/P2RY10…
GOCC_CELL_SUBSTRATE_JUNCTION	GOCC_CELL_SUBSTRATE_JUNCTION	349	0.404835	1.58997	3.21667e-05	0.000503801	0.000382886	2764	tags=29%, list=23%, signal=23%	HCK/ITGA4/ITGB2/FAP/PTPRC/RAC2/PLAUR/APBB1IP/CD44/LCP1/KIF23/ACTN1/ITGB6/ADGRE5/FHL3/LPXN/MARCKS/ZYX/SLA/PLAU/ARPC1B/ARHGAP22/ITGA5/TNC/CSPG4/TGM2/HMGA1/MCAM/ICAM1/TES/PFN1/LRP1/CORO1C/VASP/PROCR/PARVB/PDLIM7/FES/RHOG/FHL2/GIT2/HSPG2/MAP4K4/ANXA6/ENAH/TPM4/GNB2/CDH2/IL1RL1/IL16/PIP5K1C/ALOX15B/CNN1/CAPN1/ITGA2B/SLC9A1/EPHA2/FLII/TGFB1I1/LIMS1/FLNA/EPB41L2/ADAM17/ADAM10/ITGA2/FLNC/MAP2K1/PPIB/ARHG…
GOMF_CARBOXYLIC_ACID_BINDING	GOMF_CARBOXYLIC_ACID_BINDING	141	-0.45471	-1.80455	3.24782e-05	0.000506444	0.000384894	1113	tags=28%, list=9%, signal=25%	GNMT/MCCC1/PHYH/GCHFR/FABP3/THNSL2/PC/CASR/GOT1/FABP2/UGT1A8/SELP/PCCA/NR1H4/PLA2G1B/ASS1/CRABP1/DDAH1/AKR1C3/FOLR1/AFP/ACOX2/GAD1/VDR/GLDC/HNF4A/SHMT1/SERPINA5/TM4SF5/SLC1A1/PCK1/DDC/AGXT/GSTA1/FTCD/FABP1/DPYS/AFM/ALB
GOBP_REGULATION_OF_CYTOSOLIC_CALCIUM_ION_CONCENTRATION	GOBP_REGULATION_OF_CYTOSOLIC_CALCIUM_ION_CONCENTRATION	292	0.428095	1.65645	3.5842e-05	0.000557472	0.000423675	1388	tags=22%, list=12%, signal=20%	CD36/C5AR1/FPR3/C3AR1/CCR1/GPR65/CXCL13/GNA15/CD52/PIK3CG/CXCR2/CCR2/CORO1A/PTPRC/LYN/FPR1/PTGER2/CX3CR1/CXCR4/HTR2B/F2RL2/FPR2/CXCL10/CXCL11/BAX/CCRL2/LCK/CCR5/CCL19/PTPN6/CD38/KCNK3/TRPV2/TGM2/RASA3/SLC8B1/S1PR4/LRP1/CD4/P2RX7/CMKLR1/P2RY6/GPR18/TAC1/GPR4/DLG4/TRPC6/PML/ERO1A/FAM155A/ITPR3/P2RY10/CEMIP/C5AR2/P2RY1/MCOLN1/P2RX4/OXTR/MS4A1/LPAR6/RYR1/FASLG/CCR10
GOBP_NEGATIVE_REGULATION_OF_CHROMOSOME_ORGANIZATION	GOBP_NEGATIVE_REGULATION_OF_CHROMOSOME_ORGANIZATION	74	0.60459	1.97154	3.6371e-05	0.000564259	0.000428834	1721	tags=28%, list=14%, signal=24%	TOP2A/BUB1B/NDC80/TTK/CDC20/CENPF/CCNB1/BUB1/MAD2L1/AURKB/PLK1/PTTG1/PTTG3P/ZWINT/CDT1/TRIP13/NAA10/FBXO5/NAT10/SPDL1/KNTC1
GOBP_RESPONSE_TO_IONIZING_RADIATION	GOBP_RESPONSE_TO_IONIZING_RADIATION	112	0.52904	1.84859	3.69715e-05	0.00057212	0.000434808	2263	tags=38%, list=19%, signal=31%	PTPRC/CCL7/RAD51AP1/MYC/ECT2/HAMP/TIGAR/ITGB6/CXCL10/BAX/TP53/RAD51/THBD/NABP1/DCLRE1C/ICAM1/BRCA2/CASP3/BLM/PML/HRAS/ERCC6/DNMT3A/IFI16/RAD54L/HMGA2/GATA3/RAD54B/GRB2/STAR/CYP2R1/VCAM1/AEN/RFWD3/KRT14/PARP1/ERCC1/CBL/ANXA1/CLK2/HUS1/MAPK14
GOBP_POSITIVE_REGULATION_OF_ADAPTIVE_IMMUNE_RESPONSE	GOBP_POSITIVE_REGULATION_OF_ADAPTIVE_IMMUNE_RESPONSE	81	0.574926	1.91684	3.71357e-05	0.000573206	0.000435633	1453	tags=32%, list=12%, signal=28%	C3/IL1B/CCR2/PYCARD/CD1D/PTPRC/SASH3/SLC11A1/BTK/ADA/PLA2G4A/IL6/NOD2/TNF/NLRP3/TGFB1/IL12RB1/CD4/IL27RA/CD1E/IL18R1/CD1B/CD28/TBX21/IL18/GATA3
GOBP_POSITIVE_REGULATION_OF_DNA_BINDING_TRANSCRIPTION_FACTOR_ACTIVITY	GOBP_POSITIVE_REGULATION_OF_DNA_BINDING_TRANSCRIPTION_FACTOR_ACTIVITY	224	0.44637	1.68246	3.83862e-05	0.000591011	0.000449165	982	tags=17%, list=8%, signal=15%	CD36/ITGB2/TLR2/IL1B/LTF/TNFRSF11A/S100A12/PYCARD/GREM1/FOSL1/BTK/HCLS1/S100A9/CX3CR1/S100A8/SPHK1/IL6/TLR6/PRKCB/NOD2/TNF/RGCC/AIM2/NLRP3/CAMK1D/PPRC1/LRP8/ICAM1/TRAF1/NDP/IL10/MYD88/IL18R1/IL18RAP/ADAM8/NFKB2/CYTL1
GOBP_LEUKOCYTE_MEDIATED_CYTOTOXICITY	GOBP_LEUKOCYTE_MEDIATED_CYTOTOXICITY	92	0.554519	1.88474	3.91431e-05	0.000601147	0.000456868	1168	tags=28%, list=10%, signal=26%	FCGR2B/ITGAM/CXCL6/VAV1/CRTAM/TYROBP/LILRB1/CORO1A/CD1D/PTPRC/SLAMF7/IL7R/ARRB2/PTPN6/GZMB/ULBP1/ICAM1/IL12RB1/RAB27A/CD1E/IL18RAP/PRF1/CD1B/LAG3/ULBP2/KLRD1
GOBP_LEUKOCYTE_MIGRATION_INVOLVED_IN_INFLAMMATORY_RESPONSE	GOBP_LEUKOCYTE_MIGRATION_INVOLVED_IN_INFLAMMATORY_RESPONSE	17	0.832121	2.01818	3.98228e-05	0.00061005	0.000463634	1041	tags=59%, list=9%, signal=54%	ITGB2/ALOX5/SELE/S100A9/S100A8/NLRP3/SLAMF8/FFAR2/ADAM8/MDK
GOBP_REGULATION_OF_ALPHA_BETA_T_CELL_DIFFERENTIATION	GOBP_REGULATION_OF_ALPHA_BETA_T_CELL_DIFFERENTIATION	55	0.63012	1.95314	4.01044e-05	0.000612824	0.000465743	1453	tags=40%, list=12%, signal=35%	CD86/LILRB4/NCKAP1L/SASH3/ADA/HLX/CCL19/NLRP3/RUNX3/RUNX1/SYK/CD80/BCL6/IL12RB1/MYB/JAK3/ZAP70/IFNG/CBFB/TBX21/IL18/GATA3
GOBP_RESPONSE_TO_UV	GOBP_RESPONSE_TO_UV	112	0.527737	1.84403	4.25279e-05	0.000648231	0.000492652	2235	tags=33%, list=19%, signal=27%	MMP1/MMP3/MMP9/PBK/DTL/MYC/BAX/CHEK1/AURKB/TP53/BCL3/MAPK13/BRCA2/CASP3/TIMP1/CRIP1/PML/SCARA3/MMP2/HYAL3/ERCC6/TIPIN/FEN1/TRIAP1/ELANE/DDB2/PCNA/MC1R/UBE2A/PRKCD/CDKN2D/PARP1/ERCC1/CDC25A/RELA/POLH/HUS1
GOBP_ACUTE_INFLAMMATORY_RESPONSE	GOBP_ACUTE_INFLAMMATORY_RESPONSE	91	0.558279	1.8967	4.31563e-05	0.000656169	0.000498685	1028	tags=26%, list=9%, signal=24%	CD163/FCGR2B/SERPINA3/C3/PIK3CG/IL1B/TNFRSF11A/TREM1/HP/BTK/FN1/HAMP/S100A8/IL6/PTGS2/TNF/NLRP3/FFAR2/ICAM1/OSMR/TAC1/ADAM8/OSM/IL1A
GOBP_PRIMARY_ALCOHOL_METABOLIC_PROCESS	GOBP_PRIMARY_ALCOHOL_METABOLIC_PROCESS	71	-0.555356	-1.93816	4.408e-05	0.000668547	0.000508092	1891	tags=38%, list=16%, signal=32%	PNPLA4/AKR7A2/CYP1A1/CBR4/SULT1A2/CACNA1H/CYP11B2/BMP5/SULT1E1/ALDH2/ALDH1A1/TTR/BCO1/AKR1C3/ALDH1B1/ALDH3A2/ADH1C/HAO1/PECR/GDPD3/GPD1/IGF1/CYP3A4/CYP2C8/CYP3A5/RBP4/ADH6
GOBP_POSITIVE_REGULATION_OF_REACTIVE_OXYGEN_SPECIES_METABOLIC_PROCESS	GOBP_POSITIVE_REGULATION_OF_REACTIVE_OXYGEN_SPECIES_METABOLIC_PROCESS	85	0.561094	1.88277	4.42664e-05	0.000669708	0.000508974	1615	tags=34%, list=13%, signal=30%	CD36/PTX3/ITGAM/ITGB2/TYROBP/CLEC7A/IL1B/FPR2/PTGS2/TLR6/TNF/TP53/HBB/SOD2/MMP8/SYK/TGFB1/ICAM1/CYBA/RAB27A/IFNG/TICAM1/P2RX4/TLR4/TSPO/GRB2/GNAI2/PDGFB/PID1
GOBP_ANTIMICROBIAL_HUMORAL_IMMUNE_RESPONSE_MEDIATED_BY_ANTIMICROBIAL_PEPTIDE	GOBP_ANTIMICROBIAL_HUMORAL_IMMUNE_RESPONSE_MEDIATED_BY_ANTIMICROBIAL_PEPTIDE	53	0.640822	1.97162	4.61853e-05	0.00069701	0.000529723	401	tags=34%, list=3%, signal=33%	CXCL8/RNASE6/CXCL13/CXCL6/CXCL1/LTF/S100A12/PPBP/REG1A/CXCL2/S100A9/CXCL3/PF4/DEFA4/CXCL10/CXCL11/NOD2/CXCL5
GOBP_ORGANELLE_LOCALIZATION	GOBP_ORGANELLE_LOCALIZATION	500	0.372598	1.50824	4.86867e-05	0.000732944	0.000557034	1946	tags=19%, list=16%, signal=16%	ADGRE2/AREG/MILR1/DLGAP5/ITGA4/PLEK/PIK3CG/NDC80/CD300A/MYO1F/KIF14/LYN/RAC2/CD84/BTK/CENPF/FGR/CENPE/ASPM/CCNB1/CDK1/NUSAP1/RAB3B/MAD2L1/NEK2/AURKB/SYT11/TCIRG1/MREG/AURKA/KIF18A/LAT2/HMOX1/CENPA/SYK/PLK1/NEFL/SEC24D/C12orf4/GEM/COL7A1/CTSZ/KIF2C/STX6/CDT1/RAB27A/CEP76/CDCA8/CFTR/RAB27B/NDE1/LAT/PIK3CD/FES/MYO5A/FHOD1/HAUS2/RAB3D/EML3/KIF5C/CDH3/NUP62/STX4/PSRC1/LMNA/PLK4/GPSM2/MX2/CDH2/SSNA1/MA…
GOBP_POSITIVE_REGULATION_OF_MONOCYTE_CHEMOTAXIS	GOBP_POSITIVE_REGULATION_OF_MONOCYTE_CHEMOTAXIS	15	0.843551	2.00188	4.92842e-05	0.000740113	0.000562481	347	tags=47%, list=3%, signal=45%	PLA2G7/CCR1/CCR2/SERPINE1/CCL5/FPR2/CXCL10
GOBP_SULFUR_COMPOUND_METABOLIC_PROCESS	GOBP_SULFUR_COMPOUND_METABOLIC_PROCESS	279	-0.371734	-1.58828	5.06897e-05	0.000759348	0.0005771	1268	tags=19%, list=11%, signal=17%	B4GALT6/ST3GAL6/SLC19A3/CSAD/METTL16/AHCYL2/LIAS/GNMT/MCCC1/SUCLG2/GGTLC1/BAAT/SUOX/PC/NUBPL/PHGDH/PCCA/HYAL1/ACSBG2/CHST1/AASS/MSRA/MTHFD2L/OGN/GLCE/PDK2/ACAT1/GHR/SLC26A1/NOX4/PDK4/GSTM4/ACOT11/ELOVL4/SLC19A2/GSTA3/HMGCS2/NAT8/ACSF2/BHMT/CTH/SLC25A10/BHMT2/SLC1A1/SULT1C2/ACSM5/DPEP1/AGXT/GSTA1/GLYAT/PIPOX/ACSM3/ABCC2
GOBP_REGULATION_OF_BIOLOGICAL_PROCESS_INVOLVED_IN_SYMBIOTIC_INTERACTION	GOBP_REGULATION_OF_BIOLOGICAL_PROCESS_INVOLVED_IN_SYMBIOTIC_INTERACTION	165	0.478143	1.75287	5.12644e-05	0.000766076	0.000582213	2095	tags=26%, list=18%, signal=22%	PTX3/TOP2A/CXCL8/FCN1/CXCL6/LTF/APOBEC3A/ISG20/CCL5/CXCR4/SLPI/APOBEC3F/TNF/CD4/KPNA2/CD209/APOBEC3C/PML/AXL/OAS2/CD28/APOBEC3G/IFI16/OAS1/POLR2D/ISG15/TRIM38/LAMP3/HMGA2/OASL/TRIM21/TMEM39B/LGALS1/IFITM1/SNF8/TNIP1/TRIM25/OAS3/PLSCR1/POLR2E/CAV1/TMEM39A/MBL2
GOBP_RETINA_MORPHOGENESIS_IN_CAMERA_TYPE_EYE	GOBP_RETINA_MORPHOGENESIS_IN_CAMERA_TYPE_EYE	45	-0.627997	-2.02547	5.25359e-05	0.000783157	0.000595195	2197	tags=49%, list=18%, signal=40%	BBS4/NAGLU/RORB/THRB/NECTIN3/LHX1/VSX1/LRP6/PROX1/IHH/AHI1/NTRK2/NRL/TSPAN12/CRB1/TFAP2B/PROM1/TFAP2A/SLC1A1/USH1C/RBP4/CALB1
GOBP_CELL_JUNCTION_DISASSEMBLY	GOBP_CELL_JUNCTION_DISASSEMBLY	19	0.794098	1.98948	5.37266e-05	0.00079701	0.000605723	295	tags=32%, list=2%, signal=31%	C1QB/C1QA/ITGAM/C3/TREM2/CX3CR1
GOCC_BASAL_PART_OF_CELL	GOCC_BASAL_PART_OF_CELL	209	-0.401426	-1.65145	5.37197e-05	0.00079701	0.000605723	837	tags=19%, list=7%, signal=18%	CASR/ADCY8/LIN7A/CNNM2/CDH17/SLC2A9/RHBG/ERBB4/FOLR1/SLC26A1/ANK3/SLC10A1/KCNJ16/SLC38A3/ERBB3/CDH16/MAP7/RAB17/SLC4A1/ATP6V1B1/EPCAM/DLG2/AQP2/SLC6A13/ANK2/ABCC6/SLC4A4/UMOD/KCNJ10/SLC13A3/SLC47A1/SLC22A7/ABCA8/SLC22A6/RHCG/MTTP/CLDN8/SLC22A8/SLCO4C1
GOBP_BLOOD_COAGULATION_INTRINSIC_PATHWAY	GOBP_BLOOD_COAGULATION_INTRINSIC_PATHWAY	17	-0.787607	-2.04783	5.4014e-05	0.000799329	0.000607485	813	tags=35%, list=7%, signal=33%	F9/SERPINC1/KLKB1/F11/KNG1/APOH
GOBP_REGULATION_OF_VIRAL_LIFE_CYCLE	GOBP_REGULATION_OF_VIRAL_LIFE_CYCLE	119	0.514261	1.80586	5.4356e-05	0.000802443	0.000609852	1788	tags=28%, list=15%, signal=24%	PTX3/TOP2A/CXCL8/FCN1/LTF/APOBEC3A/ISG20/CCL5/SLPI/APOBEC3F/TNF/CD4/KPNA2/CD209/APOBEC3C/PML/AXL/OAS2/CD28/APOBEC3G/IFI16/OAS1/ISG15/TRIM38/LAMP3/HMGA2/OASL/TRIM21/TMEM39B/LGALS1/IFITM1/TNIP1/TRIM25
GOBP_REGULATION_OF_OSTEOCLAST_DIFFERENTIATION	GOBP_REGULATION_OF_OSTEOCLAST_DIFFERENTIATION	51	0.626418	1.92054	5.53167e-05	0.000814652	0.000619131	1436	tags=29%, list=12%, signal=26%	CCR1/TYROBP/LILRB1/LILRB4/LTF/RASSF2/TREM2/INPP5D/TNF/FBN1/IFNG/FSTL3/CSF1/TLR4/TNFSF11
GOBP_LONG_CHAIN_FATTY_ACID_METABOLIC_PROCESS	GOBP_LONG_CHAIN_FATTY_ACID_METABOLIC_PROCESS	85	-0.524585	-1.90105	5.62739e-05	0.000826752	0.000628327	877	tags=24%, list=7%, signal=22%	CYP2E1/ACSBG2/CYP2J2/AKR1C3/PLP1/ACAA1/PNPLA3/FAAH/GSTM4/EPHX2/CYP3A4/CYP2C8/ACSM5/GSTA1/ACSM3/ACADL/SLC27A2/CYP4F2/CYP4A11/CYP2B6
GOBP_POSITIVE_REGULATION_OF_INTERLEUKIN_2_PRODUCTION	GOBP_POSITIVE_REGULATION_OF_INTERLEUKIN_2_PRODUCTION	29	0.730985	2.0181	5.65761e-05	0.000829193	0.000630182	1147	tags=38%, list=10%, signal=34%	CD86/CLEC7A/IL1B/CCR2/PTPRC/SASH3/RUNX1/CD80/CD4/IL1A/CD28
GOCC_COLLAGEN_TRIMER	GOCC_COLLAGEN_TRIMER	58	0.618276	1.95296	5.85233e-05	0.000855676	0.000650309	1526	tags=40%, list=13%, signal=35%	C1QB/C1QA/MSR1/MARCO/FCN1/COL6A3/COL1A1/FCN2/COL1A2/COL5A2/COL5A1/COL11A1/EMILIN1/COLEC12/COL7A1/COL6A2/COL3A1/SCARA3/COL4A1/COL4A2/C1QL1/LUM/COL13A1
GOBP_INTERFERON_BETA_PRODUCTION	GOBP_INTERFERON_BETA_PRODUCTION	43	0.661903	1.95698	5.95727e-05	0.000868936	0.000660386	2116	tags=37%, list=18%, signal=31%	TLR7/TLR8/TLR2/LILRB1/PYCARD/IRF7/RELB/IRF1/NMI/TICAM1/TLR4/POLR3D/TRAIP/IRF5/REL/IFIH1
GOBP_POSITIVE_REGULATION_OF_NITRIC_OXIDE_METABOLIC_PROCESS	GOBP_POSITIVE_REGULATION_OF_NITRIC_OXIDE_METABOLIC_PROCESS	34	0.707109	1.97651	6.01233e-05	0.000874873	0.000664899	1193	tags=41%, list=10%, signal=37%	CD36/PTX3/ITGB2/CLEC7A/IL1B/PTGS2/TLR6/TNF/HBB/MMP8/ICAM1/IFNG/TICAM1/P2RX4
GOCC_SPINDLE_MIDZONE	GOCC_SPINDLE_MIDZONE	31	0.719203	2.0142	6.07509e-05	0.0008819	0.000670239	1033	tags=42%, list=9%, signal=38%	KIF14/CDC6/CENPE/PRC1/AURKB/AURKA/KIF18A/KIF20B/PLK1/GEM/CDCA8/KIF18B/CCDC69
GOBP_XENOBIOTIC_TRANSPORT	GOBP_XENOBIOTIC_TRANSPORT	33	-0.677249	-2.04783	6.25096e-05	0.00090313	0.000686373	658	tags=39%, list=5%, signal=37%	SLC22A18/SLC15A2/SLC22A3/SLC22A5/ABCG2/SLC22A2/ABCB1/SLC6A13/ABCC6/SLC47A1/SLC17A3/ABCA8/ABCC2
GOMF_GLYCOSAMINOGLYCAN_BINDING	GOMF_GLYCOSAMINOGLYCAN_BINDING	174	0.462741	1.70199	6.23788e-05	0.00090313	0.000686373	1173	tags=26%, list=10%, signal=24%	ADGRE2/CXCL13/CXCL6/HAPLN1/TLR2/CCL23/TNFAIP6/LYVE1/LTF/PTPRC/CCL8/CCL7/TREM2/IGHM/CD44/REG1A/FN1/VCAN/COMP/HMMR/PF4/CXCL10/SUSD5/CXCL11/SELL/NOD2/PGF/COL5A1/ADAMTS1/COL11A1/NLRP3/STAB1/THBS2/LTBP2/PCOLCE/LAMC2/MMP7/FBN1/NRP2/HBEGF/JCHAIN/MDK/ANOS1/CEMIP/LIPG/DPYSL3
GOBP_REGULATION_OF_MAST_CELL_ACTIVATION	GOBP_REGULATION_OF_MAST_CELL_ACTIVATION	35	0.691007	1.93888	6.29283e-05	0.000907031	0.000689338	717	tags=29%, list=6%, signal=27%	ADGRE2/MILR1/CD300A/LYN/RAC2/CD84/FGR/HMOX1/SYK/C12orf4
GOBP_POSITIVE_REGULATION_OF_LYMPHOCYTE_MIGRATION	GOBP_POSITIVE_REGULATION_OF_LYMPHOCYTE_MIGRATION	30	0.722719	2.00614	6.3999e-05	0.000920288	0.000699413	912	tags=40%, list=8%, signal=37%	ITGA4/CXCL13/CCR2/CCL4/PYCARD/CCL7/CCL20/CCL5/CXCL10/SPN/STK39/ADAM8
GOCC_RECEPTOR_COMPLEX	GOCC_RECEPTOR_COMPLEX	355	0.397927	1.56289	6.4651e-05	0.000927476	0.000704876	1251	tags=19%, list=10%, signal=18%	CD36/TLR1/OLR1/TLR7/ITGA4/ITGAM/ITGB2/TLR2/TNFRSF1B/CSF1R/ITGAX/CD14/LYN/CSF3R/ITGAL/EBI3/APBB1IP/IL2RG/CD44/ARNTL2/LY96/CSF2RA/CRLF1/ADRB2/CD3D/ITGB6/HTR2B/EPHB2/IL6/TLR6/PTPN6/TRDC/ITGA5/EMILIN1/CD247/SYK/TRAT1/IL3RA/LRP8/PLXNC1/ITGA10/IL2RB/TRAF1/OSMR/IL12RB1/MERTK/LRP1/NR1H3/CD4/IL27RA/RAMP1/IL18R1/NRP2/IL18RAP/ARNTL/CHRNA5/DLG4/CSF2RB/GPR63/PLXND1/ZAP70/ITPR3/AXL/GPR37/CD3G/KLRD1/MCOLN1/GFRA…
GOBP_PROGRAMMED_NECROTIC_CELL_DEATH	GOBP_PROGRAMMED_NECROTIC_CELL_DEATH	35	0.690829	1.93838	6.4942e-05	0.000929463	0.000706387	2008	tags=51%, list=17%, signal=43%	CD14/LY96/PYGL/CASP1/BAX/TNF/TP53/PPIF/CASP8/TICAM1/BIRC3/ZBP1/FASLG/TLR4/FAS/ARHGEF2/FADD/CAV1
GOBP_NEGATIVE_REGULATION_OF_LEUKOCYTE_MEDIATED_CYTOTOXICITY	GOBP_NEGATIVE_REGULATION_OF_LEUKOCYTE_MEDIATED_CYTOTOXICITY	18	0.80334	1.97461	6.54602e-05	0.000934686	0.000710356	327	tags=28%, list=3%, signal=27%	FCGR2B/LILRB1/PTPRC/IL7R/ARRB2
GOBP_SIGNAL_TRANSDUCTION_INVOLVED_IN_CELL_CYCLE_CHECKPOINT	GOBP_SIGNAL_TRANSDUCTION_INVOLVED_IN_CELL_CYCLE_CHECKPOINT	65	0.610376	1.96119	6.83918e-05	0.000974263	0.000740434	1849	tags=38%, list=15%, signal=33%	DTL/E2F8/CCNB1/CDK1/BAX/CHEK1/RGCC/TP53/AURKA/GTSE1/PLK1/PLK2/ZWILCH/PML/SOX4/PLK3/CDC25C/CARM1/SFN/TRIAP1/SOX11/CASP2/PCNA/PRPF19/ARID3A
GOMF_OXIDOREDUCTASE_ACTIVITY_ACTING_ON_PAIRED_DONORS_WITH_INCORPORATION_OR_REDUCTION_OF_MOLECULAR_OXYGEN_NAD_P_H_AS_ONE_DONOR_AND_INCORPORATION_OF_ONE_ATOM_OF_OXYGEN	GOMF_OXIDOREDUCTASE_ACTIVITY_ACTING_ON_PAIRED_DONORS_WITH_INCORPORATION_OR_REDUCTION_OF_MOLECULAR_OXYGEN_NAD_P_H_AS_ONE_DONOR_AND_INCORPORATION_OF_ONE_ATOM_OF_OXYGEN	42	-0.620565	-1.96955	6.9077e-05	0.000981444	0.000745892	1323	tags=38%, list=11%, signal=34%	COQ6/CYP4F12/CYP46A1/CYP2E1/FMO3/AKR1C3/KMO/FMO5/FMO4/FMO2/CYP3A4/FMO1/CYP27B1/CYP4F2/CYP4A11/CYP2B6
GOBP_POSITIVE_REGULATION_OF_RESPONSE_TO_CYTOKINE_STIMULUS	GOBP_POSITIVE_REGULATION_OF_RESPONSE_TO_CYTOKINE_STIMULUS	45	0.649868	1.94029	6.93788e-05	0.000981444	0.000745892	2531	tags=49%, list=21%, signal=39%	TLR2/LAPTM5/TREM2/MMP12/CXCR4/CASP1/IRF7/IKBKE/AXL/IL7/ZBP1/CSF1/CASP4/TLR4/ADAM17/FADD/IL1R1/TXK/IFIH1/GFI1/TAF9/TRIM32
GOBP_COLLAGEN_FIBRIL_ORGANIZATION	GOBP_COLLAGEN_FIBRIL_ORGANIZATION	44	0.65162	1.93903	6.93788e-05	0.000981444	0.000745892	1526	tags=48%, list=13%, signal=42%	COL1A1/GREM1/COL1A2/COMP/COL5A2/COL5A1/ADAMTS2/COL11A1/PXDN/EMILIN1/COLGALT1/LOXL2/SERPINH1/AEBP1/TGFB2/COL3A1/P3H4/FKBP10/ADAMTS3/LUM/COL13A1
GOBP_INTERFERON_GAMMA_MEDIATED_SIGNALING_PATHWAY	GOBP_INTERFERON_GAMMA_MEDIATED_SIGNALING_PATHWAY	77	0.572983	1.88414	7.23903e-05	0.00102168	0.000776467	2302	tags=44%, list=19%, signal=36%	HCK/CD44/PTAFR/IFI30/IRF8/TP53/GBP2/IRF7/SOCS3/ICAM1/GBP1/IRF1/NR1H3/NMI/PTPN2/IFNGR2/PML/OAS2/IFNG/HLA-DQB1/OAS1/TRIM38/OASL/TRIM21/IRF4/TRIM25/OAS3/VCAM1/PRKCD/IRF5/TXK/PPARG/IFNGR1/HLA-DQB2
GOBP_MACROPHAGE_DIFFERENTIATION	GOBP_MACROPHAGE_DIFFERENTIATION	36	0.693208	1.95791	7.27006e-05	0.00102369	0.000777995	1406	tags=44%, list=12%, signal=39%	TLR2/MMP9/CSF1R/SPI1/HCLS1/INHBA/PF4/CEBPA/TGFB1/LIF/CD4/PTPN2/CASP8/IFNG/IL15/CSF1
GOMF_SIALIC_ACID_BINDING	GOMF_SIALIC_ACID_BINDING	16	0.824985	1.98266	7.4115e-05	0.0010412	0.000791303	657	tags=44%, list=5%, signal=41%	FCN1/SIGLEC9/ST8SIA4/SELE/CD33/SIGLEC7/SIGLEC5
GOBP_NEGATIVE_REGULATION_OF_B_CELL_PROLIFERATION	GOBP_NEGATIVE_REGULATION_OF_B_CELL_PROLIFERATION	16	0.824618	1.98178	7.51515e-05	0.00105333	0.000800525	788	tags=56%, list=7%, signal=53%	FCGR2B/MNDA/TYROBP/CD300A/LYN/BTK/INPP5D/IL10/CASP3
GOMF_METALLOENDOPEPTIDASE_ACTIVITY	GOMF_METALLOENDOPEPTIDASE_ACTIVITY	76	0.574578	1.88348	7.65287e-05	0.00106772	0.000811464	1753	tags=32%, list=15%, signal=27%	MMP1/ADAMDEC1/MMP3/MMP9/MMP10/ADAM12/MMP12/ADAMTS2/ADAMTS1/MMP8/ADAM19/BMP1/MEP1A/MMP7/MMP19/ADAM8/THOP1/MMP2/PAPPA/ADAMTS3/MMP13/ADAM17/TLL2/ADAM10
GOBP_BONE_REMODELING	GOBP_BONE_REMODELING	79	0.564047	1.86621	7.65287e-05	0.00106772	0.000811464	1296	tags=32%, list=11%, signal=28%	CSF1R/TNFRSF11A/RASSF2/GREM1/RAC2/INPP5D/HAMP/ADRB2/IL6/TCIRG1/CD38/SYK/TGFB1/DCSTAMP/CSK/TNFRSF11B/P2RX7/ADAM8/MDK/P3H4/SNX10/RAB3D/TNFAIP3/IL7/LRRK1
GOCC_TRANSPORTER_COMPLEX	GOCC_TRANSPORTER_COMPLEX	256	-0.375163	-1.57849	7.92172e-05	0.00110271	0.000838053	3509	tags=47%, list=29%, signal=34%	KCNG2/DLG3/VAMP2/MICU2/SLC26A6/GRIN2B/KCNQ3/KCNA5/KCNJ6/DLG1/KCNV2/AKAP9/LRRC8D/ATP11A/KCNH4/KCNQ1/CNGB3/CACNA1C/CNGB1/GABRQ/HTR3B/CLIC5/KCNC3/GLRA3/ATP1B2/ABCC9/ABCA2/CHRNA9/HCN4/ABCD4/KCNN1/CACNG4/NLGN1/NOS1/CLCN1/CHRNA3/GRIK5/KCNAB1/GABRA1/AKAP6/PKD2/SCN8A/CACNG2/KCNB2/PEX12/GRIK4/KCNQ2/CHRNB3/GRIA2/CACNA1I/CLDN17/SYNJ2BP/KCNC1/KCNJ4/KCNE5/KCNG1/KCNF1/GLRA2/SCN10A/PLN/CACNG5/ATP4B/ANO2/ATP1B1/…
GOBP_REGULATION_OF_CD4_POSITIVE_ALPHA_BETA_T_CELL_DIFFERENTIATION	GOBP_REGULATION_OF_CD4_POSITIVE_ALPHA_BETA_T_CELL_DIFFERENTIATION	41	0.661109	1.93012	7.97708e-05	0.00110789	0.000841988	1453	tags=44%, list=12%, signal=39%	CD86/NCKAP1L/SASH3/HLX/CCL19/NLRP3/RUNX3/RUNX1/CD80/BCL6/IL12RB1/MYB/JAK3/IFNG/CBFB/TBX21/IL18/GATA3
GOMF_LIGAND_ACTIVATED_TRANSCRIPTION_FACTOR_ACTIVITY	GOMF_LIGAND_ACTIVATED_TRANSCRIPTION_FACTOR_ACTIVITY	50	-0.599682	-1.97013	8.07372e-05	0.00111876	0.000850252	2184	tags=46%, list=18%, signal=38%	RORB/NR2C2/THRB/ESRRA/AR/RXRG/ESR2/NR1D2/RARB/NR4A1/NR4A3/ESR1/NR1H4/NR3C2/PPARA/RORC/VDR/RORA/NR1I3/HNF4A/NR4A2/ESRRG/HNF4G
GOMF_MHC_PROTEIN_BINDING	GOMF_MHC_PROTEIN_BINDING	25	0.75626	2.02688	8.18909e-05	0.00112706	0.000856562	1562	tags=44%, list=13%, signal=38%	LILRB2/PILRA/LILRB1/CLEC7A/CD4/LAG3/CD244/KLRD1/CD8B/TAP1/CD8A
GOBP_NEGATIVE_REGULATION_OF_LYMPHOCYTE_MEDIATED_IMMUNITY	GOBP_NEGATIVE_REGULATION_OF_LYMPHOCYTE_MEDIATED_IMMUNITY	39	0.677487	1.95822	8.1871e-05	0.00112706	0.000856562	618	tags=26%, list=5%, signal=24%	FCGR2B/LILRB1/LILRB4/PTPRC/IL7R/ARRB2/NOD2/CD96/PTPN6/BCL6
GOBP_REGULATION_OF_CELL_DEVELOPMENT	GOBP_REGULATION_OF_CELL_DEVELOPMENT	405	0.385925	1.54222	8.16899e-05	0.00112706	0.000856562	2077	tags=25%, list=17%, signal=22%	TLR2/TYROBP/LILRB1/CLEC7A/TNFRSF1B/EGR2/IL1B/LTF/OLFM4/EZH2/KIF14/LYN/FN1/FGG/CX3CR1/CXCR4/EPHB2/IL6/ASCL2/TNF/TP53/SERPINF1/FGB/PTHLH/AURKA/HAS2/TWF2/DUSP10/TRPV2/VEGFC/SLAMF8/TGFB1/FGA/LIF/LRP8/NEFL/PLXNC1/GBP1/SEMA7A/TENM4/LRP1/CORO1C/MYB/FBN1/SEMA3F/LIMK1/ARNTL/NGFR/CCL11/SEMA4A/S1PR2/TRPC6/MDK/PLXND1/SMARCD3/YWHAH/IFNG/SEMA4C/SKI/LRP4/ADGRA2/SERPINE2/SHOX2/SEMA3E/BNC1/ZNF365/TNFSF11/TSPO/RET…
GOBP_REGULATION_OF_CELL_CYCLE_G2_M_PHASE_TRANSITION	GOBP_REGULATION_OF_CELL_CYCLE_G2_M_PHASE_TRANSITION	176	0.460455	1.69441	8.33695e-05	0.00114483	0.000870063	3119	tags=39%, list=26%, signal=29%	DTL/TPX2/KIF14/CDC6/CENPF/HMMR/CCNB1/CDK1/CHEK1/NEK2/AURKB/TP53/AURKA/GTSE1/NABP1/PLK1/BLM/CEP76/NDE1/AVEN/DONSON/CDC25B/PSMB10/SMARCD3/HAUS2/CDC25C/ATF5/ORC1/GPR132/FBXO5/PLK4/HMGA2/SSNA1/TUBA4A/ODF2/PSMD5/CNTRL/PSMB8/CDK2/CSNK1E/PSMC3/TUBB/TUBA1A/CDC25A/PSME4/HUS1/PSMB3/BABAM1/PSMA7/ACTR1A/PSME3/BRCA1/PSMD12/DCTN1/PSMD2/CDKN1A/PSMB9/CSNK1D/BRD4/PSMB6/PSMC4/PSMD7/CEP131/PSMD14/PSMD13/PSMD8/PRKAC…
GOBP_CELLULAR_EXTRAVASATION	GOBP_CELLULAR_EXTRAVASATION	60	0.623792	1.97485	8.36655e-05	0.00114631	0.00087119	1041	tags=32%, list=9%, signal=29%	ITGA4/ITGB2/PIK3CG/CCR2/ITGAL/SELE/PTAFR/CX3CR1/SELL/SPN/TNF/CCL2/SELPLG/ICAM1/GCNT1/IL27RA/ADAM8/PIK3CD/MDK
GOBP_POSITIVE_REGULATION_OF_ALPHA_BETA_T_CELL_DIFFERENTIATION	GOBP_POSITIVE_REGULATION_OF_ALPHA_BETA_T_CELL_DIFFERENTIATION	43	0.65527	1.93737	8.66948e-05	0.00118515	0.000900709	1367	tags=42%, list=11%, signal=37%	CD86/LILRB4/NCKAP1L/SASH3/ADA/HLX/CCL19/NLRP3/RUNX3/RUNX1/SYK/CD80/IL12RB1/MYB/ZAP70/IFNG/CBFB/IL18
GOBP_SERINE_FAMILY_AMINO_ACID_METABOLIC_PROCESS	GOBP_SERINE_FAMILY_AMINO_ACID_METABOLIC_PROCESS	30	-0.674839	-1.98818	8.74971e-05	0.00119344	0.000907011	1388	tags=50%, list=12%, signal=44%	GCAT/CSAD/PSPH/BAAT/THNSL2/PHGDH/AMT/GLDC/CTH/PSAT1/SHMT1/RIDA/AGXT/GLYAT/DAO
GOBP_NEGATIVE_REGULATION_OF_B_CELL_ACTIVATION	GOBP_NEGATIVE_REGULATION_OF_B_CELL_ACTIVATION	31	0.712506	1.99544	8.79668e-05	0.00119717	0.000909844	788	tags=42%, list=7%, signal=39%	SAMSN1/FCGR2B/MNDA/TYROBP/CD300A/LAPTM5/LYN/BTK/INHBA/INPP5D/BCL6/IL10/CASP3
GOBP_GLIOGENESIS	GOBP_GLIOGENESIS	238	0.43278	1.63129	8.92305e-05	0.00121167	0.000920859	1853	tags=26%, list=15%, signal=22%	C1QA/C5AR1/TLR2/TNFRSF1B/CSF1R/EGR2/IL1B/CCR2/GPR183/EZH2/TREM2/LYN/S100A9/CX3CR1/CDK1/S100A8/CXCR4/FPR2/IL6/ASCL2/TNF/CCL2/GAP43/DUSP10/TGFB1/CSPG4/LIF/LRP8/LEF1/CSK/TENM4/LRP1/MYB/IL33/TGFB2/SOX4/MDK/IFNG/P2RY1/B4GALT5/P2RX4/SKI/GPC1/SERPINE2/NSUN5/ZNF365/CDH2/CSF1/TLR4/TSPO/NR1D1/CDK5/SOX9/SOX11/PLAG1/PRPF19/MBOAT7/CNTNAP1/MAP2K1/CLU/OLIG2/CDKN2C
GOBP_CYTOKINESIS	GOBP_CYTOKINESIS	117	0.503634	1.77523	9.15337e-05	0.00124018	0.00094253	1528	tags=21%, list=13%, signal=19%	CEP55/KIF14/KIF20A/CDC6/KIF4A/KIF23/ECT2/E2F8/PRC1/NUSAP1/AURKB/AURKA/TRIM36/CENPA/KIF20B/PLK1/BRCA2/PLK2/CDC25B/PLK3/NUP62/PLK4/RAB35/RHOC/BIN3
GOBP_NEGATIVE_REGULATION_OF_CELL_ADHESION	GOBP_NEGATIVE_REGULATION_OF_CELL_ADHESION	233	0.435012	1.63704	9.18373e-05	0.00124153	0.000943559	1326	tags=22%, list=11%, signal=20%	ADAMDEC1/LILRB2/FCGR2B/CD86/VSIG4/CRTAM/PTPN22/LILRB1/LILRB4/COL1A1/CD300A/PTPRC/TGFBI/LAPTM5/SERPINE1/IL1RN/MMP12/HLX/SPN/RGCC/LPXN/PTPN6/ANGPT2/RUNX3/TNC/FXYD5/RUNX1/TGFB1/CD80/BCL6/PLXNC1/GBP1/IRF1/IL10/IDO1/LRP1/CORO1C/CASP3/SIPA1/JAK3/LAX1/PTPN2/MDK/PLXND1/SH2B3/LAG3/CBFB/MAP4K4/LRRC32/TBX21/SERPINE2/SEMA3E
GOMF_OXIDOREDUCTASE_ACTIVITY_ACTING_ON_THE_ALDEHYDE_OR_OXO_GROUP_OF_DONORS	GOMF_OXIDOREDUCTASE_ACTIVITY_ACTING_ON_THE_ALDEHYDE_OR_OXO_GROUP_OF_DONORS	40	-0.626665	-1.96927	9.34194e-05	0.00126013	0.00095769	716	tags=32%, list=6%, signal=31%	ALDH1A1/ALDH7A1/AKR1C3/ALDH1B1/ALDH3A2/DHTKD1/ALDH5A1/FMO5/ALDH4A1/ALDH6A1/ALDH1L1/OGDHL/ALDH8A1
GOBP_POSITIVE_REGULATION_OF_TYPE_I_INTERFERON_PRODUCTION	GOBP_POSITIVE_REGULATION_OF_TYPE_I_INTERFERON_PRODUCTION	63	0.606778	1.94384	9.42527e-05	0.00126856	0.0009641	2234	tags=37%, list=19%, signal=30%	TLR7/TLR8/TLR2/PTPN22/CD14/MMP12/IRF7/SYK/IRF1/MYD88/NFKB2/TICAM1/IFI16/IRAK1/ZBP1/TLR4/POLR3D/POLR2E/IRF5/IFIH1/RELA/DDX41/PQBP1
GOBP_REGULATION_OF_MAST_CELL_ACTIVATION_INVOLVED_IN_IMMUNE_RESPONSE	GOBP_REGULATION_OF_MAST_CELL_ACTIVATION_INVOLVED_IN_IMMUNE_RESPONSE	27	0.726359	1.97657	9.70865e-05	0.00130323	0.000990445	1027	tags=37%, list=9%, signal=34%	ADGRE2/CD300A/LYN/RAC2/CD84/FGR/HMOX1/SYK/C12orf4/FES
GOCC_AZUROPHIL_GRANULE	GOCC_AZUROPHIL_GRANULE	122	0.500926	1.76941	9.72558e-05	0.00130323	0.000990445	2326	tags=32%, list=19%, signal=26%	RNASE2/C3AR1/SERPINA3/MNDA/C3/LYZ/PLAC8/PYCARD/FPR1/GLIPR1/CD68/DEFA4/MAN2B1/RETN/CEACAM8/GLA/RNASE3/DSN1/RAB3D/GALNS/GM2A/IMPDH1/ARHGAP45/GCA/PRTN3/LPCAT1/RNASET2/ELANE/CPPED1/CEACAM6/CMTM6/CTSC/PRKCD/TUBB/MAPK1/VCP/STXBP2/VAT1/GLB1
GOBP_NEGATIVE_REGULATION_OF_RESPONSE_TO_EXTERNAL_STIMULUS	GOBP_NEGATIVE_REGULATION_OF_RESPONSE_TO_EXTERNAL_STIMULUS	290	0.422481	1.63341	9.88238e-05	0.00132134	0.00100421	1231	tags=21%, list=10%, signal=20%	FCGR2B/CXCL13/VSIG4/AOAH/FAP/ALOX5/PBK/LILRB1/TNFAIP6/TNFRSF1B/LTF/SERPINB2/PTPRC/GREM1/SERPINE1/PLAUR/LILRA2/FGG/ADA/HAMP/CST7/MMP12/ARRB2/FPR2/NOD2/CD96/TNF/SAMHD1/SYT11/RNF125/SERPINF1/FGB/CCL2/NLRP3/PLAU/ANGPT2/HGF/DUSP10/SLAMF8/MICB/FGA/WNT4/THBD/SOCS3/SEMA7A/IL10/NR1H3/FNDC4/NMI/SEMA3F/PTGIS/PTPN2/RIN3/SEMA4A/MDK/NT5E/SH2B3/C5AR2/KLRD1/SEMA4C/TNFAIP3/IFI16
GOBP_POSITIVE_REGULATION_OF_T_CELL_MIGRATION	GOBP_POSITIVE_REGULATION_OF_T_CELL_MIGRATION	24	0.762958	2.01963	0.000101552	0.00135484	0.00102967	912	tags=42%, list=8%, signal=39%	ITGA4/CXCL13/CCR2/PYCARD/CCL20/CCL5/CXCL10/SPN/STK39/ADAM8
GOMF_ORGANIC_ACID_TRANSMEMBRANE_TRANSPORTER_ACTIVITY	GOMF_ORGANIC_ACID_TRANSMEMBRANE_TRANSPORTER_ACTIVITY	105	-0.477637	-1.77914	0.000103408	0.00137659	0.0010462	505	tags=23%, list=4%, signal=22%	SLC16A4/SLC26A1/SFXN1/SLC10A1/SLC38A3/ABCG2/SLC38A4/SLC3A1/SLC19A2/SLC22A2/ABCB1/SLC26A4/SLC25A10/SLC6A13/SLC1A1/SLC22A13/SLC13A3/SLC47A1/SLC10A2/SLC7A9/SLC27A2/SLC13A2/ABCC2/SLC5A12
GOBP_REGULATION_OF_COMPLEMENT_ACTIVATION	GOBP_REGULATION_OF_COMPLEMENT_ACTIVATION	56	0.616918	1.92589	0.000105684	0.00140382	0.0010669	1612	tags=43%, list=13%, signal=37%	C1QB/C1QA/C5AR1/C3AR1/VSIG4/C3/IL1B/CFP/IGHV3-23/C2/CFB/IGKC/C1R/IGLV3-19/C5AR2/IGHV4-34/IGHV3-7/CD5L/IGLV6-57/C8G/C1S/IGLV1-40/IGKV4-1/CFH
GOBP_LIPID_MODIFICATION	GOBP_LIPID_MODIFICATION	206	-0.394217	-1.61749	0.000112554	0.00149183	0.00113378	1680	tags=29%, list=14%, signal=25%	ST3GAL4/CRAT/SOCS1/GCDH/CHRM5/FA2H/ECHS1/PEX7/APOA2/AUH/IVD/DECR2/ECHDC2/ECI2/CPT2/ACADS/ABO/MTM1/PIP5K1A/PHYH/ETFDH/MTMR8/DGKE/SGPP1/FABP3/CYP2E1/ACAA2/HADH/SOCS2/NR4A3/ACADM/INPP5J/ACAT1/AGT/APOA1/ACAA1/PPARA/ALDH3A2/BDH2/IMPA2/ACAD10/DGKB/PDK4/ACOX2/CISH/HAO1/PECR/PIK3C2G/EPHX2/EHHADH/CYP3A4/CYP2C8/PPARGC1A/PLPPR1/CYP3A5/ACADL/SLC27A2/FABP1/HAO2
GOBP_SODIUM_ION_HOMEOSTASIS	GOBP_SODIUM_ION_HOMEOSTASIS	50	-0.59441	-1.95281	0.000114099	0.00150903	0.00114685	935	tags=46%, list=8%, signal=43%	SNX5/AGTR2/ATP4B/SPX/ATP1B1/CYP11B2/CYP4F12/SCNN1A/DRD3/OXT/TFAP2B/SCN7A/NEDD4L/AGT/SCNN1B/AVPR1A/ATP12A/ATP6V1B1/UMOD/SLC12A1/SLC12A3/CYP4F2/CYP4A11
GOBP_CENTROMERE_COMPLEX_ASSEMBLY	GOBP_CENTROMERE_COMPLEX_ASSEMBLY	29	0.716811	1.97897	0.000115688	0.00152674	0.00116031	981	tags=34%, list=8%, signal=32%	DLGAP5/CENPF/CENPE/OIP5/CENPU/CENPA/CENPM/HJURP/CENPI/CENPN
GOBP_NEGATIVE_REGULATION_OF_INNATE_IMMUNE_RESPONSE	GOBP_NEGATIVE_REGULATION_OF_INNATE_IMMUNE_RESPONSE	51	0.613191	1.87999	0.00011698	0.00154045	0.00117073	2431	tags=41%, list=20%, signal=33%	VSIG4/LILRB1/MMP12/ARRB2/CD96/SAMHD1/DUSP10/SLAMF8/NR1H3/NMI/PTPN2/KLRD1/TNFAIP3/IFI16/TRIM21/SERPINB4/TTLL12/SERPING1/PPARG/GRN/MICA
GOBP_EXPORT_ACROSS_PLASMA_MEMBRANE	GOBP_EXPORT_ACROSS_PLASMA_MEMBRANE	43	-0.612616	-1.9558	0.000119154	0.00156569	0.00118992	948	tags=35%, list=8%, signal=32%	NPPA/RGS9/FXYD1/KCNE2/SLC22A18/SLC15A2/ATP12A/SLC22A5/ABCG2/SLC22A2/ABCB1/SLC4A4/SLC17A3/KCNK5/ABCC2
GOBP_DENDRITIC_CELL_ANTIGEN_PROCESSING_AND_PRESENTATION	GOBP_DENDRITIC_CELL_ANTIGEN_PROCESSING_AND_PRESENTATION	14	0.844406	1.9832	0.000120324	0.00157767	0.00119902	433	tags=43%, list=4%, signal=41%	FCGR2B/CLEC4A/SLC11A1/CD68/NOD2/CCL19
GOBP_T_CELL_RECEPTOR_SIGNALING_PATHWAY	GOBP_T_CELL_RECEPTOR_SIGNALING_PATHWAY	167	0.46821	1.7191	0.000121104	0.00158449	0.0012042	3088	tags=44%, list=26%, signal=33%	PTPN22/LILRB4/CD300A/PTPRC/LAPTM5/THEMIS2/INPP5D/ADA/CD3D/LCP2/LCK/KCNN4/ITK/PTPN6/CD247/TRAT1/WAS/GBP1/CSK/CD4/LAT/PTPN2/PIK3CD/PVRIG/ZAP70/PSMB10/HRAS/CD28/CD3G/HLA-DQB1/CTLA4/SH2D1A/LGALS3/GATA3/PSMD5/CCR7/PSMB8/TXK/PSMC3/MAPK1/RELA/BTN2A2/PSME4/PAK2/ZC3H12A/RFTN1/DGKZ/HLA-DQB2/PTPRJ/BCL10/EIF2B5/BTN3A2/PSMB3/PSMA7/PSME3/NFKB1/ABL1/EIF2B4/PSMD12/NCK1/UBASH3A/PSMD2/CACNB3/PSMB9/CD3E/PSMB6/PSMC4…
GOBP_ANAPHASE_PROMOTING_COMPLEX_DEPENDENT_CATABOLIC_PROCESS	GOBP_ANAPHASE_PROMOTING_COMPLEX_DEPENDENT_CATABOLIC_PROCESS	65	0.602605	1.93622	0.000122699	0.00160191	0.00121744	3088	tags=46%, list=26%, signal=34%	BUB1B/CDC20/CCNB1/CDK1/MAD2L1/UBE2C/AURKB/AURKA/PLK1/PTTG1/PSMB10/FBXO5/UBE2D1/PSMD5/PSMB8/CDK2/PSMC3/PSME4/PSMB3/PSMA7/PSME3/PSMD12/PSMD2/PSMB9/PSMB6/PSMC4/PSMD7/PSMD14/PSMD13/PSMD8
GOBP_REGULATION_OF_CELL_KILLING	GOBP_REGULATION_OF_CELL_KILLING	83	0.550449	1.84049	0.000123534	0.00160938	0.00122312	1168	tags=29%, list=10%, signal=26%	FCGR2B/ITGAM/CXCL6/VAV1/CRTAM/TYROBP/LILRB1/CLEC7A/CD1D/PTPRC/IL7R/ARRB2/SYK/ICAM1/IL12RB1/P2RX7/CD1E/IL18RAP/PRF1/CD1B/CASP8/LAG3/IFNG/KLRD1
GOBP_KETONE_BODY_METABOLIC_PROCESS	GOBP_KETONE_BODY_METABOLIC_PROCESS	10	-0.858385	-1.9379	0.000125597	0.00163276	0.00124089	661	tags=60%, list=6%, signal=57%	BDH1/ACAT1/BDH2/TYRP1/HMGCS2/ACSS3
GOBP_T_CELL_CHEMOTAXIS	GOBP_T_CELL_CHEMOTAXIS	19	0.780583	1.95563	0.000136779	0.00177434	0.00134849	1021	tags=47%, list=9%, signal=43%	CXCL13/PIK3CG/CCR2/GPR183/CCL5/CXCL10/CXCL11/STK39/PIK3CD
GOBP_CHROMOSOME_LOCALIZATION	GOBP_CHROMOSOME_LOCALIZATION	64	0.591313	1.89954	0.000138175	0.00178865	0.00135936	1322	tags=27%, list=11%, signal=24%	DLGAP5/NDC80/KIF14/CENPF/CENPE/CCNB1/AURKB/KIF18A/GEM/KIF2C/CDT1/CDCA8/NDE1/EML3/NUP62/PSRC1/LMNA
GOBP_B_CELL_ACTIVATION_INVOLVED_IN_IMMUNE_RESPONSE	GOBP_B_CELL_ACTIVATION_INVOLVED_IN_IMMUNE_RESPONSE	62	0.597888	1.90942	0.000138625	0.00179066	0.00136089	1619	tags=34%, list=14%, signal=29%	FCGR2B/CD180/GPR183/PTPRC/DOCK10/ADA/IL6/BCL3/TGFB1/BCL6/BATF/IL10/IL27RA/CD28/POU2AF1/MFNG/TBX21/TLR4/EXO1/LFNG/LGALS1
GOBP_SUPEROXIDE_ANION_GENERATION	GOBP_SUPEROXIDE_ANION_GENERATION	31	0.705568	1.97601	0.000139684	0.00180054	0.0013684	738	tags=32%, list=6%, signal=30%	CYBB/NCF2/ITGAM/ITGB2/TYROBP/CLEC7A/FPR2/SYK/TGFB1/CYBA
GOBP_PLATELET_AGGREGATION	GOBP_PLATELET_AGGREGATION	53	0.623833	1.91935	0.000141638	0.0018194	0.00138273	630	tags=25%, list=5%, signal=23%	PLEK/PIK3CG/LYN/FN1/COMP/FGG/FGB/HBB/PTPN6/SYK/SLC7A11/FGA/RAP2B
GOBP_T_CELL_MEDIATED_IMMUNITY	GOBP_T_CELL_MEDIATED_IMMUNITY	88	0.550063	1.85969	0.000142042	0.0018194	0.00138273	2022	tags=39%, list=17%, signal=32%	FCGR2B/LILRB1/LILRB4/TNFRSF1B/IL1B/CCR2/CD1D/PTPRC/SASH3/IL7R/CLC/IL6/NOD2/NLRP3/WAS/ICAM1/IL12RB1/RAB27A/CD1E/IL18R1/PRF1/CD1B/KLRD1/TBX21/IL18/GATA3/CD70/CD8A/MR1/FADD/CTSC/HPRT1/CD55/IL1R1
GOBP_DNA_RECOMBINATION	GOBP_DNA_RECOMBINATION	193	0.445712	1.64939	0.000141763	0.0018194	0.00138273	1907	tags=24%, list=16%, signal=21%	TOP2A/PTPRC/RAD51AP1/IL7R/GINS2/BRIP1/CHEK1/SAMHD1/PARPBP/RAD51/TGFB1/NABP1/BCL6/BATF/DCLRE1C/WAS/BRCA2/TFPT/LEF1/IL10/IL27RA/BLM/KPNA2/RAG1/MCM5/TIMELESS/GINS4/CDC45/TEP1/PPP4C/RAD51D/TRIP13/CD28/ERCC6/TBX21/ZNF365/RAD54L/EXO1/RAD54B/FEN1/APEX2/TCF7/AP5S1/BCL11B/TCF3/THOC1/CD40
GOBP_REGULATION_OF_B_CELL_MEDIATED_IMMUNITY	GOBP_REGULATION_OF_B_CELL_MEDIATED_IMMUNITY	43	0.642984	1.90104	0.000143096	0.00182905	0.00139007	1289	tags=30%, list=11%, signal=27%	FCGR2B/C3/PTPRC/BTK/NOD2/TNF/PTPN6/TGFB1/BCL6/IL10/IL27RA/CD28/TBX21
GOBP_POSITIVE_REGULATION_OF_MACROPHAGE_MIGRATION	GOBP_POSITIVE_REGULATION_OF_MACROPHAGE_MIGRATION	20	0.779949	1.97392	0.000143472	0.00183001	0.0013908	1406	tags=50%, list=12%, signal=44%	C5AR1/C3AR1/CSF1R/TREM2/CX3CR1/CCL5/CMKLR1/MDK/P2RX4/CSF1
GOBP_T_CELL_SELECTION	GOBP_T_CELL_SELECTION	42	0.649369	1.90837	0.00014434	0.00183725	0.0013963	1778	tags=50%, list=15%, signal=43%	DOCK2/CD1D/PTPRC/CD3D/IL6/SPN/SYK/BATF/IL12RB1/CD4/PTPN2/ZAP70/CD28/LY9/CD3G/IL15/TBX21/GATA3/IRF4/BCL11B/CCR7
GOBP_POSITIVE_REGULATION_OF_ACUTE_INFLAMMATORY_RESPONSE	GOBP_POSITIVE_REGULATION_OF_ACUTE_INFLAMMATORY_RESPONSE	21	0.783622	2.00833	0.000147242	0.00187028	0.0014214	961	tags=62%, list=8%, signal=57%	C3/PIK3CG/IL1B/TNFRSF11A/BTK/IL6/PTGS2/TNF/FFAR2/OSMR/TAC1/ADAM8/OSM
GOBP_VASCULAR_ENDOTHELIAL_GROWTH_FACTOR_PRODUCTION	GOBP_VASCULAR_ENDOTHELIAL_GROWTH_FACTOR_PRODUCTION	28	0.709555	1.95437	0.000148268	0.00187202	0.00142273	577	tags=36%, list=5%, signal=34%	C5AR1/C3AR1/C3/IL1B/CCR2/HPSE/IL6/PTGS2/TNF/TGFB1
GOBP_CELLULAR_RESPONSE_TO_UV	GOBP_CELLULAR_RESPONSE_TO_UV	69	0.570789	1.84199	0.000148137	0.00187202	0.00142273	2190	tags=33%, list=18%, signal=27%	MMP1/MMP3/MMP9/PBK/MYC/BAX/CHEK1/AURKB/TP53/MAPK13/TIMP1/CRIP1/MMP2/HYAL3/TRIAP1/DDB2/PCNA/MC1R/PRKCD/PARP1/ERCC1/CDC25A/POLH
GOBP_REGULATION_OF_PEPTIDASE_ACTIVITY	GOBP_REGULATION_OF_PEPTIDASE_ACTIVITY	341	0.39538	1.55244	0.0001483	0.00187202	0.00142273	2084	tags=28%, list=17%, signal=24%	CST6/CSTA/SERPINA3/PMAIP1/MMP9/RARRES1/COL6A3/C3/CLEC7A/LTF/SERPINB2/PYCARD/PI3/LAPTM5/SERPINE1/LYN/PLAUR/CD44/FN1/CST1/S100A9/MYC/CST7/S100A8/TNFAIP8/ARRB2/CASP1/BAX/SLPI/LCK/TNF/CST2/SERPINF1/RCN3/AIM2/NLRP3/HGF/NLRP2/SYK/TNFSF14/BID/PTTG1/MICAL1/COL7A1/WFDC2/LRP1/ATP13A2/CARD9/TNFSF15/PCOLCE/SERPINH1/RAG1/TIMP4/TIMP1/NGFR/SERPINB8/PML/RPS6KA1/CASP8/ANOS1/ITIH3/IFI16/PI15/DHCR24/ECM1/SERPINE2/B…
GOBP_NEGATIVE_REGULATION_OF_ADAPTIVE_IMMUNE_RESPONSE	GOBP_NEGATIVE_REGULATION_OF_ADAPTIVE_IMMUNE_RESPONSE	46	0.638452	1.9207	0.00014868	0.00187294	0.00142342	1476	tags=33%, list=12%, signal=29%	SAMSN1/FCGR2B/LILRB1/LILRB4/PTPRC/IL7R/NOD2/PTPN6/BCL6/IL27RA/IL33/JAK3/KLRD1/TBX21/IL1RL1
GOBP_RENAL_SYSTEM_PROCESS	GOBP_RENAL_SYSTEM_PROCESS	105	-0.4724	-1.75964	0.000149005	0.00187316	0.00142359	1600	tags=30%, list=13%, signal=26%	CYP11B2/REN/PRKACG/BMP4/CYP4F12/XPNPEP3/SLC4A5/BCL2/DRD3/KLHL3/OXT/ADCY8/TFAP2B/F2RL1/SLC15A2/AGT/AKR1C3/AVPR1A/BTC/TBC1D8B/ADCY1/SLC4A1/HNF1A/SERPINF2/ATP6V1B1/AQP2/UMOD/SLC22A6/HSD11B2/CYP4F2/CYP4A11
GOBP_RETINA_LAYER_FORMATION	GOBP_RETINA_LAYER_FORMATION	19	-0.761591	-2.04195	0.000150809	0.00189194	0.00143786	1100	tags=42%, list=9%, signal=38%	AHI1/TSPAN12/CRB1/TFAP2B/PROM1/TFAP2A/SLC1A1/CALB1
GOBP_REGULATION_OF_T_CELL_MEDIATED_IMMUNITY	GOBP_REGULATION_OF_T_CELL_MEDIATED_IMMUNITY	67	0.593493	1.9125	0.000154823	0.00193831	0.00147311	1453	tags=34%, list=12%, signal=30%	FCGR2B/LILRB1/LILRB4/TNFRSF1B/IL1B/CCR2/CD1D/PTPRC/SASH3/IL7R/CLC/IL6/NOD2/NLRP3/WAS/IL12RB1/CD1E/IL18R1/CD1B/KLRD1/TBX21/IL18/GATA3
GOBP_REGULATION_OF_SYSTEMIC_ARTERIAL_BLOOD_PRESSURE	GOBP_REGULATION_OF_SYSTEMIC_ARTERIAL_BLOOD_PRESSURE	82	-0.50492	-1.80717	0.00015642	0.00195029	0.00148221	1839	tags=30%, list=15%, signal=26%	CRH/SPX/AR/CYP11B2/REN/NPPA/CYP4F12/ADRB1/SLC4A5/ADRA1B/SLC2A5/F2RL1/PDE4D/CALCA/AGT/CAMK2N1/DDAH1/AVPR1A/ACE/SERPINF2/KLK1/HSD11B2/CYP4F2/CYP4A11/ACE2
GOBP_REGULATION_OF_APOPTOTIC_SIGNALING_PATHWAY	GOBP_REGULATION_OF_APOPTOTIC_SIGNALING_PATHWAY	280	0.407073	1.56229	0.000156313	0.00195029	0.00148221	2841	tags=37%, list=24%, signal=29%	PMAIP1/MMP9/IL1B/PYCARD/PTPRC/SERPINE1/PLAUR/CD44/INHBA/FGG/S100A9/SRPX/CX3CR1/S100A8/PF4/ARRB2/BAX/LCK/TNFRSF12A/TNF/TP53/FGB/SOD2/HGF/HMOX1/FGA/WNT4/BID/PPIF/ICAM1/INHBB/TRAF1/SNAI1/NGFR/PTPN2/MSX1/PML/IL1A/CASP8/DAPK3/PLEKHF1/PPP1CA/TNFAIP3/IL7/STX4/FASLG/LGALS3/TRIAP1/GNAI2/RET/STK4/TNFRSF10B/SCG2/MNT/CASP2/BDNF/FAS/CLU/STYXL1/ARHGEF2/GSDME/DAPK2/FADD/CTSC/PRKCD/CAV1/CDKN2D/PARP1/NLE1/PIAS4/R…
GOBP_REGULATION_OF_CYCLIN_DEPENDENT_PROTEIN_KINASE_ACTIVITY	GOBP_REGULATION_OF_CYCLIN_DEPENDENT_PROTEIN_KINASE_ACTIVITY	84	0.541535	1.81569	0.000158594	0.00196935	0.00149669	2290	tags=38%, list=19%, signal=31%	CDKN3/CCNA2/CDC6/CCNE2/CDKN2B/CCNB1/CEBPA/HHEX/RGCC/CCNA1/CCNB2/PLK1/CKS2/CCND2/CASP3/BLM/TNFAIP3/CDC25C/PSRC1/SFN/PDGFB/ADAM17/CDKN2C/CCNE1/CCNF/CDK5R1/CDKN2D/CDKN2A/CDC25A/GTPBP4/CCND3/PTEN
GOBP_EXTRINSIC_APOPTOTIC_SIGNALING_PATHWAY	GOBP_EXTRINSIC_APOPTOTIC_SIGNALING_PATHWAY	189	0.455904	1.68297	0.000158585	0.00196935	0.00149669	1606	tags=24%, list=13%, signal=21%	BCL2A1/PMAIP1/TNFRSF1B/IL1B/PYCARD/PTPRC/SERPINE1/INHBA/FGG/TNFRSF10C/SRPX/PF4/BAX/TNFRSF12A/TNF/FGB/HGF/HMOX1/TGFB1/FGA/BID/MLLT11/ICAM1/TRAF1/CASP3/P2RX7/IL33/TGFB2/PML/IL1A/CASP8/DAPK3/PPP1CA/IFNG/TNFAIP3/KITLG/IL7/STX4/FASLG/LGALS3/CD27/CD70/RET/STK4/TNFRSF10B/SCG2
GOMF_OXIDOREDUCTASE_ACTIVITY_ACTING_ON_PAIRED_DONORS_WITH_INCORPORATION_OR_REDUCTION_OF_MOLECULAR_OXYGEN	GOMF_OXIDOREDUCTASE_ACTIVITY_ACTING_ON_PAIRED_DONORS_WITH_INCORPORATION_OR_REDUCTION_OF_MOLECULAR_OXYGEN	118	-0.461016	-1.75738	0.0001595	0.00197657	0.00150218	737	tags=18%, list=6%, signal=17%	CYP2J2/FMO3/CYP3A43/AKR1C3/KMO/TYRP1/FMO5/CYP39A1/FMO4/FMO2/BBOX1/CYP3A4/CYP2C8/FMO1/CYP27B1/PAH/CYP3A5/CYP17A1/CYP4F2/CYP4A11/CYP2B6
GOBP_MONOSACCHARIDE_BIOSYNTHETIC_PROCESS	GOBP_MONOSACCHARIDE_BIOSYNTHETIC_PROCESS	76	-0.526524	-1.87387	0.000161107	0.00199243	0.00151424	1113	tags=25%, list=9%, signal=23%	GNMT/PGAM2/PER2/PC/GOT1/PDK2/GPT/PPARA/SLC37A4/FBP1/RGN/ALDOB/PCK2/SLC25A10/GPD1/PPARGC1A/PCK1/RBP4/G6PC
GOBP_POSITIVE_REGULATION_OF_EPITHELIAL_TO_MESENCHYMAL_TRANSITION	GOBP_POSITIVE_REGULATION_OF_EPITHELIAL_TO_MESENCHYMAL_TRANSITION	43	0.639648	1.89118	0.000162565	0.00200323	0.00152244	1041	tags=28%, list=9%, signal=26%	IL1B/COL1A1/EZH2/IL6/TWIST1/RGCC/LOXL2/TGFB1/SNAI1/LEF1/TGFB2/MDK
GOCC_NUCLEAR_CHROMOSOME	GOCC_NUCLEAR_CHROMOSOME	164	0.460162	1.68203	0.000162637	0.00200323	0.00152244	3015	tags=37%, list=25%, signal=28%	TOP2A/BUB1B/NDC80/BIRC5/CCNB1/BUB1/GINS2/CHEK1/NEK2/BAZ1A/ORC6/CENPA/RAD51/GINS1/RCC1/PLK1/MCM10/BRCA2/TFPT/BLM/WDHD1/MCM5/TIMELESS/GINS4/P3H4/DSN1/POLE2/TIPIN/ORC1/HMGA2/POLD4/BRMS1/PCNA/PRPF19/SMARCAL1/CHMP1A/SYN1/HEY2/MIS18BP1/NUFIP1/HUS1/TRIM24/NCAPD2/RPA4/RUVBL2/MCRS1/RRS1/AGO3/SIN3B/REC8/ORC2/BRCA1/WAPL/GINS3/ACTR5/BRD4/SMARCA5/PELI1/ZNHIT1/POLE3/UBE2I
GOBP_BONE_RESORPTION	GOBP_BONE_RESORPTION	55	0.605756	1.87762	0.000165886	0.00203913	0.00154973	1436	tags=38%, list=12%, signal=34%	CSF1R/TNFRSF11A/RAC2/INPP5D/HAMP/ADRB2/IL6/TCIRG1/CD38/SYK/DCSTAMP/CSK/TNFRSF11B/P2RX7/ADAM8/SNX10/RAB3D/TNFAIP3/IL7/LRRK1/TNFSF11
GOBP_REACTIVE_NITROGEN_SPECIES_METABOLIC_PROCESS	GOBP_REACTIVE_NITROGEN_SPECIES_METABOLIC_PROCESS	65	0.598705	1.92368	0.00016698	0.00204844	0.00155681	1193	tags=29%, list=10%, signal=26%	CD36/PTX3/ITGB2/TLR2/CLEC7A/IL1B/CX3CR1/PTGS2/TLR6/TNF/HBB/MMP8/ICAM1/IL10/GLA/PTGIS/IFNG/TICAM1/P2RX4
GOBP_DETECTION_OF_OTHER_ORGANISM	GOBP_DETECTION_OF_OTHER_ORGANISM	14	0.834448	1.95981	0.000171744	0.00210112	0.00159684	387	tags=43%, list=3%, signal=42%	TLR1/TLR2/CLEC7A/CD1D/TLR6/NOD2
GOBP_NEGATIVE_REGULATION_OF_INTERLEUKIN_6_PRODUCTION	GOBP_NEGATIVE_REGULATION_OF_INTERLEUKIN_6_PRODUCTION	36	0.67452	1.90513	0.000171963	0.00210112	0.00159684	1427	tags=47%, list=12%, signal=42%	PTPN22/LILRB4/NCKAP1L/INPP5D/ARRB2/TNF/SYT11/PTPN6/HGF/CSK/IL10/IL27RA/C5AR2/TNFAIP3/ORM1/SLAMF1/TLR4
GOBP_POSITIVE_REGULATION_OF_PROTEIN_SERINE_THREONINE_KINASE_ACTIVITY	GOBP_POSITIVE_REGULATION_OF_PROTEIN_SERINE_THREONINE_KINASE_ACTIVITY	251	0.421422	1.59823	0.000175188	0.00213624	0.00162353	1601	tags=22%, list=13%, signal=19%	C5AR1/PBK/PIK3CG/CSF1R/IL1B/LTF/TNFRSF11A/S100A12/EZH2/PTPRC/FPR1/CDC6/ADRB2/CCNB1/CDK1/CXCR4/HTR2B/PIK3R5/TLR6/NOD2/TNF/IGFBP6/RGCC/CCL19/HGF/SYK/TGFB1/CSPG4/CKS2/CSK/CCND2/DKK1/STK39/ADORA2B/ADAM8/DBF4/S1PR2/CEMIP/SHC1/HRAS/IFNG/ERCC6/MAPK11/KITLG/DUSP5/PSRC1/IRAK1/TLR4/TNFSF11/HMGA2/DUSP6/CAMK1/RET/PDGFB/STK4
GOBP_CELL_CYCLE_G2_M_PHASE_TRANSITION	GOBP_CELL_CYCLE_G2_M_PHASE_TRANSITION	223	0.429601	1.61956	0.000179845	0.00218866	0.00166337	1555	tags=19%, list=13%, signal=17%	DTL/TPX2/CCNA2/KIF14/MELK/CDC6/CENPF/HMMR/CDKN2B/CCNB1/CDK1/FOXM1/CHEK1/NEK2/AURKB/TP53/AURKA/GTSE1/CCNB2/NABP1/PLK1/SKP2/BLM/CEP76/BORA/NDE1/AVEN/DONSON/CDC25B/PSMB10/SMARCD3/HAUS2/PLK3/CDC25C/ATF5/ORC1/GPR132/FBXO5/PLK4/HMGA2/SSNA1/TUBA4A/ODF2
GOBP_CARBOHYDRATE_CATABOLIC_PROCESS	GOBP_CARBOHYDRATE_CATABOLIC_PROCESS	163	-0.422191	-1.71089	0.000180741	0.00219518	0.00166832	1076	tags=20%, list=9%, signal=18%	PGAM2/ENOSF1/PHKA2/PPP1R3D/AGL/HTR2A/MLXIPL/PHKA1/ALDH1A1/RBKS/PPARA/PRKAA2/XYLB/FBP1/TKFC/DHTKD1/SLC4A1/ENTPD5/ALDOB/PFKFB2/KHK/GPD1/IGF1/PKLR/OGDHL/FUT6/SLC4A4/PPARGC1A/TREH/GBA3/MGAM/G6PC
GOBP_NEGATIVE_REGULATION_OF_ANTIGEN_RECEPTOR_MEDIATED_SIGNALING_PATHWAY	GOBP_NEGATIVE_REGULATION_OF_ANTIGEN_RECEPTOR_MEDIATED_SIGNALING_PATHWAY	26	0.7289	1.96028	0.000181836	0.00220408	0.00167509	1432	tags=46%, list=12%, signal=41%	FCGR2B/PTPN22/LILRB4/CD300A/LAPTM5/LPXN/PTPN6/GBP1/PTPN2/PVRIG/SH2D1A/LGALS3
GOMF_OXIDOREDUCTASE_ACTIVITY_ACTING_ON_PAIRED_DONORS_WITH_INCORPORATION_OR_REDUCTION_OF_MOLECULAR_OXYGEN_REDUCED_FLAVIN_OR_FLAVOPROTEIN_AS_ONE_DONOR_AND_INCORPORATION_OF_ONE_ATOM_OF_OXYGEN	GOMF_OXIDOREDUCTASE_ACTIVITY_ACTING_ON_PAIRED_DONORS_WITH_INCORPORATION_OR_REDUCTION_OF_MOLECULAR_OXYGEN_REDUCED_FLAVIN_OR_FLAVOPROTEIN_AS_ONE_DONOR_AND_INCORPORATION_OF_ONE_ATOM_OF_OXYGEN	25	-0.709942	-2.00405	0.000182588	0.0022088	0.00167868	1323	tags=44%, list=11%, signal=39%	COQ6/CYP4F12/CYP2E1/CYP2J2/CYP3A43/CYP3A4/CYP2C8/CYP3A5/CYP4F2/CYP4A11/CYP2B6
GOMF_ORGANIC_ACID_SODIUM_SYMPORTER_ACTIVITY	GOMF_ORGANIC_ACID_SODIUM_SYMPORTER_ACTIVITY	23	-0.71926	-2.01537	0.000183078	0.00220942	0.00167914	443	tags=30%, list=4%, signal=29%	SLC10A1/SLC6A13/SLC1A1/SLC13A3/SLC10A2/SLC13A2/SLC5A12
GOBP_RESPONSE_TO_PROTOZOAN	GOBP_RESPONSE_TO_PROTOZOAN	17	0.8025	1.94634	0.000183701	0.00220942	0.00167914	1116	tags=59%, list=9%, signal=53%	CLEC7A/SLC11A1/PF4/IRF8/GBP2/BCL3/BATF/IL10/MYD88/HRAS
GOBP_CELL_SUBSTRATE_ADHESION	GOBP_CELL_SUBSTRATE_ADHESION	300	0.400124	1.55089	0.000183725	0.00220942	0.00167914	1987	tags=24%, list=17%, signal=21%	CD36/ITGA4/ITGB2/LYVE1/COL1A1/CORO1A/HPSE/OLFM4/GREM1/KIF14/SERPINE1/RAC2/ITGAL/CD44/FN1/FGG/ACTN1/MMP12/ITGB6/CD96/LPXN/ZYX/FGB/PLAU/ANGPT2/HAS2/MICALL2/ITGA5/EMILIN1/FGA/WNT4/SIGLEC1/BCL6/ITGA10/GBP1/MERTK/LRP1/CORO1C/PARVB/NID2/MDK/COL3A1/DAPK3/AXL/MAP4K4/SEMA3E/CSF1/NID1/COL13A1/PDGFB/ITGA2B/SLC9A1/STK4/GPM6B/LGALS1/LIMS1/POSTN/CDK5/FLNA/LAMB3/THBS3/ITGA2/CCR7/S100A10/CEACAM6/COL16A1/LAMC1/PP…
GOBP_POSITIVE_REGULATION_OF_INTERLEUKIN_12_PRODUCTION	GOBP_POSITIVE_REGULATION_OF_INTERLEUKIN_12_PRODUCTION	33	0.699289	1.96126	0.000184541	0.00221485	0.00168328	2263	tags=64%, list=19%, signal=52%	CD36/TLR2/CLEC7A/LAPTM5/NOD2/IRF8/LTB/CCL19/SYK/IRF1/IDO1/MDK/IFNG/MAPK11/TLR4/IL16/CCR7/CD40/IRF5/RELA/MAPK14
GOBP_OSSIFICATION	GOBP_OSSIFICATION	318	0.395273	1.54047	0.000187352	0.00224417	0.00170556	1436	tags=21%, list=12%, signal=19%	CLEC5A/CCR1/MMP9/ALOX5/EGR2/LTF/TNFRSF11A/COL1A1/RASSF2/GREM1/VCAN/IBSP/COL1A2/COMP/FGR/ADRB2/STC1/CEBPA/IL6/TWIST1/COL5A2/TNF/COL11A1/TCIRG1/PTHLH/HGF/RUNX3/FBN2/TNC/RUNX1/VEGFC/TGFB1/CDH11/CYP24A1/WNT4/SNAI1/LEF1/SEMA7A/P2RX7/BMP1/DKK1/SBNO2/TAC1/PDLIM7/SRGN/TGFB2/BMP2K/MDK/CLEC11A/MMP2/SNX10/FHL2/CBFB/SKI/GLI2/FSTL3/LRP4/FASN/IGFBP3/ISG15/ECM1/TPM4/SHOX2/FBXO5/RYR1/DDX21/CSF1/TNFSF11
GOBP_IMMUNOGLOBULIN_PRODUCTION	GOBP_IMMUNOGLOBULIN_PRODUCTION	96	0.525408	1.79803	0.00018825	0.00225051	0.00171037	1570	tags=29%, list=13%, signal=26%	FCGR2B/CD86/PTPRC/SASH3/BTK/IL6/TNF/SAMHD1/TGFB1/BCL6/BATF/IGLV5-45/IGKC/IL10/IL27RA/TNFRSF4/IL33/MZB1/IGLV3-19/CD28/HLA-DQB1/STX4/TBX21/IGLV6-57/EXO1/IGLV1-40/IGKV1D-8/IGKV4-1
GOBP_REGULATION_OF_VIRAL_GENOME_REPLICATION	GOBP_REGULATION_OF_VIRAL_GENOME_REPLICATION	68	0.575527	1.85178	0.000189443	0.00226033	0.00171784	2064	tags=35%, list=17%, signal=29%	TOP2A/CXCL8/LTF/APOBEC3A/ISG20/CCL5/SLPI/APOBEC3F/TNF/APOBEC3C/OAS2/CD28/APOBEC3G/IFI16/OAS1/ISG15/HMGA2/OASL/TMEM39B/IFITM1/TNIP1/OAS3/PLSCR1/TMEM39A
GOBP_REGULATION_OF_MACROPHAGE_ACTIVATION	GOBP_REGULATION_OF_MACROPHAGE_ACTIVATION	44	0.629139	1.87214	0.000190149	0.00226433	0.00172088	902	tags=36%, list=8%, signal=34%	FCGR2B/VSIG4/PTPRC/TREM2/HAMP/CST7/PLA2G4A/CEBPA/SPHK1/IL6/TLR6/SYT11/MMP8/IL10/NR1H3/IL33
GOBP_MITOTIC_SPINDLE_ASSEMBLY	GOBP_MITOTIC_SPINDLE_ASSEMBLY	51	0.602933	1.84854	0.000196255	0.00233248	0.00177267	634	tags=20%, list=5%, signal=19%	TPX2/KIF11/CDC20/KIF4A/KIF23/PRC1/NEK2/AURKB/RCC1/PLK1
GOBP_NECROPTOTIC_PROCESS	GOBP_NECROPTOTIC_PROCESS	28	0.706411	1.94571	0.000199326	0.00235583	0.00179042	2008	tags=57%, list=17%, signal=48%	CD14/LY96/PYGL/TNF/TP53/PPIF/CASP8/TICAM1/BIRC3/ZBP1/FASLG/TLR4/FAS/ARHGEF2/FADD/CAV1
GOBP_CELLULAR_RESPONSE_TO_MECHANICAL_STIMULUS	GOBP_CELLULAR_RESPONSE_TO_MECHANICAL_STIMULUS	67	0.588745	1.8972	0.000199378	0.00235583	0.00179042	1917	tags=39%, list=16%, signal=33%	TLR7/TLR8/IL1B/COL1A1/ANKRD1/CASP1/CHEK1/KCNJ2/TLR5/TNFSF14/CASP5/IRF1/MYD88/MMP7/CASP8/TLR4/SLC9A1/TNFRSF10B/MAP3K14/SOX9/CASP2/FAS/ITGA2/TNFRSF1A/CD40/FADD
GOBP_VASCULAR_ENDOTHELIAL_GROWTH_FACTOR_RECEPTOR_SIGNALING_PATHWAY	GOBP_VASCULAR_ENDOTHELIAL_GROWTH_FACTOR_RECEPTOR_SIGNALING_PATHWAY	81	0.547121	1.82413	0.00019918	0.00235583	0.00179042	1206	tags=21%, list=10%, signal=19%	CYBB/NCF2/VAV1/IL1B/NCKAP1L/NCF4/PRKCB/PGF/HHEX/ITGA5/EMILIN1/VEGFC/CYBA/NRP2/SH2D2A/AXL/MAPK11
GOCC_ACTIN_FILAMENT	GOCC_ACTIN_FILAMENT	91	0.534901	1.81727	0.000200987	0.00237025	0.00180137	1312	tags=23%, list=11%, signal=21%	HCK/PSTPIP2/CORO1A/RAC2/PSTPIP1/HCLS1/LCP1/EHBP1L1/ACTN1/PDLIM4/WIPF1/TWF2/MYO9B/GAS7/WAS/PDLIM7/MYO5A/DAPK3/DPYSL3/COTL1/TPM4
GOBP_REGULATION_OF_T_CELL_RECEPTOR_SIGNALING_PATHWAY	GOBP_REGULATION_OF_T_CELL_RECEPTOR_SIGNALING_PATHWAY	36	0.670966	1.89509	0.000205779	0.00242207	0.00184076	1432	tags=39%, list=12%, signal=34%	PTPN22/LILRB4/CD300A/LAPTM5/ADA/LCK/KCNN4/PTPN6/TRAT1/GBP1/PTPN2/PVRIG/SH2D1A/LGALS3
GOBP_COLLAGEN_CATABOLIC_PROCESS	GOBP_COLLAGEN_CATABOLIC_PROCESS	40	0.661119	1.91789	0.000208307	0.00244711	0.00185979	1533	tags=40%, list=13%, signal=35%	MMP1/MMP3/FAP/MMP9/CTSS/MMP10/MMP12/ADAMTS2/MMP8/MMP7/MMP19/MMP2/ADAMTS3/MMP13/COL13A1/PRTN3
GOBP_DICARBOXYLIC_ACID_CATABOLIC_PROCESS	GOBP_DICARBOXYLIC_ACID_CATABOLIC_PROCESS	11	-0.846142	-1.93819	0.000211572	0.00248068	0.00188531	846	tags=55%, list=7%, signal=51%	QPRT/GOT1/DDO/GAD1/ASPA/ALDH1L1
GOBP_POSITIVE_REGULATION_OF_PROTEIN_CONTAINING_COMPLEX_ASSEMBLY	GOBP_POSITIVE_REGULATION_OF_PROTEIN_CONTAINING_COMPLEX_ASSEMBLY	196	0.445451	1.65282	0.000214077	0.00250524	0.00190397	2118	tags=24%, list=18%, signal=20%	CD36/MMP1/HCK/CXCL13/MMP3/PLEK/CLEC7A/NCKAP1L/CORO1A/PYCARD/LCP1/TLR6/BAX/TNF/TP53/ARPC1B/FSCN1/SYK/TGFB1/BID/WAS/ICAM1/PFN1/CDT1/VASP/CCL11/FES/IFNG/PSRC1/TLR4/LGALS3/RHOC/ABCA1/GRB2/GMFG/NAV3/DDB2/CCR7/GTF2H4/CLU/BAG4/CDK5R1/ARPC4/PARP1/CCK/PSMC3/ERCC1/CDC42EP1
GOBP_CELLULAR_HORMONE_METABOLIC_PROCESS	GOBP_CELLULAR_HORMONE_METABOLIC_PROCESS	106	-0.476457	-1.775	0.000218926	0.00255707	0.00194336	762	tags=29%, list=6%, signal=28%	PNPLA4/FDX1/CYP1A1/HSD17B8/CACNA1H/CYP11B2/BMP5/SULT1E1/HSD17B3/CYP46A1/TIPARP/UGT1A8/ALDH1A1/ESR1/TTR/BCO1/CRABP1/AKR1C3/DHRS11/HSD17B14/ADH1C/HSD17B2/HSD3B2/CYP3A4/CYP2C8/ALDH8A1/PPARGC1A/CYP3A5/RBP4/CYP17A1/ADH6
GOBP_REGULATION_OF_LIPOPOLYSACCHARIDE_MEDIATED_SIGNALING_PATHWAY	GOBP_REGULATION_OF_LIPOPOLYSACCHARIDE_MEDIATED_SIGNALING_PATHWAY	20	0.771839	1.9534	0.000221977	0.00258775	0.00196667	260	tags=30%, list=2%, signal=29%	CD36/CD180/LTF/LILRA2/LY96/LY86
GOBP_COAGULATION	GOBP_COAGULATION	287	0.409488	1.58316	0.000226954	0.00264072	0.00200693	1096	tags=20%, list=9%, signal=18%	CD36/GNA15/FAP/FCER1G/VAV1/PLEK/PIK3CG/COL1A1/SERPINB2/HPSE/SERPINE1/LYN/PLAUR/FN1/NFE2/COL1A2/COMP/FGG/PLA2G4A/PF4/ARRB2/F2RL2/EPHB2/IL6/LCP2/PIK3R5/ENTPD1/PRKCB/LCK/DGKA/FGB/HBB/PTPN6/PLAU/HBD/SYK/SLC7A11/FGA/THBD/RAP2B/MMRN1/WAS/F13A1/MICAL1/IRF1/MERTK/P2RX7/RAB27A/PROCR/TRPC6/DGKI/COL3A1/SH2B3/ITPR3/AXL/MAFF
GOBP_ASPARTATE_FAMILY_AMINO_ACID_METABOLIC_PROCESS	GOBP_ASPARTATE_FAMILY_AMINO_ACID_METABOLIC_PROCESS	38	-0.636316	-1.98054	0.000228213	0.00264518	0.00201032	1774	tags=53%, list=15%, signal=45%	ADI1/ASRGL1/GCDH/GCAT/SLC25A21/GNMT/GOT1/PHGDH/DDO/ALDH7A1/AASS/MSRA/MTHFD2L/ASS1/BHMT/CRYM/ASPA/RIDA/BHMT2/PIPOX
GOBP_LIPID_OXIDATION	GOBP_LIPID_OXIDATION	95	-0.474616	-1.74162	0.000228638	0.00264518	0.00201032	1412	tags=34%, list=12%, signal=30%	ECHS1/PEX7/AUH/IVD/DECR2/ECHDC2/ECI2/CPT2/ACADS/PHYH/ETFDH/FABP3/ACAA2/HADH/NR4A3/ACADM/ACAT1/ACAA1/PPARA/ALDH3A2/BDH2/ACAD10/PDK4/ACOX2/HAO1/PECR/EHHADH/PPARGC1A/ACADL/SLC27A2/FABP1/HAO2
GOBP_INORGANIC_ANION_TRANSMEMBRANE_TRANSPORT	GOBP_INORGANIC_ANION_TRANSMEMBRANE_TRANSPORT	93	-0.474676	-1.72728	0.0002286	0.00264518	0.00201032	2004	tags=33%, list=17%, signal=28%	GLRA2/SLC26A3/ANO2/CLCA1/SLC12A6/GABRA4/GABRA2/SLC20A2/PCYOX1/GABRB2/ANO3/CLCN6/FXYD3/FXYD1/CLCN4/CASR/GABRB3/GABRR2/SLC26A1/SLC37A4/CLCNKB/SLC4A1/SLC26A4/CLCN5/SLC25A10/SLC1A1/SLC12A1/SLC12A3/SLC34A1/SLC17A1/SLC13A1
GOBP_POSITIVE_REGULATION_OF_GRANULOCYTE_CHEMOTAXIS	GOBP_POSITIVE_REGULATION_OF_GRANULOCYTE_CHEMOTAXIS	23	0.745767	1.95414	0.000232619	0.00268613	0.00204144	556	tags=30%, list=5%, signal=29%	C5AR1/CXCL8/C3AR1/NCKAP1L/RAC2/CCL19/CAMK1D
GOMF_OPSONIN_BINDING	GOMF_OPSONIN_BINDING	13	0.834162	1.90795	0.000236323	0.00272375	0.00207003	54	tags=31%, list=0%, signal=31%	PTX3/ITGAM/VSIG4/ITGB2
GOBP_NEGATIVE_REGULATION_OF_INTERLEUKIN_12_PRODUCTION	GOBP_NEGATIVE_REGULATION_OF_INTERLEUKIN_12_PRODUCTION	16	0.801571	1.92639	0.000240773	0.0027698	0.00210503	1778	tags=69%, list=15%, signal=59%	TLR8/LILRA5/LILRB1/ARRB2/NOD2/IL10/CMKLR1/JAK3/SLAMF1/MEFV/CCR7
GOMF_CARGO_RECEPTOR_ACTIVITY	GOMF_CARGO_RECEPTOR_ACTIVITY	60	0.605182	1.91593	0.00024357	0.0027967	0.00212547	762	tags=30%, list=6%, signal=28%	CD36/CD163/OLR1/MSR1/MARCO/ITGAM/ITGB2/PRG4/MRC1/FPR2/APOBR/FOLR2/STAB1/ASGR1/LOXL2/COLEC12/LRP8/LRP1
GOMF_CHEMOKINE_BINDING	GOMF_CHEMOKINE_BINDING	30	0.696516	1.93341	0.00024669	0.00282272	0.00214525	430	tags=27%, list=4%, signal=26%	ITGA4/CCR1/CXCR2/CCR2/CX3CR1/CXCR4/CCRL2/CCR5
GOCC_PLASMA_MEMBRANE_SIGNALING_RECEPTOR_COMPLEX	GOCC_PLASMA_MEMBRANE_SIGNALING_RECEPTOR_COMPLEX	167	0.459644	1.68765	0.000246762	0.00282272	0.00214525	1051	tags=20%, list=9%, signal=19%	TLR1/ITGA4/ITGAM/ITGB2/TLR2/ITGAX/LYN/ITGAL/APBB1IP/CD3D/ITGB6/IL6/TLR6/PTPN6/TRDC/ITGA5/EMILIN1/CD247/SYK/TRAT1/ITGA10/IL2RB/TRAF1/OSMR/IL12RB1/CD4/IL27RA/RAMP1/IL18R1/IL18RAP/CHRNA5/DLG4/CSF2RB/ZAP70
GOBP_GAMMA_DELTA_T_CELL_ACTIVATION	GOBP_GAMMA_DELTA_T_CELL_ACTIVATION	17	0.797155	1.93337	0.000248232	0.00283421	0.00215399	1039	tags=59%, list=9%, signal=54%	LILRB1/NCKAP1L/PTPRC/EGR3/NOD2/ITK/SYK/MICB/LEF1/SOX4
GOBP_REGULATION_OF_HORMONE_LEVELS	GOBP_REGULATION_OF_HORMONE_LEVELS	421	-0.317914	-1.40197	0.000249553	0.00284397	0.0021614	1854	tags=23%, list=15%, signal=20%	CCKAR/CRH/NPVF/FDX1/CYP1A1/GNB3/ITPR1/SLC7A8/ABCC8/NOS2/TRPV6/PCLO/HSD17B8/CACNA1H/CYP11B2/SIRT3/NEUROD1/BMP5/SERPINA7/REN/SULT1E1/TPO/DIO2/PLA2G6/HSD17B3/PCSK6/CCDC186/GPER1/CAMK2G/CYP46A1/TG/TIPARP/ADRA2C/CPLX3/SLC16A2/NR0B2/CACNA1E/PER2/CASR/ADCY8/HADH/UGT1A8/SFRP1/TFAP2B/ADCYAP1/DDO/ALDH1A1/ESR1/PRKCE/RAB11FIP5/NR1H4/TTR/RAPGEF4/BCO1/GDF9/CRABP1/CGA/VSNL1/CACNA1D/INHA/AGT/CAMK2N1/GHR/AKR1C3/T…
GOBP_SYNAPSE_PRUNING	GOBP_SYNAPSE_PRUNING	10	0.872019	1.87147	0.000250478	0.00284919	0.00216537	295	tags=60%, list=2%, signal=59%	C1QB/C1QA/ITGAM/C3/TREM2/CX3CR1
GOBP_NEGATIVE_REGULATION_OF_VIRAL_PROCESS	GOBP_NEGATIVE_REGULATION_OF_VIRAL_PROCESS	72	0.560433	1.82797	0.000252786	0.00287009	0.00218125	2861	tags=49%, list=24%, signal=37%	PTX3/FCN1/LTF/APOBEC3A/ISG20/CCL5/SLPI/APOBEC3F/TNF/APOBEC3C/PML/OAS2/APOBEC3G/IFI16/OAS1/ISG15/HMGA2/OASL/TRIM21/IFITM1/TNIP1/TRIM25/OAS3/PLSCR1/MBL2/TRIM28/EIF2AK2/TRIM27/TRIM14/TRIM32/ZC3HAV1/GSN/MORC2/IFITM2/FCN3
GOBP_VIRAL_LIFE_CYCLE	GOBP_VIRAL_LIFE_CYCLE	290	0.411918	1.59257	0.000254053	0.0028791	0.0021881	2335	tags=28%, list=20%, signal=23%	CLEC5A/PTX3/TOP2A/CXCL8/CD86/FCN1/LTF/CCL8/MRC1/APOBEC3A/ISG20/CCL5/CDK1/ITGB6/CXCR4/SLPI/APOBEC3F/TNF/CCR5/CCL2/ITGA5/CD80/SIGLEC1/SELPLG/GRK2/ICAM1/CD4/TNFRSF4/CLDN1/KPNA2/CD209/APOBEC3C/SLC52A2/PML/AXL/OAS2/HYAL3/CD28/APOBEC3G/IFI16/OAS1/NUP62/ISG15/SCARB1/SLAMF1/TRIM38/LAMP3/HMGA2/OASL/TRIM21/TMEM39B/NUP85/NUP88/LGALS1/EPHA2/IFITM1/SNF8/TNIP1/ITGA2/TRIM25/CXCR6/PPIB/NPC1/FURIN/CHMP1A/OAS3/PLS…
GOBP_TOLL_LIKE_RECEPTOR_4_SIGNALING_PATHWAY	GOBP_TOLL_LIKE_RECEPTOR_4_SIGNALING_PATHWAY	29	0.701397	1.93642	0.000256367	0.00288313	0.00219117	1427	tags=52%, list=12%, signal=46%	ITGAM/ITGB2/PTPN22/LTF/CD14/LYN/LILRA2/LY96/NR1H3/NMI/TNIP3/TNFAIP3/IRAK1/IFI35/TLR4
GOBP_REGULATION_OF_GAMMA_DELTA_T_CELL_ACTIVATION	GOBP_REGULATION_OF_GAMMA_DELTA_T_CELL_ACTIVATION	11	0.858578	1.89945	0.00025665	0.00288313	0.00219117	1039	tags=73%, list=9%, signal=66%	LILRB1/NCKAP1L/PTPRC/EGR3/NOD2/SYK/LEF1/SOX4
GOBP_REACTIVE_OXYGEN_SPECIES_BIOSYNTHETIC_PROCESS	GOBP_REACTIVE_OXYGEN_SPECIES_BIOSYNTHETIC_PROCESS	98	0.51798	1.78045	0.000255063	0.00288313	0.00219117	1193	tags=22%, list=10%, signal=20%	CD36/PTX3/ITGB2/ALOX5/CLEC7A/IL1B/CX3CR1/PTGS2/TLR6/TNF/HBB/SOD2/MMP8/ICAM1/CYBA/IL10/GLA/RAB27A/PTGIS/IFNG/TICAM1/P2RX4
GOMF_MICROTUBULE_BINDING	GOMF_MICROTUBULE_BINDING	191	0.437429	1.61612	0.000256773	0.00288313	0.00219117	1553	tags=20%, list=13%, signal=18%	DLGAP5/TPX2/KIF14/KIF20A/KIF11/SKA1/CENPF/KIF4A/CENPE/S100A9/KIF23/BIRC5/PRC1/S100A8/NUSAP1/KIF15/KIF18A/GTSE1/NEFM/KIF20B/PLK1/MTUS2/REEP4/KIF2C/CLIP2/NDE1/KIF18B/FES/CCDC69/CCDC88A/EML3/KIF21B/KIF5C/MAP4K4/PSRC1/MX2/MAP1S/LZTS1/NME8
GOMF_PEPTIDE_BINDING	GOMF_PEPTIDE_BINDING	264	0.412661	1.57517	0.000256543	0.00288313	0.00219117	1250	tags=16%, list=10%, signal=15%	CD36/C1QA/TLR1/LILRB2/MSR1/FCGR2B/MARCO/ITGAM/ITGB2/TLR2/CD1D/TREM2/CD14/EBI3/INHBA/TMEM158/ADRB2/EPHB2/FPR2/TLR6/SLC7A5/NOD2/LRP8/PPIF/LRP1/RAMP1/CD1E/KPNA2/CD209/CRIP1/NGFR/KDELR3/TGFB2/CD1B/THOP1/RPS6KB2/GPR1/GPR37/CEMIP/OXTR/HSPG2/HLA-DQB1/DHCR24
GOBP_NEGATIVE_REGULATION_OF_TUMOR_NECROSIS_FACTOR_SUPERFAMILY_CYTOKINE_PRODUCTION	GOBP_NEGATIVE_REGULATION_OF_TUMOR_NECROSIS_FACTOR_SUPERFAMILY_CYTOKINE_PRODUCTION	48	0.619599	1.87333	0.000258082	0.00289251	0.00219829	1469	tags=44%, list=12%, signal=39%	PTPN22/LILRB1/CLEC4A/LTF/TREM2/ARRB2/CD33/TWIST1/NOD2/SYT11/BCL3/PTPN6/IL10/IL27RA/AXL/C5AR2/TNFAIP3/ORM1/SLAMF1/TLR4/TSPO
GOBP_REGULATION_OF_T_CELL_MIGRATION	GOBP_REGULATION_OF_T_CELL_MIGRATION	33	0.691712	1.94001	0.000262642	0.00293821	0.00223302	912	tags=33%, list=8%, signal=31%	ITGA4/CXCL13/CCR2/PYCARD/CCL20/CCL5/CXCL10/SPN/IL27RA/STK39/ADAM8
GOBP_GLIAL_CELL_PROLIFERATION	GOBP_GLIAL_CELL_PROLIFERATION	40	0.653598	1.89608	0.000267822	0.00299068	0.0022729	1961	tags=42%, list=16%, signal=36%	CSF1R/IL1B/TREM2/LYN/IL6/ASCL2/TNF/MYB/IL33/SOX4/SKI/CSF1/TSPO/SOX11/PLAG1/CLU/NF2
GOBP_NEGATIVE_REGULATION_OF_T_CELL_MEDIATED_IMMUNITY	GOBP_NEGATIVE_REGULATION_OF_T_CELL_MEDIATED_IMMUNITY	19	0.768689	1.92583	0.000270774	0.00301812	0.00229375	387	tags=32%, list=3%, signal=31%	FCGR2B/LILRB1/LILRB4/PTPRC/IL7R/NOD2
GOBP_REGULATION_OF_MONOCYTE_CHEMOTAXIS	GOBP_REGULATION_OF_MONOCYTE_CHEMOTAXIS	20	0.768368	1.94461	0.000280062	0.00311595	0.0023681	568	tags=50%, list=5%, signal=48%	PLA2G7/CCR1/CCR2/GREM1/SERPINE1/LYN/CCL5/FPR2/CXCL10/SLAMF8
GOMF_HYALURONIC_ACID_BINDING	GOMF_HYALURONIC_ACID_BINDING	18	0.779801	1.91675	0.00028109	0.00312169	0.00237246	496	tags=44%, list=4%, signal=43%	HAPLN1/TNFAIP6/LYVE1/CD44/VCAN/HMMR/SUSD5/STAB1
GOBP_REGULATION_OF_DNA_RECOMBINATION	GOBP_REGULATION_OF_DNA_RECOMBINATION	64	0.579575	1.86183	0.000285072	0.00316015	0.00240169	1389	tags=30%, list=12%, signal=26%	PTPRC/RAD51AP1/IL7R/CHEK1/PARPBP/RAD51/TGFB1/BCL6/WAS/IL10/IL27RA/BLM/KPNA2/TIMELESS/PPP4C/CD28/ERCC6/TBX21/ZNF365
GOBP_COLLECTING_DUCT_DEVELOPMENT	GOBP_COLLECTING_DUCT_DEVELOPMENT	14	-0.809408	-1.96976	0.000288078	0.00318407	0.00241988	1457	tags=57%, list=12%, signal=50%	PTCH1/BMP4/WNT7B/PAX2/TFAP2B/AQP2/UMOD/CALB1
GOBP_FC_RECEPTOR_SIGNALING_PATHWAY	GOBP_FC_RECEPTOR_SIGNALING_PATHWAY	168	0.458833	1.68864	0.000288274	0.00318407	0.00241988	3088	tags=40%, list=26%, signal=30%	HCK/FCGR2B/FCER1G/VAV1/NCKAP1L/PTPRC/LYN/BTK/FGR/IGHV3-23/LCP2/ITK/WIPF1/ARPC1B/LAT2/CD247/SYK/IGKC/WAS/LIMK1/LAT/IGLV3-19/PSMB10/SHC1/CD3G/IGHV4-34/IGHV3-7/IGLV6-57/GRB2/IGLV1-40/IGKV4-1/PSMD5/RAPGEF1/PPP3R1/PSMB8/PRKCD/ARPC4/PSMC3/MAPK1/RELA/PSME4/PAK2/PTPRJ/BCL10/ARPC2/PSMB3/PSMA7/NFATC1/PSME3/ELMO1/NFKB1/ABL1/CRK/CYFIP1/ARPC5/PSMD12/MAP3K1/NCK1/PSMD2/PSMB9/PSMB6/PSMC4/PSMD7/PSMD14/IGLV3-25/AC…
GOBP_PURINE_CONTAINING_COMPOUND_METABOLIC_PROCESS	GOBP_PURINE_CONTAINING_COMPOUND_METABOLIC_PROCESS	333	-0.342793	-1.48801	0.000288813	0.00318426	0.00242002	1738	tags=21%, list=15%, signal=19%	CBR4/NOS2/SULT1A2/SLC25A12/PDE4B/GALK1/HSD17B8/GCDH/OARD1/ACTN3/PFKFB1/ACOT13/PDE7B/PDE9A/GUCA2A/SULT1E1/PDE10A/NPPA/NME5/ACSL6/NUDT4/INSR/GNMT/PGAM2/SUCLG2/BAAT/HTR2A/LDHC/MLXIPL/ADCY8/ACSBG2/HPCA/AASS/PDE4D/TTR/MTHFD2L/PDK2/ACAT1/PDZD3/PPARA/SLC26A1/PDK4/PRKAA2/PRPS1L1/ADCY1/FBP1/DHTKD1/ACOT11/ELOVL4/SLC4A1/RORA/FHIT/ENTPD5/HMGCS2/ALDOB/ACSF2/PFKFB2/MACROD1/DLG2/SHMT1/GPD1/IGF1/PKLR/OGDHL/SLC4A…
GOBP_INTRINSIC_APOPTOTIC_SIGNALING_PATHWAY_IN_RESPONSE_TO_DNA_DAMAGE	GOBP_INTRINSIC_APOPTOTIC_SIGNALING_PATHWAY_IN_RESPONSE_TO_DNA_DAMAGE	85	0.527926	1.77147	0.000297375	0.00327273	0.00248726	2107	tags=33%, list=18%, signal=27%	BCL2A1/TNFRSF1B/PYCARD/CD44/BAX/TNF/TP53/BCL3/DYRK2/HMOX1/BID/BRCA2/SNAI1/CRIP1/IKBKE/PML/ERCC6/IFI16/HIC1/SFN/TRIAP1/EPHA2/CASP2/TNFRSF1A/CLU/AEN/CDKN2D/PIAS4
GOBP_POSITIVE_REGULATION_OF_NEUTROPHIL_MIGRATION	GOBP_POSITIVE_REGULATION_OF_NEUTROPHIL_MIGRATION	24	0.742909	1.96656	0.000304102	0.00334074	0.00253894	1041	tags=38%, list=9%, signal=34%	C5AR1/CXCL8/C3AR1/NCKAP1L/RAC2/CCL19/CAMK1D/ADAM8/MDK
GOBP_ORGANIC_HYDROXY_COMPOUND_CATABOLIC_PROCESS	GOBP_ORGANIC_HYDROXY_COMPOUND_CATABOLIC_PROCESS	60	-0.554943	-1.901	0.000308456	0.00338247	0.00257066	1741	tags=35%, list=15%, signal=30%	MAOA/FAH/SULT1A2/SULT1E1/DIO2/ALDH2/CYP4F12/CYP46A1/MAOB/INPP5J/MT3/AKR1C3/ALDH1B1/IMPA2/TKFC/HAO1/CEL/CYP39A1/CYP27B1/CYP4F2/CYP4A11
GOBP_INTEGRIN_MEDIATED_SIGNALING_PATHWAY	GOBP_INTEGRIN_MEDIATED_SIGNALING_PATHWAY	91	0.527665	1.79269	0.000311261	0.0034071	0.00258938	1043	tags=22%, list=9%, signal=20%	HCK/ITGA4/ITGAM/ITGB2/VAV1/PLEK/ITGAX/ITGAL/FN1/FGR/ITGB6/ZYX/ADAMTS1/ITGA5/SYK/ITGA10/SEMA7A/TIMP1/LAT/COL3A1
GOBP_POSITIVE_REGULATION_OF_LEUKOCYTE_ADHESION_TO_VASCULAR_ENDOTHELIAL_CELL	GOBP_POSITIVE_REGULATION_OF_LEUKOCYTE_ADHESION_TO_VASCULAR_ENDOTHELIAL_CELL	20	0.765765	1.93802	0.000313254	0.00342278	0.00260129	1316	tags=55%, list=11%, signal=49%	ITGA4/ITGB2/ALOX5/SELE/PTAFR/IL6/TNF/ICAM1/MDK/FUT4/IRAK1
GOBP_TELOMERE_ORGANIZATION	GOBP_TELOMERE_ORGANIZATION	120	0.482516	1.69786	0.000314432	0.00342951	0.0026064	3846	tags=56%, list=32%, signal=38%	CCNE2/MYC/NEK2/AURKB/RAD51/DCLRE1C/BRCA2/BLM/TEP1/PML/RAD51D/POLE2/ZNF365/RFC2/EXO1/FEN1/POLD4/DNA2/NAT10/PCNA/SMARCAL1/CCNE1/PARP1/ERCC1/CCT6A/GNL3/MAPK1/HUS1/RFC4/NHP2/GAR1/DKC1/NOP10/RFC3/CCT2/CCT5/PNKP/TFIP11/TELO2/DOT1L/CCT3/POLE3/TINF2/RAD51C/CCT7/EXOSC10/CCT4/ACD/PRIM1/DCLRE1B/APEX1/SMG1/SMC6/POLD2/GNL3L/ATR/RPA1/SMG5/WRAP53/RPA2/POLE/CCT8/SP100/POLD1/RECQL4/UPF1/WRN
GOBP_HOMOTYPIC_CELL_CELL_ADHESION	GOBP_HOMOTYPIC_CELL_CELL_ADHESION	72	0.55691	1.81649	0.000315521	0.00343523	0.00261076	1701	tags=32%, list=14%, signal=28%	PLEK/PIK3CG/LYN/PLAUR/FN1/COMP/FGG/CCL5/FGB/HBB/PTPN6/SYK/SLC7A11/FGA/RAP2B/SH2B3/SERPINE2/DSP/TNFSF11/ITGA2B/LGALS1/ALOX12/FLNA
GOBP_MITOTIC_G1_S_TRANSITION_CHECKPOINT	GOBP_MITOTIC_G1_S_TRANSITION_CHECKPOINT	54	0.596235	1.84519	0.000322266	0.00349619	0.00265708	2081	tags=39%, list=17%, signal=32%	E2F8/CCNB1/CDK1/BAX/RGCC/TP53/AURKA/GTSE1/PLK2/PML/SOX4/PLK3/CDC25C/CARM1/SFN/TRIAP1/CASP2/PCNA/ARID3A/RFWD3/CDK2
GOBP_VIRAL_GENOME_REPLICATION	GOBP_VIRAL_GENOME_REPLICATION	106	0.505227	1.7488	0.000322005	0.00349619	0.00265708	2264	tags=31%, list=19%, signal=25%	TOP2A/CXCL8/LTF/CCL8/APOBEC3A/ISG20/CCL5/SLPI/APOBEC3F/TNF/CCL2/GRK2/CD209/APOBEC3C/OAS2/CD28/APOBEC3G/IFI16/OAS1/ISG15/HMGA2/OASL/TMEM39B/IFITM1/TNIP1/CXCR6/PPIB/OAS3/PLSCR1/TMEM39A/VCP/TRIM28/ZC3H12A
GOBP_RESPONSE_TO_OXIDATIVE_STRESS	GOBP_RESPONSE_TO_OXIDATIVE_STRESS	356	0.380126	1.49425	0.000327133	0.00354269	0.00269242	1273	tags=16%, list=11%, signal=15%	CD36/CYBB/NCF2/MMP3/MMP9/ALOX5/MCTP1/COL1A1/NCF4/UCP2/EZH2/CCNA2/MELK/HP/FOSL1/BTK/PRR5L/ADA/ECT2/SPHK1/IL6/PTGS2/TLR6/CCL19/TP53/HBB/SOD2/PXDN/CD38/HGF/HMOX1/MAPK13/MICB/SLC7A11/PPIF/G6PD/CYBA/IL10/ATP13A2/CASP3/MYB/IL18RAP/ARNTL/TRPC6/PML/NUDT1/THG1L/SCARA3/ERO1A/MMP2/AXL/GPR37/ERCC6/PLK3/TNFAIP3/GLRX2/DHCR24/STX4
GOMF_NAD_BINDING	GOMF_NAD_BINDING	47	-0.57577	-1.86518	0.000331537	0.00358401	0.00272383	1653	tags=43%, list=14%, signal=37%	AOX1/NNT/HPGD/AHCY/HSD17B8/QDPR/SIRT3/GPD1L/ALDH2/SIRT5/RNLS/PHGDH/HADH/ALDH1A1/CRYL1/ALDH1B1/NUDT6/BDH2/GPD1/HSD11B2
GOBP_RIBOSOME_BIOGENESIS	GOBP_RIBOSOME_BIOGENESIS	208	0.428941	1.60094	0.000333218	0.00359581	0.00273279	3757	tags=46%, list=31%, signal=32%	ISG20/RPP40/NOP16/UTP14A/NIP7/NOP2/URB2/DDX49/PAK1IP1/BOP1/RRP8/REXO4/MRTO4/MAK16/WDR3/RRP7A/KRI1/RPP25/UTP6/NSUN5/RRP12/GNL2/TSR1/NPM3/BYSL/DDX21/EXOSC5/NUP88/NAT10/ISG20L2/NOP14/NOP56/ABCE1/EXOSC8/UTP11/NLE1/URB1/DIMT1/WDR43/NVL/GEMIN4/GTPBP4/NOC4L/PES1/RRP9/RPL10/EMG1/NHP2/PTEN/PDCD11/SART1/NOLC1/GAR1/NOL11/EXOSC4/BMS1/DKC1/RRP1/NOP10/RRS1/WDR46/EFL1/WDR55/WDR12/RRP1B/MPHOSPH6/UTP18/DDX52/ERAL…
GOMF_OXIDOREDUCTASE_ACTIVITY_ACTING_ON_THE_CH_NH_GROUP_OF_DONORS	GOMF_OXIDOREDUCTASE_ACTIVITY_ACTING_ON_THE_CH_NH_GROUP_OF_DONORS	18	-0.760645	-2.00544	0.000335217	0.00360477	0.0027396	1063	tags=56%, list=9%, signal=51%	ETFDH/AASS/MTHFD2L/SARDH/ALDH4A1/CRYM/PRODH/ALDH1L1/PRODH2/PIPOX
GOBP_PHOSPHOLIPASE_C_ACTIVATING_G_PROTEIN_COUPLED_RECEPTOR_SIGNALING_PATHWAY	GOBP_PHOSPHOLIPASE_C_ACTIVATING_G_PROTEIN_COUPLED_RECEPTOR_SIGNALING_PATHWAY	89	0.525009	1.77556	0.000335231	0.00360477	0.0027396	1181	tags=24%, list=10%, signal=21%	C5AR1/FPR3/C3AR1/GPR65/GNA15/CXCR2/FPR1/CX3CR1/HTR2B/F2RL2/FPR2/TGM2/CMKLR1/LTB4R/P2RY6/GPR18/GPR4/HRH1/P2RY10/C5AR2/P2RY1
GOBP_NEGATIVE_REGULATION_OF_LEUKOCYTE_APOPTOTIC_PROCESS	GOBP_NEGATIVE_REGULATION_OF_LEUKOCYTE_APOPTOTIC_PROCESS	38	0.649937	1.86137	0.000338058	0.00361823	0.00274984	1237	tags=42%, list=10%, signal=38%	LILRB1/HCLS1/ADA/IL7R/CCL5/NOD2/AURKB/CCL19/IRF7/BCL6/IDO1/MERTK/RAG1/JAK3/AXL/KITLG
GOCC_PRERIBOSOME	GOCC_PRERIBOSOME	55	0.590825	1.83134	0.000337311	0.00361823	0.00274984	3296	tags=56%, list=28%, signal=41%	UTP14A/NIP7/BOP1/MRTO4/MAK16/WDR3/RRP7A/KRI1/UTP6/TSR1/BYSL/NOP14/NOP56/UTP11/NOC4L/PES1/RRP9/EMG1/PDCD11/BMS1/RRP1/RRS1/WDR46/WDR12/RRP1B/UTP18/UTP3/EBNA1BP2/HEATR1/IMP4/WDR37
GOBP_REGULATION_OF_CYSTEINE_TYPE_ENDOPEPTIDASE_ACTIVITY	GOBP_REGULATION_OF_CYSTEINE_TYPE_ENDOPEPTIDASE_ACTIVITY	187	0.435604	1.60912	0.000338263	0.00361823	0.00274984	2271	tags=32%, list=19%, signal=26%	PMAIP1/MMP9/CLEC7A/LTF/PYCARD/LAPTM5/PLAUR/CD44/S100A9/MYC/CST7/S100A8/TNFAIP8/ARRB2/CASP1/BAX/LCK/TNF/AIM2/NLRP3/HGF/NLRP2/SYK/TNFSF14/BID/MICAL1/CARD9/TNFSF15/RAG1/NGFR/PML/RPS6KA1/CASP8/IFI16/DHCR24/BIRC3/FASLG/LAMP3/SFN/CD27/TRIAP1/RPS6KA3/TNFRSF10B/PRR7/ALOX12/CASP2/MEFV/FAS/FADD/PPM1F/PDCD5/KHDC1L/CDKN2D/NLE1/CCK/VCP/PAK2/PPARG/NLRP1/CARD8
GOMF_LIPOPEPTIDE_BINDING	GOMF_LIPOPEPTIDE_BINDING	10	0.867395	1.86155	0.000341955	0.00365132	0.00277498	1011	tags=70%, list=8%, signal=64%	TLR1/TLR2/CD1D/CD14/TLR6/CD1E/CD1B
GOBP_INTERLEUKIN_4_PRODUCTION	GOBP_INTERLEUKIN_4_PRODUCTION	26	0.712454	1.91606	0.000365468	0.00389555	0.0029606	1686	tags=42%, list=14%, signal=36%	CD86/FCER1G/SASH3/SLC7A5/NLRP3/SYK/LEF1/IL33/CD28/GATA3/IRF4
GOBP_LIPID_HOMEOSTASIS	GOBP_LIPID_HOMEOSTASIS	107	-0.457492	-1.71513	0.000370606	0.00394343	0.00299698	944	tags=20%, list=8%, signal=18%	TSKU/MLXIPL/FABP3/GOT1/LIPC/NR1H4/APOA1/PNPLA3/ACOX2/PRKAA2/GRAMD1B/RORA/CYP39A1/EPHX2/HNF4A/APOM/ACSM3/APOC3/MTTP/ANGPTL3/G6PC
GOBP_REGULATION_OF_DENDRITIC_CELL_ANTIGEN_PROCESSING_AND_PRESENTATION	GOBP_REGULATION_OF_DENDRITIC_CELL_ANTIGEN_PROCESSING_AND_PRESENTATION	11	0.850341	1.88122	0.000375428	0.00398777	0.00303068	433	tags=45%, list=4%, signal=44%	FCGR2B/SLC11A1/CD68/NOD2/CCL19
GOBP_REGULATION_OF_PEPTIDYL_TYROSINE_PHOSPHORYLATION	GOBP_REGULATION_OF_PEPTIDYL_TYROSINE_PHOSPHORYLATION	215	0.427481	1.60501	0.00038173	0.00404766	0.0030762	1296	tags=23%, list=11%, signal=21%	CD36/AREG/SAMSN1/ITGB2/LILRA5/LILRB4/CLEC7A/CSF1R/CD300A/EREG/PTPRC/GREM1/TREM2/LYN/CD44/HCLS1/CRLF1/CCL5/ARRB2/IL6/NOD2/TNF/TP53/PTPN6/HGF/ITGA5/SYK/TGFB1/CSPG4/CD80/LIF/RAP2B/LRP8/SOCS3/ICAM1/CD4/HBEGF/DLG4/OSM/PTPN2/SH2B3/SHC1/IFNG/ERCC6/IL15/KITLG/LRP4/IL7/LRRK1
GOCC_AZUROPHIL_GRANULE_LUMEN	GOCC_AZUROPHIL_GRANULE_LUMEN	74	0.566037	1.84582	0.000384482	0.00406977	0.003093	3016	tags=51%, list=25%, signal=39%	RNASE2/SERPINA3/MNDA/C3/LYZ/PLAC8/PYCARD/MAN2B1/RETN/GLA/RNASE3/DSN1/GALNS/GM2A/IMPDH1/ARHGAP45/GCA/PRTN3/RNASET2/ELANE/CPPED1/CTSC/PRKCD/TUBB/MAPK1/VCP/VAT1/GLB1/GRN/SDCBP/GUSB/HEXB/MPO/CCT2/CAP1/ARG1/ACLY/ARSA
GOMF_CHLORIDE_TRANSMEMBRANE_TRANSPORTER_ACTIVITY	GOMF_CHLORIDE_TRANSMEMBRANE_TRANSPORTER_ACTIVITY	79	-0.495639	-1.77131	0.000387981	0.00409969	0.00311574	2149	tags=37%, list=18%, signal=30%	SLC18A2/SLC22A1/GLRA2/SLC26A3/ANO2/CLCA1/SLC12A6/GABRA4/GABRA2/PCYOX1/GABRB2/ANO3/CLCN6/FXYD3/FXYD1/CLCN4/SLC6A4/GABRB3/GABRR2/SLC22A3/SLC26A1/CLCNKB/SLC6A2/SLC4A1/SLC26A4/CLCN5/SLC1A1/SLC12A1/SLC12A3
GOBP_CELLULAR_RESPONSE_TO_AMYLOID_BETA	GOBP_CELLULAR_RESPONSE_TO_AMYLOID_BETA	34	0.666962	1.86429	0.000397984	0.00419812	0.00319054	926	tags=29%, list=8%, signal=27%	CD36/FCGR2B/ITGA4/TREM2/ADRB2/FPR2/TLR6/ICAM1/LRP1/NGFR
GOCC_SPINDLE_POLE	GOCC_SPINDLE_POLE	122	0.481079	1.69931	0.000399828	0.00421028	0.00319979	1721	tags=25%, list=14%, signal=21%	DLGAP5/TPX2/CDC6/KIF11/CDC20/CENPF/ASPM/TACC3/CCNB1/PRC1/MAD2L1/NEK2/AURKB/AURKA/KIF20B/PLK1/PLK2/NDE1/CDC25B/PLK3/NUP62/PSRC1/PLK4/GPSM2/DDX11/RASSF1/ODF2/SPDL1/SPOUT1/KNTC1
GOBP_DISACCHARIDE_METABOLIC_PROCESS	GOBP_DISACCHARIDE_METABOLIC_PROCESS	10	-0.831297	-1.87675	0.00040342	0.00424078	0.00322297	361	tags=30%, list=3%, signal=29%	FBP1/TREH/MGAM
GOBP_T_CELL_HOMEOSTASIS	GOBP_T_CELL_HOMEOSTASIS	28	0.694433	1.91272	0.000408554	0.00428736	0.00325837	1320	tags=43%, list=11%, signal=38%	PMAIP1/NCKAP1L/CORO1A/BAX/TCIRG1/CCNB2/TNFSF14/CASP3/RAG1/JAK3/SIT1/PPP2R3C
GOBP_GLUTAMINE_FAMILY_AMINO_ACID_CATABOLIC_PROCESS	GOBP_GLUTAMINE_FAMILY_AMINO_ACID_CATABOLIC_PROCESS	24	-0.702188	-1.99405	0.000409636	0.00429132	0.00326138	1740	tags=50%, list=15%, signal=43%	FAH/NOS2/ASRGL1/GLS2/GOT1/DDAH1/GAD1/ARG2/ALDH4A1/PRODH/PRODH2/DAO
GOBP_INFLAMMATORY_RESPONSE_TO_WOUNDING	GOBP_INFLAMMATORY_RESPONSE_TO_WOUNDING	12	0.83503	1.89465	0.000410537	0.00429338	0.00326295	1041	tags=58%, list=9%, signal=53%	ALOX5/CCR2/HMOX1/TGFB1/TIMP1/IL1A/MDK
GOBP_MODULATION_OF_PROCESS_OF_OTHER_ORGANISM	GOBP_MODULATION_OF_PROCESS_OF_OTHER_ORGANISM	103	0.509207	1.75222	0.000411803	0.00429925	0.00326741	1146	tags=21%, list=10%, signal=19%	PTX3/CXCL6/CLEC7A/CSF1R/LTF/CCL4/CCL8/REG1A/S100A9/CCL5/DEFA4/SLPI/SYK/LEF1/TYMS/CD4/P2RX7/KPNA2/CD209/PRF1/CASP8/IFNG
GOBP_PODOSOME_ASSEMBLY	GOBP_PODOSOME_ASSEMBLY	13	0.823192	1.88286	0.000419416	0.00437125	0.00332212	502	tags=38%, list=4%, signal=37%	HCK/BIN2/LCP1/TNF/FSCN1
GOBP_MITOTIC_CYTOKINESIS	GOBP_MITOTIC_CYTOKINESIS	54	0.589919	1.82564	0.000427888	0.00445193	0.00338344	634	tags=19%, list=5%, signal=18%	CEP55/KIF20A/KIF4A/KIF23/ECT2/NUSAP1/TRIM36/CENPA/KIF20B/PLK1
GOBP_REGULATION_OF_SUPEROXIDE_METABOLIC_PROCESS	GOBP_REGULATION_OF_SUPEROXIDE_METABOLIC_PROCESS	25	0.727784	1.95056	0.000439228	0.00455437	0.0034613	577	tags=32%, list=5%, signal=31%	CD36/ITGAM/ITGB2/TYROBP/CLEC7A/FPR2/SYK/TGFB1
GOMF_ARACHIDONIC_ACID_EPOXYGENASE_ACTIVITY	GOMF_ARACHIDONIC_ACID_EPOXYGENASE_ACTIVITY	12	-0.815595	-1.90207	0.000438711	0.00455437	0.0034613	1274	tags=58%, list=11%, signal=52%	CYP4F12/CYP2E1/CYP2J2/CYP2C8/CYP4F2/CYP4A11/CYP2B6
GOBP_REGULATION_OF_LIPID_STORAGE	GOBP_REGULATION_OF_LIPID_STORAGE	44	0.612414	1.82237	0.000445122	0.00460766	0.00350179	1755	tags=32%, list=15%, signal=27%	CD36/MSR1/C3/IL6/TNF/PLIN3/NR1H3/ABCG1/IKBKE/PTPN2/SCARB1/ABCA1/OSBPL11/ABHD5
GOCC_IMMUNOLOGICAL_SYNAPSE	GOCC_IMMUNOLOGICAL_SYNAPSE	37	0.658343	1.88025	0.000449783	0.00463347	0.00352141	1147	tags=30%, list=10%, signal=27%	CRTAM/CD53/CD37/CORO1A/GZMA/LCK/GZMB/ICAM1/LAT/ZAP70/CD28
GOMF_FLAVIN_ADENINE_DINUCLEOTIDE_BINDING	GOMF_FLAVIN_ADENINE_DINUCLEOTIDE_BINDING	69	-0.515371	-1.79842	0.000449896	0.00463347	0.00352141	1425	tags=36%, list=12%, signal=32%	DUS4L/IVD/COQ6/ACADS/ETFDH/MAOB/CRY2/FMO3/DDO/ACADM/NQO2/NOX4/ACAD8/ACAD10/ACOX2/KMO/FMO5/ACADSB/FMO4/FMO2/PRODH/PRODH2/FMO1/ACADL/DAO
GOBP_NEGATIVE_REGULATION_OF_CELL_CELL_ADHESION	GOBP_NEGATIVE_REGULATION_OF_CELL_CELL_ADHESION	143	0.462644	1.671	0.000449186	0.00463347	0.00352141	1432	tags=26%, list=12%, signal=23%	LILRB2/FCGR2B/CD86/VSIG4/CRTAM/PTPN22/LILRB1/LILRB4/CD300A/LAPTM5/IL1RN/HLX/SPN/RGCC/PTPN6/RUNX3/FXYD5/RUNX1/TGFB1/CD80/BCL6/IRF1/IL10/IDO1/CASP3/JAK3/LAX1/PTPN2/MDK/SH2B3/LAG3/CBFB/LRRC32/TBX21/SERPINE2/CTLA4/LGALS3
GOBP_CARBOHYDRATE_METABOLIC_PROCESS	GOBP_CARBOHYDRATE_METABOLIC_PROCESS	488	-0.310113	-1.39094	0.000456658	0.00469519	0.00356832	920	tags=14%, list=8%, signal=13%	GYG2/AGL/HTR2A/GCGR/LDHC/MLXIPL/DCXR/PER2/B3GALNT1/PC/GOT1/SLC2A5/PHKA1/HYAL1/TFAP2B/ALDH1A1/CHST1/RBKS/PRKCE/GLB1L/FGGY/FUT3/INPP5J/PDK2/GPT/ALDH1B1/PPARA/RENBP/GLB1L2/SLC37A4/IMPA2/PDK4/PRKAA2/XYLB/FBP1/TKFC/DHTKD1/RORC/SLC5A2/RGN/SLC4A1/RORA/SLC3A1/ENTPD5/ALDOB/PCK2/KL/PFKFB2/B3GALT2/SLC25A10/KHK/GPD1/IGF1/PKLR/OGDHL/FUT6/SLC4A4/PPARGC1A/PCK1/TREH/RBP4/SLC2A2/GBA3/MGAM/EGF/ANGPTL3/G6PC
GOBP_VITAMIN_TRANSPORT	GOBP_VITAMIN_TRANSPORT	31	-0.642729	-1.908	0.000457654	0.0046975	0.00357007	1225	tags=39%, list=10%, signal=35%	SLC19A3/TTPA/STRA6/APOA1/FOLR1/ABCG2/SLC19A2/LRP2/GC/SLC2A2/CUBN/AFM
GOBP_GRANULOCYTE_DIFFERENTIATION	GOBP_GRANULOCYTE_DIFFERENTIATION	28	0.69046	1.90177	0.000464084	0.00474752	0.00360809	729	tags=29%, list=6%, signal=27%	EVI2B/SPI1/HCLS1/INPP5D/CEBPA/RUNX1/LEF1/TESC
GOBP_RECEPTOR_INTERNALIZATION	GOBP_RECEPTOR_INTERNALIZATION	94	0.507744	1.73169	0.000464065	0.00474752	0.00360809	1060	tags=20%, list=9%, signal=19%	CD36/CXCL8/ITGB2/FCER1G/LILRB1/LILRB4/CXCR2/GREM1/SELE/ARRB2/HTR2B/SYK/GRK2/LRP1/RAMP1/DKK1/DLG4/RIN3/RAB31
GOBP_POSITIVE_REGULATION_OF_CELL_DEVELOPMENT	GOBP_POSITIVE_REGULATION_OF_CELL_DEVELOPMENT	253	0.408329	1.54914	0.000467601	0.00477548	0.00362934	1888	tags=23%, list=16%, signal=20%	TLR2/TYROBP/CLEC7A/TNFRSF1B/EGR2/IL1B/OLFM4/LYN/FN1/FGG/CX3CR1/CXCR4/EPHB2/IL6/TNF/SERPINF1/FGB/AURKA/HAS2/TWF2/TRPV2/VEGFC/TGFB1/FGA/LIF/LRP8/NEFL/PLXNC1/SEMA7A/TENM4/LRP1/MYB/LIMK1/NGFR/S1PR2/MDK/PLXND1/SMARCD3/IFNG/SERPINE2/SHOX2/BNC1/ZNF365/TNFSF11/TSPO/RET/HOXA11/LIMS1/STAR/FLNA/SOX11/PLAG1/BDNF/KALRN/PRPF19/MAP2K1/S100A10/OLIG2/PLXNA1
GOMF_ACID_THIOL_LIGASE_ACTIVITY	GOMF_ACID_THIOL_LIGASE_ACTIVITY	19	-0.736614	-1.97499	0.000473446	0.00482709	0.00366856	1432	tags=47%, list=12%, signal=42%	SUCLG1/ACSL6/SUCLG2/ACSBG2/ACSF2/ACSS3/ACSM5/ACSM3/SLC27A2
GOBP_CYTOSKELETON_DEPENDENT_CYTOKINESIS	GOBP_CYTOSKELETON_DEPENDENT_CYTOKINESIS	63	0.57729	1.84938	0.000484244	0.00492894	0.00374596	1528	tags=24%, list=13%, signal=21%	CEP55/KIF20A/KIF4A/KIF23/ECT2/NUSAP1/AURKB/TRIM36/CENPA/KIF20B/PLK1/NUP62/RAB35/RHOC/BIN3
GOBP_ONE_CARBON_METABOLIC_PROCESS	GOBP_ONE_CARBON_METABOLIC_PROCESS	33	-0.638364	-1.93026	0.0004867	0.00494569	0.00375869	2660	tags=67%, list=22%, signal=52%	MTHFD1/CA11/MTHFR/CA1/AHCY/MAT2A/CA9/CA8/CA14/AHCYL2/CA2/GNMT/CA10/CA5B/MTHFD2L/CA3/CA12/SFXN1/CA4/SHMT1/ALDH1L1/FTCD
GOBP_CELLULAR_ALDEHYDE_METABOLIC_PROCESS	GOBP_CELLULAR_ALDEHYDE_METABOLIC_PROCESS	50	-0.564188	-1.85352	0.00049865	0.00505869	0.00384457	716	tags=34%, list=6%, signal=32%	CACNA1H/CYP11B2/BMP5/PNPO/ALDH1A1/ALDH7A1/BCO1/AKR1C3/ALDH3A2/TKFC/ALDH4A1/ALDOB/KHK/ALDH8A1/PRODH2/AKR7A3/AGXT
GOBP_REGULATION_OF_T_HELPER_1_TYPE_IMMUNE_RESPONSE	GOBP_REGULATION_OF_T_HELPER_1_TYPE_IMMUNE_RESPONSE	23	0.730178	1.91329	0.000500058	0.00506455	0.00384902	1476	tags=61%, list=12%, signal=53%	IL1B/CCR2/SLC11A1/PLA2G4A/HLX/CCL19/CD80/IL12RB1/IL27RA/IL18R1/IL33/JAK3/IL18/IL1RL1
GOBP_GLUTAMINE_FAMILY_AMINO_ACID_METABOLIC_PROCESS	GOBP_GLUTAMINE_FAMILY_AMINO_ACID_METABOLIC_PROCESS	57	-0.544566	-1.83395	0.000501539	0.00507112	0.00385402	1740	tags=44%, list=15%, signal=38%	NIT2/GLS/ASL/CTPS2/FAH/NOS2/ASRGL1/SLC25A12/GLS2/SLC7A7/GOT1/PHGDH/NR1H4/ASS1/DDAH1/ART4/GAD1/ARG2/ALDH5A1/ALDH4A1/PRODH/PRODH2/AGMAT/FTCD/DAO
GOBP_DRUG_CATABOLIC_PROCESS	GOBP_DRUG_CATABOLIC_PROCESS	18	-0.749716	-1.97663	0.000504064	0.00508821	0.00386701	877	tags=39%, list=7%, signal=36%	CYP2E1/CYP2J2/FMO4/CYP3A4/CYP2C8/CYP3A5/CYP2B6
GOBP_CELLULAR_MODIFIED_AMINO_ACID_CATABOLIC_PROCESS	GOBP_CELLULAR_MODIFIED_AMINO_ACID_CATABOLIC_PROCESS	16	-0.770631	-1.95644	0.000510693	0.00513937	0.00390589	1444	tags=62%, list=12%, signal=55%	PCYOX1/DIO2/GGTLC1/SARDH/ALDH4A1/BHMT/PRODH/ALDH1L1/DPEP1/ACADL
GOCC_CATION_CHANNEL_COMPLEX	GOCC_CATION_CHANNEL_COMPLEX	162	-0.407325	-1.65245	0.000510818	0.00513937	0.00390589	3509	tags=51%, list=29%, signal=36%	KCNG2/VAMP2/MICU2/GRIN2B/KCNQ3/KCNA5/KCNJ6/KCNV2/AKAP9/KCNH4/KCNQ1/CACNA1C/CNGB1/HTR3B/KCNC3/ABCC9/HCN4/KCNN1/CACNG4/NLGN1/NOS1/GRIK5/KCNAB1/AKAP6/PKD2/SCN8A/CACNG2/KCNB2/GRIK4/KCNQ2/GRIA2/CACNA1I/KCNC1/KCNJ4/KCNE5/KCNG1/KCNF1/SCN10A/CACNG5/ABCC8/SCN5A/PDE4B/TRPV6/KCNMB2/CACNA1H/PKD2L1/MICU1/KCNAB3/CACNA2D1/NOS1AP/KCNA6/CASQ2/CACNB4/DPP6/KCNA10/KCNA1/TRPC7/TRPC1/SCNN1A/SUMO1/CACNA1E/GRIA3/KCNIP1/…
GOBP_RESPONSE_TO_TYPE_I_INTERFERON	GOBP_RESPONSE_TO_TYPE_I_INTERFERON	84	0.519493	1.74179	0.000516189	0.00518485	0.00394045	2027	tags=36%, list=17%, signal=30%	ISG20/MMP12/IRF8/SAMHD1/GBP2/PTPN6/IRF7/IFNAR2/IRF1/MYD88/IKBKE/PTPN2/OAS2/OAS1/ISG15/IRAK1/IFI35/ZBP1/MX2/OASL/STAT2/IRF4/IFITM1/ABCE1/SHMT2/TTLL12/FADD/OAS3/PSMB8/IRF5
GOBP_CELL_MATRIX_ADHESION	GOBP_CELL_MATRIX_ADHESION	193	0.427999	1.58385	0.000519705	0.00521158	0.00396077	1977	tags=26%, list=17%, signal=22%	CD36/ITGA4/ITGB2/LYVE1/HPSE/GREM1/SERPINE1/ITGAL/CD44/FN1/FGG/ACTN1/MMP12/ITGB6/CD96/ZYX/FGB/PLAU/EMILIN1/FGA/WNT4/SIGLEC1/BCL6/ITGA10/LRP1/CORO1C/NID2/COL3A1/DAPK3/MAP4K4/SEMA3E/CSF1/NID1/COL13A1/ITGA2B/SLC9A1/GPM6B/LIMS1/POSTN/CDK5/THBS3/ITGA2/CCR7/S100A10/CEACAM6/COL16A1/PPM1F/NF2/EFNA5/VCAM1
GOMF_LIGASE_ACTIVITY_FORMING_CARBON_SULFUR_BONDS	GOMF_LIGASE_ACTIVITY_FORMING_CARBON_SULFUR_BONDS	29	-0.650772	-1.91095	0.000529206	0.00529815	0.00402656	1432	tags=31%, list=12%, signal=27%	SUCLG1/ACSL6/SUCLG2/ACSBG2/ACSF2/ACSS3/ACSM5/ACSM3/SLC27A2
GOBP_EPOXYGENASE_P450_PATHWAY	GOBP_EPOXYGENASE_P450_PATHWAY	16	-0.767165	-1.94765	0.000560273	0.00559081	0.00424899	877	tags=50%, list=7%, signal=46%	CYP4F12/CYP2E1/CYP2J2/EPHX2/CYP2C8/CYP4F2/CYP4A11/CYP2B6
GOBP_POSITIVE_REGULATION_OF_STRESS_ACTIVATED_PROTEIN_KINASE_SIGNALING_CASCADE	GOBP_POSITIVE_REGULATION_OF_STRESS_ACTIVATED_PROTEIN_KINASE_SIGNALING_CASCADE	92	0.513456	1.74518	0.00055936	0.00559081	0.00424899	1472	tags=24%, list=12%, signal=21%	FCGR2B/CLEC7A/IL1B/PYCARD/SPI1/RASSF2/LYN/SPHK1/NOD2/TNF/CCL19/MMP8/TRAF1/MYD88/CARD9/TGFB2/HRAS/SEMA4C/SLAMF1/TLR4/TNFSF11/CD27
GOBP_CALCIUM_MEDIATED_SIGNALING	GOBP_CALCIUM_MEDIATED_SIGNALING	167	0.449854	1.6517	0.000570186	0.00568043	0.00431709	1193	tags=22%, list=10%, signal=20%	CXCL8/CCR1/PLEK/MCTP1/CXCR2/CCR2/CCL4/PTPRC/TREM2/SELE/BTK/ADA/CCL20/CX3CR1/CXCR4/HTR2B/SPHK1/FPR2/CCRL2/TNF/CCR5/DYRK2/LAT2/SYK/TRAT1/GBP1/CD4/P2RX7/CMKLR1/LAT/HOMER3/LMCD1/ZAP70/FHL2/MCOLN1/P2RX4
GOBP_REGULATION_OF_CELL_SHAPE	GOBP_REGULATION_OF_CELL_SHAPE	120	0.471288	1.65835	0.000575482	0.00572384	0.00435008	1509	tags=23%, list=13%, signal=21%	HCK/ITGB2/CSF1R/CORO1A/CCL7/LST1/RAC2/FN1/FGR/ARHGAP15/CCL2/RHOF/PLXNC1/ICAM1/PLEKHO1/CDC42SE1/PARVB/CCL11/SEMA4A/FES/PLXND1/DAPK3/RHOG/P2RY1/SEMA3E/FMNL1/RHOC/FGD6
GOBP_GLUCOSE_METABOLIC_PROCESS	GOBP_GLUCOSE_METABOLIC_PROCESS	165	-0.397228	-1.60719	0.000577763	0.00573717	0.00436021	1175	tags=19%, list=10%, signal=18%	INSR/EPM2AIP1/GNMT/PGAM2/PPP1R3D/GCGR/DCXR/PER2/PC/GOT1/TFAP2B/PDK2/GPT/PPARA/SLC37A4/PDK4/FBP1/RORC/RGN/RORA/ALDOB/PCK2/PFKFB2/SLC25A10/KHK/GPD1/IGF1/PKLR/PPARGC1A/PCK1/RBP4/G6PC
GOBP_ALPHA_BETA_T_CELL_PROLIFERATION	GOBP_ALPHA_BETA_T_CELL_PROLIFERATION	29	0.684212	1.88897	0.000579174	0.00574183	0.00436375	1367	tags=41%, list=11%, signal=37%	DOCK2/PTPN22/CCR2/PTPRC/EBI3/SYK/ELF4/IRF1/ZAP70/CD28/IL15/IL18
GOBP_REGULATION_OF_GLIOGENESIS	GOBP_REGULATION_OF_GLIOGENESIS	76	0.541722	1.77577	0.000584138	0.00578164	0.00439402	2043	tags=36%, list=17%, signal=30%	TLR2/TNFRSF1B/EGR2/IL1B/EZH2/LYN/CXCR4/IL6/ASCL2/TNF/DUSP10/TGFB1/LIF/TENM4/MYB/MDK/SKI/SERPINE2/ZNF365/TSPO/NR1D1/SOX11/PLAG1/PRPF19/OLIG2/NF2/BMP2
GOBP_REGULATION_OF_MAP_KINASE_ACTIVITY	GOBP_REGULATION_OF_MAP_KINASE_ACTIVITY	254	0.408526	1.55165	0.000585211	0.00578287	0.00439495	1473	tags=20%, list=12%, signal=18%	C5AR1/PTPN22/PBK/PIK3CG/IL1B/TNFRSF11A/S100A12/CD300A/EZH2/PTPRC/RGS4/LYN/FPR1/CDK1/CXCR4/HTR2B/EPHB2/PIK3R5/TLR6/NOD2/TNF/IGFBP6/CCL19/PTPN6/HGF/DUSP10/SYK/TGFB1/CSPG4/TRIB3/CSK/DKK1/STK39/ADORA2B/ADAM8/PPEF2/LAX1/S1PR2/SH2B3/SHC1/HRAS/ERCC6/MAPK11/KITLG/NUP62/DUSP5/IRAK1/TLR4/TNFSF11/DUSP4/DUSP6
GOCC_MITOTIC_SPINDLE	GOCC_MITOTIC_SPINDLE	120	0.470746	1.65645	0.000589604	0.00581685	0.00442077	747	tags=18%, list=6%, signal=17%	CXCR2/TPX2/CDC6/KIF11/SKA1/CENPE/ASPM/KIF23/ECT2/TACC3/CDK1/PRC1/CAPG/NUSAP1/MAD2L1/AURKB/AURKA/KIF18A/TRAT1/KIF20B/PLK1/GEM
GOBP_T_CELL_DIFFERENTIATION_INVOLVED_IN_IMMUNE_RESPONSE	GOBP_T_CELL_DIFFERENTIATION_INVOLVED_IN_IMMUNE_RESPONSE	58	0.578014	1.82578	0.000596795	0.00587828	0.00446746	1453	tags=43%, list=12%, signal=38%	CD86/FCER1G/GPR183/HLX/IL6/SPN/CCL19/BCL3/NLRP3/CD80/BCL6/BATF/RELB/LEF1/IL12RB1/IL18R1/MYB/JAK3/SEMA4A/ENTPD7/IFNG/LY9/TBX21/IL18/GATA3
GOBP_NEUROINFLAMMATORY_RESPONSE	GOBP_NEUROINFLAMMATORY_RESPONSE	30	0.67853	1.88348	0.000598944	0.00588993	0.00447632	497	tags=43%, list=4%, signal=42%	MMP3/MMP9/TNFRSF1B/IL1B/PTPRC/TREM2/CST7/SPHK1/IL6/PTGS2/TNF/SYT11/MMP8
GOBP_INNATE_IMMUNE_RESPONSE_ACTIVATING_SIGNAL_TRANSDUCTION	GOBP_INNATE_IMMUNE_RESPONSE_ACTIVATING_SIGNAL_TRANSDUCTION	96	0.506232	1.73241	0.000604662	0.00593659	0.00451177	1168	tags=19%, list=10%, signal=17%	HCK/FCN1/FCER1G/TYROBP/CLEC4A/LYN/LILRA2/CLEC10A/CLEC4E/SYK/FFAR2/RELB/CARD9/CD209/PSMB10/HRAS/NRAS/KLRD1
GOBP_ANION_HOMEOSTASIS	GOBP_ANION_HOMEOSTASIS	32	-0.649809	-1.94268	0.000617146	0.00604942	0.00459753	730	tags=28%, list=6%, signal=26%	TFAP2B/CA12/ATP6V1B1/SLC1A1/UMOD/SLC12A1/SLC12A3/SLC34A1/ABCC2
GOBP_SULFUR_AMINO_ACID_METABOLIC_PROCESS	GOBP_SULFUR_AMINO_ACID_METABOLIC_PROCESS	29	-0.646636	-1.8988	0.000619138	0.00605921	0.00460496	2660	tags=55%, list=22%, signal=43%	MTHFD1/MTHFR/TST/AHCY/MTR/ADI1/CSAD/GNMT/MSRA/MTHFD2L/NOX4/BHMT/CTH/BHMT2/DPEP1/AGXT
GOBP_NEGATIVE_REGULATION_OF_RESPONSE_TO_BIOTIC_STIMULUS	GOBP_NEGATIVE_REGULATION_OF_RESPONSE_TO_BIOTIC_STIMULUS	79	0.527501	1.74529	0.000628785	0.00614376	0.00466922	1231	tags=23%, list=10%, signal=21%	VSIG4/LILRB1/LTF/LILRA2/MMP12/ARRB2/CD96/SAMHD1/RNF125/DUSP10/SLAMF8/MICB/NR1H3/NMI/PTPN2/KLRD1/TNFAIP3/IFI16
GOBP_AMMONIUM_ION_METABOLIC_PROCESS	GOBP_AMMONIUM_ION_METABOLIC_PROCESS	17	-0.736656	-1.91536	0.000632436	0.00616954	0.00468881	688	tags=35%, list=6%, signal=33%	ALDH7A1/SLC22A3/SARDH/BHMT/BCHE/DDC
GOBP_DETECTION_OF_MOLECULE_OF_BACTERIAL_ORIGIN	GOBP_DETECTION_OF_MOLECULE_OF_BACTERIAL_ORIGIN	10	0.854798	1.83451	0.000634757	0.00618229	0.0046985	387	tags=60%, list=3%, signal=58%	TLR1/TLR2/TREM2/LY96/TLR6/NOD2
GOBP_POSITIVE_REGULATION_OF_RELEASE_OF_CYTOCHROME_C_FROM_MITOCHONDRIA	GOBP_POSITIVE_REGULATION_OF_RELEASE_OF_CYTOCHROME_C_FROM_MITOCHONDRIA	24	0.726633	1.92347	0.000644023	0.00626253	0.00475949	673	tags=38%, list=6%, signal=35%	PMAIP1/MMP9/PYCARD/PLAUR/BAX/TP53/BID/MLLT11/PPIF
GOBP_HISTONE_PHOSPHORYLATION	GOBP_HISTONE_PHOSPHORYLATION	35	0.646439	1.81383	0.000658064	0.00638888	0.00485551	485	tags=26%, list=4%, signal=25%	IL1B/CCNA2/CCNB1/CDK1/TWIST1/PRKCB/CHEK1/AURKB/AURKA
GOBP_NEGATIVE_REGULATION_OF_CELL_KILLING	GOBP_NEGATIVE_REGULATION_OF_CELL_KILLING	22	0.728438	1.89552	0.000666058	0.00644771	0.00490022	327	tags=23%, list=3%, signal=22%	FCGR2B/LILRB1/PTPRC/IL7R/ARRB2
GOBP_CELL_REDOX_HOMEOSTASIS	GOBP_CELL_REDOX_HOMEOSTASIS	35	0.645615	1.81151	0.000666239	0.00644771	0.00490022	1248	tags=23%, list=10%, signal=21%	CYBB/NCF2/NCF4/RAC2/SLC11A1/CYBA/ERO1A/GLRX2
GOBP_RESPONSE_TO_RADIATION	GOBP_RESPONSE_TO_RADIATION	348	0.375773	1.47477	0.000674307	0.00651545	0.0049517	2263	tags=25%, list=19%, signal=21%	MMP1/MMP3/MMP9/PBK/DTL/TNFRSF11A/PTPRC/CCL7/RAD51AP1/MYC/ECT2/HAMP/TIGAR/ITGB6/CXCL10/BAX/CHEK1/AURKB/TP53/BCL3/SOD2/ANGPT2/RAD51/MAPK13/SLC7A11/THBD/NABP1/DCLRE1C/ICAM1/BRCA2/CASP3/BLM/RAG1/ROM1/TIMP1/CRIP1/CCL11/PML/HRH1/COL3A1/SCARA3/MMP2/HRAS/PPP1CA/HYAL3/ERCC6/PLK3/DNMT3A/IFI16/TIPIN/FANCG/RAD54L/ASNS/HMGA2/GATA3/RAD54B/ABCA7/FEN1/GRB2/PITPNM1/TRIAP1/ELANE/STAR/CDK5/CYP2R1/DDB2/PCNA/MC1R/VCA…
GOBP_PHOSPHORYLATED_CARBOHYDRATE_DEPHOSPHORYLATION	GOBP_PHOSPHORYLATED_CARBOHYDRATE_DEPHOSPHORYLATION	14	-0.788886	-1.91982	0.000679694	0.00654879	0.00497704	638	tags=21%, list=5%, signal=20%	INPP5J/IMPA2/G6PC
GOBP_EPITHELIAL_CELL_APOPTOTIC_PROCESS	GOBP_EPITHELIAL_CELL_APOPTOTIC_PROCESS	93	0.503125	1.71351	0.000679905	0.00654879	0.00497704	1606	tags=26%, list=13%, signal=23%	ITGA4/PIK3CG/SERPINE1/FGG/ARRB2/IL6/TNF/RGCC/FGB/CCL2/HMOX1/ANGPTL4/FGA/BID/ICAM1/IL10/MDK/DNMT3A/TNFAIP3/CD248/FASLG/GATA3/STK4/SCG2
GOBP_REGULATION_OF_DEFENSE_RESPONSE_TO_VIRUS	GOBP_REGULATION_OF_DEFENSE_RESPONSE_TO_VIRUS	49	0.605205	1.83835	0.000681465	0.00655346	0.00498059	1214	tags=24%, list=10%, signal=22%	PTPN22/LILRB1/PYCARD/MMP12/APOBEC3F/RNF125/AIM2/MICB/IL12RB1/TNFAIP3/IL15/APOBEC3G
GOCC_KINESIN_COMPLEX	GOCC_KINESIN_COMPLEX	34	0.654904	1.83059	0.000685043	0.00657749	0.00499886	1207	tags=35%, list=10%, signal=32%	KIF14/KIF20A/KIF11/KIF23/KIF15/KIF18A/KIF20B/KIF2C/NDE1/KIF18B/KIF21B/KIF5C
GOBP_MYELOID_DENDRITIC_CELL_DIFFERENTIATION	GOBP_MYELOID_DENDRITIC_CELL_DIFFERENTIATION	19	0.748321	1.8748	0.000718704	0.00688984	0.00523624	1109	tags=37%, list=9%, signal=33%	SPI1/ITGB6/BATF/RELB/DCSTAMP/UBD/BATF3
GOBP_REGULATION_OF_LYMPHOCYTE_CHEMOTAXIS	GOBP_REGULATION_OF_LYMPHOCYTE_CHEMOTAXIS	20	0.748454	1.89421	0.000721332	0.00690072	0.00524451	824	tags=45%, list=7%, signal=42%	CXCL13/CCR2/CCL4/CCL7/CCL5/CXCL10/CCL2/SLC8B1/STK39
GOBP_NEGATIVE_REGULATION_OF_T_CELL_PROLIFERATION	GOBP_NEGATIVE_REGULATION_OF_T_CELL_PROLIFERATION	53	0.589467	1.81362	0.000722103	0.00690072	0.00524451	788	tags=23%, list=7%, signal=21%	LILRB2/CD86/VSIG4/CRTAM/LILRB1/LILRB4/SPN/PTPN6/CD80/IL10/IDO1/CASP3
GOBP_SECONDARY_METABOLIC_PROCESS	GOBP_SECONDARY_METABOLIC_PROCESS	49	-0.567625	-1.86469	0.000727899	0.00694523	0.00527833	2130	tags=43%, list=18%, signal=35%	CYP2A13/SLC45A2/AKR7A2/PMEL/CYP1A1/CBR4/PON3/WNT5A/DCT/BCL2/TRPC1/OCA2/UGT1A8/AKR1C3/BDH2/TYRP1/FMO2/AKR7A3/FMO1/DDC/ABCC2
GOMF_GROWTH_FACTOR_BINDING	GOMF_GROWTH_FACTOR_BINDING	113	0.483399	1.6914	0.000735972	0.00701128	0.00532853	1266	tags=22%, list=11%, signal=20%	CD36/IGFBP1/CXCL13/IL10RA/COL1A1/IL1R2/IL2RG/COL1A2/IL1RN/COL5A1/SRPX2/IGFBP6/PXDN/RHBDF2/LTBP2/IL2RB/OSMR/NRP2/NGFR/COL3A1/SHC1/GPC1/COL4A1/LRRC32/IGFBP3
GOBP_EOSINOPHIL_MIGRATION	GOBP_EOSINOPHIL_MIGRATION	20	0.748155	1.89346	0.00073801	0.00701973	0.00533495	1913	tags=65%, list=16%, signal=55%	CD300A/CCL4/CCL8/CCL7/CCL5/CCL2/ADAM8/CCL11/HRH1/LGALS3/SCG2/CCL13/DAPK2
GOMF_EFFLUX_TRANSMEMBRANE_TRANSPORTER_ACTIVITY	GOMF_EFFLUX_TRANSMEMBRANE_TRANSPORTER_ACTIVITY	10	-0.818822	-1.84859	0.000744443	0.00706989	0.00537307	303	tags=40%, list=3%, signal=39%	ABCG2/SLC22A2/ABCB1/SLC17A3
GOBP_REGULATION_OF_GRANULOCYTE_DIFFERENTIATION	GOBP_REGULATION_OF_GRANULOCYTE_DIFFERENTIATION	13	0.807896	1.84788	0.000748836	0.00708953	0.005388	729	tags=46%, list=6%, signal=43%	EVI2B/HCLS1/INPP5D/RUNX1/LEF1/TESC
GOBP_REGULATION_OF_NATURAL_KILLER_CELL_MEDIATED_IMMUNITY	GOBP_REGULATION_OF_NATURAL_KILLER_CELL_MEDIATED_IMMUNITY	35	0.64271	1.80336	0.000747985	0.00708953	0.005388	1410	tags=26%, list=12%, signal=23%	VAV1/CRTAM/LILRB1/ARRB2/CD96/IL18RAP/LAG3/KLRD1/SH2D1A
GOBP_LYMPHOCYTE_COSTIMULATION	GOBP_LYMPHOCYTE_COSTIMULATION	49	0.601883	1.82826	0.000768125	0.00726086	0.00551821	838	tags=27%, list=7%, signal=25%	LILRB2/CD86/VAV1/LILRB4/LYN/MAP3K8/LCK/CCL19/PTPN6/CD80/TNFSF14/CSK/ICOS
GOBP_NEGATIVE_REGULATION_OF_VIRAL_GENOME_REPLICATION	GOBP_NEGATIVE_REGULATION_OF_VIRAL_GENOME_REPLICATION	42	0.619633	1.82098	0.000773468	0.00730005	0.005548	1971	tags=45%, list=16%, signal=38%	LTF/APOBEC3A/ISG20/CCL5/SLPI/APOBEC3F/TNF/APOBEC3C/OAS2/APOBEC3G/IFI16/OAS1/ISG15/HMGA2/OASL/IFITM1/TNIP1/OAS3/PLSCR1
GOBP_TUMOR_NECROSIS_FACTOR_MEDIATED_SIGNALING_PATHWAY	GOBP_TUMOR_NECROSIS_FACTOR_MEDIATED_SIGNALING_PATHWAY	140	0.461286	1.66105	0.000784844	0.00739576	0.00562074	3088	tags=45%, list=26%, signal=34%	TNFRSF1B/TNFRSF11A/PYCARD/LAPTM5/TNFRSF17/SPHK1/CASP1/TNFSF8/TNFRSF12A/TNF/LTB/TP53/AIM2/SYK/TNFSF14/TRAF1/TNFRSF11B/TNFSF15/TNFRSF4/PTPN2/CASP8/PSMB10/TNFAIP3/TNFRSF9/BIRC3/CASP4/TNFSF11/CD27/CD70/PSMD5/LIMS1/MAP3K14/ADAM17/FAS/TNFRSF1A/TNFSF9/CD40/BAG4/TRAIP/PSMB8/PSMC3/PIAS4/RELA/PSME4/CARD8/PSMB3/TRIM32/PSMA7/TRADD/PSME3/TNFSF12/PSMD12/TRAF2/PSMD2/PSMB9/ILK/PSMB6/PSMC4/PSMD7/TNFRSF14/PSMD14/P…
GOBP_REGULATION_OF_STRESS_ACTIVATED_PROTEIN_KINASE_SIGNALING_CASCADE	GOBP_REGULATION_OF_STRESS_ACTIVATED_PROTEIN_KINASE_SIGNALING_CASCADE	146	0.454367	1.64851	0.000786035	0.00739576	0.00562074	2043	tags=26%, list=17%, signal=22%	FCGR2B/PTPN22/PBK/CLEC7A/IL1B/PYCARD/SPI1/RASSF2/LYN/MYC/SPHK1/FOXM1/NOD2/TNF/CCL19/MMP8/HGF/DUSP10/TRAF1/MYD88/CARD9/TGFB2/HRAS/SEMA4C/MAP4K4/SLAMF1/TLR4/TNFSF11/CD27/DACT1/FAS/CCR7/MAP2K1/SEMA3A/RAPGEF1/IL26/MAP3K11/BMP2
GOBP_NEUROTRANSMITTER_METABOLIC_PROCESS	GOBP_NEUROTRANSMITTER_METABOLIC_PROCESS	25	-0.68225	-1.92588	0.000789891	0.00740918	0.00563093	1265	tags=44%, list=11%, signal=39%	SLC5A7/COLQ/GCHFR/MAOB/SLC6A4/GAD1/SLC44A4/ALDH5A1/ABAT/SLC22A2/PAH
GOBP_MITOTIC_DNA_INTEGRITY_CHECKPOINT	GOBP_MITOTIC_DNA_INTEGRITY_CHECKPOINT	81	0.521063	1.73725	0.000789844	0.00740918	0.00563093	2081	tags=33%, list=17%, signal=28%	CDC6/E2F8/CCNB1/CDK1/BAX/RGCC/TP53/AURKA/GTSE1/PLK2/BLM/DONSON/PML/SOX4/PLK3/TIPIN/CDC25C/ORC1/CARM1/HMGA2/SFN/TRIAP1/CASP2/PCNA/ARID3A/RFWD3/CDK2
GOBP_RETINOL_METABOLIC_PROCESS	GOBP_RETINOL_METABOLIC_PROCESS	32	-0.639243	-1.91109	0.000810336	0.00758927	0.0057678	716	tags=31%, list=6%, signal=29%	ALDH1A1/TTR/BCO1/AKR1C3/ADH1C/CYP3A4/CYP2C8/CYP3A5/RBP4/ADH6
GOBP_ACUTE_PHASE_RESPONSE	GOBP_ACUTE_PHASE_RESPONSE	40	0.631763	1.83273	0.000825451	0.00771898	0.00586638	413	tags=25%, list=3%, signal=24%	CD163/SERPINA3/IL1B/TNFRSF11A/HP/FN1/HAMP/IL6/PTGS2/TNF
GOBP_NEGATIVE_REGULATION_OF_HEMOPOIESIS	GOBP_NEGATIVE_REGULATION_OF_HEMOPOIESIS	81	0.519049	1.73054	0.000834133	0.00778823	0.00591901	1460	tags=30%, list=12%, signal=26%	FCGR2B/LILRB1/LILRB4/LTF/LYN/INHBA/INPP5D/MYC/HLX/RUNX3/RUNX1/BCL6/IRF1/FBN1/JAK3/PTPN2/MDK/LAG3/CBFB/FSTL3/TBX21/CTLA4/TLR4/NME1
GOBP_INTRINSIC_APOPTOTIC_SIGNALING_PATHWAY	GOBP_INTRINSIC_APOPTOTIC_SIGNALING_PATHWAY	230	0.41177	1.54924	0.000836407	0.00779751	0.00592606	2889	tags=35%, list=24%, signal=27%	BCL2A1/PMAIP1/MMP9/TNFRSF1B/PYCARD/MELK/PLAUR/CD44/S100A9/S100A8/BAX/LCK/TNF/TP53/BCL3/SOD2/DYRK2/HMOX1/TRIB3/BID/MLLT11/PPIF/BRCA2/SNAI1/CASP3/CRIP1/IKBKE/PTPN2/MSX1/PML/ERO1A/PLEKHF1/RRP8/HRAS/ERCC6/IFI16/CASP4/HIC1/SFN/TRIAP1/TNFRSF10B/EPHA2/CASP2/TNFRSF1A/CLU/STYXL1/ARHGEF2/GSDME/DAPK2/PPM1F/AEN/PRKCD/CAV1/CDKN2D/PARP1/PIAS4/HYOU1/XBP1/P4HB/TAF9/TRIM32/ELL3/AKT1/CREB3/POU4F2/BRCA1/ARL6IP5/ABL…
GOMF_ANION_SODIUM_SYMPORTER_ACTIVITY	GOMF_ANION_SODIUM_SYMPORTER_ACTIVITY	14	-0.782954	-1.90539	0.000840804	0.00782653	0.00594812	845	tags=64%, list=7%, signal=60%	SLC13A4/SLC18A2/SLC22A1/SLC6A4/SLC22A3/SLC6A2/SLC12A1/SLC12A3/SLC13A1
GOBP_REGULATION_OF_DNA_METABOLIC_PROCESS	GOBP_REGULATION_OF_DNA_METABOLIC_PROCESS	252	0.39953	1.51665	0.000857124	0.00796629	0.00605433	2273	tags=25%, list=19%, signal=20%	SPI1/PTPRC/GZMA/GREM1/ANKRD1/RAD51AP1/IL7R/MYC/TIGAR/ARRB2/IL6/TWIST1/FOXM1/BAX/CHEK1/NEK2/PARPBP/AURKB/RGCC/TP53/HGF/RAD51/TGFB1/BCL6/WAS/IL10/IL27RA/CDT1/BLM/KPNA2/TIMELESS/PML/PPP4C/CD28/ERCC6/TBX21/ZNF365/RFC2/HMGA2/GATA3/DDX11/PDGFB/NPAS2/NAT10/PCNA/DSCC1/THOC1/CD40/PRKCD/PARP1/POLG2/ERCC1/NVL/CEBPG/CCT6A/GNL3/MAPK1/POLH/TRIM28/PPARG/RFC4/NPPC
GOBP_RESPONSE_TO_PEPTIDOGLYCAN	GOBP_RESPONSE_TO_PEPTIDOGLYCAN	10	0.849127	1.82234	0.000871146	0.00808429	0.00614401	794	tags=60%, list=7%, signal=56%	C5AR1/TREM2/IL6/NOD2/MYD88/CARD9
GOBP_POSITIVE_REGULATION_OF_DEFENSE_RESPONSE_TO_VIRUS_BY_HOST	GOBP_POSITIVE_REGULATION_OF_DEFENSE_RESPONSE_TO_VIRUS_BY_HOST	19	0.743096	1.86171	0.000876731	0.00812376	0.00617401	1214	tags=37%, list=10%, signal=33%	PTPN22/LILRB1/PYCARD/APOBEC3F/AIM2/IL12RB1/APOBEC3G
GOBP_T_CELL_CYTOKINE_PRODUCTION	GOBP_T_CELL_CYTOKINE_PRODUCTION	36	0.637288	1.79997	0.000879685	0.00813876	0.00618541	1453	tags=33%, list=12%, signal=29%	LILRB4/TNFRSF1B/IL1B/CCR2/SASH3/CLC/IL6/NLRP3/IL18R1/TBX21/IL18/GATA3
GOBP_POSITIVE_REGULATION_OF_VASCULAR_ENDOTHELIAL_GROWTH_FACTOR_PRODUCTION	GOBP_POSITIVE_REGULATION_OF_VASCULAR_ENDOTHELIAL_GROWTH_FACTOR_PRODUCTION	22	0.719479	1.87221	0.000884356	0.00816957	0.00620883	577	tags=36%, list=5%, signal=35%	C5AR1/C3AR1/C3/IL1B/HPSE/IL6/PTGS2/TGFB1
GOBP_NEGATIVE_REGULATION_OF_CELL_CYCLE_G1_S_PHASE_TRANSITION	GOBP_NEGATIVE_REGULATION_OF_CELL_CYCLE_G1_S_PHASE_TRANSITION	88	0.512904	1.73406	0.000892146	0.00822907	0.00625404	2152	tags=34%, list=18%, signal=28%	EZH2/CDKN2B/E2F8/CCNB1/CDK1/BAX/RGCC/TP53/CCL2/AURKA/GTSE1/PLK2/CDK2AP2/PML/SOX4/PLK3/CDC25C/CARM1/SFN/TRIAP1/DACT1/CASP2/PCNA/ARID3A/CDKN2C/RFWD3/CDKN2D/CDKN2A/CDK2/GPNMB
GOMF_INTEGRIN_BINDING	GOMF_INTEGRIN_BINDING	124	0.477674	1.68945	0.000906963	0.0083531	0.00634831	1043	tags=21%, list=9%, signal=19%	ITGA4/ITGAM/ITGB2/FAP/IL1B/ITGAX/TGFBI/LYN/FN1/IBSP/LCP1/COMP/ACTN1/ITGB6/COL5A1/ICAM4/ITGA5/EMILIN1/SYK/ICAM1/SEMA7A/FBN1/PTPN2/MFGE8/S1PR2/COL3A1
GOBP_INORGANIC_ION_IMPORT_ACROSS_PLASMA_MEMBRANE	GOBP_INORGANIC_ION_IMPORT_ACROSS_PLASMA_MEMBRANE	78	-0.475092	-1.68967	0.000908688	0.00835636	0.00635079	1166	tags=24%, list=10%, signal=22%	SLC9A2/CNGA3/TRPV1/CALCR/SLC39A4/KCNE2/ATP12A/KCNJ16/TRPV4/KCNJ1/SLC9A3/SLC5A2/KCNJ15/KCNJ3/KCNJ13/KCNJ10/SLC12A1/SLC12A3/SLC34A1
GOBP_NUCLEOSIDE_BISPHOSPHATE_METABOLIC_PROCESS	GOBP_NUCLEOSIDE_BISPHOSPHATE_METABOLIC_PROCESS	96	-0.448656	-1.64683	0.000913577	0.00837606	0.00636575	2036	tags=28%, list=17%, signal=24%	HMGCL/ACACB/MCCC2/CBR4/SULT1A2/HSD17B8/GCDH/ACOT13/SULT1E1/ACSL6/SUCLG2/BAAT/ACSBG2/AASS/PDK2/ACAT1/SLC26A1/PDK4/ACOT11/ELOVL4/HMGCS2/ACSF2/SULT1C2/ACSM5/GLYAT/PIPOX/ACSM3
GOBP_NUCLEOBASE_CONTAINING_SMALL_MOLECULE_METABOLIC_PROCESS	GOBP_NUCLEOBASE_CONTAINING_SMALL_MOLECULE_METABOLIC_PROCESS	450	-0.299152	-1.33089	0.000913218	0.00837606	0.00636575	1738	tags=21%, list=15%, signal=18%	CBR4/PARP16/NOS2/SULT1A2/SLC25A12/PDE4B/GALK1/HSD17B8/MPI/GCDH/OARD1/LHPP/ACTN3/PFKFB1/ACOT13/PDE7B/PDE9A/GUCA2A/SULT1E1/PDE10A/PMM1/NPPA/NME5/CDADC1/ACSL6/NUDT13/NT5M/APOBEC1/NUDT4/ENTPD2/INSR/GLRX/OGG1/GNMT/SMPDL3A/PGAM2/SUCLG2/APOBEC2/BAAT/HTR2A/LDHC/MLXIPL/QPRT/RNLS/ADCY8/ACSBG2/HPCA/AASS/PDE4D/TTR/MTHFD2L/HAAO/PDK2/ACAT1/PDZD3/PPARA/RENBP/SLC26A1/PDK4/PRKAA2/PRPS1L1/KMO/ADCY1/FBP1/DHTKD1/ACO…
GOBP_VITAMIN_METABOLIC_PROCESS	GOBP_VITAMIN_METABOLIC_PROCESS	101	-0.448433	-1.6653	0.000918634	0.00840978	0.00639138	1274	tags=25%, list=11%, signal=22%	CYP4F12/SLC19A3/PNPO/TTPA/MCCC1/PC/VNN1/PCCA/BCO1/MTHFD2L/CRABP1/AKR1C3/FOLR1/VDR/RGN/SLC19A2/LRP2/PSAT1/SHMT1/ALDH1L1/CYP3A4/GC/CYP27B1/CUBN/CYP4F2
GOBP_REGULATION_OF_CD4_POSITIVE_ALPHA_BETA_T_CELL_ACTIVATION	GOBP_REGULATION_OF_CD4_POSITIVE_ALPHA_BETA_T_CELL_ACTIVATION	50	0.603367	1.84406	0.00092312	0.00843817	0.00641296	1453	tags=36%, list=12%, signal=32%	CD86/NCKAP1L/SASH3/HLX/CCL19/NLRP3/RUNX3/RUNX1/CD80/BCL6/IL12RB1/MYB/JAK3/IFNG/CBFB/TBX21/IL18/GATA3
GOBP_RESPONSE_TO_UV_A	GOBP_RESPONSE_TO_UV_A	12	0.815221	1.84971	0.000927015	0.0084611	0.00643038	1092	tags=42%, list=9%, signal=38%	MMP1/MMP3/MMP9/TIMP1/MMP2
GOBP_MONOCARBOXYLIC_ACID_BIOSYNTHETIC_PROCESS	GOBP_MONOCARBOXYLIC_ACID_BIOSYNTHETIC_PROCESS	168	-0.395487	-1.59461	0.000930774	0.0084827	0.0064468	1296	tags=24%, list=11%, signal=22%	ERLIN2/DECR2/CYP46A1/LIAS/GAMT/PRKAB2/BAAT/LDHC/MLXIPL/CYP2E1/THNSL2/PER2/ACSBG2/LIPC/NR1H4/PLA2G1B/APOA1/AKR1C3/PLP1/AVPR1A/PDK4/ACOX2/PRKAA2/GSTM4/KMO/PECR/ELOVL4/RGN/CYP39A1/EPHX2/GATM/PKLR/CYP3A4/CYP2C8/ALDH8A1/ACSM5/AGXT/ACSM3/ACADL/SLC27A2/APOC3
GOMF_VITAMIN_B6_BINDING	GOMF_VITAMIN_B6_BINDING	39	-0.595649	-1.8626	0.000941005	0.00856315	0.00650794	1388	tags=41%, list=12%, signal=36%	GCAT/PNPO/CSAD/THNSL2/GOT1/GPT/GAD1/ABAT/GLDC/CTH/PSAT1/SHMT1/DDC/AGXT/ETNPPL/ALB
GOBP_REGULATION_OF_LEUKOCYTE_ADHESION_TO_VASCULAR_ENDOTHELIAL_CELL	GOBP_REGULATION_OF_LEUKOCYTE_ADHESION_TO_VASCULAR_ENDOTHELIAL_CELL	25	0.704081	1.88703	0.000947584	0.00861016	0.00654367	1316	tags=44%, list=11%, signal=39%	ITGA4/ITGB2/ALOX5/SELE/PTAFR/IL6/TNF/ICAM1/MDK/FUT4/IRAK1
GOBP_CELLULAR_RESPONSE_TO_LIPOPROTEIN_PARTICLE_STIMULUS	GOBP_CELLULAR_RESPONSE_TO_LIPOPROTEIN_PARTICLE_STIMULUS	28	0.670881	1.84785	0.000964641	0.0087391	0.00664166	1898	tags=43%, list=16%, signal=36%	CD36/ITGB2/FCER1G/CD68/TLR6/SYK/MYD88/TICAM1/TLR4/ABCA1/ADAM17/NPC1
GOBP_RIBONUCLEOPROTEIN_COMPLEX_BIOGENESIS	GOBP_RIBONUCLEOPROTEIN_COMPLEX_BIOGENESIS	315	0.379307	1.47841	0.000963441	0.0087391	0.00664166	3757	tags=41%, list=31%, signal=29%	ISG20/CELF2/RPP40/NOP16/UTP14A/NIP7/NOP2/URB2/DDX49/PAK1IP1/BOP1/GEMIN7/RRP8/REXO4/MRTO4/MAK16/WDR3/RRP7A/POLR2D/KRI1/RPP25/UTP6/NSUN5/RRP12/GNL2/TSR1/NPM3/BYSL/DDX21/EXOSC5/NUP88/NAT10/ISG20L2/NOP14/NOP56/ABCE1/CD2BP2/PRPF19/WDR77/EXOSC8/UTP11/NLE1/URB1/DIMT1/WDR43/NVL/NUFIP1/GEMIN4/PRMT7/LSM2/GTPBP4/NOC4L/PES1/RRP9/RPL10/EMG1/NHP2/PTEN/PDCD11/MCTS1/SART1/NOLC1/GAR1/NOL11/EXOSC4/PUF60/BMS1/GEMIN…
GOBP_CYTOKINE_PRODUCTION_INVOLVED_IN_INFLAMMATORY_RESPONSE	GOBP_CYTOKINE_PRODUCTION_INVOLVED_IN_INFLAMMATORY_RESPONSE	40	0.626902	1.81863	0.0009697	0.0087719	0.00666659	853	tags=30%, list=7%, signal=28%	ALOX5/LILRB4/CLEC7A/PYCARD/IL1R2/IL6/TLR6/NOD2/TNF/ADCY7/MYD88/GPSM3
GOBP_CELLULAR_RESPONSE_TO_ABIOTIC_STIMULUS	GOBP_CELLULAR_RESPONSE_TO_ABIOTIC_STIMULUS	272	0.390244	1.49324	0.000971405	0.00877431	0.00666842	1917	tags=23%, list=16%, signal=20%	MMP1/TLR7/MMP3/TLR8/MMP9/PBK/IL1B/COL1A1/PTAFR/ANKRD1/RAD51AP1/MYC/ECT2/HAMP/ITGB6/CASP1/BAX/CHEK1/AURKB/TP53/KCNJ2/RAD51/MAPK13/TLR5/TNFSF14/CASP5/RELB/IRF1/MYD88/CASP3/BLM/STK39/MMP7/SIPA1/TIMP1/CRIP1/CASP8/MMP2/HRAS/HYAL3/MCOLN1/IFI16/TLR4/LRRC8E/HMGA2/GATA3/TSPO/GRB2/TRIAP1/SLC9A1/TNFRSF10B/MAP3K14/SOX9/DDB2/CASP2/PCNA/FAS/ITGA2/TNFRSF1A/MC1R/ARHGEF2/CD40/FADD
GOBP_REGULATION_OF_B_CELL_APOPTOTIC_PROCESS	GOBP_REGULATION_OF_B_CELL_APOPTOTIC_PROCESS	14	0.796664	1.87107	0.000976926	0.00881112	0.0066964	746	tags=50%, list=6%, signal=47%	LYN/BTK/ADA/BAX/AURKB/BCL6/IL10
GOBP_METANEPHRIC_COLLECTING_DUCT_DEVELOPMENT	GOBP_METANEPHRIC_COLLECTING_DUCT_DEVELOPMENT	11	-0.808381	-1.85169	0.000981645	0.00884061	0.00671881	1457	tags=55%, list=12%, signal=48%	PTCH1/BMP4/WNT7B/PAX2/AQP2/CALB1
GOBP_ENDODERM_DEVELOPMENT	GOBP_ENDODERM_DEVELOPMENT	62	0.558905	1.78492	0.000991342	0.00891477	0.00677517	1446	tags=29%, list=12%, signal=26%	ITGA4/ITGB2/MMP9/FN1/INHBA/COL5A2/COL5A1/COL11A1/MMP8/ITGA5/COL7A1/DKK1/MMP2/SOX17/DUSP5/COL4A2/HMGA2/DUSP4
GOBP_CELLULAR_CARBOHYDRATE_METABOLIC_PROCESS	GOBP_CELLULAR_CARBOHYDRATE_METABOLIC_PROCESS	225	-0.355828	-1.47666	0.000997346	0.00895555	0.00680616	1175	tags=18%, list=10%, signal=17%	INSR/EPM2AIP1/GNMT/ENOSF1/PHKA2/PPP1R3D/GYG2/AGL/GCGR/PER2/B3GALNT1/GOT1/PHKA1/RBKS/PRKCE/FGGY/INPP5J/PDK2/GPT/PPARA/IMPA2/PDK4/XYLB/FBP1/TKFC/RORC/RGN/SLC4A1/RORA/PCK2/PFKFB2/B3GALT2/KHK/IGF1/PPARGC1A/PCK1/TREH/GBA3/MGAM/ANGPTL3/G6PC
GOBP_GLYCEROLIPID_METABOLIC_PROCESS	GOBP_GLYCEROLIPID_METABOLIC_PROCESS	305	-0.328921	-1.41881	0.00102034	0.00914853	0.00695283	1513	tags=22%, list=13%, signal=20%	PITPNM3/MTMR3/PNPLA4/ALPI/PLCE1/ALOX15/PLD1/GNB3/APOB/PLA2G2A/SOCS1/PLCB1/AGPAT3/CHRM5/CETP/GPD1L/LPIN1/PLA2G6/APOA2/PON1/PLEKHA2/ATG14/PCYT2/MTM1/PIP5K1A/PLCH2/MTMR8/DGKE/FABP6/PLA2G12A/ENPP2/LIPF/HTR2A/FABP3/CYP2E1/CDS1/FABP2/ANG/SOCS2/LIPC/NR1H4/PLA2G1B/INPP5J/APOA1/ABHD6/IMPA2/PNPLA3/DGKB/FAAH/CPNE6/CISH/SLC44A4/SH3YL1/RGN/GDPD3/PIK3C2G/PCK2/GAL3ST1/GPD1/ETNK2/CWH43/PCK1/ETNPPL/APOC3/FABP1/MT…
GOBP_CAMERA_TYPE_EYE_MORPHOGENESIS	GOBP_CAMERA_TYPE_EYE_MORPHOGENESIS	94	-0.452711	-1.65406	0.00102262	0.00915549	0.00695812	2386	tags=38%, list=20%, signal=31%	BBS4/PITX3/FZD5/NAGLU/FRS2/RORB/THRB/MEIS1/NECTIN3/LHX1/VSX1/PHACTR4/LRP6/WNT5A/PROX1/FOXF2/BMP4/WNT2/IHH/BMP7/AHI1/NTRK2/NRL/TSPAN12/GLI3/TSKU/PAX2/STRA6/CRB1/TFAP2B/PROM1/TFAP2A/SLC1A1/USH1C/RBP4/CALB1
GOBP_RENAL_SYSTEM_PROCESS_INVOLVED_IN_REGULATION_OF_SYSTEMIC_ARTERIAL_BLOOD_PRESSURE	GOBP_RENAL_SYSTEM_PROCESS_INVOLVED_IN_REGULATION_OF_SYSTEMIC_ARTERIAL_BLOOD_PRESSURE	22	-0.701242	-1.93522	0.00102816	0.00919162	0.00698558	1600	tags=41%, list=13%, signal=36%	CYP11B2/REN/CYP4F12/F2RL1/AGT/SERPINF2/HSD11B2/CYP4F2/CYP4A11
GOBP_KINETOCHORE_ORGANIZATION	GOBP_KINETOCHORE_ORGANIZATION	16	0.768587	1.84712	0.00104029	0.00927286	0.00704732	1330	tags=50%, list=11%, signal=45%	DLGAP5/NDC80/CENPF/CENPE/CENPA/CDT1/CENPN/SMC4
GOBP_NEGATIVE_REGULATION_OF_CELL_CYCLE_G2_M_PHASE_TRANSITION	GOBP_NEGATIVE_REGULATION_OF_CELL_CYCLE_G2_M_PHASE_TRANSITION	85	0.505519	1.69628	0.00103914	0.00927286	0.00704732	3088	tags=42%, list=26%, signal=32%	DTL/CDC6/CDK1/CHEK1/AURKB/AURKA/NABP1/PLK1/BLM/AVEN/DONSON/PSMB10/ATF5/ORC1/GPR132/HMGA2/PSMD5/PSMB8/PSMC3/PSME4/HUS1/PSMB3/BABAM1/PSMA7/PSME3/BRCA1/PSMD12/PSMD2/CDKN1A/PSMB9/PSMB6/PSMC4/PSMD7/PSMD14/PSMD13/PSMD8
GOCC_POLYMERIC_CYTOSKELETAL_FIBER	GOCC_POLYMERIC_CYTOSKELETAL_FIBER	463	0.356692	1.43581	0.00105785	0.00941562	0.00715581	2195	tags=24%, list=18%, signal=20%	LMNB1/HCK/PSTPIP2/CORO1A/TPX2/KIF14/KIF20A/RAC2/KIF11/SKA1/PSTPIP1/HCLS1/LCP1/KIF4A/CENPE/ASPM/KIF23/EHBP1L1/BIRC5/ACTN1/CDK1/PRC1/PDLIM4/NEK2/KIF15/AURKB/WIPF1/AURKA/KIF18A/TWF2/GTSE1/NEFM/MYO9B/KIF20B/PLK1/GAS7/NEFL/BAG2/WAS/MTUS2/KRT19/MICAL1/CDK2AP2/SLC1A4/REEP4/KIF2C/TUBB6/KRT23/CLIP2/NDE1/KIF18B/PDLIM7/TTLL4/MYO5A/DAPK3/HAUS2/TTLL7/RAB3D/DPYSL3/EML3/KIF21B/LMNB2/KIF5C/COTL1/PSRC1/TPM4/LMNA/…
GOBP_POSITIVE_REGULATION_OF_CELL_CYCLE_ARREST	GOBP_POSITIVE_REGULATION_OF_CELL_CYCLE_ARREST	67	0.562552	1.8128	0.00106133	0.0094328	0.00716887	2081	tags=37%, list=17%, signal=31%	FAP/E2F8/CCNB1/CDK1/BAX/RGCC/TP53/AURKA/GTSE1/PLK2/CRLF3/PML/SOX4/RRP8/PLK3/CDC25C/CARM1/HMGA2/SFN/TRIAP1/CASP2/PCNA/ARID3A/CDK5R1/CDK2
GOBP_RESPONSE_TO_FUNGUS	GOBP_RESPONSE_TO_FUNGUS	37	0.635837	1.81597	0.00108001	0.00958486	0.00728443	871	tags=35%, list=7%, signal=33%	PTX3/CLEC7A/LTF/S100A12/BTK/S100A9/HAMP/S100A8/DEFA4/SYK/MYD88/CARD9/GNLY
GOBP_REGULATION_OF_GRANULOCYTE_CHEMOTAXIS	GOBP_REGULATION_OF_GRANULOCYTE_CHEMOTAXIS	42	0.611141	1.79603	0.00109219	0.00966488	0.00734525	1142	tags=31%, list=10%, signal=28%	C5AR1/CXCL8/C3AR1/CSF1R/NCKAP1L/RAC2/CCL5/NOD2/CCL19/CAMK1D/CMKLR1/MDK/C5AR2
GOBP_NEGATIVE_REGULATION_OF_TRANSFERASE_ACTIVITY	GOBP_NEGATIVE_REGULATION_OF_TRANSFERASE_ACTIVITY	221	0.399271	1.50589	0.00109173	0.00966488	0.00734525	2727	tags=31%, list=23%, signal=24%	PTPN22/LILRB4/IL1B/CD300A/PYCARD/PTPRC/RGS4/LYN/CDKN2B/CEBPA/EPHB2/MAD2L1/HHEX/TP53/PTPN6/DUSP10/TRIB3/PLK1/BAG2/SOCS3/TESC/CSK/CORO1C/CASP3/LIMK1/LAX1/PTPN2/SH2B3/IFNG/CHORDC1/TNFAIP3/NUP62/DUSP5/FBXO5/FABP4/DUSP4/SFN/DUSP6/GMFG/UCHL1/RHOH/CDKN2C/MVP/PPM1F/NF2/PRKCD/CAV1/CDKN2D/CDKN2A/SPRY1/RGS2/CBL/PAK2/PPARG/PTEN/PTPRJ/DUSP7/TRIM27/TRIB1/RASIP1/AKT1/DUS2/CIB1/ABL1/DUSP22/MSTN/MLLT1/TESK1
GOBP_TYPE_2_IMMUNE_RESPONSE	GOBP_TYPE_2_IMMUNE_RESPONSE	34	0.644088	1.80036	0.00109654	0.00968927	0.00736379	1453	tags=50%, list=12%, signal=44%	CD86/CCR2/HLX/IL6/NOD2/BCL3/NLRP3/BCL6/BATF/IL10/IDO1/IL27RA/IL33/TBX21/ECM1/IL18/GATA3
GOBP_DISTAL_TUBULE_DEVELOPMENT	GOBP_DISTAL_TUBULE_DEVELOPMENT	11	-0.803883	-1.84139	0.0011092	0.00978697	0.00743804	848	tags=45%, list=7%, signal=42%	KLHL3/PAX2/TFAP2B/UMOD/CALB1
GOBP_DICARBOXYLIC_ACID_TRANSPORT	GOBP_DICARBOXYLIC_ACID_TRANSPORT	79	-0.474589	-1.69608	0.0011433	0.0100331	0.00762509	1159	tags=23%, list=10%, signal=21%	GLS2/NTRK2/RAB3A/PER2/FOLR1/SLC26A1/AVPR1A/KMO/SLC19A2/LRP2/SLC26A4/SLC25A10/SLC1A1/KCNJ10/SLC13A3/SLC22A6/SLC13A2/ABCC2
GOBP_ANTIGEN_PROCESSING_AND_PRESENTATION_OF_PEPTIDE_ANTIGEN_VIA_MHC_CLASS_I	GOBP_ANTIGEN_PROCESSING_AND_PRESENTATION_OF_PEPTIDE_ANTIGEN_VIA_MHC_CLASS_I	86	0.502873	1.69095	0.00114049	0.0100331	0.00762509	738	tags=10%, list=6%, signal=10%	CD36/CYBB/NCF2/FCER1G/CLEC4A/NCF4/IFI30/SEC24D/CYBA
GOBP_POSITIVE_REGULATION_OF_NEURON_DEATH	GOBP_POSITIVE_REGULATION_OF_NEURON_DEATH	84	0.502964	1.68637	0.00114049	0.0100331	0.00762509	2072	tags=30%, list=17%, signal=25%	C1QA/FCGR2B/ITGAM/ITGB2/TYROBP/TLR6/BAX/TNF/TP53/CASP3/DKK1/MYB/TGFB2/CASP8/IFNG/CDC34/FASLG/TLR4/CDK5/CASP2/CLU/MYBL2/CDK5R1/MAP3K11/PARP1
GOBP_PYRUVATE_METABOLIC_PROCESS	GOBP_PYRUVATE_METABOLIC_PROCESS	132	-0.413464	-1.61331	0.00114368	0.0100331	0.00762509	904	tags=18%, list=8%, signal=17%	HTR2A/LDHC/MLXIPL/PC/NR4A3/PDK2/PPARA/PDK4/PRKAA2/FBP1/DHTKD1/SLC4A1/ENTPD5/ALDOB/PCK2/PFKFB2/GPD1/IGF1/PKLR/OGDHL/SLC4A4/PPARGC1A/PCK1/AGXT
GOBP_POSITIVE_REGULATION_OF_PEPTIDYL_TYROSINE_PHOSPHORYLATION	GOBP_POSITIVE_REGULATION_OF_PEPTIDYL_TYROSINE_PHOSPHORYLATION	162	0.444278	1.62301	0.00115454	0.0100912	0.00766927	1296	tags=24%, list=11%, signal=22%	CD36/AREG/LILRA5/CLEC7A/CSF1R/EREG/PTPRC/GREM1/TREM2/LYN/CD44/HCLS1/CRLF1/CCL5/ARRB2/IL6/NOD2/TNF/TP53/HGF/ITGA5/SYK/TGFB1/CSPG4/CD80/LIF/LRP8/SOCS3/ICAM1/CD4/HBEGF/DLG4/OSM/IFNG/ERCC6/IL15/KITLG/LRP4/LRRK1
GOBP_CELL_CYCLE_ARREST	GOBP_CELL_CYCLE_ARREST	192	0.422171	1.55997	0.00115434	0.0100912	0.00766927	1853	tags=23%, list=15%, signal=20%	CXCL8/EVI2B/FAP/CDKN3/INHBA/MYC/CDKN2B/E2F8/CCNB1/CDK1/FOXM1/BAX/RGCC/TP53/AURKA/GTSE1/VASH1/TGFB1/KIF20B/PLK2/IRF1/CRLF3/TGFB2/PML/SOX4/RRP8/HRAS/IFNG/PLK3/DHCR24/CDC25C/BARD1/CARM1/HMGA2/SFN/TRIAP1/RASSF1/PPP2R3B/CDK5/CASP2/PCNA/ADAM10/MAP2K1/ARID3A/CDKN2C
GOBP_NEGATIVE_REGULATION_OF_TRANSPORT	GOBP_NEGATIVE_REGULATION_OF_TRANSPORT	320	0.379939	1.48054	0.00115527	0.0100912	0.00766927	970	tags=13%, list=8%, signal=12%	CD36/LILRB2/FCGR2B/TLR2/MMP9/MCTP1/LILRB1/TNFRSF1B/IL1B/CCR2/CD300A/CORO1A/UCP2/APOC1/RGS4/CD84/INHBA/ADA/HAMP/STC1/EPHB2/CD33/TWIST1/PRKCB/TNF/SYT11/HMOX1/RHBDF2/TRAT1/LIF/PPIF/ICAM1/INHBB/RRAD/CSK/GEM/TRIM9/NR1H3/STK39/DLG4/OSM/RIN3
GOBP_PROTEIN_LOCALIZATION_TO_KINETOCHORE	GOBP_PROTEIN_LOCALIZATION_TO_KINETOCHORE	14	0.791419	1.85875	0.00116062	0.0101234	0.00769376	807	tags=43%, list=7%, signal=40%	NDC80/TTK/CDK1/AURKB/CDT1/ZWILCH
GOBP_POSITIVE_REGULATION_OF_MACROPHAGE_CHEMOTAXIS	GOBP_POSITIVE_REGULATION_OF_MACROPHAGE_CHEMOTAXIS	15	0.780625	1.85255	0.00118538	0.0103184	0.00784195	1406	tags=47%, list=12%, signal=41%	C5AR1/C3AR1/CSF1R/CCL5/CMKLR1/MDK/CSF1
GOBP_REGULATION_OF_NEUTROPHIL_MIGRATION	GOBP_REGULATION_OF_NEUTROPHIL_MIGRATION	36	0.631318	1.7831	0.00118636	0.0103184	0.00784195	1142	tags=39%, list=10%, signal=35%	C5AR1/CXCL8/C3AR1/NCKAP1L/RAC2/NOD2/CCL19/CAMK1D/SLAMF8/MYD88/ADAM8/MDK/RHOG/C5AR2
GOBP_ANIMAL_ORGAN_REGENERATION	GOBP_ANIMAL_ORGAN_REGENERATION	67	0.560208	1.80525	0.00119681	0.0103945	0.00789978	841	tags=24%, list=7%, signal=22%	C5AR1/NNMT/UCP2/EZH2/CCNA2/REG1A/LCP1/HAMP/IL6/AURKA/ANGPT2/HGF/HMOX1/IL10/TYMS/CLDN1
GOBP_MONOSACCHARIDE_METABOLIC_PROCESS	GOBP_MONOSACCHARIDE_METABOLIC_PROCESS	214	-0.358538	-1.47578	0.00119915	0.0104001	0.00790399	1175	tags=18%, list=10%, signal=17%	INSR/EPM2AIP1/GNMT/PGAM2/PPP1R3D/GCGR/DCXR/PER2/PC/GOT1/TFAP2B/ALDH1A1/CHST1/RBKS/FGGY/PDK2/GPT/PPARA/SLC37A4/PDK4/XYLB/FBP1/TKFC/RORC/RGN/RORA/ALDOB/PCK2/PFKFB2/SLC25A10/KHK/GPD1/IGF1/PKLR/FUT6/PPARGC1A/PCK1/RBP4/G6PC
GOMF_CORECEPTOR_ACTIVITY	GOMF_CORECEPTOR_ACTIVITY	40	0.621889	1.80409	0.00121012	0.0104802	0.00796491	1251	tags=32%, list=10%, signal=29%	ITGA4/CD86/LY96/CXCR4/CCR5/CSPG4/CD80/LRP1/CD4/RAMP1/NGFR/CD28/CD8B
GOBP_REGULATION_OF_ACUTE_INFLAMMATORY_RESPONSE	GOBP_REGULATION_OF_ACUTE_INFLAMMATORY_RESPONSE	40	0.621692	1.80352	0.00122614	0.010604	0.00805896	961	tags=38%, list=8%, signal=35%	FCGR2B/C3/PIK3CG/IL1B/TNFRSF11A/BTK/IL6/PTGS2/TNF/NLRP3/FFAR2/OSMR/TAC1/ADAM8/OSM
GOMF_GLUCOSIDASE_ACTIVITY	GOMF_GLUCOSIDASE_ACTIVITY	10	-0.807761	-1.82361	0.0012294	0.010617	0.00806889	909	tags=40%, list=8%, signal=37%	AGL/KL/GBA3/MGAM
GOBP_REGULATION_OF_DNA_DAMAGE_RESPONSE_SIGNAL_TRANSDUCTION_BY_P53_CLASS_MEDIATOR	GOBP_REGULATION_OF_DNA_DAMAGE_RESPONSE_SIGNAL_TRANSDUCTION_BY_P53_CLASS_MEDIATOR	26	0.684224	1.84013	0.00123165	0.0106214	0.00807224	1415	tags=31%, list=12%, signal=27%	PMAIP1/CD44/ANKRD1/TWIST1/TP53/SNAI1/MSX1/HIC1
GOBP_B_CELL_APOPTOTIC_PROCESS	GOBP_B_CELL_APOPTOTIC_PROCESS	19	0.735135	1.84176	0.00124411	0.0107138	0.00814242	746	tags=37%, list=6%, signal=35%	LYN/BTK/ADA/BAX/AURKB/BCL6/IL10
GOBP_NEGATIVE_REGULATION_OF_TOLL_LIKE_RECEPTOR_SIGNALING_PATHWAY	GOBP_NEGATIVE_REGULATION_OF_TOLL_LIKE_RECEPTOR_SIGNALING_PATHWAY	30	0.662804	1.83983	0.00125164	0.0107634	0.00818009	1686	tags=43%, list=14%, signal=37%	CD300A/CD14/LYN/LILRA2/LY96/ARRB2/TLR6/NOD2/TICAM1/TNFAIP3/TLR4/NR1D1/IRF4
GOBP_FEMALE_MEIOTIC_NUCLEAR_DIVISION	GOBP_FEMALE_MEIOTIC_NUCLEAR_DIVISION	17	0.757057	1.83612	0.00125555	0.0107818	0.00819411	1339	tags=53%, list=11%, signal=47%	TOP2A/EREG/TTK/AURKA/CCNB2/PLK1/CDC25B/TRIP13/FBXO5
GOBP_SINGLE_STRANDED_VIRAL_RNA_REPLICATION_VIA_DOUBLE_STRANDED_DNA_INTERMEDIATE	GOBP_SINGLE_STRANDED_VIRAL_RNA_REPLICATION_VIA_DOUBLE_STRANDED_DNA_INTERMEDIATE	15	0.779621	1.85016	0.00126827	0.0108452	0.00824232	1441	tags=47%, list=12%, signal=41%	TOP2A/CXCL8/APOBEC3A/APOBEC3F/APOBEC3C/APOBEC3G/HMGA2
GOBP_ALPHA_AMINO_ACID_BIOSYNTHETIC_PROCESS	GOBP_ALPHA_AMINO_ACID_BIOSYNTHETIC_PROCESS	49	-0.553839	-1.8194	0.00126793	0.0108452	0.00824232	1159	tags=29%, list=10%, signal=26%	GLS2/PSPH/GOT1/PHGDH/AASS/MTHFD2L/ASS1/BHMT/CTH/PSAT1/SHMT1/BHMT2/PAH/AGXT
GOMF_EXOPEPTIDASE_ACTIVITY	GOMF_EXOPEPTIDASE_ACTIVITY	72	-0.486381	-1.70002	0.00126742	0.0108452	0.00824232	500	tags=18%, list=4%, signal=17%	PEPD/ANPEP/GGH/ACE/DPP4/HPN/NAALAD2/F11/DPEP1/TRHDE/FOLH1/ACE2/XPNPEP2
GOMF_NUCLEOTIDE_RECEPTOR_ACTIVITY	GOMF_NUCLEOTIDE_RECEPTOR_ACTIVITY	16	0.764467	1.83722	0.0012771	0.0109054	0.00828804	1286	tags=56%, list=11%, signal=50%	P2RY13/PTAFR/GPR171/P2RX7/P2RY6/P2RY10/P2RY1/P2RX4/P2RY14
GOBP_LYMPHOCYTE_APOPTOTIC_PROCESS	GOBP_LYMPHOCYTE_APOPTOTIC_PROCESS	55	0.562263	1.74281	0.00128384	0.0109476	0.00832014	1472	tags=35%, list=12%, signal=30%	LYN/BTK/ADA/IL7R/CCL5/CLC/BAX/AURKB/TP53/BCL6/IL10/IDO1/RAG1/ADAM8/JAK3/CD3G/FASLG/LGALS3/CD27
GOBP_REGULATION_OF_SUPEROXIDE_ANION_GENERATION	GOBP_REGULATION_OF_SUPEROXIDE_ANION_GENERATION	19	0.733865	1.83858	0.00131091	0.0111474	0.008472	577	tags=37%, list=5%, signal=35%	ITGAM/ITGB2/TYROBP/CLEC7A/FPR2/SYK/TGFB1
GOBP_VASCULAR_WOUND_HEALING	GOBP_VASCULAR_WOUND_HEALING	16	0.763659	1.83528	0.00131093	0.0111474	0.008472	632	tags=38%, list=5%, signal=36%	ALOX5/HPSE/SERPINE1/CXCR4/TNF/MCAM
GOBP_MITOTIC_METAPHASE_PLATE_CONGRESSION	GOBP_MITOTIC_METAPHASE_PLATE_CONGRESSION	42	0.606494	1.78237	0.00131541	0.01117	0.00848914	1290	tags=29%, list=11%, signal=26%	NDC80/KIF14/CENPE/CCNB1/AURKB/KIF18A/KIF2C/CDT1/CDCA8/EML3/NUP62/PSRC1
GOMF_CARBON_CARBON_LYASE_ACTIVITY	GOMF_CARBON_CARBON_LYASE_ACTIVITY	38	-0.594702	-1.85102	0.00133879	0.0113528	0.00862803	812	tags=24%, list=7%, signal=22%	CSAD/GOT1/GAD1/ALDOB/PCK2/SHMT1/PCK1/DDC/CYP17A1
GOBP_POSITIVE_REGULATION_OF_INTERLEUKIN_4_PRODUCTION	GOBP_POSITIVE_REGULATION_OF_INTERLEUKIN_4_PRODUCTION	20	0.731871	1.85224	0.00134922	0.0114253	0.00868317	1686	tags=50%, list=14%, signal=43%	CD86/FCER1G/SASH3/SLC7A5/NLRP3/SYK/IL33/CD28/GATA3/IRF4
GOBP_MONOVALENT_INORGANIC_ANION_HOMEOSTASIS	GOBP_MONOVALENT_INORGANIC_ANION_HOMEOSTASIS	15	-0.764305	-1.90269	0.00135785	0.0114824	0.00872657	538	tags=40%, list=4%, signal=38%	CA12/ATP6V1B1/UMOD/SLC12A1/SLC12A3/ABCC2
GOBP_NEGATIVE_REGULATION_OF_CELL_DIFFERENTIATION	GOBP_NEGATIVE_REGULATION_OF_CELL_DIFFERENTIATION	474	0.343133	1.38362	0.00136278	0.0115082	0.00874614	2301	tags=26%, list=19%, signal=21%	FCGR2B/MMP9/LILRB1/LILRB4/IL1B/LTF/EREG/EZH2/GREM1/RGS4/LYN/INHBA/INPP5D/MYC/PF4/EPHB2/HLX/IL6/CXCL10/TWIST1/COL5A2/ASCL2/COL5A1/TNF/GPR171/TP53/PTHLH/RUNX3/DUSP10/RUNX1/VEGFC/TGFB1/TRIB3/WNT4/BCL6/G6PD/SNAI1/GBP1/IRF1/SEMA7A/NR1H3/CORO1C/DKK1/FBN1/SEMA3F/ABCG1/ARNTL/NGFR/CCL11/JAK3/PTPN2/SEMA4A/TGFB2/TRPC6/MSX1/MDK/DNMT1/LAG3/YWHAH/IFNG/SEMA4C/CBFB/SKI/GLI2/FSTL3/LRP4/HOPX/TBX21/SEMA3E/IL18/CTLA…
[truncated: 973 more rows]

## Sheet: Table S9
Table-S9: The biological pathways in two NETosisScore groups by KEGG analysis
id	logFC	AveExpr	t	P.Value	adj.P.Val	B
KEGG_PROPANOATE_METABOLISM	0.634231	-0.00471985	8.62705	1.63391e-12	1.76102e-10	18.2212
[truncated: 115 more rows]
