# Supplementary material for: Identification and validation of immune-associated NETosis subtypes and biomarkers in anti-neutrophil cytoplasmic antibody associated glomerulonephritis
Source: Front Immunol. 2023 Jul 3;14:1177968. doi: 10.3389/fimmu.2023.1177968 (PMC10351423; doi:10.3389/fimmu.2023.1177968)
Supplement: Supplementary file 3 [file DataSheet_2.zip]

Archive with 2 entries (1 files):
- Ethical approval/
- Ethical approval/Ethical approval letter.pdf
