# Supplementary material for: Identification and validation of immune-associated NETosis subtypes and biomarkers in anti-neutrophil cytoplasmic antibody associated glomerulonephritis
Source: Front Immunol. 2023 Jul 3;14:1177968. doi: 10.3389/fimmu.2023.1177968 (PMC10351423; doi:10.3389/fimmu.2023.1177968)
Supplement: Supplementary file 4 [file DataSheet_3.zip]

Archive with 6 entries (5 files):
- raw data/
- raw data/E-MTAB-1944.txt
- raw data/GSE104948.txt
- raw data/GSE104954.txt
- raw data/GSE108109.txt
- raw data/GSE108112.txt
