# Supplementary material for: Identification and validation of immune-associated NETosis subtypes and biomarkers in anti-neutrophil cytoplasmic antibody associated glomerulonephritis
Source: Front Immunol. 2023 Jul 3;14:1177968. doi: 10.3389/fimmu.2023.1177968 (PMC10351423; doi:10.3389/fimmu.2023.1177968)
Supplement: Supplementary file 4 [file DataSheet_3.zip › raw data/E-MTAB-1944.txt]

geneNames	C01-04	C01-05	C01-07	C01-09	C02-01	C06-03	C10-02	C10-03	C10-05	C10-07	C10-09	C10-10	C14-02	C14-03	C14-04	C15-01	C15-06	C15-07	C15-08	C15-09	C15-10	C15-11	C15-12	C15-17	C15-18	C15-19	C16-02	C16-11	C16-12	C16-15	control 1	control 2	control 3	control 4	control 5	control 6	control 7	control 8	control 9	control 10	control 11	control 12
PCDH20	3.04	4.32	3.93	4.33	3.16	4.07	4.28	3.82	3.06	4.44	3.49	5.05	4.49	4.35	3.95	4.79	4.82	3.23	3.78	4.72	4.23	3.72	4.12	3.93	5.08	4.21	3.84	3.86	3.24	4.27	5.16	3.58	5.6	4.75	5.16	3.79	4.14	4.55	4	3.61	3.37	4.89
ZNF138	6.58	7.23	6.91	7.08	6.85	6.58	6.94	7.5	7.23	7.03	6.8	7.39	7.26	7.12	7.12	7	7.3	6	6.61	6.93	6.85	6.36	6.44	6.26	6.28	6.7	7.03	7.05	6.82	7.04	6.93	6.52	7.19	6.79	6.93	6.49	7.15	7.38	7.43	6.24	6.74	6.96
SERAC1	6.32	6.39	5.94	6.72	6.66	6.14	6.19	6.54	6.84	6.07	5.92	6.21	6.6	6.68	7.2	6.68	7.06	5.67	6.72	5.89	6.8	6.52	6.4	6.48	6.23	6.8	6.28	6.72	7.01	6.24	6.11	6.13	6.55	6.24	6.11	6.53	6.26	6.56	7.05	6.95	6.69	7.5
PKNOX1	6.4	6.8	6.63	6.89	6.11	6.25	6.63	6.08	6.94	6.44	6.1	6.28	6.79	6.56	6.83	6.55	6.12	5.71	6.01	6.67	6.17	5.98	6.17	4.45	6.54	5.76	5.59	5.96	6.05	6.08	5.8	6.2	5.04	5.54	5.8	6.12	5.91	5.77	5.67	6.06	6.25	5.83
USP30-AS1	3.52	2.88	4	3.32	3.77	4.04	4.13	3.87	3.89	3.71	4.47	3.22	3.24	4.24	3.48	3.57	3.74	4.08	4.68	3.89	3.28	4.57	3.66	4.49	3.75	3.65	3.76	3.43	3.73	3.4	3.72	3.96	3.98	3.76	3.72	4.03	3.3	3.95	3.5	3.73	3.63	2.76
HAND2-AS1	2.05	2.34	2.02	2.39	2.17	1.96	2.15	2.33	2.11	2.33	2.98	2.39	2.13	2.14	2.18	2.09	2.35	2.44	2.17	2.1	2.8	2.37	2.32	2.35	2.46	2.95	2.24	2.45	2.23	2.18	2.29	2.27	2.64	2.52	2.29	2.36	2.28	2.3	2.45	2.23	2.27	2.56
NHLH2	2.16	2.31	2.3	2.22	2.35	2.41	2.31	2.26	2.22	2.39	2.32	2.14	2.27	2.33	2.45	2.19	2.38	2	2.42	2.02	2.55	2.43	2.31	3	2.58	2.32	2.22	2.33	2.27	2.35	2.32	2.42	3	2.82	2.32	2.42	2.18	2.57	2.46	2.33	2.56	2.49
CHEK1	5.01	5.98	4.21	6.06	5.43	6	5.45	5.34	5.86	5.71	5.77	5.98	5.3	5.33	5.14	6.27	6.61	5	6.19	4.59	6.27	5.87	4.4	4.23	4.74	6.61	4.99	5.27	5.83	5.2	4.96	5.14	5.74	4.94	4.96	4.16	4.79	5.33	5.32	4.98	4.55	6.06
NEDD1	6.75	7.58	6.65	6.89	7.34	7.04	7.34	7.36	7.38	6.99	7.26	7.76	7.45	7.17	7.4	7.84	7.94	6.11	7.74	6.94	7.82	7.2	6.91	7.22	6.72	7.22	7.84	7.05	7.01	6.8	7.19	7.26	7.48	6.89	7.19	7	6.73	7.42	7.96	7.18	7.27	7.41
INTS6	3.77	4.49	4.21	4.45	4.22	4.25	4.15	4.24	3.92	4.27	4	4.74	4.61	4.23	4.3	4.42	4.2	3.47	4.49	3.91	4.48	4.24	4.33	3.83	3.67	4.19	4.11	4.21	4.53	3.74	4.04	3.96	4.38	4.24	4.04	3.97	3.98	4.11	4.57	4.13	4.63	4.45
LOC646214	7.45	7.41	6.6	7.35	6.95	7.21	6.8	6.74	6.75	7.5	6.99	7.26	7.04	6.85	7.13	7.25	7.19	6.25	6.53	7.01	6.93	6.75	7.03	6.6	6.17	7	6.54	6.98	6.96	6.28	6.72	6.98	7.23	6.66	6.72	6.62	6.31	6.38	6.53	6.85	7.14	6.55
ASB12	2.06	2.58	2.35	2.3	2.75	2.37	2.78	2.63	2.26	2.28	2.69	2.61	2.38	2.68	2.44	3.13	2.36	2.57	2.25	2.29	2.64	2.42	2.45	3	2.56	2.46	3.31	2.63	2.3	2.25	3.63	2.95	3	3.16	3.63	2.74	2.7	2.89	2.6	2.55	2.71	3.06
SPATS1	2.6	2.42	2.72	2.62	2.64	2.57	2.21	2.6	2.54	2.26	2.58	2.73	2.55	2.9	2.56	2.68	2.33	2.45	2.69	2.4	2.78	2.42	3.05	2.91	2.67	2.69	2.81	2.57	2.76	2.58	2.62	2.51	2.39	2.5	2.62	2.73	2.45	2.54	2.57	2.68	2.18	2.26
NDUFV2-AS1	6.28	6.16	6.15	6.18	5.53	6.71	6.81	6.5	6.28	6.48	6.36	5.81	6.23	6.03	6.31	6.77	5.71	6.08	4.5	6.29	5.61	6.25	6.48	6.26	5.31	6.22	5.3	6.43	5.81	5.89	6.23	5.66	5.98	5.61	6.23	5.66	6.42	5.47	5.94	5.99	5.99	5.97
ARHGAP36	2	2.34	2.06	2.05	2.14	2.2	2.17	2.26	2.19	2.3	2.53	2.22	2.02	2.16	2.45	2.3	2.67	2.28	2.96	2.3	2.82	2.75	2.49	3.48	2.48	2.15	2.68	2.34	2.48	2.36	2.2	3.14	3.08	2.39	2.2	2.55	2.21	2.44	2.3	2.11	2.19	2.5
COMMD6	4.92	5.31	4.23	4.95	5.1	4.65	4.28	4.48	5.09	4.59	4.86	5.57	4.42	4.41	3.89	5.15	4.55	4.75	5.27	4.69	4.45	5.31	3.91	4.96	4.64	4.25	4.97	4.46	4.21	5.91	5.97	4.77	5.11	4.76	5.97	4.96	5.42	4.89	5.82	4.76	4.68	6.34
RBMS3	7.7	8.06	7.32	8.77	7.69	7.25	7.85	8.32	7.99	7.88	7.81	8.57	7.79	7.94	7.85	7.88	7.51	7.7	7.94	8.22	8.5	7.19	7.79	7.47	7.64	7.63	8.06	8.21	7.67	7.52	8.06	7.62	8.02	7.39	8.06	8.15	7.18	8.5	7.52	8.3	7.89	7.58
LOC100507201	2.84	2.92	2.72	2.68	2.84	2.83	2.84	2.63	2.94	2.97	3.28	2.94	2.63	2.74	3	2.99	2.73	2.76	3.33	2.78	3.24	3.09	2.93	3.88	2.88	2.87	3.14	3.02	2.85	2.58	2.72	3.04	3.04	3.48	2.72	2.81	2.96	3.31	2.91	3.17	2.74	3.25
ARHGAP19-SLIT1	3.01	2.62	2.67	3.08	2.62	2.99	2.71	2.78	2.52	2.9	2.58	2.9	2.75	2.6	2.66	2.62	2.51	3.2	2.88	2.58	2.78	3.12	2.68	3.17	2.82	2.94	2.62	2.4	2.91	2.65	3.21	3.27	2.92	3.51	3.21	2.88	2.45	2.69	2.75	2.94	2.66	3.11
MURC	3.54	4.71	3.35	3.4	3.78	5.12	4.12	3.9	4.02	3.84	3.43	3.61	3.33	3.37	3.5	3.77	3.86	3.33	5.44	3.3	4.17	4.08	3.78	4.14	3.75	3.86	4.45	3.65	4.3	3.82	3.68	3.81	4.54	3.54	3.68	3.84	3.63	4.14	4.34	3.51	3.52	3.85
LOC101929229	3	3.21	3.32	2.97	3.13	3.29	3.18	3.31	3	3.43	3.44	3.27	2.97	3.11	3.18	2.91	3.37	3.02	3.25	2.97	3.46	3.37	3.42	3.53	3.41	3.23	3.59	2.99	3.31	3.2	3.11	4.05	3.22	3.68	3.11	3.69	2.95	2.95	3.82	3.49	3.38	3.17
CTD-2350J17.1	2.81	2.5	2.81	2.7	2.66	2.56	2.87	3.43	3.08	2.95	2.82	2.81	2.87	2.64	2.51	2.65	2.78	2.71	2.81	2.7	3.2	2.69	2.59	3.2	3.32	2.63	2.96	2.65	2.77	2.81	2.52	2.66	2.77	3.29	2.52	3.07	3.78	2.88	2.72	3.21	2.84	3.17
SPRR2G	3.51	3.38	3.59	3.09	3.25	3.51	3.59	3.22	3.42	3.49	3.64	3.42	3.27	3.54	3.54	3.26	3.49	3.52	3.35	3.28	4.06	3.83	3.2	3.97	4.12	3.8	3.4	3.46	4.03	3.19	3.87	3.83	3.82	4.27	3.87	3.97	3.19	3.93	3.73	3.91	3.35	4.16
SHANK2	6.46	7.13	6.12	6.86	7	7.14	6.99	7.52	7	7.44	7.28	6.97	7.21	8.08	7.8	8.16	7.6	6.81	7.68	6.58	6.44	7.38	6.62	7.41	7.22	7.12	7.15	7.25	6.82	6.92	8.96	8.09	8.08	7.89	8.96	7.6	8.14	7.55	7.47	6.91	7.34	8.05
PDAP1	5.4	5.74	5.86	5.46	5.37	6.24	6.47	5.85	5.95	5.42	5.11	5.98	5.2	6.69	5.35	5.86	4.95	6.58	4.85	6.16	4.39	5.08	5.92	4.56	5.61	5.84	4.93	4.79	5.53	5.56	4.69	5.11	4.31	4.46	4.69	5.7	4.53	5.31	4.65	5.19	5.7	4.84
SLC30A4	4.83	4.66	4.46	4.62	4.2	4.95	4.23	4.58	4.49	4.92	4.87	5.1	5.14	5.09	4.8	4.55	4.74	5.03	5.13	4.71	4.86	4.53	5.03	4.69	4.54	5.19	4.9	4.74	5.47	4.84	4.38	5.29	4.77	5.08	4.38	4.43	4.45	5.39	5.24	4.74	4.63	4.78
NUP214	8.23	7.41	7.52	7.51	7.66	6.9	7.36	7.6	7.88	7.67	7.43	7.59	8.09	7.3	7.81	7.08	6.9	6.82	7.58	7.47	7.74	7.07	7.53	7.1	7.65	7.17	7.43	7.71	7.53	7.47	7.81	7.18	7.79	7.29	7.81	7.06	7.76	6.97	7.53	7.52	7.96	7.41
SLC7A1	6.54	6.4	6.97	6.04	6.82	6.96	6.47	6.24	7.02	6.81	5.86	6.04	6.55	5.98	5.58	5.91	6.4	6.72	6.81	6.76	6.7	5.76	6.49	6.35	6.71	6.89	5.82	6.56	6.66	6.01	6.38	6.57	6.25	6.29	6.38	6.58	6.34	6.25	6.17	6.29	6.8	6.76
NRROS	4.62	5.75	5.17	4.9	5.41	6.37	6.16	5.64	5.75	4.99	4.22	5.16	4.7	4.89	5.16	6.39	5.24	5.36	5.74	5.16	5.26	4.57	5.09	5.27	5.08	5.23	4.66	5.07	5.38	5.24	5.35	4.63	5.43	4.99	5.35	5.02	4.84	5	5.16	4.48	5.17	4.26
UPK1A	3.46	3.64	3.47	3.19	3.49	3.81	3.13	3.2	3.37	3.11	3.91	3.29	3.4	3.61	3.27	3.22	3.59	3.12	3.72	3.46	4.64	3.56	3.43	4.47	3.73	2.84	3.46	3.21	3.95	3.37	3.61	4.13	3.97	3.55	3.61	3.92	3.07	3.99	3.7	3.5	3.56	3.15
USHBP1	5.78	5.18	6.3	5.57	5.6	5.54	5.51	5.49	5.31	5.61	5.83	4.83	5.21	5.52	5.56	5.3	5.59	5.59	6.09	5.43	5.39	5.5	5.62	6.16	5.9	5.66	6.32	5.3	5.79	5.6	5.62	6.15	5.94	5.74	5.62	5.73	5.54	6.31	5.84	5.93	5.99	5.81
MTRF1	5.69	6.16	5.28	6.47	6.25	6.01	5.52	5.83	5.61	6.27	6.17	5.88	6.02	5.89	6.75	6.51	6.83	5.27	6.55	5.43	6.5	6.14	5.49	5.86	5.58	5.95	6.38	5.76	6.09	5.9	6.08	5.72	6.86	6.54	6.08	5.87	5.89	6.98	6.76	5.61	5.98	6.71
LOC101930114	5.38	5.49	5.73	6.01	6.04	6.39	5.33	5.89	5.64	4.24	6.26	5.33	5.61	6.87	6.88	6.53	5.26	5.86	6.18	5.57	5.78	6.53	6.18	6.7	5.56	5.75	6.7	4.91	6.06	5.51	6.73	6.98	7.87	7.3	6.73	6.82	7.39	6.39	5.8	6.12	5.69	6.81
GABRG3-AS1	4.51	4.92	4.51	4.38	4.49	4.35	4.68	4.75	4.86	4.64	4.62	4.63	4.41	4.88	4.63	4.7	4.8	4.71	4.56	4.53	4.98	5.05	5.14	5.46	4.89	5.05	5.41	4.24	4.87	4.56	5.15	5.54	4.56	5.76	5.15	4.91	4.49	5.3	4.69	4.81	5.02	4.84
LOC389895	2.18	2.67	2.1	2.12	2.24	2.22	2.21	2.41	2.03	2.47	2.69	2.3	2.29	3.23	2.22	1.97	2.45	2.24	2.45	2.2	2.33	2.24	2.01	2.57	2.31	2.4	2.47	2.21	2.12	2.24	2.1	2.77	3.16	2.62	2.1	2.4	2.2	2.58	2.63	2.21	2.22	2.59
PROSER2-AS1	3.09	3.05	3.15	3.23	3.23	3.07	2.92	2.88	3.46	2.99	2.68	2.87	2.88	3.09	3.36	2.76	3.49	2.65	2.77	2.67	3.12	3.4	3.75	3.63	3.3	3.21	3.01	3.3	2.94	2.96	3.08	3.13	3.51	3.13	3.08	3.88	3.05	2.9	3.12	3.24	3.15	3.58
LOC105370829	2.4	2.93	2.62	2.43	2.55	2.54	2.69	2.67	2.45	3.1	2.68	2.68	2.43	2.77	2.88	2.23	3.03	2.5	3.12	2.55	2.78	2.62	2.61	3.41	2.48	2.46	3.16	2.87	2.68	2.46	2.55	3.51	3.55	3.23	2.55	2.94	2.64	3.41	3.01	2.82	2.64	3.03
LOC105369507	5.19	4.83	5.32	4.79	5.16	5.08	5.45	5.91	5.85	5.3	5.04	5.25	5.18	5.42	4.78	5.04	4.98	5.68	4.62	5.02	5.39	5.18	5.26	5.49	5.76	5.41	5.16	5.83	5.18	5.28	6.35	5.75	5.97	5.85	6.35	5.99	5.8	5.17	5.81	5.5	5.37	5.36
LOC440570	3.16	3.37	3.27	3.06	3.18	2.92	2.95	3.52	3.34	3.32	3.31	3.13	3.06	3.38	2.95	2.91	3.1	3.11	3.26	3.26	3.5	3.71	3.41	4	3.27	3.4	3.59	3.34	3.47	3.06	3.1	3.76	3.63	3.9	3.1	3.44	3.06	3.07	3.51	3.3	3.41	3.32
UCMA	2.87	2.61	2.79	2.73	2.95	2.92	3.1	3.03	2.94	3.19	3.78	2.8	2.97	3.08	2.86	2.4	2.88	2.55	3.9	2.95	3.06	3.78	3.17	4.05	3.5	2.95	3.3	2.44	2.83	2.82	2.96	3.33	3.13	3.52	2.96	2.96	2.81	3.13	3.62	3.33	2.95	3.91
LINC00933	3.05	2.71	2.72	2.56	2.49	2.73	2.88	2.63	2.93	2.46	3.31	2.66	2.34	2.68	2.85	3.18	2.83	2.88	2.9	2.67	2.73	2.73	2.52	2.74	3.37	2.75	2.98	2.62	3.19	2.93	3.24	2.63	3.54	2.98	3.24	2.8	2.59	3.1	2.83	2.56	2.2	3.08
SLC28A3	2.34	2.83	2.74	2.48	2.44	3.42	2.98	2.58	3.72	2.44	2.45	2.36	2.45	2.56	2.35	4.09	2.76	2.55	3.8	2.64	2.6	2.43	2.45	2.68	2.7	2.6	2.99	2.99	4.02	2.75	2.42	2.58	2.72	2.83	2.42	2.98	2.46	2.75	2.44	2.5	2.44	2.78
ARL6IP6	7.59	7.27	5.99	6.57	6.36	6.08	7.19	6.98	6.84	7.86	6.34	6.68	6.81	6.49	7.12	6.99	7.41	5.97	7	6.93	7.16	6.47	5.42	6.44	6.04	6.35	7.17	6.85	6.92	6.44	6.56	6.09	6.71	6.42	6.56	6.65	6.54	6.34	6.65	6	6.62	6.06
FH	9.39	9.04	9.35	9.55	9.96	9.23	9	9.27	9.09	9.27	9.45	9.03	9.63	9.83	9.95	9.37	9.32	8.72	9.81	9.19	9.51	9.4	9.43	9.24	9.37	9.12	9.08	9.27	9	9.29	9.55	9.33	9.52	9.78	9.55	9.64	9.78	9.67	9.67	9.21	9.43	9.67
DMGDH	7.6	7.85	8.1	9.29	10.23	8.48	7	8.56	8.01	8.19	9.78	8.75	9.41	10.74	10.94	9.52	9.1	7.24	8.33	8.93	8.73	9.84	9.68	9.32	7.97	8.54	9.34	8.16	8.48	8.57	10.02	10.36	10.67	9.92	10.02	9.9	10.33	10.12	8.94	8.67	7.91	9.96
EIF3C	9.88	9.47	9.95	10.21	10.03	9.63	9.17	9.69	9.56	9.72	9.2	9.6	9.94	9.59	10.1	9.55	9.47	9.55	9.78	9.66	9.08	9.89	9.79	9.42	9.83	9.28	9.37	9.66	9.35	10.09	9.6	9.92	9.89	9.17	9.6	9.78	10.51	9.61	9.29	9.73	9.61	9.68
LSAMP	3.52	3.87	2.75	4.13	3.4	3.36	3.76	4.83	4.43	4.28	5.04	4.74	3.9	4.34	5.57	4.28	4.73	2.85	4.55	3.81	4.3	4.33	3.12	4.83	4.19	3.9	4.72	3.76	4.52	3.13	4.77	4.56	5.39	5.32	4.77	5.56	4.75	4.79	6.06	4.5	4.17	5.68
LOC105369192	2.25	2.71	2.7	2.77	2.6	3.54	3.04	3.8	3	2.75	3.73	2.89	3.04	2.85	3	3.75	2.97	3.09	3.91	2.56	3.35	3.22	3.35	4.08	3.29	3.21	2.96	3.05	2.81	2.95	3.13	3.49	3.66	3.33	3.13	5.73	4.59	3.15	3.53	3.45	3.12	2.84
LOC390705	5.07	4.78	4.46	4.84	4.76	5.27	5.15	5.1	4.99	5	5.77	4.91	4.92	4.98	5.24	4.84	4.72	5.48	5.46	4.89	5.14	5.24	4.49	5.69	5.65	5.22	5.39	5.04	5.5	5.25	5.03	5.51	4.82	5.84	5.03	5.72	4.56	5.4	5.28	5.68	4.91	5.39
C1orf94	3.28	3.76	3.13	3.46	3.24	3.6	3.3	3.6	3.24	3.52	3.55	3.65	3.24	3.51	3.11	3.9	3.74	3.31	3.34	3.35	4.25	3.74	3.4	4.1	4.23	4.36	3.99	3.5	3.77	3.4	3.99	4.06	3.63	4.34	3.99	3.58	3.26	4	4.04	3.58	4.01	4.12
ERMN	4.35	3.26	2.78	2.86	3.23	3.36	3.9	3.21	2.91	3.74	2.97	3.37	3.39	3.29	2.87	3.33	3.65	3.79	3.5	3.84	3.04	3.17	3.29	4.53	3.4	3.47	4.06	3.74	2.96	3.06	3.06	3.3	3.9	3.41	3.06	3.8	3.24	3.54	3.28	3.38	3.18	3.63
USP6NL	6.86	6.46	6.35	6.41	6.46	6.01	6.25	6.42	5.92	7.15	5.87	6.58	6.62	6.62	6.48	6.9	6.28	6.64	6.07	6.38	6.17	7.13	5.95	6.03	5.74	5.77	6.13	6.32	5.04	6.27	5.92	5.36	6.66	6.64	5.92	5.86	5.82	5.96	6.14	6.38	6.22	5.7
LRR1	4.76	4.72	4.6	4.55	4.86	4.78	5.23	4.31	5.08	5.22	4.65	4.77	5.16	4.41	5.12	5.38	4.85	3.87	4.18	5.97	3.93	4.03	4.37	5.03	4.52	4.94	4.6	4.63	3.95	4.96	4.55	4.01	4.17	4.65	4.55	4.11	4.64	4.91	4.46	4.83	5.03	4.73
ZNF567	5.01	6.54	4.57	6.05	5.66	5.3	6.35	5.5	5.73	5.78	5.64	6.62	6.08	5.59	6.53	7.04	7.16	4.69	4.85	5.76	5.37	5.71	5.15	5.16	5.02	6.31	5.76	5.54	5.83	5.81	5.77	5.8	6.06	4.89	5.77	5.65	5.97	6.41	6.82	5.18	5.78	5.73
CAPN14	2.56	2.71	2.44	2.4	2.28	2.61	2.85	2.63	2.83	2.36	2.55	2.32	2.74	2.68	2.79	3.05	2.81	2.61	4.07	2.69	2.42	2.76	2.8	3.43	3.37	2.65	3.56	2.44	3.44	2.7	2.97	3.66	3.24	2.98	2.97	2.25	2.61	2.52	3.98	2.42	3.01	2.58
MTCP1	3.99	4.2	4.18	3.19	3.84	3.42	3.42	3.91	3.29	3.19	4.32	3.58	3.11	3.39	4.41	3.7	4.55	3.29	3.9	3.66	3.71	3.42	3.3	4.52	3.43	3.51	3.63	3.73	3.82	3.72	3.45	3.93	3.6	3.94	3.45	3.31	3.79	3.74	4.1	3.46	4.21	3.86
FXYD4	6.39	6.84	8.19	8.25	7.33	5.71	5.12	7.34	9.2	6.77	8.21	6.1	7.09	7.8	7.98	6.08	6.93	6.78	6.68	7.45	5.64	6.23	7.58	6.33	7.76	7.23	5.93	6.93	6.4	8.07	8.01	5.74	5.77	6.72	8.01	8.02	8.22	6.06	7.4	7.37	8.14	8.13
KIAA0141	8.01	6.97	7.3	6.83	6.72	7.16	7.09	7.21	6.65	6.9	6.93	6.95	6.96	6.34	6.75	6.49	6.95	6.36	5.49	6.79	6.72	6.55	7.19	7.07	6.32	6.83	6.52	7.23	6.35	6.86	5.91	6.85	5.75	6.73	5.91	6.64	6.64	6.43	6.04	6.33	6.83	5.75
RDM1	4.91	5.04	5.29	5.3	5.14	5.02	4.65	4.96	5.01	5.34	5.05	4.97	4.77	4.33	5.17	5.08	5.16	5.01	5.28	4.99	5.21	5.15	5.34	5.68	5.2	5.1	5.11	5.29	5.26	5.07	4.91	5.09	5.63	5.3	4.91	5.02	5.31	5.06	4.86	4.92	5.07	5.69
KIN	5.78	6.91	5.97	5.87	6.01	6.19	6.71	6.76	6.57	6.2	6.37	6.11	6.4	6.08	6.81	6.64	6.79	5.96	5.62	6.1	6.23	5.91	5.81	5.42	6.19	5.98	6.02	5.92	6.19	5.94	6.42	6.37	6.37	4.58	6.42	6	5.91	6.07	5.64	5.85	5.98	6.32
LOC102724714	3.59	2.75	2.91	2.54	4.46	3.65	3.86	3.12	3.72	2.55	3.3	3.2	2.97	3.61	2.79	3.11	3.01	3.08	2.72	3.61	4.33	2.65	2.86	3.03	2.68	2.52	3.18	2.86	2.76	2.64	2.8	2.5	2.92	2.51	2.8	2.74	2.09	2.66	2.57	2.59	2.81	2.62
DSCR8	3.1	3.59	3.55	3.25	3.16	3.5	3.15	3.09	3.48	3.26	3.92	3.57	3.4	2.97	3.02	3.64	3.5	3.39	2.76	3.23	3.51	3.43	3.53	3.04	3.62	3.81	2.88	3.44	3.5	3.49	3.26	3.22	3.71	3.41	3.26	3.73	3.07	3.69	3.45	3.51	3.42	3.58
SLC5A11	6.09	5.53	6.13	6.18	6.22	6.4	5.14	5.07	4.91	5.05	6.93	6.06	6.04	7.66	7.44	5.68	5.77	4.69	5.26	6.02	5.85	6	6.98	6.54	6.37	5.66	5.78	5.67	6.55	6.36	7.27	6.39	7.05	6.76	7.27	6.74	7.55	6.43	5.96	5.61	5.86	5.95
ZNF347	3.92	4.25	3.75	4.84	4.15	4.07	4.46	4.86	4.14	4.4	4.58	3.8	4.5	4.2	3.91	4.31	4.39	5.12	3.44	3.82	3.81	4.58	3.77	4.37	3.72	3.42	3.78	3.91	4.31	4.26	4.09	3.38	4.86	3.41	4.09	4.36	4.65	4.08	3.52	3.19	3.91	4.07
C18orf61	4.48	4.26	4.07	3.92	4.34	4.51	4.37	4.34	4.25	4.31	4.66	4.46	3.85	4.16	3.87	4.12	4.84	4.39	5.09	4.26	4.45	4.9	4.48	5.26	4.48	4.85	4.55	4.08	4.99	4.08	4.96	5.2	5.09	4.95	4.96	4.7	4.34	4.62	5.13	4.66	4.67	4.15
METTL10	6.41	6.58	6.6	6.48	6.58	6.1	6.85	6.41	6.22	6.35	6.65	6.61	6.57	6.68	7.37	6.9	6.39	5.87	6.55	6.82	6.69	5.6	7.42	6.01	6.25	5.99	6.94	6.5	5.84	6.75	7.39	6.83	6.88	6.51	7.39	6.92	6.97	6.75	6.14	6.36	6.33	6.8
TMEM218	3.52	4.03	3.02	2.99	3.03	4.02	3.64	3.8	3.37	3.14	3.21	4.31	2.77	3.26	3.39	3.62	3.89	3.47	3.37	3.44	3.68	3.96	3.48	3.19	2.88	3.2	4.16	3.45	3.36	2.61	4.14	3.35	4.45	4.1	4.14	3.09	3.77	3.48	2.96	3.86	3.73	3.72
CCDC153	4.39	4.42	4.49	4.82	4.82	4.61	4.84	4.31	4.72	4.57	5.18	4.6	4.73	4.82	4.68	4.52	4.35	4.88	4.82	4.7	4.99	4.82	4.88	5.13	5.26	5.04	4.49	4.83	4.79	4.48	4.63	4.97	5.13	4.94	4.63	4.66	4.47	4.69	4.65	5.1	4.78	4.91
LOC105378828	4.78	5.19	5.09	4.98	5.09	4.97	5.49	5.89	5.92	4.66	4.86	5.1	4.84	4.58	4.69	5.28	5.43	4.45	4.81	4.72	5	4.71	5.05	5.62	5.1	5.14	5.08	5.53	5.26	4.88	4.24	5.12	4.91	5.39	4.24	5.08	5.42	5.69	5.11	5.12	4.74	5.21
BIRC3	5.81	6.08	5.48	5.62	6.66	7.54	7.45	5.9	6.02	5.55	5.7	5.78	5.98	5.95	5.69	6.62	6.4	5.54	5.5	6.31	5.27	5.04	5.09	5.98	4.91	5.97	5.83	5.79	5.8	5.58	4.93	5.47	4.33	4.67	4.93	5.22	5.11	4.96	5.8	5.47	5.9	6.2
ZNF280C	5.49	6.35	5.28	5.56	5.82	5.66	5.93	5.75	5.52	5.59	5.7	5.51	6.33	5.56	5.84	6.34	6.4	4.54	4.95	5.42	6.07	5.23	4.92	4.55	5.65	5.39	5.47	5.17	5.53	5.07	5.64	5.07	5.1	4.96	5.64	5.49	5.54	5.3	5.71	5.93	5.48	5.78
BRWD1	6.84	7.59	6.61	7.38	6.89	6.99	7.27	7.43	6.97	7.18	7.21	7.93	8.08	7.39	7.48	7.44	7.83	5.74	6.81	6.86	7.38	6.99	6.72	6.77	6.83	6.89	6.98	6.82	7.81	6.83	7.17	7.38	7.4	6.7	7.17	6.66	7.25	6.81	7.47	6.23	6.75	7.48
PIK3CG	6.22	6.06	6.07	5.27	6.58	6.39	7.65	7.07	6.71	6.24	6.48	5.88	6.34	6.31	6.12	7.33	6.68	6.19	5.87	6.92	7.34	5.07	6.26	6.51	5.64	5.47	7.62	6.79	6.03	6.22	5.42	5.44	4.99	4.29	5.42	5.11	4.76	4.87	4.53	4.62	5.17	6
P2RY12	4.84	6.66	3.5	5.11	4.66	5.2	6.17	4.26	5.14	5.28	4.6	5.7	5.57	2.58	3.71	5.35	7.06	3.7	5.38	4.16	5.74	4.67	3.51	6.66	4.56	4.61	5.47	5.23	6	4.74	2.71	4.27	4.87	2.39	2.71	3.13	3.22	4.08	3.61	2.29	4.11	5.96
TAPT1	3.85	4.56	4.1	4.27	4.68	4.46	4.09	4.38	4.29	3.99	4.73	4.21	4.58	4.61	5.16	4.9	4.42	3.6	5.19	3.93	4.64	4.59	4	4.6	3.88	4.92	4.91	4.71	3.92	4.54	4.97	4.85	5.06	4.42	4.97	4.55	4.78	5.03	5.01	4.73	4.67	4.84
EBAG9	8.03	9.01	7.88	8.54	8.78	8.74	8.63	8.6	8.52	8.67	8.84	9.29	8.89	9.2	9.35	9.14	9.17	7.24	9.06	8.49	8.92	8.62	8.59	8.82	8.43	8.72	8.94	8.54	8.66	8.34	8.74	9.16	9.44	8.57	8.74	8.96	8.76	9.54	9.76	8.58	8.59	9.23
TP53TG3HP	2.76	3.07	3.29	3.04	3.13	2.87	3.13	3.19	3.12	3.11	3.63	3.06	3.04	3.19	3.08	3.27	3.56	3.15	3.61	3.08	3.3	3.5	3.59	4.2	3.19	3.67	3.78	3.18	3.31	2.97	3.15	4.02	3.91	4.13	3.15	3.62	3.33	3.36	3.33	3.64	3.31	3.79
BTRC	6	5.88	5.88	5.67	6.64	6.33	5.67	6.46	6.15	5.57	6.41	5.76	6.51	6.3	6.49	6.67	5.87	6.2	6.43	6.03	5.57	6.04	5.88	5.65	6.06	5.91	6.03	6.25	6.54	6.18	6.09	6.49	6.49	6.28	6.09	6.05	6.04	6.23	5.55	6.62	6.1	6.22
TMEM57	5.24	5.84	5.2	5.44	6.14	6.48	4.83	6.76	5.28	5.79	5.72	6.3	6.62	6.29	7.22	7	5.78	4.84	5.39	5.88	5.01	6.15	5.5	4.1	4.72	4.75	8.28	5.3	5.33	5.79	6.08	5.24	5.37	4.74	6.08	5.42	6.22	5.61	5.52	5.14	5.41	5.99
EWSAT1	3.33	3.57	3.49	3.19	3.35	3.71	3.45	3.64	4.22	3.23	4.31	3.46	3.53	3.98	6.13	3.52	3.59	3.67	3.78	3.32	4.49	3.79	3.72	4.87	3.69	3.66	3.35	3.64	4.24	3.18	4.76	4.51	4.09	3.74	4.76	4.69	4.26	4.54	4.83	3.57	3.5	4.05
LOC101927020	2.18	2.41	2.51	2.52	2.8	2.35	2.51	2.78	2.53	2.34	4.12	2.55	2.73	2.88	3.81	2.93	3.15	2.65	3.18	2.79	2.56	2.92	2.85	4.33	2.33	2.62	3.21	2.82	2.72	2.47	2.77	2.81	4.79	3.64	2.77	3.54	3.16	2.86	3.79	2.92	2.77	3.96
STX3	7.66	6.42	6.87	7.13	7.73	6.94	6.56	7.31	6.87	7.51	7.42	7.1	7.67	7.05	8.13	7.13	6.09	7.48	6.61	7.23	7.03	8.26	7.79	7.02	7.89	6.77	6.4	6.94	6.68	7.21	6.39	6.74	6.17	6.05	6.39	6.11	6.5	5.81	6.28	8.2	7.44	6.38
PRR26	5.38	5.3	5.17	5.78	5.93	5.51	4.89	5.63	5.11	5.45	5.81	5.78	5.05	5.45	5.54	5.29	6.06	5.72	5.43	5.19	5.41	5.87	5.46	5	5.89	5.65	5.47	5.43	5.92	5.59	5.43	5.34	5.7	5.77	5.43	6.66	5.8	6.95	7.06	6.01	6.15	5.19
PUS10	7.36	7.83	6.9	7.15	7.16	7.06	7.61	7.7	7.71	7.21	7.39	7.28	7.5	7.28	8.1	8.02	7.33	7.5	7.2	7.56	8.2	7.18	7.14	6.74	6.63	7.23	8.15	6.91	7.21	7.19	7.08	7.49	7.26	7.46	7.08	7.49	7.51	7.5	7.98	7.01	7.04	7.18
IQCJ-SCHIP1-AS1	5.3	5.05	5.58	4.98	5.05	5.44	5.21	5.66	5.4	5.18	5.57	5.84	5.21	5.35	5.27	5.59	5.47	5.98	5.77	5.28	5.53	5.49	5.24	5.28	5.76	5.68	5.08	5.79	5.54	5.59	5.18	5.88	5.38	5.39	5.18	6.14	5.13	5.83	6.65	5.43	5.18	5.16
SRSF12	4.77	5.21	4.83	5.17	4.69	5.7	5.87	5.24	5.5	4.93	5.3	4.91	5.12	5.12	4.56	5.75	5.44	5.32	5.15	5.35	5.51	5.18	4.72	5.2	5	5.54	5.19	5.04	5.43	5.31	5.11	4.7	4.8	4.95	5.11	5.85	5.53	5.64	5.58	5.11	5.74	4.74
NUP210	8.09	7.63	8.52	7.73	8.7	8.03	8.43	8.32	8.33	8.21	8.34	8.33	8.57	8.38	9.16	8.87	7.93	8.05	8.79	8.77	8.44	7.7	8.27	7.78	8.16	8.24	8.33	7.95	8.02	8.35	7.79	7.76	8.16	8.78	7.79	7.66	8.58	8.3	8.04	7.83	6.98	7.98
PRTG	6.5	6.51	6.11	7.48	6.39	6.06	6.96	7.13	7.54	6.98	6.13	7.49	7.39	6.61	6.77	6.36	5.82	5.43	6.56	7	7.32	6.88	6.76	6.98	6.63	6.79	6.36	5.93	6.64	5.9	7.34	6.78	6.99	6.85	7.34	5.79	6.91	6.9	7.15	6.18	7.1	5.97
LOC101927342	2.12	2.35	2.2	2.07	2.14	2.06	2.31	2.56	2.32	2.15	2.38	2.24	2.22	2.25	2.21	2.31	2.53	2.27	2.9	2.08	2.63	2.83	2.02	2.88	2.61	2.38	2.38	2.36	2.62	2.35	2.19	2.77	2.43	2.53	2.19	2.44	2.6	2.66	2.45	2.49	2.59	2.41
SPCS2	3.09	3.85	2.73	3.27	3.74	3.76	3.66	3.22	3.28	3.21	3.14	3.29	3.35	2.68	3.71	4.01	4.46	3.15	4.21	2.97	3.98	2.8	3.68	3.77	2.61	3.25	3.65	3.92	3.43	3.01	2.99	3.59	3.42	3.7	2.99	3.39	3.17	3.04	3.16	2.98	3.18	3.51
LINC00396	2.21	2.45	2.45	2.24	2.11	2.25	2.42	2.18	2.47	2.69	2.31	2.17	2.34	2.67	2.5	2.45	2.89	2.49	2.45	2.42	2.59	2.74	2.54	3.06	2.41	3.12	2.74	2.93	2.61	2.3	2.62	2.29	3.23	3.01	2.62	2.51	2.25	2.36	3.29	2.44	2.31	2.65
PCM1	8.38	7.21	8.47	7.73	7.76	7.68	7.88	7.88	7.78	7.85	7.83	7.99	7.26	7.49	7.19	7.05	7.08	8.29	7.44	7.78	7.76	7.48	7.91	8.07	8.22	7.81	7.6	8.07	7.53	8.16	8.05	7.82	7.41	7.64	8.05	8.07	7.73	7.63	7.71	7.82	7.93	7.39
GAS6-AS1	4.88	4.91	4.58	4.57	4.02	4.57	4.99	4.96	4.21	5.6	4.61	6.08	4.41	4.92	4.34	4.7	5.07	5.19	5.65	4.91	5.38	4.58	5.14	5.92	4.91	5.31	5.43	5.05	5.35	4.62	4.87	5.65	5.3	5.24	4.87	5.17	4.32	4.78	4.97	4.59	4.87	4.96
NT5C1B	4.96	4.22	4.29	4.02	4.59	4.4	4.29	5.49	4.35	4	4.65	4.55	4.36	4.14	4.52	4.32	3.78	4.75	4.01	4.09	4.44	4.21	4.46	4.91	4.26	4.89	4.39	4.38	4.14	4	3.83	4.53	4.01	4.44	3.83	4.41	4.15	4.45	4.32	5.44	4.7	4.16
MINCR	5.47	5.26	5.18	5.43	5.28	4.72	4.91	5.17	5.33	4.74	5.19	5.12	4.98	5.69	4.98	5.1	4.75	5.08	6.41	5.54	5.49	5.67	5.74	6.18	5.27	5.37	5.85	5.15	5.59	4.86	5.55	5.95	5.79	5.82	5.55	5.57	5.49	5.66	5.85	5.5	5.74	5.41
NDUFA2	8.35	8.3	9.05	8.32	9.69	8.31	7.74	7.86	8.6	8.9	8.72	8.72	9.52	8.68	9.83	8.75	8.02	7.75	8.31	7.97	7.12	8.87	8.68	7.07	8.65	8.35	8.51	8.61	8.01	9.15	8.68	8.4	8.62	8.25	8.68	8.18	9.07	7.98	8.72	8.51	8.51	9.16
LOC101927038	2.99	2.75	2.74	2.87	2.64	2.74	2.83	3.09	2.7	2.69	3.85	2.83	3.12	2.89	2.93	2.74	3.19	3.09	3.34	2.87	2.96	3.38	3.08	3.66	3.02	2.61	2.95	3.08	2.96	3.07	3.28	3.33	2.9	2.81	3.28	3.46	2.75	3.75	3.94	2.81	2.76	2.82
CCL18	6.27	7.24	7.07	6.28	7.38	8.52	8.89	4.77	9.81	5.19	3.67	5.83	5.23	5.87	4.51	10.61	8.3	7.84	8.53	6.52	5.79	5.85	3.62	7	7.21	6.56	8.44	7.81	6.03	7.72	3.32	3.94	3.6	5	3.32	3.25	2.86	3.28	3.72	2.22	2.93	3.27
CORT	5.37	4.4	5.4	5.07	5.13	4.52	5.16	5.16	5.44	5.65	5.83	4.84	4.89	5.4	5.17	5.65	5.87	4.98	5.53	5.04	5.5	5.21	5.59	5.53	5.22	5.34	5.17	5.26	5.37	5.24	5.14	6.06	5.44	5.33	5.14	5.93	5.35	5.26	6.12	5.05	5.58	5.05
DLGAP1	3.8	3.42	3.59	4.03	3.86	3.99	3.05	3.3	2.94	4.1	4.37	4.43	4.13	3.42	3.81	3.98	3.99	4.22	4.03	3.8	5.34	3.95	3.27	3.35	4.94	5.58	4.18	3.79	3.63	4.05	3.34	3.32	4.35	4.37	3.34	3.76	3.75	4.32	3.16	4.45	3.41	4.16
SH3BP2	8.06	7.97	7.53	8.16	7.23	7.27	7.2	7.57	7.42	7.59	6.43	7.05	7.09	7.32	7.13	6.94	7.24	8.01	6.88	8.07	6.94	7.85	8	6.62	7.43	6.59	7.48	7.17	6.9	7.37	6.69	5.69	6.95	6.92	6.69	7.13	8.04	7.89	6.46	7.6	7.8	7.2
NOP14-AS1	5.03	4.72	4.8	4.81	4.95	4.59	5.22	4.71	5.11	4.9	4.69	4.85	4.74	4.51	4.51	4.92	4.67	5.44	4.92	4.8	4.53	5.61	4.96	4.84	5.23	4.82	4.77	5.13	5.63	4.94	4.32	5.02	5.02	4.63	4.32	4.68	5.05	5.48	4.98	5.57	5.12	5.11
PPP2R5D	2.92	2.7	2.86	2.77	2.75	2.85	3.42	2.71	2.78	3.16	2.94	2.98	2.96	2.76	2.77	2.68	2.88	3.22	2.62	2.94	2.61	2.5	3.32	3.4	3.2	3.09	2.89	2.57	2.83	2.77	2.97	3.36	3.15	2.95	2.97	3.39	3.09	3.11	3.02	2.96	3.22	3.12
ARNTL	6.5	5.57	6.2	6.01	6.03	6.1	6.19	6.18	6.11	6.13	5.96	6.14	6.28	6.2	5.75	5.32	5.68	6.16	6.01	6.2	6.66	5.69	6.03	6.1	6.52	6.25	5.84	6.09	5.85	6.16	6.08	6.3	6.02	5.94	6.08	6.81	5.31	6.66	5.99	6.13	5.86	6.6
PLPP1	5.2	5.62	5.62	4.67	6.35	5.28	5.4	4.34	4.56	5.53	5.4	5.37	6.45	3.74	4.74	5.77	5	5.04	4.3	5.91	4.18	3.66	6.16	5.42	4.61	5.28	5.62	3.8	4.95	5.26	4.53	4.3	3.96	4.83	4.53	4.56	5.51	4.31	5.51	4.88	5.1	4.68
PLPP3	5.89	5.57	6.25	4.91	6.62	5.34	5.45	5.21	4.91	5.22	4.96	5.58	5.18	4.67	3.89	5.19	5.27	5.5	5.93	5.56	5.47	4.27	5.4	6.04	4.54	6.03	5.12	4.81	5.79	5.34	5.03	4.6	4.93	5.91	5.03	5.03	5.97	6.37	6.01	5.67	5.65	5.9
AQP3	9.66	8.66	9.16	9.16	9.43	8.53	8.17	8.23	8.43	8.91	8.77	8.75	9.06	8.76	8.98	8.15	8.55	9.34	8.41	8.65	8.14	8.55	9.12	8.77	8.93	8.42	8.43	8.77	8.03	9.35	8.66	8.12	8.31	8.58	8.66	8.95	9.39	8.34	8.59	8.17	8.99	8.53
SLC15A1	5.87	4.59	5.72	6.34	6.37	5.87	4.42	4.99	4.74	5.27	5.18	3.97	5.62	5.27	5.8	4.99	5.04	4.95	4.88	4.63	3.88	4.55	5.22	3.22	4.14	4.56	4.49	4.05	3.79	5.47	5.54	4.95	5.42	4.6	5.54	4.91	5.41	4.7	4.72	5.76	5.23	5.7
EFS	5.19	4.38	5.27	4.67	5.47	5.19	4.73	4.94	5.35	4.64	5.29	4.46	5.16	5.31	5.32	4.95	5.52	5.69	5.25	5.04	5.55	6.27	5.46	6.07	5.07	5.62	5.13	5.22	5.24	5.02	5.77	6.15	5.44	5.96	5.77	5.22	5.47	6.02	6.44	7.68	6.51	6.11
TMCC2	6.6	4.25	5.67	4.87	3.29	3.57	3.61	4.77	4.26	3.91	3.42	4.27	4.05	4.36	4.12	3.47	5.19	4.35	4.31	5.46	5.62	3.48	7.52	5.35	3.98	4.55	4.66	3.63	4.63	5.58	3.32	2.93	4.46	4.65	3.32	4.07	3.95	3.63	3.95	4.01	5.19	4.02
IGLJ3	5.27	5.5	4.88	5.16	4.91	4.72	5.02	5.42	5.04	5.07	5.51	5.05	5.22	5.36	5.17	5.19	5.57	5.28	5.67	5.2	5.58	5.76	5.38	5.42	5.32	4.71	5.47	5.28	4.95	5.39	5.53	6.46	5.43	5.54	5.53	5.33	5.35	5.3	5.72	5.58	5.74	5.2
UPK1B	4.03	4.75	4.47	4.01	4.07	4.48	4.51	4.64	4.65	4.39	4.68	5.01	4.12	4.73	4.17	4.37	4.59	4.74	5.11	4.3	5.01	4.77	4.75	5.53	5.31	4.95	4.61	4.48	5.41	4.55	5.17	5.91	4.87	5.39	5.17	4.84	4.52	4.55	4.65	4.93	4.77	5.02
EDF1	7.09	4.55	7.39	4.85	5.74	5.78	8.95	5.94	5.12	5.64	5.85	4.7	5.31	4.51	4.63	5.83	5.77	6.89	6.73	5.44	6	4.97	5.47	6.57	5.61	4.69	5.95	6.54	5.39	6.26	4.81	4.73	4.92	4.54	4.81	4.5	4.53	4.6	4.77	4.65	4.47	5.1
ZNF609	5.06	5.94	5.26	6.71	7.1	5.84	5.7	5.33	4.76	5.78	5.54	6.36	6.51	6.29	6.58	6.71	7.1	5.11	6.31	5.33	6.36	6.89	5.35	7.55	5.98	5.88	6.69	5.96	5.27	5.51	5.64	6.05	7.23	6.27	5.64	6.83	6.1	5.15	5.07	5.09	4.92	6.25
TECPR2	9.72	9.24	9.825	9.355	10.01	9.395	9.27	9.38	9.42	9.625	9.465	9.275	9.705	9.69	9.665	9.385	8.97	9.915	8.745	9.44	8.885	9.6	9.59	9.18	9.88	9.365	8.825	9.59	8.785	9.875	9.38	8.72	9.02	9.35	9.38	9.21	9.405	8.775	8.955	9.485	9.625	9.18
MAST4	5.73	5.84	6.42	5.86	6	6.62	6.49	6.16	6.42	5.84	6.02	5.67	6.52	5.51	5.94	6	5.44	6.73	5.97	6.11	6.37	5.96	5.71	5.6	5.89	5.57	5.72	5.87	6.06	6.31	6.13	6.57	6.49	5.33	6.13	5.77	5.74	6.26	5.8	6.32	5.85	5.36
CIC	6.63	6.96	6.73	6.7	6.52	6.52	6.77	7.28	6.84	6.7	7.26	6.98	6.54	6.98	6.75	7.16	6.56	6.48	7.81	6.77	7.21	7.2	6.91	6.88	7.08	6.79	7.06	7.09	7.1	6.67	6.92	7.16	7.4	7.89	6.92	7.2	7.03	7.26	7.27	6.9	6.85	6.66
RIMBP2	9.86	9.22	9.6	9.47	9.56	9.21	9.2	9.65	9.66	9.41	9.89	9.61	9.09	10.05	9.58	9.31	9.02	10.42	9.84	9.48	9.38	9.88	9.77	9.32	9.67	9.17	9.56	9.23	9.72	9.66	10.21	9.42	9.86	9.24	10.21	9.66	10.02	8.8	9.69	9.98	9.44	9.58
TLN2	4.56	4.95	4.99	4.72	4.98	4.85	4.63	5.04	5.14	5.08	5.38	4.68	5.21	4.95	4.65	4.76	4.7	5.1	5.39	5.28	5.37	5.5	5.16	5.78	5.45	5.07	5.24	5.03	5.1	4.96	5.03	5.04	4.93	5.04	5.03	5.31	5.15	5.39	5.1	5.39	5.58	5.69
ZFYVE26	7.46	6.15	5.87	6.52	5.63	5.92	5.56	6.95	6.01	6.41	6.62	6.4	6.42	6.84	5.66	5.58	5.93	6.08	6.79	6.06	5.35	6.72	4.89	6.86	6.22	5.02	5.64	6.66	6.06	5.95	6.76	4.56	5.55	5.38	6.76	6.36	5.94	4.99	5.81	5.44	8.88	5.95
KHNYN	9.06	8.1	8.53	9.13	9.77	7.32	7.64	8.34	7.97	8.48	9.46	8.78	8.85	10.01	10.26	9.6	8.36	8.48	10.67	8.43	8	10.17	8.87	8.71	8.48	8.36	8.77	8.33	8.95	9.25	9.39	9.2	9.44	9.68	9.39	9.15	9.87	9.61	9.3	8.75	8.52	9.83
DYNC1H1	7.58	7.79	7.6	9.06	8.23	7.825	7.775	7.865	7.7	7.68	7.8	7.93	8.17	8.03	8.23	8.03	7.64	7.51	7.505	7.91	7.555	7.335	8.11	6.42	7.415	6.815	8.055	7.675	7.53	7.99	7.31	7.035	7.29	6.87	7.31	6.795	7.325	7.22	7.495	7.25	7.55	7.5
PCDHGA8	6.93	7.19	7.23	7.3	6.97	7.09	7.24	6.9	6.82	6.93	6.95	6.96	7.2	6.68	6.89	6.95	6.76	7.73	6.75	7.04	7.66	6.56	6.79	6.84	6.59	6.36	7.13	6.74	6.83	7	6.64	6.2	6.24	6.22	6.64	6.86	6.88	5.84	5.77	6.4	6.94	6.62
ALMS1	8.16	8.01	8.29	8.36	8.24	7.81	7.37	7.79	7.69	7.84	7.42	7.47	8.99	7.57	8.74	7.45	7.04	8.16	7.19	8.38	7.2	7.32	7.52	5.85	7.68	7.21	7.05	7.97	7.18	8.55	7.39	6.44	7.02	7.45	7.39	6.77	8	6.47	7	7.35	7.55	7.47
CABIN1	5.88	5.61	5.81	5.42	5.05	5.81	5.67	5.39	5.42	5.58	5.46	5.5	5.03	5.28	5.16	5.02	5.58	5.89	5.42	5.46	5.91	5.36	5.49	6.58	5.55	6	5.43	5.62	5.61	5.43	5.61	6.09	5.37	5.85	5.61	5.5	5.56	5.54	5.77	5.39	5.28	5.48
U2SURP	8.83	8.19	9	8.23	7.92	8.67	7.87	7.76	8.25	8.69	8.53	8.48	8.07	8.6	7.93	7.65	8.12	8.44	7.25	8.88	8.19	8.04	8.86	8.5	8.27	8.25	7.59	8.49	8.46	8.54	7.9	8.3	7.94	8.16	7.9	8.13	8.35	8.3	8.11	8.27	8.78	7.65
WNK1	7.19	6.84	7.91	7.16	7.52	6.95	7.25	7.44	7.56	7.45	7.62	7.19	7.58	7.28	7.52	8.04	6.58	7.55	7.07	7.38	6.23	7.22	7.39	6.17	7.56	6.79	7.23	7.66	7.43	7.69	7.08	7.12	6.3	7.14	7.08	6.81	7.56	6.78	6.76	7.43	6.89	7.04
KDM6B	7.65	7.77	7.09	7.76	7.45	7.11	7.47	7.82	7.41	7.66	7.78	7.75	7.72	8	7.88	7.93	7.24	7.1	7.42	7.56	7.1	7.25	7.66	7.4	7.2	7.38	7.73	7.55	7.45	7.55	8.16	7.93	7.86	7.61	8.16	7.44	7.99	6.75	7.29	7.39	7.89	7.28
UBR2	3	3.17	3.54	3.58	3.71	3.53	3.12	3.24	3.07	3.34	3.29	3.22	3.57	3.41	3.09	3.13	3.37	4.41	3.48	3.02	3.21	3.48	3.95	3.74	2.86	2.99	2.67	3.46	3.44	3.24	2.83	3.24	3.02	3.46	2.83	2.9	3.64	2.51	2.27	2.7	3.03	3.17
PLEKHM1	7.34	7.42	7.275	6.72	6.745	7.465	6.885	7.005	6.71	7.19	7.405	7.575	6.74	7.13	6.885	7.215	7.515	7.41	7.86	7.145	8.175	7.905	7.375	7.745	7.58	7.86	7.29	7.48	7.905	6.85	7.39	8.325	7.705	7.535	7.39	7.58	7.135	8.03	7.995	7.75	7.36	7.415
MADD	7.74	7.72	7.06	8.11	7.83	7.41	7.15	7.37	7.28	7.67	7.57	8.14	8.49	7.91	8.76	8.08	7.54	6.68	7.05	7.84	9.53	7.1	7.66	7.22	7.27	7.25	7.39	7.47	8.19	7.49	7.78	7.82	7.76	6.54	7.78	7.26	8	7.32	7.83	7.32	8.01	7.82
MCF2L	6.95	6.73	6.5	6.57	6.95	7.25	7.39	6.76	6.73	7.11	6.79	6.99	6.91	6.93	6.72	6.81	7.09	7.02	7.36	6.59	6.97	6.99	7.09	7.62	7.08	7	6.78	7.15	7.27	7.1	7.02	6.92	7.3	6.36	7.02	6.8	6.05	6.54	7.13	7.23	6.87	7.23
NACAD	6.785	6.45	6.67	6.745	6.74	6.74	6.805	6.68	6.77	7.02	7.095	6.615	6.86	6.74	6.91	6.725	7.525	7.275	6.8	6.67	6.765	7.155	7.255	7.195	7.365	7.09	6.825	6.9	7.07	6.57	7.075	7.105	6.915	6.94	7.075	7.25	7.785	6.9	6.97	6.75	6.84	7.015
SUGP2	6.325	5.685	5.61	7.195	6.155	5.725	5.47	5.6	5.96	6.005	6.165	6.535	6.68	6.035	6.93	7.13	5.675	6.36	4.965	5.805	4.905	5.65	6.225	4.435	5.915	5.08	4.915	5.635	5.49	6.545	6.105	5.395	5.395	5.03	6.105	6.98	6.74	5.72	5.7	5.34	5.73	5.415
ADAMTS3	5.28	4.87	5.2	5.22	4.98	5.07	5.2	5.08	5.73	5.64	5.19	5.49	5.58	5.13	5.5	5.45	4.86	5.38	5.14	5.33	5.37	4.81	5.64	5.54	5.74	5.94	5.35	5.4	5.28	5.63	5.26	5.81	5.23	5.61	5.26	5.47	5.05	5.65	5.58	5.07	5.54	5.15
PRUNE2	4.87	5.19	5.9	4.93	5.12	4.72	5.01	5.11	5.27	5.63	5.51	5.71	4.93	4.39	5.13	4.55	4.66	5.9	5.26	5.23	5.36	5.64	5.3	5.64	5.59	6.33	4.93	5.82	5.25	5.45	5.44	5.34	4.7	5.65	5.44	5.51	5.89	5.48	5.14	5.79	5.29	5.21
KIAA0368	4.89	5.67	4.29	5.18	4.78	5.95	5.43	5.73	5.55	5.62	4.98	5.91	6.43	4.56	4.9	6.26	6.15	3.58	5.02	5.11	6.11	4.32	4.58	5.66	5.09	6.31	5.23	4.94	5.39	4.81	3.76	4.9	4.64	4.48	3.76	3.74	4.62	4.84	5.69	5.71	5.1	5.86
RUSC2	9.3	9.66	9.33	9.37	9.72	9.33	8.33	8.51	8.3	9.82	9.28	9.66	10.03	9.77	10.42	9.29	9.1	8.94	8.75	9.94	8.39	9.23	8.47	7.89	9.34	8.68	8.86	8.77	8.22	9.91	9.06	8.27	8.73	8.65	9.06	8.63	9.35	8.13	8.25	9.27	8.29	8.95
SPECC1L	6.25	6.82	6.28	6.5	6.38	6.74	6.51	6.19	6.12	6.24	6.37	7.17	6.6	6.27	6.85	6.42	6.85	6.51	6.31	6.69	6.49	6.11	6.39	5.63	6.3	5.59	5.97	6.4	6.52	6.42	6.35	5.74	6.32	6.39	6.35	6.04	6.66	5.96	6.68	6.2	6.45	6.02
ARHGEF12	6.78	6.99	6.69	6.88	7.29	7.75	7.12	6.62	7.29	6.84	7.32	6.73	7.41	6.83	7.6	7.66	6.85	6.91	6.76	7.1	7.1	7.23	7.56	6.71	7.3	7.33	6.42	6.74	6.67	7.12	6.93	7.08	7.23	6.95	6.93	6.82	7.17	6.94	6.89	7.47	6.86	7.14
TMX2-CTNND1	7.32	6.93	7.43	7.21	7.19	6.59	7.37	7.48	7.36	7.3	7.26	6.72	7.58	7.13	7.08	6.95	6.65	7.65	6.93	7.43	6.24	6.66	7.44	6.55	7.19	7.12	8.15	7.4	6.59	7.12	6.91	7.03	6.84	6.61	6.91	7.22	7.55	6.81	6.83	7.12	7.41	7.26
FAM65B	10.33	10.64	10.12	10.62	10.75	10.42	10.11	10.34	10.47	10.4	10.64	10.97	10.76	10.73	10.9	10.59	10.76	9.68	9.98	10.48	10.58	10.49	10.39	10.29	10.53	10.66	10.26	10.21	10.42	10.48	10.19	10.64	10.57	10.36	10.19	10.55	10.46	10.8	11.16	10.68	10.43	10.89
EZH1	9.61	10.07	9.71	9.73	9.95	9.7	9.98	9.78	10.1	9.72	9.96	9.92	9.71	9.87	9.84	9.95	10.02	9.78	9.64	9.95	10.1	9.62	9.68	9.35	9.67	9.92	9.46	9.65	9.74	9.74	9.66	10.02	10	9.76	9.66	9.64	9.81	9.88	10.26	10.25	9.64	10.16
ENTPD4	5.04	5.43	5.37	5.99	5.43	5.33	5.99	5.32	4.92	5.59	5.11	6.19	5.17	5.94	5.14	5.65	6.11	5.54	6.41	5.5	6.36	5.43	5.23	6.37	5.27	5.12	5.95	5.83	5.93	5.49	4.74	5.51	5.32	5.2	4.74	5.12	4.8	5.66	5.22	5.09	5.33	5.42
HERC2P2	7.27	7.395	6.965	7.29	6.965	6.825	6.685	6.61	6.69	7.075	7.305	7.03	7.765	7.315	7.475	6.645	5.69	7.77	6.375	7.22	6.865	6.565	6.79	6.115	6.835	6.835	6.33	6.935	6.445	7.485	6.83	6.77	6.555	6.535	6.83	6.7	7.32	6.61	7.34	6.765	6.545	6.76
BAP1	8.42	8.76	8.26	8.3	8.43	8.79	8.93	8.33	8.49	8.55	8.58	8.66	8.97	8.33	8.43	8.91	8.42	8.42	8.58	8.32	7.96	8.05	8.42	7.33	8.5	8.32	8.09	8.45	8.74	8.56	7.89	7.63	7.81	6.53	7.89	7.72	7.84	7.89	8.26	8.21	8.21	7.99
STXBP2	9.19	9.95	9.14	9.12	9.16	8.62	9.44	9.03	9.36	9.13	9.31	8.84	9.41	8.77	9.54	9.03	8.83	9.32	8.78	9.22	8.05	8.65	8.81	8.43	9.52	9.15	8.4	9.07	8.94	9.5	7.86	8	8.2	7.59	7.86	8.62	9.06	8.18	8.51	8.39	9.41	7.8
AKAP12	2.67	2.45	2.93	2.72	3.13	2.7	2.98	3.09	2.91	2.79	3.14	3.08	2.65	2.9	2.82	3.03	3.01	3.12	3.25	2.57	3.19	3.26	2.85	3.64	3.06	3.56	2.78	2.99	3.09	2.55	2.91	3.77	3.81	3.83	2.91	3.52	3.09	3.71	3.04	3.31	2.95	3.13
TMEFF2	6.77	6.89	6.97	6.85	7.14	6.92	6.74	6.58	6.87	7.34	7.24	7.03	7.25	6.72	6.89	7.83	6.42	7.14	6.68	6.92	6.5	6.82	6.57	6.54	7.35	6.96	6.84	7.07	7.14	7.18	6.61	6.99	6.28	7.04	6.61	7.01	6.75	6.64	6.63	7.33	6.72	7.59
DNASE2	10.5	10.01	10.34	10.56	10.37	9.76	9.31	9.23	9.84	10.19	9.48	10.61	10.87	8.95	8.95	10.1	10.26	9.85	9.8	9.96	9.86	9.46	9.41	9.41	10.13	11.02	10	9.91	10.11	10.93	8.35	8.09	8.54	9.36	8.35	9.35	8.49	9.3	9.65	8.28	9.67	9.79
CBR3-AS1	14.5	14.39	14.42	14.45	14.43	14.35	14.29	14.32	14.35	14.34	14.44	14.43	14.45	14.5	14.49	14.41	14.39	14.35	14.3	14.39	14.38	14.44	14.46	14.33	14.39	14.5	14.28	14.34	14.41	14.42	14.47	14.45	14.46	14.48	14.47	14.53	14.51	14.45	14.46	14.45	14.38	14.52
SETD4	5.72	6.07	6.63	6.07	5.97	6.11	6.28	6.19	6.36	6.19	6.44	6.47	6.29	6.18	6.19	6.23	5.81	6.4	6.03	6.58	5.82	5.74	6.12	5.89	6.21	5.65	5.5	6.34	6.24	6.4	6.21	5.98	5.74	5.9	6.21	5.9	6.37	5.97	5.91	6.1	6.53	6.28
SOCS2	7.53	7.5	7.57	7.66	6.24	7.22	7.64	7.43	6.96	6.93	7.83	7.95	6.11	7.08	6.32	6.64	7.1	7.68	7.32	7.38	7.5	7.71	7.2	8.24	7.32	7.69	7.38	7.87	8.01	7.62	7.17	7.98	7.13	8.12	7.17	7.55	7.49	7.52	7.35	7.56	7.02	6.13
SOCS1	5.31	5.81	5.82	4.59	4.99	5.83	6.07	5.58	5.52	5.58	5.26	5.25	5.79	5.15	6.31	4.88	4.06	6.14	5.43	4.76	5.44	5.32	5.84	4.71	5.64	5.23	5.27	5.29	5.87	5.38	6.06	6.48	6.37	5.66	6.06	6.57	5.81	6.27	5.9	5.31	5.57	6.34
RECQL5	5.62	5.73	5.17	5.95	5.86	5.62	5.86	5.45	6.11	5.75	5.04	5.64	6.4	5.49	5.97	6.13	5.88	5.52	6.14	5.42	5.37	5.78	5.59	5.34	5.25	5.83	5.42	6.13	6.13	5.89	5.33	5.61	5.69	4.82	5.33	5.45	5.39	5.58	6.18	5.79	4.92	5.68
ESR2	7.67	6.9	7.43	7.34	7.81	7.08	7.34	7.76	7.47	6.71	7.62	7.34	6.77	7.5	6.7	6.71	6.74	7.49	6.64	7.23	6.8	7.22	7.58	7.57	7.29	6.89	7.28	7.45	7.04	7.26	7.94	7.1	8.23	7.56	7.94	8.88	8.84	7.7	8.41	7.18	8.13	8.01
CEP170B	6.04	6.15	5.38	5.44	5.93	6.44	6.15	5.83	6.37	5.87	5.65	5.89	6.25	4.9	5.7	5.73	5.76	5.84	5.7	5.24	5.61	5.64	5.5	5.63	6.59	6.17	5.57	6.02	6.19	6.12	5.74	5.44	5.32	6	5.74	6.04	5.73	6.91	6.26	6.56	6.8	5.84
NEMP1	4.21	4.79	3.96	3.86	3.74	4.52	4.01	3.65	4.17	3.56	4.15	4.1	4.15	3.9	3.98	4.04	3.53	4.62	4.05	3.92	4.44	4.14	3.98	3.84	4.24	4.2	5.29	4.21	4.03	4.11	4.01	4.94	4.41	4.65	4.01	3.98	4.31	4.55	4.37	3.93	3.51	4.24
ASTN1	5.93	5.8	6.32	5.5	5.63	6	5.93	6.08	6.26	5.81	5.97	5.82	5.25	5.8	5.09	5.94	6.11	5.82	6.5	5.93	5.89	6.16	5.94	6.42	6.06	5.84	6.06	5.95	6.19	5.87	6.14	6.13	5.66	6.12	6.14	5.93	5.78	6.02	5.21	6.3	6.38	5.79
FCHO1	4.35	4.46	4.46	4.33	4.39	4.12	4.19	4.99	4.4	4.35	4.79	4.12	4.16	4.46	4.14	4.29	3.99	4.76	3.54	4.48	4.44	4	4.67	4.54	4.87	4.49	4.51	4.42	4.8	4.52	4.66	4.05	3.83	4.22	4.66	4.2	4.41	3.89	3.99	4.49	4.6	4.05
TCF20	5.87	6	5.7	5.95	5.66	5.97	5.9	5.85	5.61	5.7	5.93	6.05	5.5	5.81	5.7	5.9	6.3	6	6.53	5.65	6.03	6.2	6.07	6.45	6.17	6.18	6.09	5.8	5.98	5.92	6.4	5.97	6.1	6.05	6.4	6.25	5.49	6.03	6.2	6.25	6.09	6.11
CUX2	6.31	6.57	5.92	6.95	6.97	5.97	6.22	6.73	7.03	6.37	6.16	7.06	7.18	6.91	6.93	7.26	5.79	6.36	6.12	6.7	6.06	6.15	5.89	4.71	6.32	5.49	6.61	6.31	5.95	6.77	6.34	5.26	5.86	5.31	6.34	5.63	6.42	6.09	6.16	5.39	5.61	5.55
PCDH7	2.44	3.46	2.66	2.76	2.7	2.81	2.5	2.73	2.62	2.61	2.96	2.81	2.69	3.02	2.5	3.89	2.89	2.33	2.89	2.43	3.13	2.62	2.52	3.46	2.68	2.72	2.25	2.97	2.69	2.21	2.69	2.44	2.82	3.17	2.69	2.64	2.89	2.35	2.58	2.48	2.76	3.21
USH1C	5.33	4.96	5.65	5.47	5.43	5.79	5.62	5.8	5.43	5.71	5.71	5.99	5.51	5.9	5.72	5.3	5.63	5.41	5.8	5.66	5.83	6.03	5.68	6.1	6.09	5.59	5.7	5.59	5.97	5.67	5.12	6.53	5.63	6.1	5.12	5.34	5.06	6.13	5.94	5.64	5.46	5.64
FGF18	7.13	7.95	7.23	7.45	7.03	7.45	6.91	7.07	7.18	7.47	7.22	6.94	7.39	7.12	7.81	7.55	6.87	7.23	7.7	7.4	7.23	7.29	7.28	7.26	7.66	6.75	7.15	7.32	6.81	7.34	7.33	7.08	6.44	6.54	7.33	6.87	7.18	7.27	6.98	7.24	7.63	7.05
TRAFD1	2.77	2.56	2.68	2.15	2.88	2.52	2.76	3.33	3.19	2.48	3.91	2.8	2.36	2.91	2.64	3.71	3.09	2.71	2.98	2.68	3.7	2.94	2.88	2.93	3.55	2.83	3.13	3.4	2.71	2.35	3.43	2.95	2.78	2.95	3.43	3.8	3.2	3.57	2.62	2.87	3.08	3
TP53TG1	3.15	2.5	2.69	2.58	2.45	2.71	2.78	3.03	3.43	3.24	2.44	2.52	2.53	2.08	2.28	2.29	2.99	2.18	2.65	2.67	2.23	2.42	3.08	3.04	2.51	2.56	2.65	2.88	2.68	2.78	3.05	2.32	3.31	2.57	3.05	2.68	2.47	2.51	2.79	2.42	2.58	2.61
SCARA3	4.48	5.04	5.36	4.97	4.34	4.7	4.72	5.05	5.64	4.87	5.76	5.09	4.61	4.85	4.29	4.72	5.05	3.99	4.61	5.26	4.9	5.18	5.22	4.78	4.97	5.46	4.53	4.7	4.99	4.9	5.96	5.24	5.69	5.07	5.96	4.89	5.29	4.66	5.17	4.05	5.03	5.15
ZHX3	7.96	8.24	8.58	8.76	9.22	7.97	8.35	8.27	6.91	8.56	8.79	8.72	8.55	8.66	9.36	9	8.07	9.13	8.59	8.34	7.92	8.93	8.36	7.94	8.37	8.46	8.36	8.28	7.91	9.08	7.72	8.61	8.42	8.65	7.72	7.61	8.6	7.99	7.64	8.62	7.17	8.91
SGSM2	5.87	5.65	6.25	6.01	5.95	6.18	6.2	6.14	5.8	6.22	6.66	6.08	5.8	6.06	5.64	5.95	6.11	6.42	6.53	6.1	6.78	6.64	6.23	6.53	7.03	6.63	6.52	6.2	6.93	6.06	6.33	6.88	6.68	6.94	6.33	6.55	6.4	6.69	6.47	6.79	6.64	6.74
ZZEF1	7.03	6.58	6.82	6.43	6.79	6.72	6.5	6.73	6.95	6.76	6.49	6.23	7.06	6.5	7.11	7.02	6.84	6.54	6.36	7.15	6.27	5.93	6.92	6.39	6.56	5.89	6.53	6.54	6.64	6.85	6.54	5.65	6.24	5.65	6.54	5.9	6.49	6.11	6.44	6.67	6.62	5.63
TET3	6.69	6.49	6.88	6.87	7.4	6.65	6.73	6.91	6.98	7.46	6.72	6.55	7.64	6.97	6.97	6.81	6.33	6.84	6.54	7.25	6.57	6.55	6.67	7.28	6.65	7.7	6.32	6.69	6.27	7.86	6.35	6.42	6.49	6.15	6.35	6.6	7.17	6.68	6.41	6.85	6.66	6.84
TTI1	6.8	6.69	6.69	6.99	7.65	6.64	6.87	6.99	7.6	7.64	7.04	6.7	7.87	7.39	7.24	7.09	6.39	6.07	5.91	6.89	6.15	6.3	6.57	6.2	6.89	8.11	6.74	6.11	6.38	8.06	6.65	6.1	6.03	6.31	6.65	6.26	6.92	6.44	6.23	6.95	6.55	6.62
RRP8	4.91	5.72	5.03	5.15	4.82	4.685	5.2	5.215	7.18	4.72	5.41	5.475	4.915	4.62	4.705	5.325	5.38	4.045	4.945	4.655	6.61	4.7	4.805	5.45	5.935	5.6	5.46	5.36	4.915	4.775	5.675	5.42	5.515	5.64	5.675	5.545	4.66	4.875	5.475	5.055	4.62	6.055
SRGAP3	7.15	6.49	6.66	6.42	6.41	5.7	5.71	6.02	5.92	6.72	6.8	7	6.42	6.5	6.28	5.75	5.96	7.01	5.94	6.34	5.44	6.47	6.39	6.36	6.65	5.84	5.41	6.1	6.12	6.99	6.54	5.69	6.64	6.48	6.54	6.88	7.26	6.04	6.15	6.5	6.84	6.25
AP5Z1	8.26	8.1	8.035	8.095	8.125	9.075	8.46	8.545	8.485	8.06	8.16	7.7	8.095	7.735	8.63	8.34	7.8	8.215	8.135	7.96	7.975	8.06	8.13	7.99	8.13	7.625	8.87	8.025	8.48	8.005	8.2	7.995	8.42	7.87	8.2	7.915	8.21	8.12	7.655	7.975	7.735	7.875
HSPA12A	8.37	7.61	8.13	7.09	8.21	8.05	7.31	7.37	7.04	7.84	7.29	7.98	7.95	7.26	8.06	7.61	6.95	7.93	6.43	7.56	6.85	8.92	6.98	7.88	6.98	6.53	7.03	7.58	7.07	8.02	7.36	7.33	6.17	6.15	7.36	6.9	7.89	7.03	7.11	6.63	7.54	7.29
SEC14L5	5.08	5.11	4.6	4.95	4.79	5.22	5.07	5.37	4.83	4.82	4.75	4.83	4.42	5.22	4.31	4.68	4.82	5.42	5.35	4.57	5.62	4.83	4.38	6.42	5.13	4.91	5.43	4.84	4.97	4.99	4.53	5.21	5.29	4.96	4.53	4.31	4.48	4.85	4.49	4.59	4.9	4.52
CDC5L	7.47	8.09	7.85	7.82	8.12	8.33	8.05	8.14	8.37	8.3	8.08	8.18	7.98	7.71	8.49	8.44	7.62	7.73	7.69	8.29	7.54	7.97	8.05	7.73	8.17	8.06	7.15	8.18	8.4	7.94	8.26	8.18	8.34	8.39	8.26	8.15	8.31	7.55	7.68	8.22	7.8	8.18
PCNX2	3.19	2.83	2.74	3.3	2.85	2.87	3.88	3.58	3.05	3.14	3.27	2.75	2.76	3.28	3.34	3.98	3.05	3.14	2.87	3.05	3.36	2.85	3.34	3.61	2.58	2.98	2.61	2.84	2.92	2.51	3.42	4.05	3.76	3.08	3.42	2.58	2.89	2.72	2.7	2.8	3.23	2.7
PREPL	5.96	6.36	6	6.42	6.27	6.03	6.35	7.24	7.11	6.53	6.94	6.64	6.37	6.98	6.57	6.77	6.87	6.29	7.26	6.88	7.05	6.13	6.3	6.8	6.7	5.98	7.26	6.44	7.07	6.78	7.74	6.84	7.51	7.19	7.74	6.69	7.41	7.11	6.86	6.09	5.84	7.05
NEDD4L	8.04	7.77	8.34	7.96	7.55	7.82	7.71	8.14	8.21	7.97	8.24	8.03	7.65	8.3	7.47	7.5	7.7	8.17	7.46	8	7.98	7.82	8.03	8.34	7.94	8.19	7.51	7.87	8.35	7.98	8.07	8.11	7.91	8.45	8.07	8.04	7.88	8.55	8.1	8.06	7.96	7.81
SIPA1L1	8.5	8.84	8.89	9.2	9.78	9.25	9.07	9.07	8.58	8.79	9.15	8.81	8.74	9.35	9.36	8.76	8.71	9.01	8.62	8.83	9.1	9.28	9.63	8.78	9.23	9.22	8.66	8.64	8.28	8.98	9.17	9.74	9.27	9.17	9.17	9.04	9.26	9.1	8.53	9.46	9.3	9.11
SLC25A44	3.68	4.02	3.9	3.58	3.87	4.13	3.7	3.83	3.74	3.97	3.84	4.1	4.99	4.35	4.06	4.86	4.23	3.62	4.74	3.97	5.22	4.22	4.28	4.86	4.2	4.45	4.65	4.1	4.58	3.74	4.42	5.27	5.43	4.19	4.42	5.19	4.93	4.63	4.52	4.69	4.04	4.23
TTC39A	10.61	10.45	10.6	10.32	9.71	10.45	10.21	9.78	10.45	10.35	10.65	10.5	10.1	10.17	9.94	9.91	10.28	10.6	9.7	10.73	10.24	10.34	10.69	10.37	10.29	10.59	10.03	10.33	10.67	10.34	10.1	10.31	10.11	10.55	10.1	10.47	10.55	10.24	10.29	10.39	10.43	10.01
VPS13D	6.2	6.16	6.14	6.82	5.8	6.17	6.49	7.11	6.78	6.19	6.71	6.48	6.22	6.02	6.6	6.3	6.21	6.42	6.31	6.25	7.12	6.75	5.97	6.38	7.3	6.41	6.99	6.1	6.93	5.87	6.23	6.06	6.41	5.73	6.23	6.17	5.75	5.95	6.33	6.01	6.12	6.3
PDE4DIP	9.37	9.51	9.27	9.5	9.38	9.27	9.25	9.1	9.46	9.12	9.63	9.6	9.76	9.8	10.13	9.17	9.31	8.95	9.51	9.71	9.94	9.5	9.95	9.43	9.12	9.42	9.43	9.47	9.59	9.23	9.97	10.39	9.85	10.1	9.97	9.91	9.69	9.7	10.09	9.51	9.92	9.51
POGZ	6.48	4.95	6.03	5.8	6.28	4.95	4.38	5.34	5.57	5.37	5.63	4.86	6.85	6.37	7.31	5.9	5.11	6.41	5.98	5.5	6.19	5.73	5.59	5.7	5.37	5	4.97	5.32	5.14	6.21	6.75	6.53	5.75	6.27	6.75	5.97	6.73	5.36	5.85	6.39	5.86	5.95
UBR4	6.05	6.52	5.71	6.39	6.48	6.07	6.3	6.08	6.05	6.8	6.53	6.89	7.26	6.63	6.61	6.55	6.35	5.46	5.89	6.86	5.99	6.41	6.13	6.39	5.99	6.31	6.37	6.33	6.32	6.23	6.72	6.3	6.73	7.17	6.72	6	6.66	6.47	5.09	6.63	6.19	6.5
IGSF3	10.52	9.69	10.37	10.29	10.54	10.03	10.11	10.22	9.98	10.12	10.2	10.25	10.4	10.77	10.62	10.18	9.85	10.19	10.12	10	10.15	10.69	10.8	10.62	10.06	10.18	10.14	10.28	10.06	10.22	10.04	10.48	10.44	10.5	10.04	10.54	10.61	11.38	10.49	10.97	10.09	10.31
SZT2	5.22	5.04	5.98	4.78	5.09	5.48	5.66	6.17	6.01	5.25	5.77	4.86	5.05	5.37	4.83	5.09	5.67	5.75	5.59	5.52	5.75	5.76	5.38	6.06	5.55	5.96	5.3	5.71	5.95	5.49	5.43	5.54	5.74	5.75	5.43	5.89	5.23	5.72	5.43	6.74	6.01	5.8
DSTYK	6.99	7.33	7.01	7.47	7.55	6.81	7.25	7.55	6.74	7.37	7.54	7.57	7.8	6.89	7.29	7.65	7.85	7	7.6	6.71	6.85	7.33	6.99	6.93	7.19	6.96	7.54	7.25	7.34	7.32	7.36	7.63	7.64	8.21	7.36	7.34	7.35	7.39	7.49	7.17	7.17	7.79
RAP1GAP	6.13	6.55	6.35	6.21	6.03	6.13	6.13	5.76	6.19	6.67	5.69	6.21	6.45	6.17	6.23	5.91	5.74	6.55	6.58	5.65	6.02	6.23	5.97	6.39	6.43	5.59	5.9	6.18	6.59	6.23	6.01	5.07	7.05	6.43	6.01	5.89	6.35	7.2	6.9	5.91	6.92	6.27
FBXO28	7.86	7.93	8.08	7.81	7.76	6.94	7.83	7.42	7.65	7.99	8.15	7.77	8.31	7.66	8.11	7.97	7.56	7.71	7.64	8.05	7.73	7.67	8.2	7.58	7.52	7.21	7.57	7.54	7.44	7.86	8.95	7.78	7.82	7.44	8.95	8.01	8.21	7.53	7.48	7.98	7.72	7.18
NUDT4	8.96	9.08	9.06	9.39	9.67	9.01	8.82	9.2	8.84	9.13	8.77	8.6	9.34	8.81	9.23	9.97	8.97	9.46	9.5	9.23	8.91	9.33	8.89	8.64	8.93	8.95	9.46	8.98	8.91	9.43	8.78	8.56	8.64	8.17	8.78	8.28	9.01	8.91	8.41	9.21	8.6	9.47
TMEM63A	7.86	7.66	7.57	7.64	8.3	7.58	7.27	7.6	7.56	8	7.47	7.21	8.12	7.45	7.86	8.17	7.49	6.78	7.58	7.69	7.42	7.86	7.57	7.35	7.38	7.13	7.42	7.42	6.97	7.35	7.87	6.67	6.6	7.04	7.87	6.95	7.45	7.6	7.23	7.89	8.47	7.84
LINC00869	6.51	6.5	6.46	6.06	6.51	6.1	6.34	6.68	6.01	6.25	6.32	5.71	6.23	6.18	6.36	5.98	6.38	6.56	6.24	6.3	5.49	6.09	5.97	5.55	6.7	5.54	5.84	6.43	6.11	6.28	6.48	6.83	6.82	5.77	6.48	6.11	6.83	6.7	5.93	6.47	6.4	5.84
TP73-AS1	4.79	4.37	5.76	5.16	4.93	4.49	4.07	4.63	4.69	4.53	4.31	3.88	5.47	5.06	4.92	3.96	4.5	5.01	4.54	5.1	3.54	4.91	4.48	3.58	4.25	4.8	4.51	4.46	4.21	5.23	4.68	3.85	4.81	4.07	4.68	4.59	4.85	4.84	4.33	4.65	4.22	4.42
RASAL2	4.39	4.34	4.7	4.17	4.36	4.58	4.23	4.41	4.51	4.64	4.95	4.29	4.47	5	4.38	4.43	4.62	4.58	5.37	4.57	5.03	5.1	4.7	5.62	4.92	4.71	4.78	4.6	5.09	4.18	5.02	4.97	5.09	5.51	5.02	5	4.58	4.71	4.95	4.82	4.75	4.84
KIAA0509	7.59	8.11	7.54	8.18	8.49	7.6	8.03	7.65	7.5	8.11	7.95	7.97	8.2	8.56	8.4	8.05	7.91	6.93	7.88	7.97	7.35	8.15	7.88	7.29	8.08	8.18	7.62	7.35	7.58	8.23	8.28	6.97	7.84	7.48	8.28	7.76	7.87	7.81	7.66	7.42	7.29	7.55
MASP2	5.54	5.78	5.43	6.1	5.37	5.41	5.95	6.09	5.44	5.74	5.67	6.24	5.74	5.73	6	6.09	6.59	5.36	6.4	5.32	5.95	6.03	5.61	6.13	5.66	5.64	6.52	6	6.3	5.2	5.95	6.26	6.92	6.49	5.95	6.54	6.43	7.97	6.87	6.05	6.32	6.78
GRB7	3.82	3.86	3.75	4.03	3.23	3.62	3.7	3.51	3.85	3.79	4.29	4.02	3.86	3.31	3.81	3.44	3.83	4.35	3.89	3.51	3.85	3.74	3.72	4.35	4.19	4.15	3.79	4.02	3.92	4.17	3.57	4.32	3.78	4.02	3.57	3.9	3.79	4.02	4.12	3.7	3.81	5.34
PAX4	3.94	6.04	4.26	5.02	4.49	5.25	4.68	4.1	5.16	3.93	4.56	4.71	4.51	4.41	4.47	4.48	4.82	3.66	4.39	4.6	5	4.29	4.43	4.69	3.9	4.06	4.78	4.67	5.07	4.41	4.65	4.97	4.87	4.28	4.65	3.63	4.52	4.92	4.39	4.52	4.56	4.36
UBC	4.66	4.74	5.23	5.21	4.94	5.4	5.07	5.47	5.32	5.28	5.17	5.1	4.92	4.96	5.31	5.08	4.95	4.58	5.46	5.25	5.04	5.35	5.01	5.67	5.82	5.52	5.43	5.09	5.51	4.84	5.16	5.33	5.49	5.33	5.16	5.12	5.19	5.34	4.98	4.41	4.69	5.05
RNGTT	3.945	4.275	3.78	4.055	3.96	4.44	4.255	4.35	4.335	4.07	3.77	4.07	3.565	3.875	3.375	4.05	4.385	3.83	3.77	4.135	4.045	4.43	4.245	4.375	4.075	4.59	4.195	4.21	4.15	3.765	4.365	3.66	4.22	3.74	4.365	4.43	4.155	4.175	3.74	4.2	4.195	4.005
CPNE6	5.31	4.85	5.33	4.51	4.2	4.86	4.67	4.73	4.06	4.93	4.61	4.65	4.04	4.62	4.41	4.36	4.12	5.93	5.32	4.16	4.75	5.05	4.86	5.67	4.88	5.19	4.65	4.82	5.77	5.35	5.07	6.09	5.15	5.65	5.07	5.71	4.88	4.72	4.55	5.66	4.42	4.66
MMP16	4.4	4.51	4.57	4.13	4.24	4.36	4.29	4.22	4.34	4.29	4.57	4.44	4.68	4.73	4.49	4.48	4.26	4.32	4.33	4.45	4.94	4.46	4.36	4.56	4.88	4.63	4.11	4.42	4.74	4.51	4.46	4.72	5.02	4.82	4.46	4.25	4.51	4.75	4.91	4.49	4.45	4.71
MAP3K7	3.73	3.03	4	3.77	3.94	3.92	3.5	3.79	3.95	4.03	3.96	4.09	3.66	4.35	3.89	3.41	3.81	3.78	4.72	3.81	3.6	4.17	4	4.84	4.42	3.92	3.94	4.18	4.21	3.9	3.55	3.69	4.37	4.53	3.55	4.5	4.13	4	3.77	4.14	4.16	4.07
KLRD1	3.31	3.01	3.46	3.28	3.06	3.25	3.45	3.25	3.43	3	3.49	3.57	2.79	3.42	3.62	3.17	3.17	3.31	4.03	3.71	3.77	4.09	3.49	3.8	3.5	3.79	3.73	3.45	3.45	3.2	3.17	3.79	3.73	4.22	3.17	4.01	3.42	3.48	3.34	3.54	3.12	3.68
B3GAT3	12.19	12.17	12.34	12.45	12.4	12.28	12.17	12.2	12.24	12.19	12.13	12.16	12.44	12.06	12.21	11.9	12.1	12.42	11.95	12.23	11.71	11.89	11.98	11.78	12.19	12.17	12.09	12.25	11.69	12.54	12.15	11.61	11.7	11.82	12.15	12.29	12.12	12.48	12.42	12.09	12.14	11.96
GHITM	5.85	5.29	6.02	5.52	6.23	5.56	6.06	5.62	5.54	5.65	4.95	5.49	5.51	5.1	5.25	5.15	4.92	5.66	4.9	5.96	5.31	4.76	5.96	6.57	4.67	5.6	5.93	5.69	4.89	5.81	5.86	5.04	4.87	5.72	5.86	5.12	5.32	5.55	5.71	5.45	6.19	5.66
TP63	4.06	3.91	4.32	4.15	4.27	4.05	4.32	4.11	4.32	4.36	4.12	4.42	4.14	4.36	4.49	4.31	4	4.18	4.06	4.27	4.87	4.94	4.44	4.73	4.74	4.45	4.04	4.3	4.48	4.2	4.54	4.43	4.91	5.02	4.54	4.93	4.31	4.88	4.5	4.15	4.21	4.65
WDR1	3.6	3.59	3.68	3.35	3.42	3.53	3.6	3.36	3.69	3.57	3.67	3.47	3.45	3.69	3.84	3.39	3.39	3.54	3.92	3.59	3.8	3.71	3.52	4.03	3.87	3.81	3.76	3.5	3.9	3.52	3.99	4.04	4.27	4.14	3.99	3.97	3.48	3.94	3.91	3.92	3.36	3.89
PRRC2B	8.02	7.47	8.02	7.81	7.86	7.75	7.75	7.97	7.77	7.68	7.25	7.37	7.54	7.45	7.35	7.2	7.11	7.98	6.99	8.06	6.85	7.14	7.74	6.75	7.92	7.54	7.09	7.7	6.9	8.05	7.47	6.71	6.59	7.16	7.47	7.08	7.47	7.26	6.62	7.26	7.77	7.41
SPAG9	5.59	5	5.68	5.3	4.97	5.21	6.12	4.88	4.45	5.37	4.39	4.45	5.61	4.88	4.31	4.26	4.42	6.17	3.9	4.6	3.5	4.56	4.11	5.36	4.9	4.17	4.91	5.33	5.21	5.51	3.89	4.27	4.35	4.43	3.89	3.53	3.76	4.61	4.05	4.17	3.86	4.15
ADCY9	6.6	6.26	6.6	6.61	6.47	6.59	6.11	6.72	6.57	6.76	6.3	6.52	7.22	6.37	6.7	6.59	6.33	6.73	6.39	6.61	6.08	6.23	6.89	5.82	7.02	6.46	5.51	6.55	6.65	6.76	6.31	6.83	6.06	6.55	6.31	6.02	6.66	6.21	5.76	6.25	6.78	6.05
ARHGEF18	7.85	6.94	7.29	7.35	7.69	7.12	6.09	6.47	6.52	7.38	6.63	6.49	7.28	7.18	7.58	6.94	6.45	6.97	6.98	6.96	6.23	6.73	7.33	6.51	7.05	6.54	6.88	6.79	6.08	7.67	6.97	6.67	6.45	6.49	6.97	6.63	7.33	6.81	6.61	6.39	6.91	6.84
WSCD1	2.39	3.08	2.72	2.6	3.33	3.24	3.89	2.97	3.11	3.06	3.26	3.67	3.24	3.51	3.47	4.54	3.36	3.22	3.74	3.31	3.46	2.95	3.52	3.66	3.35	3.65	3.92	3.03	3.36	3.14	3.3	3.97	3.72	3.47	3.3	3.44	3.04	4.06	3.35	2.96	3.01	3.54
ERAP1	8.62	7.86	8.63	8.76	8.89	8.21	7.6	7.65	8.36	8.33	7.67	7.58	8.82	7.72	7.95	8.29	7.74	8.79	7.49	8.06	7.01	8.32	7.94	7.56	8.49	7.68	6.77	8.26	7.38	9.07	7.86	6.64	6.57	7.46	7.86	7.51	7.72	7.51	6.99	8.16	8	8.22
C2CD5	7.97	7.32	7.77	7.83	8.04	7.36	7.44	6.48	7.42	7.74	7.36	7.1	8.51	7.58	8.14	7.55	6.74	7.41	6.84	7.44	6.67	7.33	7.79	6.61	6.8	6.93	7.13	7.26	6.84	7.84	7.17	6.76	6.92	6.12	7.17	6.72	7.88	7.07	6.73	7.38	7.16	7.05
PRPF4B	9.02	9.09	9.16	9.32	9.53	9.17	8.72	8.71	8.82	9.2	9.33	9.71	9.72	9.4	9.11	8.63	9.34	8.88	9.1	9.2	9.45	9.05	9.25	8.91	9.14	9.22	8.55	8.98	9	9.27	9.25	9.2	9.73	9.23	9.25	9.43	9.45	9.98	9.48	9.5	9.33	9.23
RASA4	7.68	8.02	7.95	8.31	9.07	8.49	7.75	8.07	7.92	8.42	8.25	8.67	9.12	8.48	9.14	9.51	8.76	7.41	8.53	8.41	7.92	8.49	7.91	8.23	8.62	8.6	8.5	8	8.55	8.5	8.41	9.02	8.31	7.97	8.41	8.55	8.47	8.55	8.3	8.38	8.19	8.2
NBEAL2	8.93	8.52	9.05	8.88	9.12	8.77	8.53	8.83	9.25	8.9	8.81	8.83	9.42	8.93	9.52	9.13	8.31	8.87	8.51	8.99	8.57	8.94	8.61	8.35	8.96	8.38	9.03	9.56	8.94	8.9	9.62	8.96	9	8.27	9.62	9.23	9.77	8.74	9.57	9.47	9.36	8.77
WDR7	5.4	5.61	5.43	6.28	5.3	4.98	4.94	5.69	5.55	4.96	5.75	5.66	5.74	6.13	6.08	5.39	4.88	4.18	5.13	5.5	5.1	5.33	5.34	5.57	6.08	5.65	4.28	5.37	5.32	5.41	6.51	4.87	5.39	4.98	6.51	6.33	6.56	4.02	5.93	5.42	5.47	5.49
SFI1	6.4	7.15	6.32	7.01	6.13	6.66	7.46	7.3	6.97	6.62	6.77	7.1	6.37	6.81	6.07	6.82	7.7	6.16	6.37	6.53	6.81	7.04	6.31	6.65	6.2	7.12	6.72	6.62	7.18	6.51	6.72	6.98	7.38	6.84	6.72	6.74	6.66	8.29	7.67	6.81	7.47	6.43
ZNF862	9.91	10.37	9.87	9.97	10.27	9.95	9.95	9.73	10.27	9.93	9.93	10.02	10.34	10.38	10.62	9.89	9.58	9.62	9.63	10.03	9.27	9.93	10.04	9.47	9.97	9.69	9.58	9.98	9.76	9.8	10.04	9.68	9.26	9.49	10.04	9.82	10.01	9.53	10.07	9.56	10.09	9.74
MGRN1	6.92	6.82	6.62	6.97	7.1	6.87	6.77	6.48	6.67	6.89	6.32	7.11	7.92	7.21	7.49	7.12	6.84	6.37	6.84	6.85	6.73	6.3	6.8	6.78	5.92	6	6.32	6.74	6.16	6.91	6.6	6.69	6.53	5.94	6.6	6.61	7.11	6.3	6.79	6.21	7.12	6.13
SIPA1L3	7.95	8.18	7.5	7.11	6.83	7.04	8.04	5.73	6.22	7.47	7.72	6.63	7.34	7.48	7.27	8.2	6.35	7.22	6.38	7.58	6.51	7.12	7.25	7.26	5.94	6.3	7.27	6.95	6.2	7.85	7.54	6.82	6.62	6.32	7.54	7.13	7.18	6.15	6.23	7.4	7.02	6.1
ZFC3H1	4.72	4.43	4.58	4.52	4.65	4.85	4.85	5.01	4.56	4.54	4.93	4.48	4.75	4.65	4.63	4.49	4.55	5.1	5.09	4.83	5.01	5.21	4.8	5.36	5.14	4.63	4.99	5.05	5.04	5.03	4.45	5.12	4.78	5.27	4.45	5.11	5.24	5.31	4.88	5.26	4.62	4.84
ADGRB3	6.49	7.02	6.14	7.24	7.46	6.68	7.97	6.52	6.71	7.38	6.88	7.17	7.68	6.91	8.44	7.71	6.87	5.92	6.66	6.91	6.28	6.63	7.07	5.64	6.93	6.02	6.45	7.46	6.44	6.91	6.88	6.17	6.45	6.18	6.88	7.36	7	7.96	6.69	7	7.18	6.25
FNBP1	5.43	5.91	5.35	5.66	5.745	6.21	6.11	6.115	5.885	5.62	6	5.5	5.885	6.08	7.055	5.605	5.085	6.36	6.005	6.145	5.67	5.83	6.925	5.34	6.08	5.485	6.325	6.1	6.36	5.69	6.045	6.165	5.56	6.04	6.045	6.3	5.855	7.41	5.685	6.12	6.165	6.465
ZNF500	6.72	7.09	7.32	7.01	7.26	6.93	6.91	7.11	6.96	7.09	6.64	7.08	7.89	7.29	7.46	7.63	6.49	8.37	6.7	7.57	6.43	6.83	7.59	6.85	7.73	6.95	6.19	7.73	7.12	7.57	6.95	6.38	6.53	7.02	6.95	6.64	7.77	6.33	6.57	7.11	6.58	6.99
PCLO	8.3	8.63	7.53	7.9	8.08	8.08	8.5	8.55	8.11	8.62	8.43	8.29	8.12	7.58	8.1	9.13	8.97	9.03	9.2	8.07	8.49	9.19	7.83	8.67	8.54	8.6	8.7	8.19	8.69	8.1	8.73	8.61	8.53	8.58	8.73	8.51	8.45	8.55	8.47	8.3	8.84	8.76
AQR	6.87	7.62	6.25	6.87	7.56	7.32	6.71	6.65	6.95	6.76	7.07	7.14	7.09	6.99	6.95	7.17	7.31	6.31	7.22	6.84	7.1	6.84	6.93	6.7	7.1	7.42	7.33	6.83	7.03	7.04	7.21	7.44	6.71	7.25	7.21	6.85	7.04	6.96	7.21	6.91	7.48	6.82
MAST3	8.22	8.34	7.94	8.35	8.21	8.22	8.19	8.67	8.07	8.31	8.13	8.32	8.52	8.19	8.44	8.1	7.99	9.02	7.75	8.26	7.16	7.91	8.09	6.72	8.02	7.74	8.24	8.16	7.92	8.28	7.9	7.27	7.37	7.2	7.9	7.6	8.07	6.36	7.36	8	8.06	7.47
CCDC144A	2.77	2.57	2.45	2.68	2.46	2.5	2.5	2.97	2.68	2.45	2.62	2.48	2.46	2.45	2.43	2.69	3.09	2.35	2.62	2.53	2.54	2.67	2.26	3.25	2.8	2.69	3.05	2.49	2.67	2.5	2.73	3.62	3.08	3.27	2.73	3.03	3.27	2.52	2.52	2.68	2.68	2.84
ATP10A	7.29	7.32	7.46	6.64	7.08	7.28	7.8	7.05	7.52	7.1	6.76	6.63	7.9	7.27	7.32	6.94	6.58	7.33	6.44	7.52	7.39	5.97	7.06	6.83	6.64	7.04	7.33	7.09	6.62	7.22	6.61	5.91	6.24	6.83	6.61	6.57	6.68	5.89	5.76	6.15	6.6	6.51
OPA1	3.48	3.33	4.41	3.64	3.56	3.56	4.19	3.49	3.22	3.47	3.15	3.33	3.4	3.8	3.54	3.59	3.9	3.43	3.35	3.69	2.97	3.05	3.36	3.93	4.23	3.66	4.32	3.9	3.94	3.74	3.78	3.81	4.13	4.51	3.78	4.08	3.72	3.96	3.26	3.73	3.44	3.26
FAM189A1	6.84	7.19	7.91	7.51	7.38	6.86	6.34	7.52	6.97	7.26	7.21	7.23	7.58	7.34	8.22	8.17	7.75	6.26	7.78	6.37	7.61	8.1	7.51	6.58	6.86	6.96	7.53	7.03	7.78	7.04	7.28	7.32	7.79	7.52	7.28	6.94	7.46	7.8	7.72	7.77	7.17	7.87
ZNF451	5.11	5	5.2	5.21	5.29	5.1	4.89	5.38	4.77	5.23	5.26	4.91	5.1	4.72	5.32	4.75	5.24	5.42	5.07	5.33	4.56	5.08	5.15	5.1	4.9	5.24	5.19	5.42	5.07	4.98	5.19	5.3	5.31	4.57	5.19	5.11	5.33	5.35	5.21	5.14	5.36	4.6
ZCCHC14	6.95	5.98	6.67	6.93	7.1	6.53	6.41	6.29	6.23	6.68	6.74	6.34	7.01	6.51	7.03	6.48	6.36	6.65	6.57	7.31	6.07	6.59	6.96	6.71	6.78	6.42	6.6	6.65	6.01	6.57	5.71	6.95	6.57	6.19	5.71	6.18	6.92	6.54	6.52	6.21	6.41	6.66
ARAP2	3.28	3.4	3.05	3.21	3.03	3.44	3.42	3.5	3.28	3.23	3.87	3.41	3.25	3.27	3.54	3.59	3.71	3.36	3.96	3.48	3.9	3.87	3.32	3.49	3.47	3.81	3.51	3.35	3.84	3.28	3.27	3.52	3.97	3.66	3.27	3.91	3.09	4.02	3.83	3.27	3.47	3.82
CEP68	3.48	3.72	3.75	3.54	3.6	3.84	3.79	4.02	3.68	3.86	4.11	3.97	3.88	3.77	3.78	3.42	3.78	3.96	4.64	3.8	4.24	4.25	4.09	4.81	4.23	3.86	4.02	3.9	3.74	3.65	3.94	3.96	4.44	3.87	3.94	3.98	4.06	4.04	3.92	4.29	3.73	3.8
DLG5	8.07	8.07	7.88	8.08	8.05	8.02	7.7	7.76	8.18	7.81	7.66	8.22	8.13	8.09	8.29	8.04	8.4	6.93	8.23	7.84	8.66	8.36	7.89	8.2	7.76	7.99	8.6	8.08	8.15	7.8	8.22	8.76	7.94	8.13	8.22	8.25	8.4	8.71	8.3	8.17	8.4	8.38
KIAA0586	6.01	7.39	6.06	6.75	6.79	6.95	6.39	7.05	5.76	7	6.69	6.63	7.05	6.54	7.79	7.68	7.49	6.3	7.54	6.42	6.52	7.37	6.68	6.09	7.22	7.37	6.52	7.1	6.06	6.68	5.88	6.52	5.9	6.7	5.88	6.28	5.82	7.27	6	6.06	6.38	6.32
PIP5K1C	7.83	7.36	7.08	7.01	7.38	6.69	7.12	7	6.85	7.14	6.84	6.95	7.61	7.33	7.82	6.66	6.74	6.93	6.2	7.08	6.49	6.88	7.12	6.37	6.61	6.01	6.4	7.2	6.66	7.2	7.02	6.67	6.73	6.83	7.02	6.52	7.56	6.66	6.64	6.76	7.22	6.1
MED13	7.02	6.82	7.31	8.14	7.84	7.05	6.74	7.08	6.74	7.49	7.46	7.2	7.96	7.55	8.53	7.12	6.59	7.25	6.55	7.76	6.56	7.05	7.33	7.68	6.71	7.08	6.03	7.21	6.53	7.77	7.63	7.32	6.87	7.81	7.63	6.77	7.37	7.07	6.33	6.9	7.41	6.74
SMC5	6.96	7.86	7.22	7.19	7.77	7.28	7.93	7.54	7.48	6.87	6.76	7.39	8.49	7.04	7.28	8.35	8.13	6	7.26	7.8	8.22	6.79	7.08	7.27	7.09	7.77	7.92	7.53	6.52	7.04	6.91	7.09	7.32	6.14	6.91	6.53	6.83	7.39	6.89	7.25	7.18	7.25
KDM1A	8.82	9.55	9.26	9.32	9.03	9.04	9.36	9.34	9.49	9.26	9.63	9.65	9.32	9.35	9.31	9.14	9.16	8.89	8.94	9.43	9.11	9.19	9.09	8.98	8.9	8.61	9.34	8.99	9.22	9.16	9.49	9	9	8.91	9.49	9.14	9.24	9.26	9.25	8.85	9.41	9.38
PACS2	9.31	9.04	8.83	9.43	8.77	9.16	8.94	8.88	9.21	9.23	8.76	9.22	9.25	9.01	9.03	8.9	8.57	9.25	8.79	9.32	8.84	8.87	9.17	8.94	9.27	9.22	8.81	9.21	8.68	9.11	9.16	8.75	8.3	8.79	9.16	8.85	8.9	8.6	8.6	8.64	9.4	8.74
PHLPP1	5.28	5.68	4.93	5.33	5.65	5.25	5.17	5.31	5.81	5.14	5.27	5.41	6.25	5.54	5.82	5.84	5.48	5.4	5.85	5.39	5.27	5.34	5.45	5.95	5.08	5.43	5.8	5.15	5.31	5.32	5.52	5.7	5.17	4.78	5.52	5.36	5.09	6.08	5.74	5.66	5.45	5.34
NCDN	7.46	7.3	7.49	7.33	7.37	7.78	8.09	7.63	7.72	7.46	7.36	7.47	7.2	6.92	7.41	7.66	7.5	8.07	7.91	6.87	7.29	7.64	7.27	8.12	7.85	7.39	7.53	7.53	7.67	7.43	7.38	7.75	7.65	7.45	7.38	7.29	7.39	7.78	7.78	7.82	7.5	7.56
LARGE1	8.39	8.63	8.86	8.75	8.69	8.63	8.67	8.48	8.45	8.52	8.33	8.64	8.42	8.32	8.55	8.71	8.61	8.64	8.21	8.6	8.34	8.47	8.37	8.2	8.32	8.46	8.48	8.55	8.41	8.34	8.22	8	8.36	8.21	8.22	8.5	8.46	8.31	8.2	8.31	8.51	8.47
AURKB	7.29	7.55	7.16	7.43	7.21	7.51	7.54	7.47	7.68	7.36	7.53	8.05	7.92	7.6	7.84	8.59	8	6.48	7.35	7.51	7.86	7.24	7.45	6.1	6.23	7.23	7.34	7.25	7.19	7.44	6.9	6.85	7.73	6.26	6.9	7.62	6.92	7.16	7.79	7.45	7.65	7.4
CELSR3	6.71	6.45	6.57	6.4	6.59	6.53	6.39	6.59	6.69	6.43	6.51	6.2	7.19	6.42	6.51	6.03	6.49	6.27	6.14	7	6.19	6.02	6.92	5.34	6.2	5.59	6.4	6.61	6.95	6.28	6.59	6.01	6.29	5.44	6.59	6.01	6.64	6.09	6.4	6.43	6.39	6.23
SLIT1	5.21	5.46	5.3	5.16	5.32	5.72	5.38	5.63	5.22	5.1	5.28	5.13	5.61	4.95	5.35	5.42	5.02	5.46	5.5	5.47	5.38	5.29	5.37	5.23	5.39	6.1	5.13	5.48	4.96	5.46	5.17	5.06	5.63	5.27	5.17	5.6	5.81	4.99	5.34	5.62	5.53	5.37
SLIT3	7.07	7.09	6.64	7.37	7.65	7.32	7.25	7.74	7.38	7.3	7.25	7.6	8.23	7.85	7.87	8.02	6.82	6.68	7.42	7.6	7.35	7.59	7.16	7.15	6.73	6.75	7.9	7.5	7.28	7.26	8.11	7.47	8.18	6.93	8.11	7.61	7.97	7.44	7.33	7.06	7.7	8.28
MEGF8	6.13	5.96	6.02	6.38	6.1	6.37	6.56	5.94	6.05	5.92	6.15	5.72	5.82	5.74	5.77	6.64	6.51	6.51	7	6.28	6.48	6.73	6.49	6.46	5.93	5.82	6.69	6.49	6.49	6.06	6.37	6.84	6.51	5.03	6.37	5.97	6.11	6.06	6.28	6.43	6.19	6.45
CACNA1G	5.6	4.55	4.77	4.82	5.3	5.33	4.92	5.02	5.07	5.06	4.31	4.94	5.29	5.02	5.37	5.27	4.33	5.34	4.44	5.24	4.65	4.5	4.64	3.95	5.06	4.76	5.3	4.58	4.59	5.19	4.95	3.82	4.18	4.96	4.95	3.91	5.19	4.86	4.46	4.66	5.37	5.27
CDK2	3.89	3.86	4.03	3.79	3.72	4.1	4.35	3.85	3.96	3.84	3.93	3.94	3.92	3.77	3.89	3.93	3.98	4.04	4.18	3.88	4.06	4.2	3.89	4.5	3.85	3.89	4.06	4.05	4.16	4.03	3.94	3.85	4.2	4.28	3.94	4.1	3.39	4.29	4.07	4.16	3.8	4
ITPR2	3.19	3.62	3.16	3.52	3.46	3.86	3.6	4.21	3.73	4.02	3.22	3.78	4.05	3.81	3.55	4.49	3.45	4.07	4.17	3.62	3.83	4.31	3.83	4.12	3.78	3.19	4.19	3.86	4.2	3.54	3.71	3.82	3.09	3.44	3.71	3.27	2.86	4.39	3.58	3.35	3.24	3.56
IL1RL1	3.47	3.85	3.62	3.43	3.22	3.9	3.71	3.51	3.92	3.63	4.13	3.82	3.56	3.56	3.64	3.86	3.91	4.06	4.16	3.46	3.71	3.81	3.52	4.73	3.99	3.66	3.61	3.72	4.23	3.59	3.48	4.5	3.52	3.96	3.48	3.48	3.31	4.28	3.77	3.72	3.47	4.18
NAT8	6.74	7.02	6.83	7.73	7.38	6.43	7.11	7.03	6.64	6.8	7.58	6.97	7.1	6.97	6.82	6.57	6.65	6.11	6.38	7.71	6.62	6.58	7.39	6.51	6.87	6.75	6.96	7	5.92	6.76	7.08	6.13	6.39	6.44	7.08	7.04	6.92	5.89	5.97	6.64	6.43	7
MS4A6A	5.78	4.71	5.51	5.33	5.07	5.38	5.04	5.43	5.41	5.42	5.09	5.61	5.28	5.47	5.24	5.21	5.21	5.9	6.04	5.45	5.99	5.13	6.06	5.03	5.87	5.4	4.77	5.67	5.95	5.64	5.42	6	5.87	5.63	5.42	5.82	5.4	5.36	5.62	6.01	5.1	5.13
HIP1R	3.835	4.065	3.895	3.87	3.88	4.105	4.11	3.94	3.97	4.025	4.195	3.76	3.825	4.185	3.98	3.9	4.255	4.085	4.665	3.99	4.39	4.54	4.175	5.055	4.6	4.18	4.205	4	4.385	3.825	4.365	4.63	4.52	4.62	4.365	4.735	3.92	4.42	4.34	4.195	4.22	4.365
ATP8A1	5.78	5.92	5.95	5.66	6.61	5.83	5.58	6.24	5.54	6.33	5.1	6.1	5.94	6.34	5.76	6.58	6.85	6.16	6.51	5.17	6.03	5.93	5.41	6.45	5.7	6.32	6.31	6.25	5.75	5.89	6.41	5.12	5.6	5.63	6.41	5.73	5.91	6.31	5.89	6.09	6.15	5.99
FZR1	5.7	5.47	5.53	5.32	5.79	5.34	4.68	4.83	4.96	5.28	5.1	5.12	4.93	4.84	4.74	5.09	4.85	5.4	5.41	5.7	4.99	5.02	5.11	5.14	4.81	5.29	4.52	5.14	5.55	5.13	5.18	4.85	4.81	4.98	5.18	4.68	5.02	5.31	5.04	5.43	5.42	5.08
PEX10	3.885	3.46	3.56	3.215	3.555	3.565	3.33	3.415	3.715	3.52	3.75	3.335	3.48	3.22	3.21	3.045	3.555	3.435	3.415	3.18	3.57	3.465	3.225	3.785	3.385	3.875	3.405	3.43	3.46	3.61	3.515	4.11	3.725	3.89	3.515	3.925	3.08	4.3	3.475	3.685	3.83	3.525
SKAP2	7.81	7.25	7.81	7.23	7.58	7.65	7.87	7.69	7.79	7.26	7.5	6.95	6.98	7.42	7.2	7.01	7.17	7.84	7.61	7.21	7.48	7.58	7.5	7.47	7.49	7.07	7.75	7.57	7.28	7.58	7.99	7.58	7.53	7.38	7.99	7.44	7.82	7.52	7.13	7.46	7.66	7.58
ATP9A	4.08	4.15	4.27	3.98	3.72	3.89	3.82	3.96	4.31	4	4.32	4.06	4.21	3.98	3.69	3.97	3.86	4.26	3.57	3.9	4.3	4.36	4.2	4.61	4.11	4.07	4.01	4.08	4.19	3.97	3.77	4.02	4.49	4.26	3.77	4.22	4.29	4.31	4.9	4.41	3.9	4.37
N4BP1	8.64	8.62	8.78	9.1	10.03	8.68	7.49	8.42	8.2	8.77	9.43	8.96	10.17	9.57	10.21	9.57	9.04	9.09	9.01	8.72	8.86	9.7	9	8.2	8.32	8.96	8.54	8.18	9.1	9.65	8.84	9.15	9.85	9.36	8.84	8.73	9.23	8.49	8.94	8.9	5.83	9.27
CRTC1	9.52	9.92	9.21	8.82	8.7	8.82	9.92	9.02	9.4	9.35	8.38	8.77	9	8.14	7.92	8.92	8.77	9.47	9.26	8.9	9.01	8.22	8.11	8.62	8.85	8.39	9.17	9.04	8.76	9.14	6.17	6.78	7.57	6.91	6.17	7.27	6.59	7.47	7.27	7.79	7.71	8.56
PLXND1	6	5.86	6.155	5.665	6.28	5.9	5.925	6.085	6.1	5.93	6.01	5.925	6.01	6.16	6.185	6.03	6.16	5.98	6.755	5.895	6.01	6.785	6.18	6.385	6.135	5.77	6.365	5.95	7.18	6.18	6.425	6.405	6.38	6.305	6.425	6.275	6.56	6.84	6.4	6.69	6.445	6.715
EXPH5	4.18	4.6	5.1	5.08	4.9	4.69	4.85	5.26	4.02	4.98	4.03	5.05	4.58	4.57	4.47	4.56	4.38	4.71	4.72	4.74	4.48	4.34	4.96	4.78	5.34	4.75	5.32	4.61	4.62	5.09	5.03	4.86	5.52	3.84	5.03	4.26	5.31	4.45	4.17	4.08	4.62	5.21
PTCD1	4.75	4.67	4.73	4.41	4.88	4.75	4.86	4.9	4.08	4.87	4.86	4.72	4.48	4.7	4.69	5	4.85	5.13	4.57	4.78	5.37	4.87	4.8	5.56	5.15	4.81	5.68	4.57	5.07	4.53	5	5.81	5.6	5.63	5	5.38	4.58	5.07	5.02	5.5	4.96	4.85
PHLDB1	8.13	8.25	8.35	7.99	8.95	8.21	8.1	8.49	8.19	8.26	8.39	8.06	8.58	8.2	8.49	9.66	8.07	8.53	8.82	8.09	8.59	8.15	8.28	8.27	8.32	8.77	8.23	8.22	8.47	8.17	7.93	8.76	8.6	8.08	7.93	8.52	8.47	8.59	8.17	8.63	8.56	8.62
SWAP70	7.32	4.68	7.09	4.52	6.15	6.19	9.32	6.03	5.57	5.53	5.61	4.71	5.66	5.18	4.55	5.83	6.46	7.68	6.05	5.38	6.4	5.32	5.49	6.04	5.61	4.91	6.16	7.15	4.93	6.53	5.36	5.2	5.62	4.68	5.36	4.77	4.7	5.31	4.69	4.84	4.73	5.13
GIGYF2	7.87	7.59	8.06	8.18	7.85	7.64	7.71	7.66	7.44	7.7	7.27	7.6	7.63	7.78	7.58	7.29	7.35	7.86	7.21	8.23	7.9	7.62	7.59	7.53	7.78	7.35	7.24	7.59	7.26	7.7	7.34	6.72	7.12	7.62	7.34	7.71	7.83	7.55	7.67	7.89	7.82	7.51
MTMR4	8.84	8.84	8.88	9.39	8.7	8.33	8.43	8.58	8.96	8.74	8.65	8.78	9.32	8.78	8.81	8.61	8.64	8.29	8.15	9.21	8.79	8.3	8.84	8.42	8.89	8.49	7.91	8.76	8.65	8.76	9.09	8.42	7.52	8.46	9.09	8.72	8.94	7.65	8.33	8.68	8.83	8.35
PDS5A	7.19	7.57	7.23	7.96	8.01	7.86	8.01	7.32	7.53	7.52	7.19	7.5	7.91	7.18	7.9	8.24	9.18	6.85	7.21	7.44	7.42	7.4	7.05	6.24	6.95	7.36	7.76	7.25	7.69	7.34	6.94	6.55	6.62	6.63	6.94	7.15	7.23	7.22	7.54	7.52	6.98	6.95
SMCHD1	3.42	3.43	3.58	3.15	3.17	3.03	3.27	3.82	3.11	3.26	3.28	3.05	3.35	3.56	3.3	3.35	3.34	3.5	3.72	3.66	3.62	3.6	3.67	4	3.71	3.4	4.05	3.22	3.85	3.15	3.84	4	3.93	3.98	3.84	3.33	3.05	3.99	3.95	3.6	3.53	3.64
CRY2	8.57	8.56	8.15	8.32	7.8	8.34	8.52	8.42	8.85	8.82	8.42	8.43	8.62	7.68	7.86	8.2	7.35	9.21	8.33	8.67	8.12	7.59	7.93	7.64	8.75	8.3	8.35	8.15	8.28	8.24	7.69	7.73	7.68	8.03	7.69	7.74	7.87	7.23	7.32	8.03	8.48	8.64
DAGLA	7.6	7.44	6.94	7.56	7.55	7.07	7.08	7.8	8.41	7.17	7.47	7.91	6.66	7.49	7.57	7.46	7.72	7.39	8.34	7.51	8.72	8.32	7.79	8.53	8.13	8.19	8.62	7.48	7.8	7.21	8.92	9.13	9.09	8.8	8.92	8.27	8	9.29	8.93	8.75	8.26	8.42
G3BP2	6.29	6.32	6.21	5.93	4.82	5.49	4.77	5.3	5.7	5.92	5.95	6.03	5.79	6.17	5.75	5.28	5.71	6.04	5.1	7.49	5.68	5.96	6.28	5.47	5.52	6.46	4.99	6.53	5.8	5.75	5.94	6.72	5.51	6.28	5.94	6.07	5.96	6.26	6.19	5.74	5.72	5.91
PHF2	7.26	6.67	6.64	6.96	6.72	6.53	6.78	7.06	7.25	7.09	7.11	7.15	7.19	6.61	6.83	6.81	6.71	7.12	6.82	6.96	7.19	6.96	7.06	7.15	7.31	6.62	6.87	6.84	7.14	7.07	6.86	7.12	7.25	7.21	6.86	6.75	6.85	6.87	6.86	7.19	7.08	6.86
CLUH	5.64	6.2	6.07	6.34	6.17	5.89	6.1	5.84	6.25	5.9	5.79	6.05	6.7	5.73	5.86	5.92	5.42	5.33	5.13	6.28	5.34	4.88	5.83	5.34	5.68	5.6	5.75	5.89	5.2	5.73	5.52	5.19	5.08	4.97	5.52	5.09	6.21	5.1	5.17	5.68	6.05	5.77
CAND2	7.79	7.37	7.81	7.75	7.96	7.73	7.65	7.88	7.57	7.86	7.91	7.83	7.63	7.65	7.47	7.46	7.3	7.77	7.27	7.76	7.65	7.61	7.38	7.91	8.02	8.01	7.36	7.73	7.67	7.81	7.5	7.99	7.88	7.78	7.5	7.93	7.77	8.09	7.76	7.8	8.16	7.87
NPHP4	6.94	6.86	6.51	7.14	7.83	6.54	5.9	6.38	6.14	6.46	6.84	6.64	7.67	7.3	7.66	6.95	6	6.62	6.54	6.7	5.37	6.34	6.83	6.26	6.22	6.37	4.8	6.51	6.07	7.04	6.63	5.68	6.56	6.34	6.63	6	7.3	6.66	6.25	6.26	6.53	5.74
FKBP15	7.74	7.6	7.72	7.98	8.11	7.65	7.67	7.34	7.53	7.8	7.62	7.81	8.71	8.24	8.04	8.25	7.61	7.27	7.91	8.17	7.35	7.65	7.52	6.98	7.57	7.73	7.42	7.85	6.97	8.16	7.76	7.94	7.49	7.01	7.76	7.33	7.63	7.1	7.61	7.34	7.59	7.54
TBC1D9B	5.82	6.38	5.99	6.62	6.01	5.99	6.51	5.77	6.21	6.08	5.99	6.75	6.86	5.75	6.06	6.47	6.62	5.49	5.54	6.72	6.68	5.43	5.4	5.55	5.61	5.91	5.38	6.35	4.93	5.93	5.3	5.64	4.33	4.5	5.3	5.72	5.9	5.12	5.92	4.75	5.6	5.32
DNAJC13	7.58	6.79	8.75	7.59	7.91	6.64	6.56	7.23	7.24	7.42	7.05	6.98	7.97	7.05	8	7.2	6.67	7.1	6.62	7.32	6.45	7.7	7.1	6.49	7.45	6.54	6.24	6.71	7.99	7.77	7.65	7.02	6.45	6.31	7.65	7.06	8.19	8.9	7.05	7.48	8.1	7.8
TELO2	5.69	5.57	5.24	5.49	6.3	5.88	5.43	5.2	5.5	5.8	6.05	5.82	6.38	6.64	7.05	6.06	5.55	5.53	5.16	5.94	5.7	6.15	5.9	5.61	5.59	5.02	5.07	5.6	4.97	5.87	6.21	6.4	6.25	5.97	6.21	6.27	6.21	6.2	5.96	5.91	5.31	6.2
ADGRV1	5.42	5.31	5.49	4.92	5.33	5.11	5.47	5.23	5.32	5.43	5.49	5.47	5.19	5.2	5.61	5.05	5.36	5.41	5.64	5.26	5.84	5.95	5.45	5.89	5.63	5.34	5.74	5.3	5.65	5.37	5.87	6.34	6.08	5.85	5.87	5.75	5.37	6.09	5.62	5.46	5.68	6.39
SS18L1	8.62	9.24	8.92	9.53	9.49	8.82	8.73	9	9.36	9.27	9.12	9.21	9.94	9.44	10.04	9.62	8.95	8.11	8.75	9.43	8.63	8.8	8.9	8.71	8.7	9.12	8.61	8.92	8.34	9.48	9.07	9.15	9.05	9.23	9.07	9.39	9.32	9.17	9.27	9.03	8.95	9.22
DOCK10	8.96	8.72	8.73	8.57	8.39	8.49	8.44	8.49	8.7	8.58	8.44	8.57	8.72	8.47	8.58	7.86	8.42	8.48	8.47	9.12	8.76	8.29	8.89	8.82	8.37	8.32	8.83	8.55	8.26	8.51	8.73	8.33	8.02	8.06	8.73	8.64	8.76	8.26	8.29	8.24	8.65	8.08
SIN3B	7.29	7.07	6.97	7.04	7.48	7	7.15	7.23	7.26	7.28	7.58	6.99	7.62	7.39	7.51	7.51	7.02	7.25	7.36	7.35	7.29	7.51	7.39	7.46	7.36	7.14	7.62	7.23	7.18	7.27	7.44	7.66	7.43	7.61	7.44	7.22	7.35	7.71	7.11	7.37	7.37	7.4
SLC24A1	7.12	7.05	6.55	7.05	7.09	7.01	7.46	6.73	7.52	6.59	6.61	6.87	7.76	7.39	6.64	7.67	7.68	7.28	7.55	6.8	7.12	7.24	7.42	6.06	6.94	7.16	7.12	6.86	7.49	6.53	7.63	7.04	7.37	6.47	7.63	7.42	7.27	7.7	7.28	7.48	6.94	7.16
MAGI2	5.19	4.58	5.24	4.77	5.13	4.84	5.2	5.01	5.3	5.28	5.3	4.87	5.42	4.8	5.22	5.37	5.33	5.07	5.38	5.05	4.87	4.34	5.25	5.53	5.25	4.68	5.73	5.06	5	5.28	5.94	4.91	4.41	4.9	5.94	5.03	5.6	4.92	4.62	5.16	5.04	4.89
KIF1C	6.8	7.25	6.555	7.025	7.095	6.66	7.035	6.61	7.46	7.065	6.9	6.59	7.505	6.465	7.135	7.505	6.885	7.875	6.86	6.94	6.095	6.25	6.575	5.67	6.55	7.245	6.565	6.91	6.375	6.84	6.29	5.77	5.8	5.6	6.29	5.82	6.425	5.855	6.095	6.385	6.925	6.15
ACOT11	8.06	8.05	7.53	8.33	8.43	8.43	8.61	8.46	8.37	8.72	8.67	8.18	8.3	8.5	8.98	8.73	9	8.11	8.66	8.2	8.94	8.5	8.22	8.31	8.62	8.28	8.91	7.88	8.94	8.61	8.32	8.85	8.59	8.34	8.32	8.39	8.16	8.77	8.15	8.86	8.46	8.45
CUL9	9.34	9.26	9.44	9.46	9.4	9.52	8.91	8.85	9.1	9.46	9.11	9.34	9.65	9.27	9.9	9.49	9.22	9.18	8.78	9.4	9.04	9.63	9.03	8.65	9.29	9.59	8.89	8.9	9.03	9.37	9.17	8.64	8.64	8.53	9.17	8.63	9.2	8.9	8.88	9.18	9.13	9.08
MRC2	6.78	6.45	7.01	6.5	6.67	7.02	6.89	7.07	7.4	6.87	7.59	6.83	7.3	6.69	7.24	7.1	6.45	7.26	6.29	6.93	6.45	7.14	7.03	6.06	7.67	6.2	6.34	6.76	6.48	7.37	7.1	6.27	6.88	6.36	7.1	6.51	7.26	7.4	6.37	6.84	7.08	6.43
APBA2	1.89	2.34	2.09	2.41	2.04	2.16	2.42	2.34	2.03	2.13	2.56	2.16	1.84	2.31	2.11	2.31	3.22	2.16	2.35	1.96	2.36	1.99	2.37	3.69	2.11	3.09	2.19	2.51	2.32	2.02	2.45	2.49	2.72	2.58	2.45	2.69	2.67	2.63	2.56	2.31	2.49	2.53
DENR	7.47	7.32	7.42	7.6	7.95	7.4	6.92	7.36	7.02	7.4	7.14	7.38	8.08	7.7	7.97	7.92	7.38	7	6.98	7.39	6.13	6.53	7.34	7.21	6.72	6.84	7.27	7.23	7.24	7.66	7.37	7.22	7.32	6.62	7.37	7.39	7.67	7.93	7.59	7.17	7.76	7
SMOC2	3.4	4.33	3.74	3.2	3.15	3.87	4.92	3.75	3.8	3.19	4.15	2.86	3.07	2.9	3.12	3.77	4.1	4.09	3.37	3.66	3.59	2.82	3.59	3.49	2.83	2.68	4.39	3.55	3.15	3.05	2.72	2.89	3.25	2.92	2.72	2.66	3.12	3.28	2.98	3.06	2.69	3.1
MOP-1	6.335	6.615	5.84	6.205	6.235	6.84	7.17	6.86	6.585	6.825	6.355	6.505	6.29	6.215	6.405	6.84	7.4	7.485	7.035	6.385	7.135	6.845	6.285	6.175	6.475	6.71	7.905	6.76	7	6.545	6.43	6.68	6.445	6.015	6.43	6.165	6.515	6.3	6.295	6.705	6.35	6.56
UBA6	5.705	5.605	5.825	5.525	5.365	5.535	5.305	6.025	5.495	5.795	5.305	5.4	5.225	4.89	5.14	4.765	5.195	5.895	5.25	5.55	4.84	5.095	5.445	6.075	5.64	5.085	5.175	5.43	5.38	5.48	5.515	5.4	4.885	5.495	5.515	5.16	5.535	5.18	5.215	5.565	5.805	4.875
ALDH1A2	6.49	7.01	6.46	7.12	7.1	6.44	6.78	6.75	6.33	6.71	6.82	7.37	7.25	7.25	7.47	7.05	6.36	6.05	6.41	6.86	5.83	6.48	7.22	5.64	6.24	7.18	7.46	6.33	6.83	6.14	8.01	7.31	7.57	7.24	8.01	7.49	7.71	7.47	7.11	7.17	7.32	7.64
KAZN	4.8	4.96	4.58	5.08	4.48	4.42	4.71	4.57	4.21	4.79	4.83	4.82	5.01	4.62	4.79	4.51	4.73	4.63	6	4.73	4.5	5.56	4.92	5.3	4.36	5.02	5.1	4.44	5.17	4.5	4.59	5.76	4.79	4.31	4.59	5.3	5.07	4.4	4.62	4.31	4.71	4.27
BMP2K	5.08	6.4	5.71	5.09	5.28	5.73	5.09	5.11	5.37	5.6	6	5.36	5.07	5.75	5.47	5.33	5.82	5.71	5.86	5.76	5.67	6.02	6.35	6.32	5.72	6.18	5.85	5.9	6.44	5.13	5.95	6.09	6.56	5.93	5.95	5.72	6.5	6.33	6.12	6.06	5.84	5.77
AKAP8L	6.86	6.36	6.72	6.48	6.71	6.49	6.52	6.33	6.52	6.5	6.67	6.22	6.66	6.83	7.09	6.52	6.09	7.26	6.13	6.41	6.9	6.56	6.6	7.2	6.57	6.73	6.91	6.59	6.42	6.61	6.71	6.64	6.76	6.64	6.71	6.53	6.9	6.62	6.49	7.03	6.73	6.46
RTN4	8.91	9.36	8.37	9.08	8.93	9.29	9.51	9.09	10.12	9.28	9.3	9.08	9.48	8.46	9.01	9.54	9.16	9.13	9.3	9.2	9.3	8.5	8.93	7.95	8.8	9.05	9.76	9.34	8.99	8.52	9.19	8.27	8.51	7.98	9.19	9.19	8.84	8.08	8.51	8.98	9.05	8.98
CASP9	4.24	4.28	4.1	4.84	3.81	4.56	4.97	4.34	4.2	4.33	4.21	4.52	4.82	4.23	4.25	4.79	3.95	6.8	4.65	4.48	4.66	4.69	4.87	4.96	6.78	4.31	4.28	4.19	4.54	4.18	3.68	4.48	4.79	4.31	3.68	4.83	3.6	4.4	4.13	6.45	3.9	4.64
PDE5A	8.91	9.54	8.64	9.36	9.53	9.43	9.51	9.78	9.53	9.58	9.34	9.38	9.95	9.36	9.88	9.99	9.62	8.36	9.62	9.12	9.4	9.03	9.1	8.69	9.38	9.24	9.61	8.91	9.54	9.35	9.17	9.07	9.62	8.65	9.17	8.93	9.22	8.89	9.5	9.11	9.26	9.46
IL6ST	6.87	7.03	7.08	7.94	7.41	5.23	5.97	7.37	7.81	7.95	7.72	7.9	8.52	7.52	7.96	7.39	5.78	6.56	5.73	8.41	6.89	7.08	7.3	7.07	7.29	7.31	8.02	7.53	6.56	6.94	7.43	7.56	6.14	5.39	7.43	7.47	6.45	5.76	6.49	6.65	7.47	6.9
STK10	4.09	5.44	4.57	4.6	3.94	4.71	3.96	3.99	3.65	4.29	4.82	4.38	3.7	4.56	3.88	4.61	5.3	3.3	4.86	4.5	5.85	4.67	4.34	5.17	3.8	4.17	4.68	4.22	4.39	4.36	5.47	5.39	4.95	4.09	5.47	4.68	4.46	6.03	7.57	4.81	3.99	5.19
RAD51D	6.93	6.99	6.72	6.93	6.86	7.5	6.76	7.14	7.12	6.79	6.68	6.64	6.56	6.47	6.32	6.51	7.05	7.09	6.54	6.58	7.19	6.6	6.64	7.35	6.4	6.66	7.37	6.86	6.79	6.82	6.41	6.44	5.74	6.49	6.41	6.31	6.32	6.61	6.23	6.76	6.72	6.46
FGF5	7.8	9.12	7.82	8.33	8.57	8.56	8.73	9.16	8.89	8.1	9.13	8.54	8.33	8.56	8.21	8.86	8.81	8.39	9.04	8.52	8.78	9.06	8.83	9.53	8.39	8.79	9.74	9.07	8.24	8.51	9.91	8.78	9.53	8.62	9.91	9.03	8.97	8.33	8.57	9.2	9.69	9.25
PEX16	4.44	4.01	4.41	4.27	4.63	4.42	4.4	4.88	4.55	4.26	4.49	4.53	4.23	4.62	4.23	3.89	4.46	5.06	5.37	4.28	5.04	4.69	4.69	5.52	5.2	5.32	4.93	4.66	4.69	4.51	4.69	5.89	5.2	5.4	4.69	4.85	4.81	5.12	4.68	4.85	4.81	4.84
MAPRE2	7.78	8.42	7.99	7.7	8.16	8.52	8.77	8.19	8.33	8.02	7.72	7.85	7.82	7.61	7.53	8.39	8.52	8.04	8.27	7.97	7.3	7.61	7.45	7.2	7.48	8.13	7.97	7.77	7.46	8.06	6.84	7.29	7.65	6.82	6.84	6.79	6.97	7.51	7.1	7.05	7.25	7.61
MLLT4-AS1	6.29	5.57	6.34	5.91	5.66	6.3	5.98	5.88	5.81	6	6.38	6.28	5.66	6.31	5.79	5.72	6.07	6.28	6.33	6.05	6.14	6.55	6.47	7.31	6.61	6.61	6.5	6.16	6.59	5.98	6.43	6.64	6.4	6.36	6.43	6.57	5.87	6.72	6.43	6.51	6.39	6.28
KIF25-AS1	12.1	12.25	12.17	12.45	12.57	12.25	12	12.15	12.25	12.27	12.34	12.49	12.29	12.42	12.44	12.04	12.24	11.88	11.85	12.28	11.62	12.11	12.24	11.98	12.27	12.23	11.95	12.22	11.91	12.33	12.31	12	12.09	12.02	12.31	12.29	12.41	12.02	12.44	11.76	12.23	12.24
HGC6.3	5.52	4.92	4.87	5.19	5.64	5.27	4.89	5.21	5.3	5.24	5	4.76	5.57	5.26	5.28	4.87	5.27	5.42	4.66	5.12	4.71	5.2	4.89	5.31	5.32	5.26	5.2	5.57	5.14	5.34	5.18	5.62	5.35	5.27	5.18	5.65	5.27	5.38	5.54	5.27	5.21	5.27
RGS11	6.61	6.65	6.89	6.66	6.7	6.52	7.25	6.92	6.7	6.62	6.94	6.56	6.58	6.59	6.71	6.81	6.64	6.62	6.93	7.31	7.06	6.46	6.83	5.46	6.38	6.46	7.18	6.81	6.39	6.33	6.85	6.16	6.51	6.38	6.85	6.07	6.66	5.89	6.02	6.41	6.81	6.13
PMS2P1	10.77	9.88	10.61	10.59	10.95	10	10.09	10.14	10.4	10.22	9.81	9.88	10.08	10.28	9.69	9.4	9.71	10.54	9.33	10.29	9.15	9.79	9.92	9.43	10.12	9.62	9.31	10.26	9.16	10.25	9.35	8.63	9.41	9.48	9.35	9.7	9.94	9.55	9.44	9.99	10.14	9.97
PMS2P6	7.49	7.21	7.27	7.12	7.93	7.12	7.45	7	7.35	7.09	6.99	6.82	8.13	6.95	7	7.71	6.88	7.5	7.98	7.59	6.72	6.77	6.63	7.13	6.6	6.51	7.12	7.94	6.15	7.26	5.97	6.66	6	5.14	5.97	5.84	5.82	5.82	6.01	6.43	6.68	6.35
BAIAP2	4.57	4.92	4.52	4.78	5.32	5.01	5.58	5.31	5.1	4.74	5.52	5.05	5.05	4.82	5.26	4.81	4.58	5.32	5.68	5.62	4.87	5.29	5.37	5.28	4.98	5.22	4.74	4.97	4.95	4.9	5.09	4.81	4.9	5.42	5.09	5.12	5.36	4.67	5.16	5.06	4.69	4.65
AURKC	5.06	5.31	5.02	4.34	4.65	5.14	4.24	4.64	4.69	5.01	4.88	4.7	4.43	5.42	5.28	4.62	5.33	4.82	5.08	3.92	5.19	5.22	4.57	5.45	5.7	5.22	4.85	4.75	4.14	5.85	4.43	5.02	5.22	4.66	4.43	5.22	4.76	4.56	4.63	5.56	4.63	4.78
XRCC4	4.71	4.27	4.77	4.57	4.76	4.66	4.85	4.85	4.83	4.77	5.14	4.91	5.17	4.87	4.67	4.99	4.57	5.03	4.79	4.77	4.88	5.09	4.67	4.97	5.41	5.02	4.92	4.68	5.35	5.3	5	4.93	5.18	5.51	5	5.08	4.96	5.24	4.74	4.94	4.66	5.15
KLF6	3.11	2.51	2.83	2.77	3	3.1	3	3.27	3.1	3.11	2.71	3.11	3.03	3.18	2.98	2.99	2.48	3.13	4.43	3.12	3.55	3.1	2.79	2.63	3.3	3.4	3.53	3.07	3.06	2.89	3.15	3.85	3.63	3.57	3.15	3.77	2.79	3.35	3.23	3.23	3.3	3.77
LRP5	3.96	4.62	3.75	4.95	4.42	3.33	4.38	4.41	4.79	5.07	5.08	4.73	5.23	5.32	5.37	4.86	4.2	4.29	5.29	4.16	3.87	6.53	4.53	4.19	4.3	3.6	5.07	4.72	3.72	4.13	5.8	4.1	5.42	4.78	5.8	5.12	5.95	4.76	6.12	3.84	3.48	4.73
PEX14	3.635	3.555	3.475	3.355	3.295	3.335	3.9	3.29	3.605	3.29	3.475	3.355	3.445	3.605	3.32	3.415	3.645	3.605	3.95	3.495	4.17	3.88	3.635	4.365	3.98	3.87	4.21	3.52	3.855	3.31	3.765	4.175	4.39	4.35	3.765	4.195	3.83	4.48	3.615	3.76	3.34	3.59
FETUB	5.26	6.18	5.68	5.14	4.87	5.17	5.27	5.24	5.27	5.31	5.09	5.08	5.31	5.17	5.6	5	5.92	4.97	5.53	5.23	5.3	5.36	5.35	6.16	5.82	5.47	5.86	5.24	5.52	5.23	5.36	6.08	6.27	5.96	5.36	6.85	5.65	5.94	5.71	5.46	5.55	5.54
UBE2E3	2.5	2.53	2.34	2.61	2.67	3.02	2.6	2.71	2.63	2.8	2.99	2.51	2.78	2.63	2.81	2.69	2.53	2.94	3.27	2.47	3.18	2.8	2.74	2.53	3.14	2.72	2.85	3.16	2.83	2.79	2.68	2.95	2.9	3.43	2.68	2.88	2.69	3.07	3.02	3.14	2.76	2.63
CHST3	8.14	7.7	8.14	8.01	8.08	7.77	7.66	8.3	7.89	8.08	8.08	7.7	7.62	7.63	7.98	8.3	7.76	7.63	7.79	7.78	7.29	7.86	7.86	7.96	7.91	7.87	7.62	7.81	7.78	7.86	7.86	7.65	7.96	7.1	7.86	7.78	7.48	7.33	7.2	8.34	7.32	7.61
SLC7A5	8.34	7.72	8.37	7.62	7.13	7.92	7.92	7.42	8.01	7.7	8.16	7.4	7.02	7.51	7.1	7.12	7.24	8.77	7.2	7.59	8.05	7.97	8.53	8.44	7.89	7.97	7.71	8.27	8.2	8.09	7.82	8.52	7.33	8.18	7.82	8.07	7.13	7.76	7.43	8.07	7.86	7.23
CA11	5.01	4.45	4.73	4.6	4.75	4.88	4.67	5.08	4.5	5.1	4.83	4.88	4.84	4.62	5.33	5.14	5.21	5.36	4.97	5.02	5.42	5.59	5.05	5.21	5.16	4.81	5.26	5.11	5.27	5.1	4.34	4.89	5.87	5.25	4.34	5.72	5.07	6	5.25	5.38	4.63	5.37
DGKB	3.29	4.7	4.05	4.76	4.88	4.94	4.16	6.03	4.1	4.96	3.08	4.87	4.28	4.75	4.95	4.85	4.24	4.95	3.84	4.66	4.7	4.6	4.03	3.89	4.8	4.54	4.95	4.74	3.9	4.58	5.23	3.51	4.2	5.03	5.23	4.29	3.73	4.22	4.32	4.09	4.7	4.8
ULK1	3.42	2.89	3.11	2.9	3.09	3.15	3.61	3.1	3.22	3.32	3.68	3.36	3.38	3.58	3.39	3.43	3.6	3.19	3.33	3.55	3.77	3.14	3.35	3.94	4	3.38	3.51	3.25	3.93	3.26	3.48	3.47	4.11	3.9	3.48	3.7	3.3	2.94	2.9	3.33	3.4	2.93
DDHD2	6.41	6.16	6.24	6.12	6.61	6.06	6.23	6.05	5.87	6.28	5.65	5.8	6.09	6.23	6.36	5.83	5.67	6.02	5.93	6.1	5.72	6.24	5.7	6.44	6.27	5.28	6.56	6.37	5.79	6.19	6.3	4.65	5.28	5.79	6.3	5.95	5.9	6	6.13	6.05	5.8	6.87
USP34	6.83	5.8	6.44	5.75	6.32	5.27	4.84	4.51	4.8	5.79	5.21	5.15	6.67	4.82	4.95	4.8	5.06	5.99	4.49	5.96	5.26	5.54	5.19	5.36	6.15	5.32	5.21	5.47	5.23	6.78	5.36	5.42	4.63	5.54	5.36	5.94	5.21	6.62	6.61	5.22	5.71	5.63
SMG6	6.27	5.59	6.06	6.14	6.13	6.14	5.94	6.3	5.39	6.25	6.4	6.21	5.72	6.11	5.86	5.71	5.64	6.11	6.34	5.52	6.16	6.61	5.74	6.96	6.79	6.05	6.26	6.46	6.25	6.05	6.25	6.9	6.65	6.12	6.25	6.48	6.17	7.01	6.53	6.33	6.66	6.46
BAIAP3	7.52	7.86	8.38	7.97	8.35	7.95	8.59	8.74	8.44	8.13	8.26	8.5	8.47	8.3	8.73	9.11	9.47	9.74	9.31	7.46	8.69	9.21	8.78	8.14	8.19	8.13	8.27	9.11	8.56	7.98	8.82	8.59	9.12	9.47	8.82	8.1	8.25	9.41	9.31	9.31	8.25	9.35
RHOBTB1	3.715	4.345	4.335	3.695	3.84	4.13	3.745	4.04	4.135	3.905	4.195	4.17	4.005	4.18	4.85	3.74	3.965	4.075	4.425	4.47	4.24	4.02	4.025	4.8	4.255	4.37	4.92	4.115	4.22	4.445	4.76	4.255	5.305	4.965	4.76	4.695	4.65	4.51	4.385	4.22	4.375	4.44
EIF5B	8.77	8.64	9.04	8.95	9.01	8.33	8.33	8.5	8.69	8.57	8.58	8.71	9.48	8.97	9.07	8.66	8.12	7.87	7.89	8.76	7.72	8.14	8.53	8.3	8.55	8.44	8.17	8.3	7.63	8.87	8.76	7.67	8.46	8.38	8.76	8.31	9.23	8.02	8.36	8.34	8.68	8.39
SEL1L3	5.42	5.33	5.065	5.99	5.49	5.365	5.225	4.95	5.185	5.3	5.28	5.155	6.07	5.205	5.68	6.085	5.01	5.555	5.17	5.095	4.5	5.37	5.415	4.415	5.74	5.685	5.415	5.285	5.43	5.85	5.38	5.085	5.62	4.925	5.38	4.93	5.05	5.695	5.3	5.66	4.96	4.985
ANGEL1	4.97	5.24	5.16	5.14	5.23	6.1	6.12	5.26	4.8	4.87	5.54	4.6	5.01	4.36	4.28	5.52	5.63	5.2	6.07	5.34	5.1	5.13	5.09	6.32	5.45	5.55	5.91	5.2	5.72	5.23	6.09	5.38	6.57	6.35	6.09	5.55	5.59	5.52	5.14	5.72	6.28	6.3
SPON1	3.44	4.67	3.13	2.89	3.54	3.47	2.84	3.44	3.78	3.49	3.94	3.14	3.32	3.92	3.38	4	3.6	3.79	4.43	3.42	2.95	4.36	3.29	3.86	3.46	3.48	3.76	3.52	4.32	3.8	3.82	3.85	4.03	4.31	3.82	3.7	4.02	3.72	4	4.03	3.44	3.87
GRAMD4	2.24	2.91	2.93	4.11	4.39	2.82	3.17	4.15	2.52	2.01	3.22	2.81	2.92	4.4	4.83	3.67	3.19	3.1	3.46	3.05	4.03	3.72	3.7	4.5	3.14	3.39	4.45	2.69	3.15	2.56	4.38	4.59	4.45	3.79	4.38	4.91	4.46	4.14	3.23	3.23	2.34	4.43
TMCC1	5.9	4.83	5.37	5.27	5.06	5.63	5.15	5.01	5.44	5.02	5.24	5.6	5.79	5.23	5	5.59	5.31	5.13	5.3	5.41	5.38	5.5	5.5	4.97	5.48	5.18	5.05	5.03	5.63	5.47	5.19	5.7	5.35	5.24	5.19	5.31	5.2	5.69	5.64	5.43	5.36	4.98
SIK2	8.49	8.81	8.63	8.84	8.63	8.23	8.46	8.8	8.63	8.75	8.35	8.92	9.22	9.07	8.91	8.41	8.18	7.81	8.24	9.01	7.91	7.91	8.38	7.76	8.39	8.23	8.05	8.34	7.9	8.64	8.71	8.02	8.2	8.15	8.71	8.68	8.97	8.29	8.55	8.1	8.49	8.5
ARAP1	9.1	9.08	8.94	8.9	8.89	8.88	8.99	8.83	9.2	8.95	8.8	8.96	9.13	8.93	8.96	8.66	8.32	9.05	8.05	9.02	8.02	8.54	9.05	8.15	8.76	8.55	8.6	8.92	8.68	9.03	8.83	8.24	8.07	8.28	8.83	8.47	9.21	8.7	8.01	8.6	9.14	8.13
SASH1	6.01	6.02	5.97	5.88	5.73	5.64	5.87	5.9	6.24	6.02	6.29	5.89	6.21	5.89	6.23	5.93	5.73	5.59	5.95	6.09	6.24	6.02	6.12	5.75	6.27	5.97	5.97	6.03	6.04	5.94	6.65	5.8	6.02	6.01	6.65	5.81	5.98	5.79	5.95	6.03	5.9	6.11
KLHL18	6.09	5.66	6.13	5.77	5.8	5.7	5.97	5.86	5.91	5.8	5.96	5.69	6.06	6.08	5.54	5.72	5.71	6.31	6.18	6.11	5.83	6.2	6.16	5.84	6.42	5.83	6.42	5.8	6.24	5.86	5.96	6.5	6.18	6.3	5.96	5.93	6.11	6.27	6.17	6.21	5.78	6.22
MTCL1	9.31	8.88	8.4	9.35	9.57	8.48	8.4	8.63	8.51	9.66	9.29	9.86	10.3	9.8	10.28	9.68	8.79	9.36	9.08	9.55	8.48	9.68	9.47	8.33	8.56	8.49	8.82	8.8	9.12	9.7	8.22	8.31	8.72	8.36	8.22	8.52	8.68	9.3	9.18	9.02	7.87	9.02
PCNX1	7.93	8.045	7.96	8.16	7.635	8.175	7.98	8.01	7.705	7.89	7.98	8.18	7.59	7.6	7.73	8.075	8.6	7.83	8.145	7.74	8	8.09	7.865	7.955	7.94	8.435	7.99	7.96	8.135	7.79	7.735	7.765	7.995	8.11	7.735	7.98	7.69	7.96	8.41	8.235	8.29	8.055
AKR1C3	8.49	8.33	9.34	9.07	8.09	8.76	8.74	8.14	7.8	8.72	8.43	8.49	8.88	8.01	8.45	8.63	8.76	8.43	7.88	8.77	8.4	7.68	8.27	7.22	8.15	8.14	8.19	8.24	8.02	8.73	7.44	5.07	6.88	7.18	7.44	7.46	7.44	5.6	6.92	7.07	7.93	7.16
PRPF6	6.055	6.875	6.32	6.41	6.27	6.005	6.655	6.165	6.395	5.805	6.295	6.45	6.27	5.92	6.165	6.43	5.96	6.45	5.98	6.455	6.02	6.135	6.265	6.225	6.15	5.825	5.96	6.215	5.905	5.835	6.28	6.135	6.045	5.96	6.28	5.93	6.66	5.87	6.05	6.2	6.19	6.385
RABGAP1L	8.87	9.44	8.15	9.53	7.53	8.13	8.75	9.14	10	9.57	9.33	9.35	9.07	8.45	8.28	8.11	9.1	8.79	8.68	9.19	9.11	7.94	7.73	8.72	9.07	9.67	8.71	9.15	9.36	8.66	8.25	5.95	8.67	8.51	8.25	8.91	8.38	8.11	9.57	8.65	9.98	9.41
AKAP9	5.72	6.66	6.97	6.04	5.98	6.12	5.54	5.55	6.01	6.21	6.43	5.65	6.61	5.56	6.43	6.1	6.14	5.51	6.19	5.55	5.72	5.47	5.63	5.74	6.5	5.84	6.3	6.2	6.09	6.29	6.71	6.08	5.87	5.4	6.71	5.86	6.21	6.08	6.24	6.44	6.23	6.01
TXNRD2	6.62	7.4	7.05	7.315	6.84	7.66	7.375	6.855	7.34	7.145	7.195	7.13	6.95	6.555	6.85	7.235	7.365	6.985	7.535	7	7.7	7.155	7.055	7.32	6.82	7.565	7.07	7.15	7.105	7.105	6.925	7.2	7.285	7.68	6.925	7.05	6.97	7.285	6.865	7.27	6.875	7.39
SEL1L	6.73	7.58	7.16	7.48	7.19	6.55	6.84	6.93	7.02	7.17	7.17	7.49	7.35	7.42	7.74	7.35	7.43	6.91	6.96	7.04	7.28	7.22	7.42	7.35	7.06	7.2	7.18	6.94	7.44	7.18	7.32	7.55	7.47	7.67	7.32	8.13	7.08	7.64	7.36	7.22	7.63	7.2
MICAL3	5.59	5.685	5.645	5.24	6.19	5.995	5.99	5.58	6	6.105	5.8	5.72	6.48	5.95	6.12	5.855	5.145	5.535	5.595	6.155	5.46	5.37	6.07	5.685	6.27	5.33	5.345	5.85	5.395	5.965	5.46	5.16	5.16	5.38	5.46	5.18	5.535	5.05	5.24	5.97	5.705	5.93
PPP1R16B	8.15	7.41	7.6	7.84	7.25	7.19	7.08	7.27	7.45	6.97	7.01	6.95	7.41	6.56	6.77	6.81	6.83	7.47	7.1	7.3	6.49	6.55	7.16	6.15	7.48	6.67	6.14	7.42	6.77	7.84	6.86	5.88	5.98	5.85	6.86	6.45	7.18	5.98	6.96	7.96	8.23	6.86
PCF11	6.05	5.95	5.82	6.24	6.16	5.47	5.65	5.32	5.95	5.77	5.53	5.84	5.89	5.56	6.07	6.33	5.42	5.84	4.65	5.91	5.65	5.86	5.66	6.02	5.8	5.66	5.7	5.73	5.25	6.35	5.59	5.14	5.31	4.97	5.59	5.28	5.4	5.99	5.77	5.5	5.61	5.11
KIAA0825	5.67	5.98	5.49	6.67	6.13	5.93	5.43	6.11	5.76	6.37	4.43	6.7	6.69	5.53	6.41	6.71	5.8	5.15	5.34	6.09	6.13	5.82	5.55	3.85	5.75	6.62	5.04	5.05	5.79	5.65	5.19	5.3	5.33	4.62	5.19	5.38	5.77	4.86	5.28	5.35	4.99	5.11
AHCYL2	7.33	6.96	7.6	6.98	7.6	7.01	6.22	6.65	7.19	7.12	6.62	6.48	7.07	6.99	7.02	6.55	6.33	6.86	6.19	7.37	6.2	6.1	7.36	6.4	7.17	6.86	6.11	6.97	5.93	7.23	6.81	6	5.95	6.04	6.81	6.44	7.3	6.45	6.14	6.85	6.8	6.69
CAND1	9.93	9.87	9.16	10.18	10.5	11.09	8.39	8.8	8.48	9.66	9.08	9.27	10.12	10.01	10.5	9.64	9.59	9.44	9.02	9	8.92	9.26	9.15	8.69	9.54	9.93	8.79	8.92	8.57	10.48	8.81	9.53	9.39	9.1	8.81	8.75	9.55	8.03	8.71	10.07	8.74	9.23
MYT1	4.62	4.68	5.07	4.98	4.76	5.12	4.9	4.82	5	5.05	5.4	5.34	4.81	5.23	4.96	4.95	5.03	4.77	5.16	4.9	5.33	5.01	4.76	5.69	5.64	4.99	5.29	4.62	5.24	4.66	5.01	4.95	4.81	5.32	5.01	5.26	4.89	5.93	4.55	5.19	5.32	4.88
GLS	6.57	5.99	6.46	6.46	6.53	6.18	6.03	6.16	6.12	6.03	6.01	6.01	7.07	6.24	6.21	6.05	5.86	6.71	6.09	6.61	5.93	6.17	5.82	6.06	6.69	6.09	6.26	6.38	5.96	6.74	6.25	5.85	6.16	6.05	6.25	5.94	6.37	5.8	5.84	6.11	6.68	6.19
HAUS5	7.12	6.85	7.56	7.5	7.63	6.74	7.39	7.56	6.91	7.03	7.2	7.46	7.13	7.18	7.12	6.88	6.88	7.56	6.5	7.36	6.71	6.9	8.12	6.32	6.86	6.4	7.4	7.02	6.61	6.91	7.21	6.49	7.07	6.89	7.21	6.84	7.36	7.06	6.92	6.41	6.49	6.99
PLEKHM2	8.25	8.41	8.27	8.49	8.85	8.23	8.35	8.48	8.29	8.39	8.53	8.38	9.1	9.09	9.12	8.46	7.94	8.16	7.93	8.54	7.35	8.49	8.45	7.73	8.26	8.25	8.33	8.57	8	8.45	9.22	8.18	8.29	8.07	9.22	8.78	9.63	8.18	8.75	8.18	8.32	8.25
IVNS1ABP	5.53	5.1	5.5	5.13	5.49	5.01	5.19	5.56	5.33	5.45	5.41	5.1	5.48	5.08	5.51	5.13	5.68	5.78	6.49	5.38	5.38	6.11	5.38	5.86	6.09	5.67	5.89	5.43	5.46	5.37	5.55	6.23	5.83	5.86	5.55	5.68	5.66	5.71	5.94	5.75	5.53	5.86
DMXL2	3.88	4.39	3.89	3.9	4.74	5.67	4.41	4.03	4.34	4.08	4.23	3.95	4.76	4.25	4.42	5.43	4.67	4.39	4.46	3.87	3.79	4.57	3.92	4.18	3.99	4.04	4.68	4.35	3.93	4.19	4.18	3.53	4.5	3.77	4.18	3.81	4.15	4.08	4.16	4.24	3.65	4.77
MCF2L2	6.01	4.67	6.42	6.11	6.57	5.68	5.78	5.55	5.88	5.93	5.53	6.05	6.27	4.93	5.69	5.72	5.67	6.19	4.82	5.64	5.15	4.91	5.99	5.54	5.69	5.81	4.63	6.08	5.36	6.28	5.59	4.85	5.37	4.67	5.59	5.25	6.68	6.04	5.98	5.38	6.32	5.33
MPRIP	6.87	5.785	6.36	6.37	7.115	5.42	6.16	5.33	5.33	6.74	6.615	6.33	6.89	6.765	6.85	6.39	5.825	6.16	7.76	6.325	5.195	7.215	6.66	7.11	5.82	5.675	6.27	6.405	6.235	6.695	5.865	6.07	7.455	6.62	5.865	6.755	7.63	7.595	6.77	5.095	5.84	6.39
CNTNAP2	8.76	9.5	9.19	9.21	8.88	9.09	9	9.06	8.68	8.93	9.11	9.16	8.79	8.98	9.06	8.59	8.65	8.82	8.47	9.39	9.55	8.99	9.13	8.96	9.43	8.55	9.18	9.12	8.95	8.95	8.93	8.36	8.6	8.71	8.93	9.27	8.8	8.81	8.63	9.68	9.23	8.93
WWC1	3.39	3.59	3.45	3.46	3.29	3.47	3.49	3.41	3.57	3.63	3.4	3.21	3.35	3.68	3.3	3.6	3.92	3.58	4.31	3.42	3.5	4	4.03	4.67	3.93	3.72	4.16	3.78	3.99	3.49	3.61	4.03	4.27	3.79	3.61	4.17	3.61	4.11	3.7	3.65	4.05	3.42
DENND3	6.16	6.79	6.22	6.54	7.66	6.01	5.82	6.39	6.02	6.86	6.66	6.62	7.15	7.19	7.78	8.18	6.72	6.22	7.6	6.15	7.11	7.71	6.89	6.73	5.84	6.63	7.11	6.06	6.95	6.45	7	7.52	6.94	7.08	7	6.63	6.55	7.51	7.64	6.63	6.26	6.82
ANKRD12	7.12	7.34	6.85	7.56	7.57	7.74	7.99	7.82	7.32	7.4	7.99	7.72	8.26	7.91	8.36	9.15	8.25	6.08	8.29	7.41	8.49	7.78	8.05	6.9	7.41	7.76	8.09	7.38	7.8	7.78	7.86	8.3	7.88	6.99	7.86	7.97	7.42	7.92	7.92	7.45	7.62	7.75
FBXO21	2.62	2.61	2.57	2.59	2.58	2.81	2.79	2.89	2.56	2.51	3.01	2.86	2.63	2.85	2.74	2.77	3.18	2.9	2.97	2.42	2.72	2.73	2.74	2.89	3.6	2.58	2.92	2.58	2.95	2.84	3.05	3.34	2.6	3.3	3.05	2.7	2.75	3.32	2.79	2.74	2.79	2.86
KDM4B	10.1	9.57	10.39	9.79	10.64	10.13	9.01	9.48	9.77	9.94	10.1	9.9	9.77	10.33	10.4	9.87	9.58	10.23	9.78	10.12	9.48	10.53	10.39	10.01	10.18	10.41	9.83	9.96	9.73	10.17	9.69	10.11	9.9	10.05	9.69	9.52	10.11	9.97	9.56	9.83	9.35	9.51
DPY19L1	5.65	6.24	5.91	5.26	5.55	6.24	5.97	6.43	6.62	5.56	5.96	6.47	5.33	5.87	5.72	6.21	6.74	5.49	6.06	5.52	7.18	6.76	5.7	6.68	5.69	6.36	7.25	5.36	6.43	5.37	6.5	6.67	7.18	5.79	6.5	6.55	5.87	6.4	6.73	6	6.06	7.02
PNMA2	6.02	6.33	5.77	5.58	5.94	6.13	6.06	6.34	5.92	5.93	6.36	5.91	5.33	5.64	5.97	6.23	6.07	5.95	6.72	6.12	6.41	6.22	6.08	6.45	5.78	5.87	6.4	5.86	5.95	5.75	6.06	6.72	6.33	6.83	6.06	5.66	5.81	6.22	6.66	6.45	6.37	6.19
RALGAPA1	9.87	10.05	10.01	9.85	9.72	9.92	9.72	9.93	9.9	9.7	9.96	9.96	10.11	10.17	10.08	9.5	9.63	8.97	9.34	10.17	10.83	9.59	10.32	9.98	9.97	10.16	10	10.27	9.39	10.04	10.73	10.35	10.39	9.93	10.73	10.59	10.56	10.17	10.31	9.73	9.94	10.17
FAF2	8.6	8.81	8.15	8.45	8.99	8.95	9.11	8.45	8.97	8.31	8.41	8.63	8.94	8.65	9.2	8.93	8.88	8.09	8.35	8.46	8.43	8.2	8.54	7.72	8.1	8.28	8.67	8.23	8.17	8.29	8.1	8.43	7.78	7.63	8.1	7.9	8.25	7.95	8.12	8.31	7.88	8.07
FAM169A	2.11	2.8	1.9	2.24	2.21	1.8	1.8	2.22	2.14	2.12	3.05	2.1	1.98	2.1	1.8	2.11	2.99	2.06	3.09	2.09	2.81	2	2.1	3.29	2	2.17	2.67	2.17	2.92	1.94	2.25	3.51	3.16	2.41	2.25	2.69	2.39	2.78	2.23	2.23	2.38	2.4
KIAA0895	9.47	8.64	8.87	9.21	8.8	8.86	9	8.94	9.45	8.88	9.08	8.67	9.16	8.9	8.74	9.16	8.26	9.11	8.46	9.1	8.32	8.7	9.09	7.61	8.95	8.92	9.09	8.84	8.3	8.83	9.21	7.97	8.31	7.99	9.21	8.87	9.28	8.61	8.72	9	9.19	8.72
WASF3	2.47	2.36	3.51	2.89	2.7	2.88	3.06	2.99	2.46	2.64	3.17	2.68	2.59	3.87	3.5	3.59	3.03	2.82	3.21	3.13	2.96	3.56	4.72	4.13	2.74	3.66	3.87	2.76	2.98	2.67	3.72	3.57	3.44	3.85	3.72	3.41	3.25	3.82	3.12	2.76	2.78	2.76
EHBP1	10.55	10.34	10.69	10.55	10.41	10.34	9.7	9.99	10.31	10.45	10.03	10.02	11.02	9.54	10.36	10.49	10.26	10.5	9.91	10.66	9.89	10.97	10.36	8.77	10.52	10.22	10.09	10.34	10.4	10.32	10.43	8.73	9.86	8.58	10.43	9.8	10.57	8.86	9.23	11.06	10.5	9.81
SEC31A	7.53	7.1	7.32	6.94	6.83	6.92	7.05	6.55	7.24	7.47	6.14	7.73	7	6.79	6.57	7.14	6.39	7.01	6.77	6.53	6.35	6.93	6.73	6.84	6.55	5.81	6.55	7.08	6.97	7.02	6.58	5.88	6	5.54	6.58	6.75	6.68	6.69	6.76	6.06	6.67	6.4
CAMTA2	8.54	8.38	8.75	8.6	8.76	8.42	8.97	9.07	8.83	8.6	8.44	8.85	8.65	8.87	8.62	8.33	8.67	8.55	8.52	9.07	8.22	8.63	8.67	8.03	8.74	8.45	8.62	8.37	8.47	8.56	8.52	8.24	8.27	8.22	8.52	8.66	8.52	8.2	7.8	8.27	8.51	8.52
SYNJ1	9.65	9.68	9.38	9.35	10.03	8.95	9	9.11	9.05	9.86	9.13	9.83	9.84	10.05	10.45	9.46	9.22	9.34	9.65	9.32	9.78	9.9	9.79	10.02	9.51	9.41	9.63	9.42	9.29	9.58	10.08	10.18	9.91	10.32	10.08	10.55	10.46	9.82	9.93	9.21	9.43	9.83
CEP152	4.88	4.55	5.02	4.43	4.67	5.03	4.84	4.99	4.61	4.82	4.73	4.77	4.36	5.15	4.88	5.08	5.16	5.14	5.98	5.35	5.42	5.37	5.11	5.52	5.51	4.66	5.6	4.76	5.48	5.15	5.04	5.83	5.27	5.68	5.04	5.29	4.73	5.51	5.29	5.35	5.49	5.32
ZSWIM8	7.16	7.47	6.93	7.74	7.75	7.55	7.21	7.39	7.79	7.53	6.58	6.89	7.86	6.98	7.25	7.37	7.43	6.63	6.3	7.71	6.24	6.68	7.13	6.12	7.25	7.12	6.62	7.56	6.63	7.73	6.55	5.82	5.71	6.06	6.55	6.03	6.91	6.43	6.39	6.74	7.55	6.7
SCFD1	5.57	6.65	5.41	6.36	5.99	6.7	4.5	5.03	3.66	6.02	4.39	6.22	5.83	4.33	6.56	6.23	6.76	4.35	5.67	5.52	4.69	6.36	3.82	5	4.99	5.95	5.26	5.38	5.23	6.08	3.17	3.84	3.78	2.57	3.17	3.29	3.62	4.65	4.09	6.04	4.21	5.03
STK16	5.59	6.32	5.9	5.69	5.09	6.44	6.22	5.5	5.97	5.35	6.04	5.82	5.1	5.46	5.19	5.6	6.63	6.31	4	6.03	4.95	5.85	5.92	5.85	5.51	5.59	5.08	6.57	6.71	6.06	5.83	5.97	4.28	5.63	5.83	5.61	5.57	6.46	5.11	5.94	6.37	5.5
RNMT	8.58	8.81	8.63	8.42	9.03	8.6	8.46	8.45	8.75	8.62	8.29	8.65	8.86	8.25	8.89	8.72	8.39	8.45	8.61	8.58	7.86	8.4	8.37	8.23	8.54	8.2	8.48	8.54	8.17	8.65	8.24	7.92	8.21	7.87	8.24	8.02	8.45	8.48	8.05	8.16	8.66	8.56
TMCO1	7.2	6.95	7.08	7.51	7.41	6.95	7.17	7.74	7.87	7.31	7.96	7.06	6.87	7.6	7.19	7.12	7.17	6.68	7.36	7.42	7.09	7.73	7.3	7.75	7.28	7.04	6.94	7.52	7.55	6.69	7.66	7.3	7.73	7.64	7.66	7.66	7.57	7.73	7.8	6.94	7.7	7.25
ASH2L	5.36	6.42	5.4	6.43	6.88	5.83	6.07	6.5	6.24	6.12	6.65	6.68	6.91	6.82	7.84	7.41	6.95	4.44	6.95	6.1	7.35	6.42	6.07	5.75	5.96	6.65	6.23	6.15	6.48	5.99	6.19	6.93	7.09	5.39	6.19	6.43	6.52	6.85	6.92	6.57	6.34	6.9
FGFBP2	6.66	7.46	6.12	6.69	6.72	5.93	6.62	6.42	6.83	6.83	6.72	7.17	7.3	6.63	6.56	7.04	7.04	6.31	6.44	6.8	6.53	6.42	5.87	5.61	6.51	6.11	6.6	6.79	6.58	6.69	7.03	5.98	6.4	6.66	7.03	7.54	7.04	6.44	7.29	6.41	7.25	7.23
ZNF461	8.14	8.54	7.57	8.64	8.77	7.48	8	8.39	7.98	7.94	8.13	8.14	8.67	8.98	8.87	8.71	8.04	7.44	7.76	8.7	8.23	8.08	8.09	6.86	7.73	7.88	8.33	7.98	7.98	7.9	8.44	7.94	8.73	7.85	8.44	8.26	8.41	8.06	8.35	7.92	7.75	8.01
NEUROD2	10.43	10.38	10.9	10.71	10.73	10.56	10.37	10.54	10.52	10.86	10.72	10.42	10.48	10.55	10.26	10.14	10.12	10.9	10.22	10.73	10	10.69	10.44	10.4	10.48	10.43	10.25	10.67	9.93	10.81	10.34	9.86	10.11	10.11	10.34	10.15	10.65	10.3	9.97	10.37	10.5	10.39
CALCR	6.22	6.26	6.34	6.32	6.15	6.11	6.25	5.99	5.72	6.65	6.96	6.3	5.7	5.73	6.48	6.49	6.44	6.68	7.39	6.16	6.25	6.7	6.54	7.25	6.38	6.67	6.46	7.13	7.63	6.3	6.78	7.5	7.4	6.43	6.78	6.67	5.9	6.99	6.64	7.05	6.4	6.96
SEMA6B	6.86	7.7	6.98	7.46	7.91	6.86	7.63	7.74	7.22	7.53	7.51	7.47	8.02	7.64	8.32	7.9	7.5	6.28	8.04	7.19	7.78	7.54	7.44	6.5	7.36	7.32	7.39	7.16	7.05	7.18	7.96	7.67	7.97	7.05	7.96	7.41	7.65	7.19	7.34	7	7.44	7.59
UBE2K	4.09	3.96	4.01	4.26	4.06	4.25	4.7	4.58	4.17	4.45	5.1	4.37	4.14	3.69	3.7	4.68	4.51	5.22	4.17	4.04	4.42	4.5	3.9	5.02	4.42	4.65	4	4.77	4.72	4.54	5.24	4.98	4.31	4.51	5.24	4.86	5.01	5.52	5.56	3.62	4.49	3.89
RNF14	5.37	5.13	5.31	5.18	5.24	5.27	5.2	5.37	5.29	5.25	5.21	5.48	4.64	5.83	5.44	5.25	5.62	5.6	6.89	5.59	5.88	6.05	5.94	6.24	5.41	5.46	6.29	5.71	6.12	5.27	5.62	6.67	6.16	6.44	5.62	6.28	5.15	6.13	6.22	5.64	6.01	5.44
KCNH3	8.43	8.61	8.56	8.6	8.78	8.75	8.83	8.7	8.6	8.59	8.57	8.76	8.57	8.52	8.52	8.46	8.64	8.27	8.37	8.63	8.53	8.58	8.42	8.27	8.78	8.68	8.65	8.83	8.36	8.74	8.51	8.19	8.61	8.87	8.51	8.67	8.56	8.6	8.86	8.74	8.78	8.86
SLC6A2	6.36	5.73	6.29	6.38	6.02	5.56	5.11	5.76	5.55	5.8	5.59	4.99	6.01	6.34	5.53	5.89	5.7	6.24	5.24	5.22	5.36	5.47	5.55	5.66	6.17	5.83	4.98	5.4	5.48	5.95	5.93	4.41	4.97	4.95	5.93	5.55	6.16	5.87	5.55	6.33	5.76	6.06
ST3GAL6	5.28	5.63	5.69	5.68	5.92	5.01	5.03	4.04	5.38	4.9	4.27	4.79	5.71	5.22	5.52	5.36	4.21	5	5	5.71	3.83	4.35	4.38	3.11	4.63	5.04	4.29	4.85	4.18	5.44	4.97	2.96	3.76	3.8	4.97	4.14	5.35	3.76	4.43	4.62	4.65	5.04
ICOS	10.24	10.12	9.92	10.16	10.59	10.12	9.4	9.94	10.11	10.63	9.79	10.26	10.97	10.34	10.67	10.11	9.77	9.79	9.55	10.41	9.21	10.16	10.1	9.22	10.02	9.9	9.32	10.13	9.48	10.5	10.12	9.07	9.45	9.15	10.12	9.87	10.5	9.35	9.78	9.85	10.57	9.72
SEZ6L	8.42	8.04	8.42	8.45	8.52	8.36	7.9	7.92	8.41	8.4	8.37	8.21	8.31	8.29	8.49	7.82	8.13	8.57	8	8.47	6.56	8.34	8.45	8.29	8.4	8.18	8	8.16	8.1	8.42	8.36	7.95	8.13	8.13	8.36	8.26	8.68	8.24	8.25	7.94	8.2	8.27
KIAA0930	3.06	4.04	4.12	3.27	4.05	3.7	3.43	5.32	4.73	3.3	3.4	3.43	5.14	3.22	3.8	4.39	3.56	3.46	4.91	3.17	3.46	3.68	2.73	4.61	3.9	3.21	4.34	3.53	3.8	4.53	3.05	3.1	3.6	3.91	3.05	3.16	2.26	3.01	3.12	3.33	2.86	4.33
PHLPP2	2.62	2.69	2.49	2.58	2.16	2.76	2.63	2.92	2.67	2.9	2.62	2.46	2.59	2.94	2.65	2.62	2.81	2.33	2.42	2.72	2.63	2.53	2.59	2.92	2.54	2.4	2.9	2.96	2.83	2.51	2.67	2.38	2.86	2.83	2.67	2.8	2.71	2.88	2.59	2.51	2.69	2.35
DNAH7	2.86	3.77	2.9	3	3.01	3.51	2.78	3.12	3.33	3.23	3.7	3.16	2.82	3.22	3.07	2.88	2.93	3.51	3.63	3.19	3.36	3.38	3.59	4.28	3.24	3.33	3.76	3.15	3.18	2.93	3.24	3.44	3.75	3.78	3.24	3.57	3.41	3.24	3.13	3.31	3.14	2.92
FAIM2	3.52	3.79	3.75	4.07	3.7	3.71	3.72	4.21	3.56	3.66	4.03	3.79	3.73	4.15	4.07	3.55	4.22	3.65	4.44	3.61	3.99	4.14	4.22	4.66	4.47	4.5	4.04	3.97	4.39	3.59	4.32	4.65	4.3	4.21	4.32	4.13	3.83	3.97	4.22	4.3	4.17	3.88
EFR3B	3.58	3.92	3.92	3.33	3.62	3.96	3.94	4.44	3.02	3.93	3.67	3.69	3.44	4.12	3.73	3.58	4.61	3.61	4.04	3.68	3.67	3.66	4.31	5.19	4.36	4.43	4.46	4.13	4.64	3.84	3.71	4.54	4.43	4.23	3.71	4.19	4.11	3.59	4.51	4.63	4.01	4.1
ATP11B	8.99	8.7	8.93	9.04	9.08	8.76	8.42	8.2	8.57	8.74	8.3	8.46	8.75	8.46	8.75	8.63	8.31	8.75	8.31	8.7	7.59	8.3	8.44	8.02	8.62	8.19	8.06	8.55	8.1	8.81	8.55	8.01	8.19	8.02	8.55	8.29	8.9	7.91	8.4	8.4	8.7	8.62
DNAJC16	7.54	7.37	7.02	7.79	7.69	6.82	6.59	6.6	7.42	6.83	7.21	7.63	8.03	7.22	7.98	7.92	7.35	5.84	7.38	7.07	7.34	7.58	7.39	6.66	6.54	7.54	6.92	6.91	7	7.42	6.98	8	7.52	7.29	6.98	7.02	7.21	7.75	7.71	7.68	7.22	7.41
FAM149B1	5.41	4.8	5.07	4.78	4.6	5.3	4.82	5.33	5.29	5.33	5.63	5.08	5.08	5.21	4.8	4.55	5.11	5.38	5.52	5.13	5.44	5.58	5.4	5.6	5.73	5.36	5.4	5.14	5.26	5.34	5.48	5.76	5.62	5.93	5.48	5.21	4.82	5.64	5.43	5.48	5.39	5.18
PIKFYVE	3.09	3.18	3.005	3.04	2.9275	2.995	2.8325	3.0825	3.08	3.0525	3.1225	3.1125	2.845	3.2525	3.1275	3.1125	3.37	2.9975	3.73	3.125	3.3525	3.4425	3.29	4.1325	3.4425	3.2175	3.615	3.165	3.29	2.9725	3.3875	3.8175	3.5525	3.6025	3.3875	3.34	3.055	3.6375	3.32	3.3025	3.245	3.455
THOC5	7.15	7.33	7.03	7.25	7.68	7.72	7.39	7.59	7.35	7.5	7.37	7.2	7.23	8.14	7.53	7.33	7.27	7.14	7.02	7.15	7.39	7.04	7.13	7.57	7	7.45	7.34	7.28	7.13	7.41	7.7	7.69	7.94	7.92	7.7	7.35	7.26	8.07	7.45	6.71	7.38	7.65
VPS13A	4.89	3.65	4.91	4.8	4.97	4.8	5.34	4	3.58	4.55	4.72	4.57	4.77	4.94	5.06	4.75	3.98	5.17	5.27	5.26	5.71	4.28	4.24	4.92	4.85	4.96	4.73	4.89	4.55	4.32	3.85	4.18	4.24	3.82	3.85	4.07	3.96	3.99	4.01	3.87	3.78	3.74
9-Sep	2.68	2.78	2.65	2.48	2.56	2.65	2.4	2.78	2.68	2.35	2.9	3.08	2.64	2.48	2.74	2.78	2.86	2.65	3.52	2.79	2.91	2.62	2.76	2.88	3.47	2.52	3.27	2.57	2.74	2.62	3.11	3.14	3.15	3.65	3.11	2.73	2.44	2.9	2.74	2.81	2.55	2.89
TTLL5	6.43	6.58	6.44	6.32	6.61	6.84	7.23	6.57	7.26	6.64	6.49	6.87	5.55	6.01	5.8	6.35	6.36	6.88	5.58	7.59	7.06	5.41	6.54	5.61	6.98	6.41	6.88	6.06	6.63	6.23	5.73	5.73	6	5.91	5.73	5.62	5.36	6.24	5.29	6.6	6.51	6.04
STXBP5L	6.32	6.66	6.4	6.28	7.01	6.19	6.27	6.42	6.11	6.38	6.07	6.32	6.73	5.9	6.94	8.72	6.26	6.42	6.18	6.11	5.54	6.49	8.95	6.47	6.05	6.17	5.57	6.58	5.79	6.18	6.06	5.3	6.16	5.69	6.06	6.02	6.44	5.85	6.25	6.31	6.3	6.43
DNMBP	5.95	6.09	6.48	6.32	6.03	5.67	5.51	6.8	5.76	5.85	5.78	6.03	6.4	5.85	5.93	6.46	5.74	6.25	4.95	6.08	5.99	5.51	6.5	5.46	6.01	5.59	5.47	5.8	6.08	6.3	6.69	5.73	5.55	5.6	6.69	5.87	6.46	5.52	5.67	5.82	6.62	5.94
FNBP4	5.24	5.24	5.4	5.53	5.49	5.5	5.19	5.47	5.25	5.55	5.74	5.62	5.13	5.66	5.19	5.35	5.43	5.63	6.59	5.47	5.61	6.04	5.97	5.81	6.06	5.52	6.01	5.41	6.01	5.51	5.37	6.34	6.01	6.3	5.37	5.97	5.49	5.95	5.79	5.57	5.75	6.01
HSPA4	2.975	2.9	3.04	3.135	2.935	3.195	2.98	3.095	3.24	2.85	2.875	2.95	2.785	3.265	3.14	2.815	3.135	2.955	3.365	3.19	3.37	3.28	3.195	3.885	3.355	3.455	2.9	3.145	3.4	3.075	3.195	3.145	3.29	3.375	3.195	3.48	3.2	3.635	3.51	2.86	3.105	3.485
SIRPA	7.96	8.97	8.2	8.81	8.68	8.61	8.85	8.33	8.43	8.7	8.41	9.07	9.09	8.97	8.99	9.28	9.16	7.76	9	8.28	8.98	8.35	8.48	8.56	8.09	8.92	8.74	8.59	8.46	8.52	8.1	8.6	9.1	7.99	8.1	8.49	8.63	8.96	8.83	8.13	8.17	9.06
YWHAG	7.1	7.09	7.43	7.96	8.82	7.49	6.71	7.42	7.49	7.72	8.52	7.95	8.03	9.14	9.37	8.32	7.94	6.93	8.02	7.6	7.44	8.96	8.35	8.47	7.49	7.73	8.16	7.42	7.8	7.96	8.06	8.76	9.05	8.82	8.06	8.27	8.66	8.79	8.09	7.16	7.45	8.37
IL33	2.45	2.98	2.78	2.58	2.55	2.76	2.87	2.38	2.52	2.74	3.27	2.57	2.52	2.7	2.42	2.4	2.43	2.75	2.83	2.49	2.92	2.41	2.55	3.33	2.59	2.32	3.09	2.61	2.39	2.71	2.58	2.84	3.04	2.96	2.58	2.45	2.22	2.78	2.9	2.93	2.41	2.47
RNF11	7.08	7.67	6.59	7.43	7.63	6.55	6.98	6.77	6.92	6.94	6.79	7.02	7.69	7.07	7.65	6.99	6.62	6.73	6.07	7.34	6.25	6.23	6.94	6.42	6.29	6.44	5.02	6.88	6.03	6.61	6.49	6.39	6.19	6.43	6.49	6.69	7.13	6.73	6.82	6.38	7.15	6.08
MS4A7	3.49	3.75	3.99	4.11	3.9	4.28	4.09	4.16	3.52	3.98	4.13	4.33	3.77	3.95	3.7	3.71	3.89	4.63	3.97	3.91	4.71	4.06	3.77	3.56	4.06	4.33	4.05	4.13	4.09	3.96	3.92	4.04	3.92	4.5	3.92	3.71	3.54	4.17	4.54	4.4	3.57	3.89
RNF112	6.81	7.12	6.39	7.21	7.27	6.97	6.74	6.8	6.85	6.8	6.9	7.79	7.36	7.49	7.87	7.47	7.51	6.02	6.7	7.01	7.05	7.35	7.29	7.05	6.72	7.09	6.94	6.89	6.96	6.6	7.1	7.25	7.79	7.53	7.1	7.43	7.32	7.44	8	7.28	7.06	7.18
MALT1	9.5	10.28	9.58	9.96	9.35	9.86	10.36	10.3	10.25	10.47	10.05	10.35	10.38	9.51	9.66	10.44	10.7	10.65	11.29	9.75	10.51	10.28	9.23	10.46	9.74	10.43	9.8	10.29	9.81	10.28	9.59	10.1	10.35	10.32	9.59	9.85	9.17	9.86	9.46	10.7	10.02	9.82
TCAM1P	2.9	2.82	2.9	2.45	2.73	2.48	3.48	2.94	2.52	2.61	3.16	2.53	2.12	2.91	2.05	2.45	3.66	3.01	2.72	2.73	2.63	2.7	2.62	3.07	2.69	2.84	2.65	3.08	3.49	2.56	2.99	3.57	3.23	3.57	2.99	2.93	2.72	2.4	2.55	3.34	3.21	2.65
SLCO2B1	8.4	8.49	8.62	8.44	8.16	8.35	8.16	8.64	8.86	8.68	8.39	8.52	8.3	8.27	8.26	8.67	8.46	8.53	8.26	8.58	7.22	8.41	8.33	8.08	8.49	8.72	8.4	8.66	8.31	8.34	8.47	7.64	8.22	8.21	8.47	8.58	8.37	8.13	8.23	8.18	8.79	8.23
SLCO1B1	2.15	2.14	2.3	2.31	2.28	2.32	2.29	2.33	2.36	2.52	2.32	2.26	2.11	2.26	1.97	2.33	2.35	2.43	3.32	2.13	2.68	2.38	2.53	2.23	2.32	2.55	2.23	2.24	2.29	2.2	2.23	2.53	2.77	2.54	2.23	2.64	2.13	2.63	2.42	2.56	2.16	2.33
GCM1	7.37	7.02	7.27	7.77	7.81	7.08	7.66	8.15	8.53	7.36	7.61	7.22	7.5	7.65	7.73	7.16	7.37	6.94	7.16	7.6	6.89	7.36	7.39	7.27	7.01	7.38	7.7	7.76	7.27	7.26	7.84	7.74	7.41	7.36	7.84	7.68	8.2	7.87	7.77	7.37	7.72	7.53
SLC1A4	9.42	9.13	9	8.5	8.43	8.84	8.71	8.5	8.73	8.7	8.58	8.5	8.75	8.45	8.41	8.28	8.22	9.11	8.23	9	7.81	8	9.24	8.63	8.6	8.34	8.03	8.58	8.27	8.73	8.53	7.98	7.88	7.62	8.53	8.1	8.56	7.65	8.28	8.02	8.82	8.27
B3GALT4	9.73	9.29	9.5	9.8	10.29	9.71	9.59	10.01	9.84	9.68	9.47	9.36	10.25	9.84	10.22	9.83	9.66	9.32	9.56	9.31	9.53	9.64	9.7	9.62	9.89	9.7	9.6	9.54	9.24	9.71	9.4	9.52	9.3	9.85	9.4	9.69	9.3	9.71	9.66	9.64	9.7	9.87
PDE10A	6.92	7.39	6.81	6.68	7.36	7.42	7.11	6.73	7.26	6.99	6.69	6.82	7.73	6.72	7.04	6.96	6.88	6.92	7.07	7	6.99	6.87	6.79	7.13	7.24	6.92	6.25	6.86	6.94	7	6.52	6.87	6.52	6.5	6.52	6.34	6.98	5.96	6.82	7.64	6.78	7.35
GOLGA3	10.27	10.58	10.2	10.74	10.53	10.58	10.45	10.18	10.47	10.2	9.88	10.46	10.65	10.34	10.61	10.64	10.69	9.54	10.12	10.29	10.92	10.34	10.28	9.68	10.5	10.74	9.81	10.31	10.3	10.29	9.95	9.99	10.01	10.37	9.95	10.15	9.89	10.49	10.75	10.14	10.42	10.28
POLK	5.72	8.29	6.7	7.17	7.75	7.48	7.81	7.23	7.48	6.16	7.49	7.46	6.97	7.17	6.59	8.27	8.96	5.77	7.03	7	8.54	6.97	6.75	6.18	5.7	7.82	7.67	6.29	6.57	6.64	6.09	6.67	6.74	7.55	6.09	5.48	5.14	6.44	5.5	6.99	6.66	7.84
FOXA2	9.05	9.66	8.84	9.44	9.53	9.31	9.19	9.1	9.36	9.23	9.54	10.08	9.77	9.68	9.8	9.67	9.7	7.49	9.23	9.26	9.65	9.41	9.36	9.19	8.96	9.41	9.36	9.25	9.37	9.42	8.92	9.57	9.65	9.63	8.92	9.54	9.31	9.9	10.14	9.5	9.37	9.58
PIGM	9.1	9.13	9.22	8.01	8.14	8.78	9.63	9.02	9.02	8.46	7.48	7.9	8.53	7.94	8.02	8.32	7.58	8.87	7.82	8.34	8.77	6.65	8.13	7.45	7.34	7.71	8.88	8.69	8.07	8.92	5.59	5.75	6.75	7.07	5.59	6.92	6.58	6.66	6.9	7.18	7.58	7.42
TPK1	5.6	5.54	4.97	5.84	5.07	5.13	5.02	5.59	5.78	5.38	5.72	5.24	4.88	5.25	5.02	5.13	6.16	5.76	5.72	5.09	5.55	5.4	5.31	6.33	4.71	5.37	5.51	5.65	5.37	4.95	5.03	5.56	6.04	5.55	5.03	4.99	5.09	5.92	5.25	5.71	5.88	5.63
MOB2	7.28	5.92	6.98	6.89	7.79	6.71	6.79	6.84	7.84	6.8	6.23	6.48	7.7	5.81	6.69	6.92	6.22	7.04	5.76	6.94	5.9	5.92	6.77	4.48	6.56	6.02	5.22	6.3	6.27	7.02	5.73	5.58	5.07	5.81	5.73	5.79	6.1	6.3	6.44	6.97	6.48	5.41
NCOR1	2.09	2.75	2.53	2.32	2.52	2.15	2.34	2.39	2.31	2.32	2.95	2.25	2.42	2.1	2.61	2.36	2.35	2.04	2.5	2.3	3.11	3.01	2.86	3.47	2.72	2.8	2.73	2.15	2.39	2.06	2.67	2.69	2.92	2.53	2.67	2.76	2.45	3.18	2.88	2.34	2.71	2.44
ASF1A	5.51	4.52	5.26	4.95	4.99	4.79	5.44	4.28	4.85	4.65	3.72	4.62	4.55	3.94	4.57	4.39	4.09	5.82	4.99	4.71	4.62	5.42	4.83	5.46	4.99	4.61	4.48	5.17	5.42	5.31	3.74	4.35	5.19	4.77	3.74	4.19	4.31	4.22	4.22	4.17	4.15	5.05
SOX11	3.1	3.28	3.14	4.2	3.04	2.89	2.87	3.48	2.89	3.27	3.31	3.1	3	3.3	3.23	3.31	3.22	3.08	3.66	2.98	3.61	3.31	3.18	4.14	2.98	3.36	4.12	3.11	3.55	3.05	3	4.4	3.38	3.98	3	3.2	3.02	3.16	2.85	3.26	3.16	3.41
UBE4B	4.6	4	4.43	4.28	3.36	4.28	3.61	4.79	4.34	3.49	4.79	3.51	3.07	6.32	4.57	3.79	3.99	3.51	4.29	4.17	4.32	4.29	4.03	4.21	3.34	3.55	3.46	4.61	4.01	3.76	5.73	3.79	6.68	5.48	5.73	5.74	5.83	4.89	5.17	3.82	4.24	5.91
BIRC5	4.58	4.41	4.74	4.35	4.38	4.68	5.23	3.99	4.35	4.79	4.74	4.69	4.65	4.67	4.33	4.12	4.61	5.11	4.76	4.82	5.23	4.69	4.97	5.12	5.57	5.06	5	5.06	4.78	4.87	4.24	5.24	5.22	4.81	4.24	5.18	4.54	4.84	4.81	5.07	4.78	4.89
CDK19	6.58	6.37	6.73	6.32	6.32	6.01	6.17	6.12	6.7	6.65	6.68	6.34	6.59	6.28	6.35	6.19	6.41	6.41	6.2	6.28	6.75	6.72	6.54	6.58	6.03	5.63	6.53	6.21	6.25	6.28	6.45	6.82	6.57	6.88	6.45	5.94	5.85	6.26	6.11	6.65	6.35	6.24
IGSF9B	6.35	6.07	5.92	6.54	6.35	5.8	5.86	5.77	4.92	5.55	6.16	5.73	5.57	6.45	6	6.48	5.99	5.89	5.22	5.29	5.14	5.37	6.57	6.24	5.8	5.81	5.48	5.86	5.68	6.29	6.46	6.11	6.72	6.86	6.46	6.13	6.57	7	6.22	6.43	5.97	6.4
SATB2	3.92	3.99	4.29	4.25	3.83	5.33	4.36	3.93	4.23	4.43	4.34	4.09	3.96	3.99	4.11	4	4.92	4.83	4.61	4.37	4.74	4.04	3.76	4.7	4.75	5.03	4.24	4.12	4.2	3.98	4.31	5.17	4.03	4.68	4.31	4.21	4.28	4.61	4.12	4.38	4.41	5.05
AGTPBP1	8.28	8.66	8.48	8.86	8.71	8.44	8.38	8.46	8.6	8.51	8.59	8.41	8.31	8.6	8.4	8.22	8.02	8.19	7.66	8.37	8.32	7.81	8.36	8.02	8.39	8.24	7.98	8.23	8.07	8.62	8.31	8.11	7.93	8.05	8.31	8.01	8.51	8.57	8.4	7.97	8.29	8.16
WDTC1	2.715	2.72	2.535	2.42	2.48	2.78	2.56	2.535	2.895	2.53	2.855	2.53	2.67	2.955	2.495	2.68	2.925	2.42	3.23	2.615	2.85	2.765	2.885	3.315	3.155	3.235	3.045	2.7	2.99	2.44	3.135	3.19	3.06	3.085	3.135	2.985	2.785	3.19	2.885	3.105	2.825	2.905
TTC28	7.12	6.99	6.79	7.23	6.77	6.72	6.66	6.89	6.78	6.45	5.91	7.04	6.56	6.54	6.76	7.42	7.02	6.54	6.95	6.74	6.64	6.92	6.84	7.09	6.31	6.73	6.31	6.7	6.73	6.37	7.01	6.78	6.97	7.07	7.01	6.1	6.57	6.51	7.21	7.26	7.09	6.77
PHF24	4.81	5.19	4.54	5.3	6.04	5.91	5.53	4.8	5.1	5.22	5.27	5.76	5.28	6.25	4.96	5.59	6.1	4.82	5.99	5.52	5.8	4.09	4.89	4.67	4.93	4.99	6.17	5.14	4.99	5.63	5.34	5.29	5.63	5.92	5.34	5.76	5.47	5.48	5.36	4.92	5.91	5.74
SAMD4A	5.7	5.76	5.57	5.4	5.63	5.55	5.67	5.68	5.49	5.88	6.01	5.68	6	5.94	5.69	6.1	5.94	5.71	6.35	5.35	6.15	6.3	5.68	6.59	5.86	6.65	5.83	5.73	5.96	5.76	5.59	6.49	6.39	6.09	5.59	5.79	5.56	6.34	6.07	6.3	5.67	6.12
SV2C	2.44	2.73	3.12	3.2	2.56	2.52	2.53	2.84	2.72	2.65	3.16	2.83	2.72	2.57	2.66	2.51	3.28	2.23	2.84	2.44	2.41	3.25	2.39	2.64	2.58	2.91	2.65	2.45	2.67	3	2.76	2.76	2.46	2.51	2.76	2.25	2.33	2.31	3.03	2.42	2.72	2.13
USP24	9.09	8.71	9.07	9.22	9.2	8.97	9.82	9.43	9.08	9.01	8.95	8.78	8.73	9.39	8.74	8.49	8.49	8.73	8.38	9.2	8.37	8.62	8.74	8.76	9.01	8.6	8.96	9.09	8.36	9.07	9.23	8.33	8.86	8.87	9.23	8.98	9.04	8.77	8.95	8.45	8.83	8.84
SORCS3	2.22	2.62	2.37	2.61	3.05	2.54	2.35	2.45	2.66	2.47	2.47	2.34	2.71	2.64	2.56	3.06	3.03	2.68	3.42	2.93	2.54	3.02	2.78	3.44	2.72	3.28	2.84	2.74	2.71	2.59	2.64	3.78	2.31	2.94	2.64	2.66	2.46	2.97	3.05	3.12	2.91	2.88
ADCY2	8.43	8.14	8.24	8.32	8.22	8.23	8.31	8.2	8.73	8.5	8.18	8.24	8.63	8.21	8.43	8.06	7.82	9.1	8.06	8.32	7.59	8.22	7.95	7	8.88	8.15	8.14	8.24	8.28	8.61	8.44	7.65	7.82	7.98	8.44	8.1	8.13	7.41	7.23	8.17	8.34	8.51
ZC3H4	5.15	3.78	4.26	3.83	4.54	5.09	4.54	4.46	4.34	4.44	4.61	4.09	3.95	4	4.18	3.95	4.72	4.4	4.76	4.45	4.39	4.06	4.1	5.28	4.39	4.56	4.75	4.8	4.37	4.27	3.96	4.47	4.46	4.81	3.96	4.12	4.12	4.64	4.71	4.66	4.78	4.72
MAPK8IP3	7.04	7.69	6.45	6.99	6.94	7.2	7.57	7.79	7.52	7.2	7.46	7.55	8.11	6.96	7.27	7.48	7.01	6.52	7.95	7.48	7.49	7.31	7.05	7.13	7.26	7.39	8.06	6.97	6.89	7.01	7.64	8.06	8.27	7.13	7.64	6.99	7.26	7.37	7.2	7.31	6.87	7.41
EXOC7	3.795	3.74	3.89	3.69	3.78	4.035	3.8	3.995	3.68	4.085	3.93	3.835	3.33	4.13	3.78	3.81	4.01	4.07	4.235	3.73	4.23	4.475	4.345	4.56	4.375	4.08	4.37	4.225	4.165	3.79	4.19	4.465	4.305	4.275	4.19	4.355	3.755	4.42	3.92	4.105	4.075	4.11
NUDCD3	6.4	7.07	6.48	7.19	6.24	6.26	6.08	6.76	6.2	6.75	7.3	7.29	7.3	7.59	7.27	6.71	6.61	5.82	6.49	7.32	7.23	6.69	6.08	7.32	6.05	6.96	6.9	6.69	6.86	6.75	7.43	6.85	7.51	7.94	7.43	7	7.36	6.15	6.71	6.22	7.23	7.18
TNS2	4.63	5.59	5.4	4.56	5.25	5.33	5.12	4.94	5.36	5.19	5.05	4.84	5.59	4.63	5.09	5.1	5.04	5.1	4.54	4.89	5.8	5.04	5.01	5.59	4.85	4.76	5.33	4.84	5.14	4.81	5.32	4.99	5.52	4.94	5.32	5.34	4.9	5.49	4.6	4.15	4.75	5.05
SETD1B	6.94	6.86	6.76	6.91	6.7	7.04	6.68	7.35	7.02	6.96	7.32	7.19	6.93	6.99	7.15	7.52	7.19	7.12	7.43	7.15	7.18	7.6	7.16	7.42	7.1	7.26	7.61	6.95	7.58	7.09	7.08	7.59	7.95	7.3	7.08	7.21	6.72	7.51	7.35	7.56	7.03	7.55
CAMSAP2	7.69	8.22	8.27	8.28	8.33	7.95	7.96	8.01	7.89	8.31	8.03	8.26	8.66	8.07	8.93	7.76	7.87	7.89	7.57	8.53	8.09	8.21	8.31	6.9	7.86	8.11	7.83	7.87	7.71	8.05	7.82	7.68	7.36	7.46	7.82	7.89	7.94	7.5	7.21	7.79	7.4	7.84
ERC1	3.04	3.105	3.11	2.975	2.945	3.195	3.04	2.99	3.02	2.93	3.265	3.02	3.145	3.245	3.175	3.12	3.29	2.885	3.105	3.43	3.595	3.005	3.245	3.645	3.425	3.19	3.54	3.05	3.145	2.985	3.005	3.45	3.475	3.455	3.005	3.525	3.15	3.63	3.235	3.135	3.205	3.185
SPAST	9.12	9.35	9.34	9.37	9.45	9.23	9.33	9.48	9.4	9.47	9.65	9.69	9.71	9.65	9.73	9.67	9.49	8.94	9.57	9.45	9.78	9.5	9.33	9.39	9.27	9.4	9.52	9.45	9.65	9.5	9.72	9.88	9.86	9.66	9.72	9.78	9.63	9.83	9.6	9.33	9.23	9.45
ZFR2	7.58	7.94	7.91	7.91	8.2	7.63	7.56	7.2	7.64	6.94	6.74	7.92	8.3	6.99	7.69	8.16	7.41	6.5	7.23	7.57	7	6.5	8.28	6.63	7.4	8.15	7.02	7.49	7.3	7.64	7.51	5.71	6.55	5.54	7.51	6.6	6.84	5.96	6.38	6.52	7.07	7.14
SMG5	2.04	2.32	2.22	2.16	2.21	2.24	2.33	2.41	1.91	2.33	2.25	2.29	2.12	2.2	2.05	2.19	2.44	2.49	2.55	2.23	2.41	2.27	2.63	3.27	2.38	2.49	2.32	2.97	2.22	1.83	2.6	3.13	2.87	2.69	2.6	2.85	2.21	2.41	2.39	2.38	2.45	2.69
USP33	6.69	6.43	7.1	6.77	7.37	6.42	6.34	6.27	6.71	6.01	6.49	6.39	7.32	6.51	7.02	6.23	6.02	5.96	5.83	6.55	5.37	5.95	6.24	5.55	6.01	6	5.28	6.21	5.53	6.98	7.22	5.44	6.24	5.64	7.22	6.67	7.55	6.49	6.22	5.71	6.71	5.9
LIMCH1	2.17	2.76	2.19	1.95	2.35	2.15	2.46	2.47	2.22	2.22	2.67	2.31	2.38	2.53	2.79	2.39	2.44	2.64	2.75	2.61	2.45	2.91	2.98	4.01	3.2	2.54	2.46	2.28	2.4	2.27	2.53	3.13	3.15	3.43	2.53	2.7	2.32	2.35	2.68	2.56	2.45	3.19
TACC1	2.18	2.21	2.67	2.52	2.31	2.76	2.35	2.14	1.96	2.36	2.51	2.39	2.15	2.23	2.4	2.23	2.66	2.7	2.37	2.36	2.65	2.76	2.14	3.27	2.62	2.6	2.26	2.25	2.31	2.3	2.6	2.4	3.07	2.57	2.6	2.73	2.36	2.3	2.38	2.56	2.61	3.02
KIAA1107	9.21	9.01	8.49	8.98	9.05	8.5	9.08	9.11	9.15	8.94	8.72	8.87	8.88	8.84	9.51	9.13	9.61	8.78	8.84	9.09	9.38	9.07	8.55	8.61	8.94	8.91	9.08	8.9	9.01	8.79	9.01	8.11	8.65	8.42	9.01	8.66	8.65	8.72	8.8	9.14	8.85	9.03
TBC1D1	6.22	6.245	5.95	5.81	5.88	5.98	6.09	6.085	6.205	6.08	6.45	6.185	6.015	6.15	6.055	6.105	5.98	6.395	6.705	6.23	6.675	6.07	6.515	6.15	6.435	6.54	6.49	5.925	6.59	6.135	6.195	6.855	6.72	6.735	6.195	6.33	6.215	6.415	6.31	6.48	6.24	6.46
KIAA1109	8.27	7.86	8.1	7.96	8.41	8.28	7.87	8.34	8.42	8.38	8.16	8.21	8.79	8.64	8.4	8.8	7.88	8.44	8.05	8.37	7.9	8.05	8.82	7.66	8.08	7.82	8.1	8.44	7.96	8.27	8.24	7.87	7.82	7.68	8.24	8.03	8.34	7.9	7.73	8.14	7.98	8.29
IQSEC3	3.95	3.25	4.22	3.97	4.5	4.05	4.12	4.24	4.04	4.43	4.32	3.86	3.99	4.18	4.23	4.1	4.31	4.41	4.56	4.17	4.3	4.18	3.93	4.7	4.21	3.9	5.28	4.3	4.36	4.09	4.54	4.5	4.16	3.47	4.54	4.19	3.64	4.25	4.08	4.15	4.03	4.09
ARHGEF4	9.23	8.48	8.51	8.57	8.18	8.03	7.72	8.04	8.62	8.79	8.61	8.9	8.8	8.41	8.46	8.14	8.24	9.23	8	8.3	8.03	8.46	8.57	8.72	9.05	8.13	7.44	9.01	8.83	8.72	8.6	8.84	8.79	8.46	8.6	8.7	8.91	8.59	8.1	8.59	9.14	8.88
DOPEY1	7.72	8.22	7.62	7.91	7.71	7.85	8.04	8.07	8.23	7.96	7.81	8.04	8.01	7.93	8.14	8.19	8.06	7.92	8.13	7.94	7.85	8.14	7.9	7.94	7.79	7.8	8.42	7.81	8.17	7.53	8.08	7.81	7.98	7.87	8.08	8.03	8.66	7.94	7.8	8.01	8.09	8.15
CEP131	8.49	9.09	8.21	9.12	8.9	8.78	9.61	9.19	9.25	8.84	8.95	9.3	9.39	9.28	9.37	9.49	9.03	7.62	8.98	9.07	8.9	8.91	9.11	8.51	9.17	9.34	9.18	9	8.94	8.64	9.06	8.71	9.09	8.99	9.06	8.89	9.03	9.02	10.12	8.89	9.12	9.11
HDGFRP3	6.93	7.19	7.21	7.18	7.36	7.06	7.08	7.19	7.27	7.13	6.99	7.38	7.2	6.83	6.66	6.64	7.08	7.28	6.73	7.31	6.94	7.47	7.12	6.8	7.44	7.35	7.26	7.41	7.24	7.31	7.1	6.68	7.16	6.82	7.1	6.98	7.32	7.38	6.99	7.31	7.14	7.37
MACF1	5.73	6.51	5.87	6.49	6.74	6.4	6.71	6.63	6.61	6.85	6.14	6.42	7.43	6.45	7.26	7.35	6.95	5.14	6.37	6.37	6.95	5.95	6.12	6.6	5.55	6.62	6.36	6.11	6.44	6.59	6.47	6.02	6.05	5.04	6.47	6.62	6.16	5.92	6.06	6.31	6.34	6.43
RNF19A	4.06	3.68	3.9	3.58	3.54	3.66	4.78	3.53	3.95	3.96	4.42	4.02	4	4.51	3.91	3.65	4.37	3.51	4.29	4.29	4.54	4.11	4.11	4.5	4.12	4.55	4.38	3.82	3.78	3.97	3.89	4.04	4.03	4.54	3.89	3.65	3.79	4.44	3.91	4.26	4.17	3.98
HSF4	6.5	6.07	6.68	6.16	6.74	6.63	6.24	6.055	6.165	6.795	6.46	6.135	6.735	6.325	6.6	6.345	6.41	6.55	6.76	6.565	5.83	6.82	6.285	6.505	6.96	6.26	6.38	6.445	6.32	6.71	6.255	6.775	6.445	5.76	6.255	5.985	6.42	6.31	5.92	6.71	6.935	6.325
RYBP	9.01	8.91	8.92	9.42	9.29	9.08	8.68	8.72	9.29	9.08	8.88	9.28	9.79	9.17	9.2	9.04	8.89	8.42	8.64	9.14	8.84	8.74	8.99	8.43	9.06	8.89	8.38	8.84	8.78	9.29	8.63	8.66	8.33	8.65	8.63	8.66	8.92	8.76	9.09	8.87	9.22	8.92
ZAK	9.11	9.31	9.16	8.91	9.31	8.8	8.7	9.23	9.04	9.01	8.98	9.17	9.14	9.47	9.38	8.65	8.78	8.78	9.13	9.35	9.01	8.97	9.68	8.82	9.34	9.19	9.2	9.04	8.98	8.95	9.56	9.45	8.7	8.94	9.56	9.51	9.62	8.89	9.23	9.33	9.19	8.89
FGFR2	6.83	6.49	7.01	6.75	6.3	5.975	5.745	5.98	6.36	6.14	6.44	6.465	6.845	6.47	6.285	5.44	6.02	6.625	5.94	6.265	5.88	5.695	6.155	6.2	5.865	5.84	6.205	6.575	5.37	6.61	6.88	5.905	6.34	6.27	6.88	6.745	7.16	6.895	6.715	5.66	6.88	6.6
FAM126A	3.61	4.15	3.62	4.47	3.94	3.84	4.2	4.25	3.56	3.77	4.54	4.84	4.83	3.9	4.36	4.87	4.24	3.29	4.54	3.81	4.48	4.14	3.56	4.21	3.98	4.57	3.76	3.66	4.24	4.01	4.43	4.02	5.01	4.21	4.43	4.28	4.33	4.72	4.88	3.82	3.34	4.92
AP4E1	9.22	9.34	9.16	8.82	9.58	8.41	9.01	9.12	9.15	8.83	8.69	8.41	9.69	8.87	9.3	8.97	8.98	8.92	8.89	8.53	8.5	8.83	8.76	9.14	8.68	8.86	9.08	8.72	8.68	9.54	9.01	9.71	8.43	8.52	9.01	9.09	9.12	8.98	8.98	9.31	9.29	8.77
EFEMP2	8.67	9.05	8.19	8.88	9.02	8.76	8.32	8.64	8.56	8.66	9.02	9.32	9.46	9.27	9.72	9.12	8.98	8	8.61	8.89	8.98	8.67	9.06	8.92	8.3	8.71	8.76	8.68	8.94	9.13	9.07	8.82	8.86	8.69	9.07	8.98	9.25	8.65	8.9	8.52	8.99	8.86
GABARAPL2	4.55	3.92	4.23	4.25	4.82	5.19	4.64	4.7	4.55	3.85	4.33	4.1	4.94	5.1	5.36	6.05	5.5	5.32	5.21	4.64	5.36	5.48	5.32	5.03	4.87	4.81	5.51	4.41	5.33	4.86	4.98	5.82	6.39	6.12	4.98	5.41	4.52	5.52	5.17	5.38	4.63	4.29
KLF5	3.96	3.74	3.93	4.02	3.69	4.01	4.12	3.97	4.08	4.14	4.38	4.27	3.66	4.37	3.99	3.57	4.23	4.14	4.12	3.8	4.63	4.24	4.22	5.04	4.22	4.61	4.34	4.05	4.63	4.25	3.98	5	4.46	4.37	3.98	4.46	4.01	4.18	3.8	4.28	4.03	4.03
LHX6	8.335	8.365	8.325	8.13	8.09	8.395	8.35	8.23	8.27	8.375	8.47	8.425	8.275	8.3	8.115	8.38	8.48	8.065	8.365	8.215	8.33	8.55	8.365	7.955	8.055	8.435	8.025	8.395	8.3	8.105	8.325	8.145	8.375	7.805	8.325	8.065	7.905	8.47	8.185	8.325	8.205	8.125
LRIT1	5.7	5.69	6.21	5.92	5.87	5.9	6.08	6.23	6.16	6.24	6.49	6.03	6.29	6.29	5.92	6.31	6.4	6.64	6.23	6.04	6.31	5.89	5.83	5.93	6.67	6.4	5.94	6.02	5.93	6.01	6.82	5.98	6.54	6.22	6.82	6.37	6.01	6.52	6.2	6.16	6.12	6.25
EPB41L4B	8.18	9.08	8.5	8.77	8.21	8.65	8.98	8.97	9.18	8.66	8.52	8.52	8.37	8.41	7.93	8.62	8.9	8.13	8.47	8.42	8.81	8.21	8.54	8.35	8.57	8.66	8.45	8.74	8.2	8.38	8.65	8.02	8.44	8.74	8.65	8.6	8.19	8.54	8.94	8.29	8.72	8.95
BPTF	9.82	9.42	9.79	10.07	9.8	9.75	9.47	9.28	9.58	9.63	9.4	9.55	9.98	9.31	9.63	9.52	9.31	9.35	9.16	9.96	9.16	9.12	9.63	8.68	9.79	9.94	8.96	9.41	9.28	9.75	9.22	8.5	8.58	8.84	9.22	9.88	9.49	8.76	8.93	9.7	9.26	8.95
BAZ1B	9.58	9.75	9.38	9.65	9.64	9.29	9.63	9.41	9.22	9.75	9.72	10.3	10.15	9.78	9.89	9.67	9.47	9.36	9.31	9.91	9.24	9.43	9.46	8.33	9.21	9.91	9.44	9.2	9.33	9.95	9.29	9.3	9.05	9.32	9.29	9.21	9.53	9.78	9.97	9.31	9.33	9.22
SCD	4.64	4.56	4.46	4.19	4.56	4.37	4.39	4.98	4.63	4.48	4.74	4.4	4.22	4.73	4.74	4.38	4.23	4.67	5.27	4.61	4.89	4.96	4.31	4.97	4.63	4.65	5.37	4.46	4.81	4.57	5.29	5.26	4.65	4.66	5.29	4.93	4.6	4.85	4.78	4.76	4.97	4.7
UBE2T	7.88	8.61	7.74	8.42	8.14	8.18	8.39	8.07	8.5	8.01	7.97	8.44	8.66	8.45	8.59	8.2	8.52	7.17	8.38	8.19	8.32	8.13	8.12	8.39	7.92	8.45	8.66	8.31	8.07	7.98	8.37	8.75	8.42	8.45	8.37	8.5	8.23	8.66	8.71	8.27	8.32	8.5
MYO5B	3.49	3.65	3.43	3.36	4.01	3.52	3.97	3.5	3.96	2.77	2.66	2.96	3.42	3.61	3.32	3.12	3.58	4.08	3.59	3.87	2.7	3.35	3.2	3.48	3.59	3.21	2.96	3.78	2.84	3.66	3.4	3.49	3.6	2.99	3.4	3.39	3.21	3.44	3.25	3.41	3.54	3.07
CACNA1I	2.97	2.5	2.67	3	2.55	2.66	2.89	3	2.92	2.73	3.08	2.69	2.79	2.99	3.01	2.83	2.52	2.89	2.99	2.68	3.26	3.57	2.9	3.95	3.32	2.92	2.78	3.01	3.03	2.54	3.42	3.3	2.94	3.19	3.42	2.91	2.77	3.15	2.81	3.11	2.71	3.05
ZMYND8	3.04	3.14	3.23	2.81	3.07	3.08	3.3	3.53	2.96	3.25	3.26	2.85	2.99	3.39	3.43	2.98	3.65	2.8	3.35	3.09	3.22	3.68	3.5	4.17	3.47	3.38	2.98	3.01	3.52	3.29	3.34	3.62	4.06	3.99	3.34	3.06	3.48	3.47	3.89	3.52	2.96	3.43
SLC45A4	3.41	3.2	3.44	3.04	3.09	3.56	3.8	3.46	3.55	3.27	3.79	3.24	3.41	3.8	3.49	3.11	3.45	3.62	3.87	3.41	3.78	3.79	3.23	3.85	3.94	3.54	3.63	3.39	3.94	3.52	3.7	3.67	3.7	4.56	3.7	4.23	3.6	4.11	3.98	3.78	3.72	3.74
TENM2	7.54	6.86	7.12	6.51	7.74	6.61	6.29	7.02	7.99	6.95	6.12	6.42	6.47	7.08	5.95	6.2	6.31	7.16	6.44	6.71	6.14	7.17	6.23	7.5	7.52	7.35	6.22	7.32	6.99	7.42	7.7	6.64	7.7	7.06	7.7	7.58	8.06	7.63	7.16	8.09	7.71	7.97
COG6	4.3	4.24	4.24	4.02	4.2	4.53	4.82	3.99	4.53	4.31	4.03	4.12	4.25	4.26	4.6	4.48	4.13	4.22	4.44	4.32	4.04	4.15	4.66	4.34	4.44	4.34	4.76	4.28	4.62	4.51	4.56	3.76	3.85	4.41	4.56	4.14	3.92	3.46	3.81	4.61	4.1	4.68
ATP8B2	4.82	5.8	5.49	5.15	5.55	5.23	4.85	5.92	4.89	4.69	4.36	4.4	4.58	4.14	4.55	4.34	4.86	5.55	4.2	4.31	4.65	4.46	4.7	4.37	4.75	5.12	4.69	4.48	4.77	5.02	4.56	4.42	4.9	4.53	4.56	5.5	4.93	4.41	4.77	4.82	5.3	4.4
REXO1	6.56	7.12	6.26	7.08	7.49	7.49	5.79	7.19	7.34	7.64	6.76	6.25	7.74	5.4	6.72	6.7	6.05	7.08	5.6	7.28	6.4	5.94	6.75	5.03	6.73	6.84	7.67	6.59	6.28	6.62	6.02	5.4	5.76	4.94	6.02	6.6	6.57	5.5	6	6.66	6.43	6.2
TTC7A	11.22	11.06	11.14	11.18	11.28	11.01	10.75	11.21	11.11	11.07	11.16	11.22	11.27	11.2	11.31	10.54	10.82	10.99	11.21	11	10.98	11.12	11.26	11.43	11.23	10.96	11.2	11.26	10.95	11.19	11.37	11.14	11.23	11.17	11.37	11.43	11.6	10.98	11.32	11.38	11.18	11.08
ZNF473	6.57	7.3	7.07	7.39	6.7	7.36	7.52	7.14	7.7	7.19	7.31	7.54	6.52	6.78	6.56	6.44	7.31	7.23	7.06	7.01	6.75	6.6	5.84	7.19	7.37	7.59	7.29	7.32	7.76	7.28	7.75	6.45	7.22	7.24	7.75	8.42	7	7.91	8.45	6.61	7.41	7.32
PAK4	3.14	3.25	3.23	3.24	3.48	3.7	3.75	3.61	3.35	3.46	3.33	3.24	3.31	3.65	3.15	3.38	3.27	3.51	4.02	3.26	3.92	3.57	3.33	4.1	4.11	3.55	3.65	3.43	3.8	3.38	3.54	4.17	3.75	4.13	3.54	3.93	3.1	3.94	3.92	3.41	3.8	3.9
NAV1	2.88	2.45	2.58	2.57	2.99	3.03	2.46	2.75	2.65	2.85	3.04	2.81	2.63	2.81	2.5	2.59	2.56	2.61	2.97	2.68	3.28	3.01	2.89	3.57	3.42	3.09	3.28	2.52	3.17	2.96	3.48	2.83	3.02	2.89	3.48	3	2.66	2.92	2.9	2.79	2.59	2.65
GPATCH2L	4.07	3.51	3.16	4.06	3.66	2.35	3.53	3.35	3.59	3.62	4.04	4.11	4.05	4.53	3.43	3.25	4.01	3.18	2.97	3.15	3.38	3.77	3.6	3.86	4.36	3.12	4.08	3.94	3.49	4.5	3.81	4.33	4.45	3.95	3.81	4.81	4.82	4.36	4.77	3.54	4.3	4.9
TRMT6	7.83	7.85	7.95	8.07	8.22	7.76	7.92	7.79	7.94	8.07	7.64	8.06	8.37	7.95	8.58	8	8.04	7.61	7.8	7.96	8	7.72	8.19	7.29	7.77	7.61	7.61	7.85	7.72	8.07	7.94	7.5	8.13	7.43	7.94	7.73	7.96	7.46	7.96	7.96	7.81	7.91
DCDC2	6.39	5.2	6.3	6.25	6.51	6.03	4.91	5.35	6.16	5.76	5.88	5.33	6.35	5.76	6.02	5.47	5.21	6.2	5.36	6.77	4.7	5.25	5.91	5.55	5.82	4.98	4.83	5.9	4.4	6.18	5.48	5.02	4.97	4.89	5.48	5.34	6.43	4.43	4.45	5.37	5.81	5.87
PAIP2B	6.53	6.03	6.09	8.21	8.12	6.16	6.7	5.85	6.15	6.27	7.38	6.05	6.84	7.85	8.53	7.01	6.66	5.96	5.48	7.4	5.68	5.88	6.76	5.37	5.45	6.33	5.69	5.81	4.73	6.26	5.64	6.69	6.4	7.28	5.64	5.78	6.36	8.75	6.06	5.41	7.6	6.9
PPM1H	4.74	5.63	4.59	5.05	6.03	5.85	5.25	5.36	6.16	5.69	5.26	4.54	5.35	4.57	4.56	5.24	5.09	5.42	5.18	4.75	5.16	4.45	4.79	5.07	5.91	5.22	4.92	5	5.6	4.92	4.4	3.89	4.79	4.41	4.4	5.03	4.04	4.41	4.44	4.24	4.47	4.39
SCN3B	7.89	8.67	7.78	8.48	8.68	8.41	7.91	8.39	7.56	8.79	8.18	8.27	8.47	8.26	8.69	9.09	8.67	7.53	8.09	8.06	7.63	8.77	7.85	8.07	8.1	7.9	8.24	7.9	7.73	8.34	8.04	7.51	7.8	8.26	8.04	8.12	8.38	7.93	8.2	7.96	7.83	8.29
KIAA1161	4.46	4.29	4.31	4.1	4.32	4.22	3.95	3.92	4.14	4.12	4	4.86	4.62	4.58	4.25	4.56	4.07	4.54	4.93	4.68	4.68	4.4	4.26	5.42	5.18	4.64	4.8	4.32	4.44	4.33	4.23	4.75	4.36	4.77	4.23	4.64	4.27	4.61	4.48	4.84	4.65	4.52
ZC4H2	7.14	7.46	7.39	7.51	7.25	7.46	7.41	7.58	8.09	7.91	7.67	7.3	7.21	7.24	7.22	7.56	7.42	7.92	7.83	7.57	7.18	7.32	7.42	7.21	7.61	7.53	7.18	7.64	7.27	7.69	7.8	7.13	7.33	7.67	7.8	7.93	7.97	7.23	7.54	7.26	7.82	8.04
STRIP2	7.48	7.32	7.74	7.25	7.58	7.4	7.01	7.24	7.12	6.9	7.64	7.71	7.6	7.63	7.33	7.04	6.95	7.84	7.38	7.17	6.77	7.7	7.27	7.49	7.27	6.92	7.58	7.69	7.66	7.79	7.45	7.36	7.36	6.74	7.45	8	8.6	7.36	8.35	7.39	8.23	7.74
IFT172	7.16	7.59	6.84	6.74	8.23	8.16	6.72	8.12	6.71	7.01	6.71	6.37	7.04	7.7	7.39	8.39	7.02	7.12	7.21	7	6.48	7.65	8.09	6.5	7.17	7.24	6.54	7.13	6.92	6.98	7.19	7.6	6.62	7.01	7.19	6.73	6.18	7.15	6.47	9.52	6.75	7.22
ERGIC1	2.12	2.29	1.99	2.32	2.42	2.13	2.04	2.51	1.94	2.01	2.55	2.41	2.3	2.14	2.21	2.56	3.01	2.2	2.77	2.01	2.44	2.62	2.14	3.04	1.94	2.55	2.38	1.93	2.4	2.08	2.42	2.36	2.29	2.77	2.42	2.56	1.97	2.53	2.51	2.31	2.55	2.61
PNKD	5.76	6.21	5.71	5.79	5.74	5.93	6.23	6.1	5.82	6.3	6.04	6.48	6.36	5.81	5.67	5.94	5.83	6.54	6	6.27	5.86	5.38	5.95	6.29	6.35	5.91	5.7	6.15	5.98	5.91	5.55	5.4	5.52	5.29	5.55	5.51	5.33	5.8	5.62	5.65	5.72	5.79
LRRC47	5.27	5.18	5.09	4.9	4.75	5.28	5.23	4.96	5.03	5.58	5.18	5.08	5.56	5.33	4.81	5.31	5.59	5.38	5.84	5.13	5.02	5.74	4.99	5.88	5.29	5.73	6.03	4.99	5.76	5.18	5.4	6	5.69	5.4	5.4	5.09	5.31	5.44	5.43	5.71	5.21	5.49
SEC14L2	6.37	6.76	6.09	6.48	6.15	6.48	6.27	6.44	6.03	7.27	6.39	6.98	6.2	6.56	6.63	6.61	6.97	6.34	6.68	6.68	6.31	6.57	6.53	7.26	6.85	7.03	6.93	6.58	7.14	6.74	6.66	6.65	6.87	6.89	6.66	6.64	6.19	6.58	6.59	6.45	6.5	6.54
MIER2	5.19	5.21	4.9	6	5.35	5.55	5.47	5.71	5.05	4.87	5.28	5.47	5.17	5.28	5.86	5.37	5.89	5.31	6.65	5.4	5.77	5.36	5.12	6.1	5.14	5.76	5.95	5.14	5.46	5.21	5.5	6.33	6.29	6.18	5.5	5.36	5.4	6.09	5.74	5.61	5.66	5.72
ZNF490	2.37	2.63	2.6	2.62	2.67	2.56	2.67	2.61	2.66	2.68	3.26	2.57	2.85	2.63	2.56	2.5	3.33	2.56	3.27	2.93	2.9	3.05	2.5	2.79	2.72	2.76	2.66	2.64	2.82	2.66	3.08	2.62	3.22	3.43	3.08	2.99	2.43	2.91	2.65	2.89	2.71	2.62
CEMIP	6.78	7.12	7.02	6.42	6	6.65	7.1	6.72	7.43	6.96	6.45	6.73	6.61	6.42	5.97	6.76	6.65	6.79	5.65	6.85	5.67	5.59	6.63	5.7	6.55	6.23	6.56	6.3	6.21	6.25	6.62	6.19	5.6	5.67	6.62	6.37	6.12	6	6.06	5.64	6.61	6.17
PLEKHH1	7.25	6.38	6.82	6.59	6.23	6.83	6.26	6.44	6.67	6.17	6.07	5.77	6.41	6.2	6.07	5.76	6.7	6.97	5.36	6.64	5.43	5.9	6.6	4.9	6.6	6.2	5.79	6.83	6.66	6.56	6.73	6.43	5.57	6.19	6.73	5.84	7.17	5.27	5.84	6.12	6.6	5.46
SHROOM4	5.26	5.65	5.32	5.88	6.16	5.26	5.09	5.13	5.61	5.21	5.55	5.74	6.12	5.67	6.16	5.3	5.45	4.33	5.45	5.67	3.76	5.43	4.85	5.26	4.87	5.85	4.77	4.83	5.08	5.13	5.37	5.56	4.92	5.99	5.37	6.02	5.38	4.49	5.8	5.45	5.74	6.01
USP31	3.45	3.4	3.26	3.24	3.12	3.65	4.28	3.97	3.11	3.66	3.49	3.27	3.73	3.87	3.72	3.58	3.3	3.73	3.32	3.26	3.42	3.43	2.99	3.27	4.66	3.93	3.48	3.76	4.12	3.2	2.81	3.33	2.91	3.96	2.81	3.3	3.27	2.84	2.55	3.84	3.42	3.1
ARHGAP31	6.15	5.28	5.42	6.36	6.73	5.23	4.96	5.45	5.51	6.61	6.1	6.1	6.59	6.48	6.79	6.16	5.82	5.03	5.87	6	5.52	6.82	6.31	5.68	5.33	5.04	5.16	5.23	5.9	6.5	5.95	6.1	6.3	6.31	5.95	5.64	6.79	6.92	6.07	6.52	6.21	6.17
PRR12	4.22	4.14	4.75	4.54	4.34	4.59	4.46	4.91	4.37	4.43	4.22	4.66	4.26	4.57	4.89	4.54	4.76	5	5.08	4.42	5.03	5.05	5.04	4.94	4.8	4.65	5.44	4.54	5.18	4.64	4.75	5.16	4.91	5.1	4.75	4.73	4.59	4.9	4.84	4.88	4.76	4.89
CCDC88A	7.32	7.43	7.26	7.79	7.91	7.06	6.11	7.58	8.09	7.45	7.17	7.43	7.74	7.7	8.24	7.4	7.24	6.54	7.49	7.19	7.38	7.81	7.38	7.81	7.23	7.3	6.92	7.16	7.15	7.55	7.65	7.46	7.25	7.35	7.65	7.54	7.77	7.34	8.24	7.19	7.58	6.93
VANGL2	3.57	3.43	3.04	3.3	3.36	3.28	3.08	4.17	2.8	3.3	3.32	3.85	3.42	3.62	3.05	2.93	3.39	3.73	3.07	3.14	3.16	3.11	3.18	3.77	3.17	3.67	3.39	4.14	3.13	3.42	3.99	3.74	4.41	4.18	3.99	4.08	4.33	3.81	3.82	4.12	3.34	4.04
ATXN7L1	4.38	4.1	4.44	5.44	4.12	4.33	3.73	3.85	3.99	4.32	4.34	4.08	4.19	4.16	4.6	3.86	4.29	4.08	3.81	4.54	4.68	3.35	4.72	3.85	3.61	3.53	4.04	4.44	4.38	4.67	4.31	5.06	4.14	4.73	4.31	4.8	5.02	4.2	4.68	4.35	3.71	4.87
PPP1R9A	4.23	4.17	4.29	4.37	4.02	4.32	4.3	4.56	4.07	4.38	4.94	4.35	4.59	4.45	4.21	3.97	4.02	4.44	4.72	4.08	4.27	4.36	4.66	5.05	4.88	4.15	4.68	4.65	4.23	4.39	4.91	4.75	4.5	4.37	4.91	4.6	4.68	4.41	4.47	4.24	4.06	4.65
NLN	7.4	6.22	6.86	6.94	7.74	5.62	4.74	6.52	6.51	8.09	8.35	6.87	7.37	7.93	8.45	9.04	6.95	6.26	6.39	7.07	6.9	9.49	8.04	7.03	4.66	7.34	7.92	6.27	7.7	6.68	6.39	6.7	5.34	8.32	6.39	5.6	6.68	8.78	8.36	7.15	6.52	6.74
ZBTB21	6.32	5.74	6.03	5.96	6.16	6.04	6.54	6.3	5.9	5.78	6.14	5.89	6.33	6.13	6.35	6.13	5.96	6.41	5.73	5.83	6.6	6.22	5.63	6.51	5.3	5.42	6.82	6.04	5.72	6.25	6.89	5.9	6.51	6.08	6.89	5.6	6.12	5.84	6.18	6.09	5.34	6.06
ESYT2	6.15	5.77	6.09	5.6	6.41	6	6.25	6.2	5.9	6.52	5.75	6.16	6.25	5.65	6.33	5.56	5.94	6.03	6.46	5.45	6.24	5.9	5.06	5.86	6.36	6.95	5.98	6.53	6	6.01	5.7	5.93	5.8	6.2	5.7	6.07	5.41	6.36	5.83	6.04	6.17	6.11
ODF2L	8.11	8.33	7.67	7.89	8.18	8.17	8.43	8.29	8.1	8.25	7.94	8.45	7.65	7.4	7.73	8.63	8.7	8.42	8.33	7.38	8.57	9.09	7.66	8.26	8.81	8.87	8.02	8.28	9.08	8.11	7.25	8.5	8.56	8.14	7.25	7.97	7.9	8.83	8.4	9.21	8.07	8.73
DLG3	8.38	7.92	9.09	8.44	8.1	7.95	6.88	8.04	7.92	8.11	7.92	8.26	8.85	7.82	8.59	8.56	7.54	8.3	7.29	8.67	7.39	7.76	8.75	7.84	8.41	7.47	6.94	9.03	7.78	8.26	8.81	7.32	7.96	8.21	8.81	8.4	8.65	7.42	7.11	8.52	8.05	8.08
ADAMTSL3	5.275	5.335	5.155	5.16	5.085	5.08	5.135	5.425	4.845	5.105	4.94	5.175	4.59	5.035	4.76	4.945	5.45	5.485	4.87	4.88	5.07	5.255	5.33	5.285	5.03	5.405	5.165	5.465	5.34	5.175	5.1	5.465	5.35	5.555	5.1	5.32	5.33	5.115	5.11	5.175	5.1	4.73
AHRR	5.02	3.95	4.42	4.4	3.94	4.92	4.75	4.78	4.56	4.19	4.31	4.23	3.95	3.84	4.38	5.12	6.2	6	4.55	4.13	4.51	4.68	4.31	4.25	4.26	4.78	5.02	4.73	4.6	3.9	4.75	4.8	4.11	4.05	4.75	4.43	3.96	4.14	3.58	4.37	5.16	3.87
ATAD2B	8.52	8.63	8.58	8.45	7.88	8.55	8.37	8.18	8.49	8.62	8.93	8.62	8.27	8.31	8.46	8.5	8.89	8.71	8.49	9.08	8.57	8.91	9.02	8.98	8.18	8.81	8.54	8.4	9.1	8.31	8.64	8.95	8.73	8.98	8.64	8.85	8.61	8.8	8.78	8.71	8.68	8.4
ARFGEF3	3.67	4.42	4.19	4.6	4.03	3.59	5.16	5.31	4.31	4.02	4.29	4.27	5.19	4.59	4.22	4.84	3.55	4.37	4.77	5.02	5.41	3.71	4.55	3.88	3.48	3.82	6.29	4.25	4.71	4.09	3.53	3.75	3.81	3.36	3.53	4.21	3.6	3.12	3.41	3.49	3.69	3.76
KIDINS220	8.185	8.55	7.92	8.32	8.19	7.66	8.14	8.09	8.055	7.97	8.135	8.6	8.38	8.485	8.325	8.23	8.03	7.39	8.165	8.18	8.315	7.92	7.995	7.98	7.75	8.325	8.345	8.325	8.42	8.45	8.175	7.5	8.015	8.635	8.175	8.33	8.09	7.97	8.835	8.335	8.76	8.49
SGPL1	7.42	6.87	7.04	6.64	7.21	6.88	6.92	7.21	7.12	7.21	7.18	7.63	6.81	8.25	7.54	6.97	6.53	7.34	6.23	7.02	5.59	7.39	7.81	6.16	7.23	6.53	7.02	7.25	6.83	7.15	7.36	6.93	7.27	7.53	7.36	7.79	7.49	6.97	6.97	6.86	7.15	6.39
CCPG1	6.51	6.92	6.54	6.83	6.95	6.34	6.51	6.13	5.93	6.04	6.34	6.16	6.49	6.58	6.58	6.32	6.52	5.62	6.49	6.18	6.35	6.33	5.94	5.3	6.09	6.77	6.17	5.8	6.05	6.28	5.74	5.21	6.18	6	5.74	6.28	6.01	5.73	6.06	6.65	6.15	5.71
KIAA1257	5.92	5.81	6.06	5.41	5.68	6.21	6.09	6.3	5.93	5.76	5.78	5.93	6.1	5.81	6.08	6.19	5.71	5.75	6.09	5.98	6.23	6.12	5.71	6.42	6.23	6.23	5.59	5.99	5.64	5.68	5.49	6.04	6.07	5.98	5.49	5.96	5.95	6.45	6.04	5.5	5.75	6.45
SYNE1	5.79	6.75	6.14	6.06	5.71	6.31	6.47	6.59	5.75	6.62	6.64	7.12	5.61	6.39	5.96	6.46	7.21	6.68	7.52	6.09	7.92	6.95	6.33	7.12	6.47	6.87	7.54	6.36	7.05	5.82	6.98	7.76	8.03	7.36	6.98	7.36	6.49	7.24	7.16	7.1	6.33	7.41
SLC39A10	6.18	6.54	6.39	6.12	6.71	6.39	6.98	6.38	6.64	6.31	5.54	5.84	6.62	5.7	6.13	6.54	5.88	5.96	5.45	6.25	5.62	5.14	5.48	5.55	5.55	5.98	6.11	5.9	5.18	5.97	4.91	5.46	5.2	5.47	4.91	5.17	4.86	5.03	5.27	5.28	5.51	4.36
MTA3	3.55	4.33	3.82	3.23	2.87	3.64	3.47	3.53	3.71	3.6	3.69	3.66	3.3	3	3.12	3.53	3.62	3.57	3.35	3.28	3.69	3.54	3.7	3.27	3.49	3.48	3.76	3.42	4.05	3.18	3.3	3.42	3.65	4.09	3.3	3.03	3.08	3.64	3.11	3.19	3.41	3.24
MAVS	5.11	4.94	4.72	5.58	4.92	4.68	5.24	5.14	4.91	5.48	5.19	5.72	6.14	5.29	5.09	4.9	3.97	5.11	5.15	5.84	5.92	4.56	5.08	4.63	4.88	4.92	6.05	4.67	5.36	4.68	5.48	4.83	4.8	3.93	5.48	5.28	4.89	4.07	4.39	5.02	4.48	4.77
ATAD3B	5.78	6.1	5.12	5.75	5.84	6.11	5.62	5.53	5.38	5.74	6	6.57	5.79	6.37	6.18	5.87	5.69	6.25	5.4	5.79	5.57	6.35	6.18	6.15	5.44	4.98	6.36	5.61	5.79	5.8	6.45	5.43	5.77	6.12	6.45	6.06	6.1	6.29	5.49	5.36	5.65	5.88
PALD1	7.63	8.05	7.81	8.27	8.09	7.42	7.46	7.94	7.88	7.97	7.77	8.44	7.58	8.02	7.84	7.64	7.56	7.48	7.78	8.33	7.86	7.68	7.68	8.18	7.95	7.95	7.65	7.94	7.71	8.1	8.34	7.48	7.82	8.04	8.34	7.88	7.96	8.13	8.32	7.83	7.72	7.96
FAM184B	4.36	5.32	4.75	5.18	4.81	5.28	5.63	5.6	5.05	4.71	5.19	5.8	4.17	4.39	4.54	4.79	6.1	4.68	5.86	5.14	5.4	5.8	4.98	5.03	5.59	6.02	5.19	4.95	5.18	5.25	3.05	5.12	5.27	4.68	3.05	4.82	3.81	4.88	5.38	4.96	5.31	5.28
KIF1BP	5.87	7.3	6.14	7.16	6.57	6.86	7.26	6.53	6.16	6.35	6.55	6.88	6.98	6.24	6.34	6.72	6.95	5.72	6.5	6.61	7.24	6.88	6.07	6.29	6.02	7.31	6.55	6.58	6.44	6.38	6.5	6.88	7.15	4.02	6.5	7.24	6.54	7.16	8.02	6.68	6.64	6.76
WWC3	7.84	7.79	7.53	7.54	7.51	7.4	7.42	7.37	7.85	7.79	7.85	8.03	7.63	7.55	7.99	7.99	7.07	6.92	6.96	7.55	6.77	7.36	7.2	6.82	7.24	7.13	7.53	7.86	7.18	7.25	7.35	6.31	6.59	6.61	7.35	7.81	7.99	6.37	6.99	7.54	7.16	6.96
ZNF608	5.39	6.14	5.29	5.56	5.07	5.21	5.84	5.22	5.53	5.14	5.1	5.91	5.94	5.18	5.43	5.6	5.96	4.81	4.82	5.64	5.26	5.28	5.23	4.57	5.21	5.35	5.17	5.28	5.08	4.96	5.02	4.92	4.81	4.49	5.02	5.28	5.31	4.99	4.94	5.47	4.91	5.3
CPAMD8	5.91	6.09	6.26	6.05	5.72	6.07	5.82	5.78	5.97	5.82	6.19	6.05	5.6	6.22	6.15	5.87	6.26	5.82	6.14	6.24	5.95	5.76	6.01	5.96	6.55	5.87	6.06	6.08	6.04	6.14	6.36	6.14	6.5	6.21	6.36	6.31	6.37	6.05	6.28	6.05	6.12	6.28
BRPF3	3.55	4.96	4.25	6.5	5.61	4.05	4.91	4.78	4.05	4.5	5.49	4.69	5.05	5.76	5.07	4.6	4.25	3.88	4.91	5.53	5.34	5.03	4.39	4.66	4.28	4.38	4.11	4.89	4.36	4.56	5.21	4.44	5.74	3.38	5.21	5.27	5.28	4.04	4.51	4.6	4.91	5.43
ZDHHC8	3.29	3.24	2.91	2.95	3.13	2.86	3.01	3.39	4.14	3.3	3.78	3.26	4.29	2.94	3.02	3.17	3.23	2.89	3.13	2.61	3.06	3.12	3.12	3.57	3.17	3.06	2.59	2.7	3.36	3.01	2.84	3.51	3.39	3.16	2.84	3.43	2.98	3.37	3.18	3.87	3.19	2.93
FBXW11	7.53	8.03	7.57	7.74	7.05	7.54	7.35	7.54	7.47	7.71	7.19	7.43	7.95	7.64	7.27	7.11	7.71	7.71	6.88	7.91	8.02	7.47	7.91	8.12	7.52	7.59	7.95	7.73	7.64	7.02	7.9	7.49	7.39	7.43	7.9	7.26	7.63	7.47	7.18	7.35	7.97	7
KIF20B	2.96	2.71	2.93	3.21	2.99	2.75	2.76	3.61	2.97	3.14	2.82	2.94	2.93	3.48	2.56	2.85	3.56	2.91	4.09	3.31	3.64	3.17	3.32	4.49	2.86	3.55	3.09	2.57	3.31	2.83	3.23	3.56	3.6	4.33	3.23	3.33	3.74	3.48	3.87	3.26	3.81	3.67
PSMD4	8.73	8.76	8.57	9.25	9.33	8.02	8.27	8.33	8.68	8.68	8.68	8.68	9.76	9	9.3	8.86	8.5	8.02	8.86	9.05	8.4	8.5	8.26	8.59	8.65	8.7	8.34	8.55	8	9.02	8.89	8.47	8.29	8.73	8.89	8.79	9.23	8.42	9.05	8.52	8.8	8.56
TEKT2	7.77	7.97	7.62	7.56	8.25	7.79	7.4	7.15	7.54	7.62	7.22	7.74	8.1	7.39	7.73	7.72	7.49	7.07	7.27	7.92	7.1	6.91	7.53	7.16	7.46	7.07	7.43	7.93	7.39	7.73	7.31	6.94	7.1	6.37	7.31	6.57	7.55	7.16	6.91	7.32	7.42	7.38
PDGFC	8.16	8.14	8.13	8.41	8.03	8.06	8.19	7.91	8.01	8.04	8.06	8.09	8.7	8.16	8.63	8.78	8.25	7.88	8.02	8	8.02	8.08	8.24	7.14	7.98	7.86	8.29	7.77	8.05	7.74	8.6	7.65	7.79	7.74	8.6	8.28	8.39	7.86	8.21	8.12	8.69	7.95
PDGFD	2.85	3.01	2.66	2.72	2.44	2.6	2.76	2.82	2.92	2.72	3.75	2.92	2.5	2.84	2.29	2.72	4.45	2.82	3.13	2.77	3.4	3.34	2.64	3.97	2.81	3.62	3.16	2.98	3.57	3.11	3.06	3.95	3.34	3.29	3.06	3.03	2.77	3.53	3.09	3.47	3.12	3.18
DKK2	4.71	4.26	4.2	4.38	3.96	4.24	4.13	4.21	5.26	4.42	3.89	4.47	4.43	4.34	4.52	4.58	5.02	4.42	4.2	4.07	4.32	4.34	4.36	4.15	4.15	4.55	4.06	4.56	4.78	4.85	4.34	4.42	4.77	4.07	4.34	5.1	4.18	4.39	4.23	4.32	4.27	4.8
WISP1	7.92	9.09	8.34	9.2	8.82	8.89	8.62	9.19	8.59	8.85	8.28	9.23	8.93	8.34	8.19	8.8	8.45	7.85	8.47	8.96	8.6	7.94	8.52	8.36	8.59	9.06	8.58	8.7	7.6	8.44	8.2	8.6	8.41	8.25	8.2	8.35	8.84	7.71	8.33	8.22	8.44	7.93
LITAF	4.29	4.22	4.07	3.8	3.92	3.75	4.28	4.37	4.6	4.38	4.64	3.94	4.27	4.31	4.45	4.32	4.55	4	5.38	3.69	4.11	4.22	4.3	4.99	4.54	4.25	4.49	4.14	4.17	4.55	4.4	4.69	4.26	4.59	4.4	4.34	4.17	4.95	3.84	4.12	4.35	4.54
HSPA8	5.73	5.53	5.78	6.9	6.05	6.15	6.27	6.77	5.9	5.96	5.97	6.47	5.19	5.85	5.94	5.8	6.11	6.02	6.52	5.81	6.09	6.28	5.64	6.25	6.32	5.49	6.12	5.97	6.67	6.09	6.06	6.22	6.56	5.95	6.06	6.06	5.99	6.33	6.08	6.47	6.76	6.63
ST6GALNAC4	2.33	2.25	1.96	2.22	2.09	2.16	2.11	2.19	2.22	2.18	2.51	2.31	1.96	1.92	1.91	1.95	2.24	2.06	2.28	2.14	2.31	2.51	2.02	2.69	2.19	2.22	2.4	2.28	2.33	2.38	2.19	2.44	2.45	2.06	2.19	1.96	2.01	2.23	2.47	2.39	1.94	2.32
NRXN2	7.27	6.59	7.38	7.46	6.66	7.29	7.44	7.06	7.26	7.4	6.78	6.76	7.11	6.92	6.89	6.8	7.15	7.21	7.27	7.48	7.23	6.97	7.53	7.36	7.26	6.64	7.35	7.59	7.08	6.92	6.64	6.94	6.95	5.49	6.64	6.97	6.78	6.25	6.07	7.32	7.15	7.17
RAD18	4.98	4.76	5.39	4.985	5.155	5.15	4.955	5.335	5.14	4.775	5.195	5.09	4.75	5.6	5.015	5.075	5.055	5.36	5.835	5.145	5.16	5.615	5.08	5.415	5.245	4.905	5.495	5.045	4.85	5.23	5.195	5.375	5.245	5.155	5.195	5.465	5.055	4.895	5.125	5.16	5.16	5.325
CDH8	8.62	8.71	8.65	9.08	8.93	8.64	8.78	8.7	8.78	8.53	8.25	8.73	8.84	8.47	8.43	8.39	9.29	8.14	8.24	8.78	8.32	8.28	8.79	8.07	8.64	8.86	8.15	8.64	8.28	8.83	8.52	7.96	7.95	8.56	8.52	8.6	8.66	8.69	8.32	8.73	8.75	8.87
PEX3	6.27	6.55	6.77	6.62	6.25	6.44	6.3	6.52	6.64	6.54	6.51	6.54	6.76	6.42	6.53	6.81	6.48	6.72	6.23	6.44	6.43	6.4	6.57	5.93	6.72	6.27	6.57	6.26	6.34	6.7	6.12	6.02	6.28	5.72	6.12	6.41	6.18	6.34	6.24	6.51	6.57	6.72
NRXN1	4.92	4.86	5.23	4.46	4.96	4.22	5.03	4.9	5.4	5.17	4.86	4.88	4.88	4.47	4.83	4.76	4.2	4.99	5	4.58	5.2	4.41	5.22	5.58	5.37	5.52	5.11	5.6	5.46	5.31	4.61	5.19	4.61	4.82	4.61	4.47	4.85	4.62	5.18	5.81	5.06	5.14
THEMIS2	5.09	6.89	5.59	5.25	5.63	5.37	5.49	6.23	6.6	5.86	4.93	6.25	5.22	5.68	5.49	5.63	5.61	5.32	5.84	5.43	5.96	5.18	5.13	5.61	6.37	5.28	5.67	5.95	5.88	5.26	5.15	5.46	5.99	5.52	5.15	6.44	6.32	5.46	6.92	5.46	6.22	6.12
GHRL	7.09	7.57	6.92	7.8	8.18	7.52	7.54	7.39	7.19	7.32	7.26	7.55	7.88	8.22	8.07	8.05	7.69	7.42	7.41	7.4	7.06	7.81	7.56	6.77	7.19	7.16	7.3	7.05	7.19	7.51	7.86	7.07	7.34	7.41	7.86	7.47	8.27	7.53	7.48	7.92	7.09	7.32
PIGP	5.34	5.71	4.91	5.17	4.88	5.03	5.2	5.23	4.87	5.46	5.49	5.03	5.01	5.05	5.06	5.15	5.66	5.2	5.38	5.09	5.01	4.96	4.93	5.8	5.31	5.06	5.52	5.51	5.2	5.32	5.45	5.74	5.63	5.43	5.45	5.1	5.34	5.42	5.37	5.45	5.19	5.2
RRM2B	8.21	7.92	8.49	8.16	8.44	8.3	7.84	8.15	8.03	8.19	7.76	7.85	7.62	7.87	7.47	7.2	7.7	8.25	7.94	7.85	7.97	7.94	7.9	7.63	8.34	8.09	7.55	8.37	7.62	8.34	8.02	7.78	7.55	8.16	8.02	8.02	8.17	7.55	7.84	8.55	8.38	8.42
AGER	2.555	2.62	2.185	2.365	2.405	2.425	2.395	2.71	2.315	2.235	2.74	2.25	2.23	2.375	2.375	2.54	3.115	2.7	3.185	2.685	2.925	2.96	2.505	3.285	2.54	3.01	2.685	2.435	2.655	2.335	2.61	3.145	2.965	3.32	2.61	3.24	2.765	2.8	2.94	2.575	2.655	3.775
ITLN1	6.015	5.165	6.13	5.73	6.135	5.805	5.51	5.54	5.79	5.85	6.075	5.5	5.925	5.88	5.985	5.685	5.645	5.995	6.13	5.715	5.695	5.97	5.52	6.235	6.12	5.925	5.7	5.61	5.715	6.29	5.71	5.905	6.03	5.98	5.71	5.915	5.985	5.735	5.465	5.785	5.88	5.7
RERE	3.28	3	3.68	3.05	2.91	2.89	3.33	3.23	3.41	3.14	3.49	3.31	3.21	3.29	3.55	3.2	3.42	2.98	3.36	3.91	3.33	3.24	3.64	4.28	3.57	2.98	3.7	3.48	3.9	3.11	3.31	3.75	3.38	3.4	3.31	3.93	3.22	3.59	3.66	3.35	2.92	3.31
DLL4	7.46	6.66	7	6.74	6.89	6.45	6.42	6.61	6.44	6.59	6.33	6.62	7.03	6.24	6.29	6.75	5.91	7.07	5.94	7.02	6.28	6.43	6.58	5.03	6.76	6.45	6.91	6.37	6.03	6.93	6.13	5.43	5.82	6.19	6.13	5.62	6.7	6.2	5.93	5.91	5.48	6.18
TNFSF11	4.39	3.62	4.53	4.69	4.32	3.66	3.63	4.24	4.64	4.29	4.27	4.34	4.63	4.84	4.72	3.88	3.5	4.39	4.06	4.42	4.16	3.87	4.92	4.17	4.45	3.5	4.19	4.24	3.92	4.2	4.71	4.54	3.76	3.92	4.71	4.07	4.8	3.7	3.56	4.65	4.15	4.64
GEMIN2	2.44	1.99	2.38	2.21	2.25	2.3	2.21	2.37	2.29	2.6	2.23	2.37	2.22	2.39	2.29	2.42	2.93	2.62	3.03	1.93	2.54	2.42	2.44	3.86	2.64	2.84	3.3	2.62	2.65	2.12	3.25	2.84	2.81	2.98	3.25	3.47	2.62	2.77	2.34	2.92	2.01	3.18
SPEG	6.04	5.22	5.59	5.32	5.03	5.97	5.56	4.7	6.39	5.75	4.52	4.7	4.73	3.63	3.24	5.12	6.27	6.29	4.73	4.36	3.32	3.73	4.43	3.21	5.37	4.71	3.5	5.63	3.8	5.33	3.44	3.18	3.53	3.58	3.44	5.02	3.74	3.53	5.02	4.58	6.07	5.36
STARD9	10.06	10.76	10.2	10.5	10.47	10.21	10.66	10.24	10.87	9.83	9.73	9.62	10.48	9.89	9.83	10.34	9.76	9.61	9.24	10.27	9.41	9.42	10.01	9.24	9.94	9.84	9.52	9.93	9.17	10.34	10.04	8.94	9.28	9.51	10.04	9.88	10.14	9.21	9.41	9.64	10.09	9.93
RPTOR	10.89	10.88	11.43	11.97	11.61	11.13	11.04	10.8	10.57	10.71	10.89	10.6	11.04	10.95	11.34	10.36	10.79	11.44	10.19	10.84	10.16	11.1	11.21	9.34	10.94	10.83	10.32	10.99	9.98	11.72	10.69	9.84	10.14	10.19	10.69	10.54	11.29	11.27	11.1	10.91	11.13	10.5
KLHL13	3.63	3.51	4	3.21	3.98	3.82	3.8	3.34	3.91	4.02	3.4	3.43	3.45	3.46	2.93	3.59	4.14	3.85	3.95	4.05	3.5	3.69	3.99	4.14	4.29	4.27	3.67	3.86	4.03	4.1	3.57	3.84	3.81	3.84	3.57	3.85	3.38	4.12	3.77	3.78	3.85	4.19
RBM27	5.75	6.12	5.49	5.63	6.25	5.69	5.6	6.23	5.7	5.74	5.94	5.39	5.98	6.03	6.31	6.1	6.15	4.95	6.73	6.13	6.45	6.38	5.59	6.4	6	5.34	6.86	5.76	5.97	5.85	5.85	5.34	6.35	6.03	5.85	5.93	5.24	6.1	6.16	6.14	5.47	6.12
ADAMTS9	5.92	6.5	6.15	5.9	6.1	6.02	6.68	6.83	5.99	5.92	5.85	5.94	5.78	5.78	5.97	6.77	6.8	5.81	5.78	5.57	6.39	5.69	5.42	5.55	5.9	6.18	7.31	5.92	5.98	5.42	5.18	6.28	5.79	5.54	5.18	5.43	5.54	6.41	5.55	5.5	5.73	6.39
PCDH19	2.77	2.63	2.87	2.94	2.94	3.41	2.92	3.23	3.04	3.11	3.27	3	2.79	2.96	2.79	2.75	3.63	2.63	3.63	2.77	3.49	3.16	2.77	4.25	3.65	3.06	3.15	3.18	2.93	2.9	3.19	3.33	3.23	3.58	3.19	3.11	2.79	3.49	3.15	3.2	2.95	3.31
CASP8AP2	7.89	7.87	8.08	8.35	8.36	8	7.83	8.01	8.09	7.81	8.01	7.75	8.12	8.52	8.25	7.67	7.95	8.04	7.39	7.98	7.38	8.04	8.16	7.58	7.62	7.47	7.91	7.95	7.79	7.93	8.28	7.31	7.98	8.13	8.28	8.12	8.36	7.4	7.85	7.98	8.48	8.09
KCTD16	2.97	3.1	3.19	3.15	3.59	3.24	3.25	3.12	2.79	3.32	3.95	3.91	3.09	4.64	3.04	3.6	3.92	3.17	3.34	3.31	3.97	3.82	4.69	4.33	3.28	3.93	3.36	3.37	3.19	2.68	4.44	4.39	4.41	4.12	4.44	3.39	3.86	4.32	3.37	3.25	3.62	4.37
HACE1	5.82	6.91	6.39	5.42	5.74	6.56	7.16	5.48	6.41	5.49	5.31	5.51	5.02	5.14	5.24	4.9	5.48	6.73	5.27	5.95	5.48	4.5	5.33	6.56	5.15	4.73	5.59	5.69	5.83	6.22	4.56	4.73	4.36	4.29	4.56	5.3	4.48	5.36	5.15	5.07	4.68	5.23
TBC1D14	3.82	3.14	3.67	3.92	3.93	3.94	4.23	3.91	4.18	3.62	4.41	3.84	3.8	4.14	3.82	3.59	3.22	4.29	3.92	4.01	4.26	3.99	3.49	4.27	3.45	3.88	4.28	3.67	3.76	3.93	4.69	4.08	3.42	3.1	4.69	4.09	3.72	3.35	3.64	3.7	3.42	3.7
MIB1	8.06	8.06	7.87	8.7	8.79	8.36	8.18	8.07	8.5	8.39	8.05	8.16	8.4	8.55	8.91	8.31	8.33	7.6	8.27	8.09	8.27	7.78	8.02	8.23	7.84	7.97	8.56	7.93	7.95	8.18	8.93	7.71	8.59	8.57	8.93	8.32	8.75	8.58	8.9	8.09	8.22	8.54
KIAA1324	7.3	8.3	7.54	7.98	7.81	7.81	7.76	7.8	8.43	7.87	7.7	8.31	8.61	7.6	8.49	8.02	8.37	6.88	7.95	8.25	8.65	7.69	7.33	7.7	7.8	8.33	7.86	7.78	7.87	7.64	8.01	8.27	8.17	7.75	8.01	8.14	7.73	7.99	8.47	7.43	7.39	8.24
LRP2BP	3.76	3.69	3.55	3.61	3.46	3.88	4.34	4.02	3.73	3.69	4.06	3.73	3.66	3.81	3.69	3.63	3.49	4.08	4.08	3.35	4.51	3.93	3.9	3.67	5.02	4.3	4.05	4.16	4.33	3.77	4.27	4.59	3.96	4.86	4.27	4.67	3.96	4.43	3.95	4.37	3.77	4.18
KIAA1328	2.99	3.04	2.95	2.89	3.02	2.85	2.79	3.01	2.74	2.69	2.71	2.57	3.33	3.7	3.69	2.39	2.75	2.85	3.09	3.07	3.46	2.71	3.74	3.58	3.16	3.02	3.13	3.23	2.95	2.54	3.35	3.98	2.66	3.9	3.35	3.65	4.55	3.72	3.92	2.79	2.79	4.31
SORCS2	10.8	10.83	10.83	10.95	10.82	10.38	10.22	10.45	10.43	10.76	10.56	10.51	10.75	10.73	10.77	10.77	10.38	10.67	11.09	10.93	9.63	10.71	10.35	9.94	10.81	10.03	10.11	10.57	10.56	10.8	10.71	9.85	9.96	9.95	10.71	10.53	10.96	9.75	10.18	10.65	10.95	10.35
ALPK3	3.84	3.67	4.09	3.51	4.03	4.32	3.75	4.97	3.69	4.16	4	3.52	3.82	4.13	3.83	4.26	4.39	4.21	4.62	4.16	4.18	4.25	4.68	5.18	4.52	3.77	4.84	3.97	4.57	3.78	4.42	4.56	4.13	4.34	4.42	4.4	5.22	4.53	4.08	3.96	5.31	4.44
EIF2AK4	2.78	2.89	3.01	2.95	2.63	3.46	3.42	3.11	2.75	3.33	3.1	3.14	2.99	3.11	2.84	3.06	2.93	2.83	3.13	2.96	3.03	2.62	3	3.07	2.66	2.7	2.97	3.11	3.07	2.78	2.98	3.65	2.88	3.48	2.98	2.8	2.68	3.47	3.76	2.91	2.89	2.78
SYT4	7.01	6.56	6.98	6.93	6.79	6.52	6.75	6.93	6.63	6.62	6.51	6.18	6.4	6.72	6.57	6.27	6.77	6.8	6.36	6.82	6.44	6.63	6.65	6.9	6.82	5.83	7.27	6.89	6.69	6.82	7.23	6.47	6.88	6.76	7.23	6.93	6.65	7.25	6.3	6.7	6.84	6.57
TXNDC16	5.87	5.77	5.74	5.81	5.53	5.27	5.78	5.79	5.4	5.32	5.57	5.23	5.31	5.58	5.38	4.6	5.55	5.56	5.54	5.37	4.68	5.33	5.54	5.08	5.49	5.01	6.55	5.78	5.93	5.71	5.97	5.65	5.72	4.99	5.97	5.69	5.77	5.88	4.83	5.45	5.65	5.85
PDP2	6.99	6.55	6.84	6.87	6.57	6.27	6.95	6.92	6.52	6.55	6.72	6.36	6.63	6.96	6.45	5.81	6.72	6.61	6.57	6.74	6.37	6.81	6.71	6.5	7.11	6.25	7.42	6.75	6.99	6.79	6.93	6.77	6.77	6.61	6.93	6.69	6.64	7.17	6.09	6.74	6.82	6.73
IGSF9	3.58	3.77	3.52	3.2	3.46	3.46	3.65	3.44	3.39	3.21	3.69	3.49	3.52	3.61	3.69	3.54	3.1	4.37	4.12	3.38	3.84	3.45	3.94	4.37	4.27	4.34	3.82	3.6	3.68	3.3	3.71	4.59	3.47	4.1	3.71	4.44	3.43	3.72	3.51	3.43	3.84	4.05
SCN3A	7.32	6.69	7.06	6.77	6.45	6.78	6.93	6.84	6.94	6.89	6.96	6.95	6.6	7.32	6.35	6.46	6.83	7.17	7.3	7.32	6.68	6.81	7.11	6.83	7.37	6.7	7.24	7.18	7.28	6.75	7.07	7.21	7.17	6.91	7.07	6.74	6.99	6.5	6.63	6.64	6.9	6.19
MUC20	5.31	5.57	5.2	5.32	5.37	6.16	5.62	5.82	5.37	5.67	5.76	5.55	5.28	4.94	5.2	5.38	5.52	5.54	5.59	5.63	5.47	5.49	5.61	5.24	5.66	5.35	6.18	5.65	5.52	6.38	5.65	5.74	6.14	5.24	5.65	5.85	5.36	6.06	5.24	5.88	5.63	6.11
SCYL2	3.16	2.99	3.59	3.47	3.51	3.73	3.61	3.72	4.07	3.66	4.01	3.42	3.03	3.35	3.74	3.38	3.5	3.59	3.75	3.57	4.29	4.05	3.18	4.08	3.9	3.59	4.15	4.23	3.72	3.4	3.51	4.3	4.19	3.92	3.51	4.22	3.7	3.53	3.63	4.05	3.61	4.24
TAOK1	7.52	8.87	7.96	8.34	8.39	7.88	8.66	8.9	8.27	8.07	8.79	8.58	8.9	7.97	8.04	8.68	8.89	7	8.3	8.45	8.55	8.41	8.26	8.34	8.14	8.77	8.54	8.22	7.7	8.1	8.42	7.57	8.26	7.87	8.42	8.46	8.75	7.99	8.39	8.59	8.29	8.69
NCEH1	7.58	8.24	7.57	8.43	7.68	7.43	8.14	7.39	7.62	8.07	7.68	8.3	8.06	8.31	8.26	7.72	7.46	7.04	7.14	8.08	7.46	7.86	7.4	7.33	7.48	7.52	7.44	7.83	7.46	7.68	7.72	7.05	7.6	7.42	7.72	8.01	7.53	7.78	7.85	7.42	8.22	7.51
CPSF2	6.485	6.14	6.295	6.2	5.905	6.61	6.335	6.425	6.08	6.22	5.98	5.985	5.145	5.88	5.55	5.545	6.52	6.695	6.26	5.965	6.12	6.07	5.92	5.785	6.205	6.595	5.89	6.125	6.285	6.055	5.425	5.705	6	6.235	5.425	5.94	5.715	6.37	5.805	6.53	6.4	6.3
FAM214A	2.95	3.16	3	3.24	3.62	3.25	3.54	3.05	2.76	2.68	3.43	3.48	3.31	3.75	4.05	3.66	3.64	3.27	3.52	3.19	3.65	3.16	3.61	4.63	3.32	2.89	4.38	2.95	3.59	2.65	3.21	3.69	4.41	3.89	3.21	3.42	3.92	3.28	4.58	3.21	3.23	3.59
USP35	4.54	5.32	4.52	5.53	5.31	4.7	4.68	4.74	5.67	4.96	5.11	5.48	6.06	5.58	5.83	5.84	4.58	3.57	4.18	5.25	5.17	4.79	5.26	4.37	3.96	4.63	5.04	4.98	4.3	4.93	5.18	4.47	4.8	4	5.18	4.62	4.4	4.11	5.04	4.73	4.77	5.14
STAMBPL1	3.53	3.99	3.6	3.84	2.94	3.03	3.97	4.55	3.72	4.31	3.32	3.87	3.84	4.65	3.89	3.13	2.58	3.35	4.46	4.82	4.33	3.85	3.71	3.98	4.6	3.78	3.37	4.45	2.86	3.41	4.79	3.62	3.86	3.21	4.79	4.76	6.12	2.9	4.24	3.06	4.38	4.11
IFT80	6.55	7.14	5.96	6.73	6.99	7.32	6.7	6.68	6.89	6.67	6.94	7.41	7.21	7.38	7.48	7.28	7.49	5.46	7.44	6.87	7.61	7.5	6.43	6.91	6.42	6.99	7.49	6.99	6.7	6.67	7.3	8.01	7.93	7.64	7.3	7.53	7.13	7.71	7.85	7.13	6.96	7.48
ARRDC3	6.59	6.26	6.44	6.76	7.31	6.55	6.48	6.33	6.74	6.46	6.48	6	7.25	6.77	7.52	6.84	6.17	6.64	5.67	6.64	5.67	6.41	6.84	5.58	6.16	5.99	6.19	6.67	5.84	6.87	6.45	5.59	4.71	5.06	6.45	5.83	6.84	6.2	5.84	6.55	6.58	6.34
MAP10	6.16	6.75	6.03	6.69	6.55	6.16	6.67	6.4	6.68	6.59	5.98	6.9	6.98	6.89	6.77	6.56	6.28	5.65	6.48	6.32	7.01	6.53	6.35	6.58	6.59	7.12	6.66	6.51	6.27	6.11	6.33	7.13	6.97	7.23	6.33	6.99	6.59	7.06	6.9	6.47	6.46	6.76
KLHL14	2.7	2.41	2.68	2.95	2.7	2.63	2.85	2.56	2.86	2.99	3.42	3.15	3.02	2.9	2.66	3.6	2.78	2.93	3.46	3.11	3.13	2.65	3.07	3.19	2.96	3.04	3.8	2.72	3.25	2.97	2.97	3.11	2.92	2.9	2.97	2.8	2.87	2.84	3.32	3.04	2.47	2.78
ANKIB1	4.72	5.48	5.47	5.3	5.34	5.78	5.36	5.12	5.77	5.34	5.42	5.33	5.36	5.25	5.85	5.33	4.67	6.04	4.35	4.59	5.17	4.75	5.6	4.66	5.6	5.31	4.87	5.26	5.08	5.22	5.48	5.73	5.33	5.15	5.48	5.66	4.9	4.95	5.5	5.59	5.07	4.56
SIPA1L2	5.7	5.6	5.21	5.37	5.73	5.8	6.16	6.3	5.72	5.16	6.59	5.89	5.79	5.72	5.96	6.59	5.71	5.67	6.4	5.86	5.8	6.22	5.82	5.78	6.16	6.28	6.19	6.08	6.54	6.19	6.38	6.32	6.51	6.3	6.38	6.11	5.91	6.78	6.04	6.14	6.28	6.42
FAM63A	6.6	6.39	6.44	6.62	6.7	6.29	6.75	7.15	7.26	6.14	7.17	6.49	6.66	7.04	6.74	7.07	7.67	6.56	6.75	6.25	6.72	7.18	6.24	6.86	7.3	6.63	6.75	6.9	7.34	6.73	7.07	7.2	7.04	7.15	7.07	7.31	7.34	6.92	7.39	6.93	7.22	7.94
STOX2	5.69	5.92	5.44	5.54	5.42	4.98	5.22	5.2	5.66	4.71	5.83	4.72	5.43	5.36	5.12	5.23	4.99	5.14	5.86	5.43	5.23	5.04	5.62	5.39	5.7	5.48	5.55	5.12	5.38	5.87	5.36	4.98	5.35	5.47	5.36	5.39	5.59	5.66	5.32	5.61	6.29	5.11
TRMT5	7.68	7.68	8.01	7.32	7.95	7.57	7.95	7.49	8.28	7.3	7.78	7.44	7.72	7.32	7.56	7.21	8.03	7.44	7.47	7.75	8.05	7.91	7.94	7.64	7.52	7.43	7.67	7.9	7.69	7.35	7.63	7.95	7.59	7.57	7.63	7.56	7.58	7.64	7.38	7.39	7.95	7.32
CARNS1	3.34	3.73	3.52	3.64	3.53	3.43	3.62	4.08	3.63	3.7	3.79	3.82	3.61	3.69	3.77	3.61	4.3	3.51	4.77	3.63	4.43	4.31	3.51	5.02	3.96	4.32	4.04	3.69	4.1	3.63	4.16	5.43	4.37	4.52	4.16	4.49	3.73	4.66	4.81	3.77	3.93	4.36
4-Mar	5.98	7.43	6.53	6.61	6.4	6.3	7.13	7.46	6.76	6.68	6.48	7.6	6.95	6.59	6.84	6.77	6.76	6.54	6.92	6.87	7.23	7.26	6.22	7.07	6.46	6.73	7.55	6.49	7.09	6.07	7.69	7.2	7.4	7.38	7.69	7.18	7.15	7.59	7.13	6.15	5.64	6.89
CHPF2	3.96	4.43	3.37	4.24	4.96	3.1	3.78	4.55	3.59	4.09	4.23	4	3.76	5.02	4.82	4.21	4.53	3.92	4.72	3.41	4.46	5.65	3.62	6.32	3.69	4.84	4.57	4.44	4.08	3.77	5.12	5.44	4.96	5.92	5.12	5.32	5.18	5.72	5.53	4.32	4.03	5.07
UNC79	3.43	3.62	3.37	3.56	4.04	4.1	4.03	3.78	4.19	4.05	3.92	3.82	3.78	4.14	4.37	3.8	4.17	4.18	4.47	4.02	4.03	4.18	4.16	5.08	4.25	4.22	4.07	3.82	3.86	4.09	4.46	4.58	4.52	5.32	4.46	4.55	4.14	4.26	5.1	4.18	4.23	4.75
DNAH1	7.92	7.04	7.24	7.13	7.51	6.34	7.59	6.96	7.6	7.45	6.66	6.89	6.59	6.93	6.55	6.29	6.49	7.54	6.42	6.9	6.62	6.32	6.72	6.53	7.7	6.91	6.83	7.48	7.28	7.12	6.7	6.46	5.48	6.69	6.7	6.86	7.17	6.03	6.25	7.03	8.06	6.89
N4BP2	7.88	6.67	7.59	7.76	7.75	7.15	7.21	7.04	7.43	7.2	7.24	6.68	6.72	7.32	6.89	6.16	6.87	8.06	7.24	6.88	6.66	7.13	7.88	6.26	7.49	6.48	5.86	6.88	6.22	7.94	7.92	6.57	7.52	7.59	7.92	7.18	8.11	7.15	6.68	7.05	7.05	7.54
IBTK	7.57	7.8	7.08	7.87	7.87	7.62	7.5	6.9	7.29	7.56	7.04	8.48	8.48	7.68	7.9	8.04	7.86	6.46	7.26	7.35	7.56	7.28	7.4	6.9	6.95	7.62	7.39	7.19	7.38	7.62	6.72	6.73	7.17	7.2	6.72	7.03	7.17	8.3	7.62	7.19	7.43	7.29
KCNT1	9.6	9.28	9.78	9.65	9.3	9.51	9.48	9.47	9.2	9.55	9.32	9.49	9.27	9.28	8.91	9.1	9.12	9.73	9.03	9.65	9.37	9.34	9.53	9.21	9.6	9.5	9.21	9.49	9.16	9.35	9.19	8.75	9.07	9.09	9.19	9.37	9.14	9.18	8.81	9.12	9.43	9.42
ARHGAP21	6.86	7.41	6.21	7.13	7.19	7.21	7.15	6.88	6.9	6.54	6.51	7.21	7.28	7.3	7.61	7.3	7.81	5.76	7.38	6.8	7.07	7.31	6.15	5.79	6.29	7.5	6.5	7.07	6.54	7.17	5.85	7.16	7.07	6.77	5.85	6.89	6.37	6.97	7.21	7.18	6.94	7.28
CRAMP1	2.73	2.19	3.27	2.44	2.6	3.01	3.78	3.42	2.74	2.97	3.37	3.08	2.78	2.65	2.65	2.62	3.08	3.39	2.54	2.62	2.68	3.4	3.01	3.73	2.51	3.38	2.47	2.99	2.81	2.82	3.13	3.41	3.2	3.92	3.13	2.99	3.21	2.9	3.03	2.47	2.77	2.85
SYT13	9.76	9.38	9.98	9.48	8.99	9.54	8.99	9.01	9.26	9.66	9.78	9.66	9.01	9.35	8.96	8.77	9.51	9.58	8.72	9.78	9.63	9.27	9.93	9.64	9.34	9.62	9.33	9.68	9.91	9.47	9.28	9.74	9.09	9.77	9.28	9.67	9.6	9.41	9.05	9.56	9.63	9.2
RIC1	8.02	8.02	8.3	8.08	8.03	8.2	8.54	8.19	7.85	8.21	7.91	8.06	8.3	7.8	8.1	7.76	8.12	8.05	7.28	7.99	7.01	7.56	7.64	7.63	7.84	7.59	7.84	8.2	7.68	8.2	7.82	7.31	7.32	7.15	7.82	7.68	8.55	7.68	7.81	7.91	7.77	7.79
MKL1	7.195	7.025	7.62	7.27	6.69	7.015	7.135	7.15	7.035	6.715	7.19	7.04	6.785	7.175	6.86	6.56	7.025	7.575	6.775	7	6.39	6.925	7.035	6.84	6.65	6.925	6.98	7.15	6.435	7.32	7	6.35	6.18	6.615	7	6.75	7.37	6.86	6.455	6.65	7.16	6.52
NFIA	6.98	7.03	7.07	6.59	6.74	6.84	6.66	6.72	7.11	7.53	6.63	6.47	7	6.53	6.63	7.31	6.58	6.78	6.5	6.74	6.96	6.95	6.77	6.49	6.54	6.86	7.39	6.87	6.81	7.31	6.07	5.91	6.77	7.21	6.07	6.51	6.81	6.39	6.7	6.7	6.42	6.95
KDM4C	3.06	3.55	3.63	3.32	3.16	3.34	3.06	3.45	3.62	3.4	3.28	3.55	3.28	3.69	3.11	3.69	2.92	3.63	3.3	3.59	3.52	3.47	3.54	2.8	3.29	3.51	3.44	3.1	3.11	3.13	2.96	3.15	2.79	3.5	2.96	3.48	2.83	2.78	2.98	3	3.07	3.18
AKR1C6P	7.8	8.71	7.36	8.22	8.15	7.91	8.38	8.48	8.79	8.31	8.37	8.73	8.36	8.49	8.37	8.55	8.97	7.14	8.16	8.38	9.14	8.31	8.32	7.68	8.29	8.43	8.26	8.08	8.9	7.98	8.55	8.03	8.21	8.62	8.55	8.68	8.28	8.55	8.67	8.41	8.25	8.49
NFKBIZ	8.34	9.19	8.49	9	8.78	8.7	8.86	8.48	9.24	8.67	9.33	9.24	9.24	8.88	9.82	8.83	8.78	7.66	8.08	9.18	8.96	8.59	8.81	8.25	8.46	8.77	8.61	8.74	8.32	8.47	9.5	9.44	8.65	9.23	9.5	9.26	9.19	9.2	10.03	8.68	8.86	8.52
PDE11A	2.54	3.33	2.12	2.2	2.07	2.23	2.54	2.49	2.36	2.22	2.66	2.42	2.65	2.3	2.42	2.24	3.02	2.48	3.17	2.05	2.58	2.64	2.16	2.73	2.27	2.54	2.71	2.64	2.54	2.14	2.38	2.79	3.1	2.47	2.38	2.47	2.31	2.26	2.79	2.38	2.35	2.66
TMPRSS3	5.34	10.04	5.73	5.97	6.07	5.3	6.33	6.75	6.28	5.73	6.11	6.16	6.46	5.82	5.99	5.98	6.05	4.72	5.95	6.19	6.41	5.66	6	5.67	6.07	6.12	6.05	5.62	5.42	5.56	6.94	4.46	6.17	5.4	6.94	5.99	7.16	5.61	6.39	5.75	7.27	6.16
CAPN9	8.83	8.77	9.37	9.12	9.32	8.53	8.69	8.89	8.71	9.15	9.09	8.81	8.94	9.56	9.53	8.61	7.83	9.24	8.43	9.23	8.33	8.89	9.2	8.55	8.95	8.87	8.69	8.95	8.32	9.26	9.04	8.2	8.94	8.96	9.04	9.02	9.1	8.95	8.6	8.58	8.73	8.69
NAT14	6.09	7.23	6.37	6.31	6.9	6.95	7.27	6.74	7	6.65	5.69	6.52	7.38	5.53	7	7.82	6.95	6.35	6.23	6.78	6.48	6.48	6.23	6.18	6.64	6.58	6.84	6.72	6.49	6.76	6.11	6.33	6.27	5.18	6.11	5.92	5.95	5.57	5.71	6.5	6.39	5.86
DUSP19	9.12	9.21	9.79	9.05	8.8	9.26	9.01	8.95	9.25	9.43	9.3	9.43	9.16	9.38	9.18	9.05	9.23	8.78	8.83	9.74	9.13	9.09	9.66	9.54	9.41	9.48	8.77	9.66	9.46	9.59	8.78	9.3	8.93	9.55	8.78	9.04	9.28	9.46	9.22	9.24	9.51	8.92
MUC3B	6.79	8.64	7.91	7.88	6.11	7.97	7.49	7.88	8.04	7.79	7.89	8.39	7.56	6.51	7.48	7.77	8.24	6.74	6.67	7.78	7.72	7.22	7.43	6.49	7	8.38	7.82	7.72	7.95	7.81	7.19	6.09	7.19	6.82	7.19	7.29	7.85	7.02	7.7	8.16	7.73	8.19
STRADB	10.84	10.1	10.43	10.29	10.82	10.27	10.43	10.22	10.79	10.18	10.13	10.11	10.74	10.42	10.63	10.03	9.21	10.76	9.31	10.76	9.3	9.78	10.24	9.44	10.01	9.25	9.37	10.18	9.62	10.4	10.13	10.01	9.28	9.28	10.13	9.43	10.46	9.34	9.2	10.16	10.24	9.62
RAB8B	3.27	3.89	4.23	3.81	4.35	5.02	4.64	4.02	3.92	4.71	4.81	4.06	4.27	4.11	3.86	4.31	4.63	4.25	4.65	3.91	5.18	4.06	3.77	4.65	4.4	4.24	3.61	4.5	4.09	4.17	4.36	4.84	4.79	4.76	4.36	3.54	3.57	4.59	4.41	4.51	3.82	4.73
CASK	4.33	4.16	4.36	4.02	3.81	4.48	4.38	4.12	4.19	4.44	4.11	4.33	4.29	4.48	4.28	4.55	4.45	4.44	5.29	4.2	4.51	4.84	4.55	4.82	4.35	4.58	4.58	4.55	4.57	4.36	4.43	5.04	4.4	4.79	4.43	4.75	4.22	5.04	4.35	4.68	4.65	4.86
MLH3	6.6	6.66	6.83	6.3	6.68	6.9	6.5	6.4	6.65	6.78	6.84	6.37	6.83	6.33	6.56	6.63	6.88	6.73	6.72	6.67	6.84	6.8	6.84	6.61	7.08	6.56	6.73	6.7	6.44	7.12	6.69	6.85	7.1	6.57	6.69	6.91	7.07	6.81	6.41	6.98	7.18	6.42
ACTR3C	3.75	3.48	3.75	3.7	3.61	4.05	3.58	3.67	3.29	4.48	3.85	3.69	3.59	3.81	3.71	4.37	4.31	4.02	4.32	3.96	4.13	4.27	3.48	3.97	4.01	4.45	3.74	3.74	4.6	3.58	3.21	4.21	4.06	3.9	3.21	4.59	3.56	3.78	3.89	4.14	3.42	3.73
GSG2	4.795	3.805	4.635	4.115	3.995	4.18	4.72	4.695	4.335	4.235	4.64	4.08	3.815	4.33	4.115	4.015	3.96	5.23	3.865	4.515	4.43	4.18	4.41	4.06	4.785	4.205	4.245	4.53	4.225	4.605	4.565	4.385	4.235	5.01	4.565	4.59	4.605	4.53	3.54	4.505	4.045	4.485
TRIM34	2.08	2.42	3	3.12	2.15	2.29	2.86	2.34	2.46	2.55	2.46	2.19	2.49	2.4	2.32	2.31	3.17	2.69	2.04	2.41	2.48	2.24	2.05	2.13	2.63	2.25	2.19	2.22	2.35	2.29	2.39	2.04	2.21	2.38	2.39	2.11	2.47	2.5	2.08	2.22	2.46	2.69
NECAB3	2.91	3.38	2.85	2.6	2.98	2.95	3.2	2.62	2.96	2.31	2.66	2.7	2.55	2.55	2.39	2.75	3.16	2.6	2.41	2.84	3.03	2.24	2.98	3.32	3	2.89	2.83	2.46	3.02	2.75	2.97	3.03	3.44	2.76	2.97	2.78	2.55	3.39	2.82	3.26	2.52	2.94
SLC39A8	2.74	2.9	3.17	3.2	2.88	3.38	3.59	2.96	3.35	3.41	3.65	2.95	3.31	3.42	3.55	3.42	3.15	2.79	3.42	2.77	4.08	3.55	3.54	3.89	3.98	3.24	3.98	3.35	3.1	2.9	3.41	3.8	3.56	3.77	3.41	3.75	3.03	3.56	4.09	3.75	3.18	3.62
AGPAT3	8.79	9.39	8.71	9.1	8.78	8.82	8.86	8.92	8.98	8.88	8.76	9.29	8.9	8.91	8.84	8.86	9.15	8.49	8.74	8.9	8.67	8.8	8.82	8.82	8.97	9.01	8.96	8.86	8.82	8.77	8.9	8.66	8.72	8.68	8.9	8.67	8.91	8.67	8.62	8.52	8.81	8.73
TNFRSF19	5.89	6.28	5.98	6.42	6.22	6.95	6.4	6.43	6.43	6.4	6.23	6.32	6.54	6.34	6.52	7.02	6.47	6.19	6.75	6.93	6.29	6.12	6.26	6.19	5.87	6.47	7.02	6.24	6.14	6.16	6.53	6.93	7.04	6.56	6.53	6.19	5.79	6.44	6.59	6.12	6.42	7.22
AQP12A	7.42	6.26	6.48	7.59	7.05	6.66	6.72	7.52	6.25	6.25	6.68	6.09	7.36	7.63	7.08	7.34	6.87	6.41	6.8	7.14	6.43	7.11	6.63	6.67	6.61	7.06	6.6	7.03	6.37	6.45	8.05	7.46	7.16	7.65	8.05	7.05	8	7.54	7.85	6.47	7.44	7.59
PAK5	7.69	8.07	7.61	7.67	7.76	7.49	8.36	8.31	8.54	7.81	7.79	7.66	8.07	8	7.92	8.15	7.93	7.58	7.56	7.9	7.61	7.46	7.42	7.78	8.3	7.56	7.78	7.92	7.99	7.71	8.05	7.9	8.07	7.67	8.05	8.11	8.16	7.83	7.52	7.64	8.43	7.76
AKR1E2	4.91	4.42	4.62	4.71	4.86	4.59	4.46	4.76	4.53	4.79	4.56	4.68	4.9	4.44	4.5	4.49	4.89	5.25	4.27	4.91	4.74	4.61	4.43	4.61	4.74	4.78	4.82	4.6	5.15	4.81	4.68	4.93	4.91	4.38	4.68	4.66	4.48	4.36	4.44	4.81	4.9	4.69
SLC7A11	9.16	9.56	9.62	9.78	9.42	9.03	8.95	9.28	8.8	9.57	9.83	9.88	9.44	9.42	9.69	9.11	8.94	9.17	8.98	9.68	9.21	9.07	9.52	9.12	9.28	9.11	9.75	9.36	9.03	9.21	9.61	8.84	9.63	9.4	9.61	9.47	9.72	9.38	9.16	8.69	8.99	9.6
WDR48	6.78	6.97	6.82	6.79	6.67	6.72	6.48	6.82	6.22	7.23	6.78	6.66	7.03	6.98	7.05	7.02	7.42	6.6	7.12	6.64	6.78	7.03	6.84	6.89	7.04	6.77	7	6.7	6.01	7	6.9	6.85	6.37	6.51	6.9	6.45	6.88	6.49	7.04	7.09	6.98	6.46
FNIP2	2.75	3	2.78	2.92	2.66	3.03	2.77	3.02	3.16	2.63	3.42	2.98	3	3.22	3	2.75	3.09	3.03	2.82	2.73	3.24	3.3	3.05	3.83	2.96	3.16	3.55	2.59	3.19	2.84	3.2	3.46	3.92	4.21	3.2	3.58	2.69	3.66	2.99	3.26	3.05	3.19
POLR3E	10.29	10.78	9.96	9.66	9.97	10.72	10.62	10.52	10.87	9.47	9.29	9.77	10.05	8.8	9.37	10.62	10.5	9.04	9.31	10.31	10.49	8.98	9.76	8.4	9.94	10.8	9.81	9.88	10.25	9.9	9.98	9.56	9.07	8.33	9.98	9.4	8.08	11.35	11.77	10.1	10.06	8.95
PITPNM2	2.21	3.48	2.35	2.84	3.12	2.7	2.28	2.47	2.32	2.55	2.56	2.03	2.21	2.18	2.86	3.75	4.33	2.33	2.64	2.23	3.14	3.91	2.33	3.43	2.58	2.57	2.4	2.28	3.19	2.51	2.1	2.42	2.85	2.99	2.1	2.4	2.65	3.47	3.25	2.8	2.85	3.7
SLAIN2	4.35	4.845	4.67	4.445	4.055	4.16	3.98	4.965	5.095	4.355	4.58	4.69	4.83	4.395	4.285	4.885	4.5	4.265	5.77	3.855	4.7	4.805	4.64	5.06	4.75	4.995	5.25	4.445	5.135	4.39	5.385	4.48	4.74	5.05	5.385	5.08	4.21	4.63	5.225	4.445	4.5	5.255
DIP2B	2.27	2.44	2.06	2.06	2.2	2.15	2.26	2.42	2.14	2.61	2.1	2.15	2.15	2.24	2.16	2	2.52	2.15	2.93	2.15	2.39	2.64	2.65	3.83	2.22	2.52	2.45	2.35	2.84	2.19	2.2	2.93	2.87	2.71	2.2	2.28	2.02	2.81	2.79	2.04	2.35	2.65
RANBP10	5.89	5.36	5.6	5.37	5.2	5.57	5.78	5.53	5.92	5.76	6.09	5.81	6.15	5.06	5.45	5.46	5.64	5.37	5.7	5.8	5.77	5.8	5.65	6.19	5.96	5.63	5.62	5.6	5.79	5.74	5.9	6.13	5.42	5.87	5.9	5.75	5.54	5.84	5.85	5.99	5.81	6.03
FAM234B	3.32	2.99	2.75	3.23	4.42	3.15	3	4.03	3	2.89	3.43	3.44	3.21	3.5	3.5	3.23	2.56	3.5	3.28	3.12	4.2	3.04	3.35	3.22	3.39	3.32	2.98	3.18	3.07	3.02	3.42	3.51	3.21	3.16	3.42	2.92	4.39	3.46	3.72	2.58	2.95	3.94
RCC2	5.53	6.91	5.83	5.87	4.82	5.94	6.65	6.7	5.84	6.62	5.02	5.01	4.98	5.17	4.98	6.86	7.36	4.9	7.4	5.63	6.62	6.1	5.38	6.85	7.11	7.46	7.23	6.4	6.89	6.23	4.53	6.21	5.02	5	4.53	5.15	4.77	5.06	5.33	5.36	6.15	6.32
ZNF492	9.19	9.34	8.88	9.08	9.5	9.03	8.35	8.74	8.43	9	9.3	9.01	9.14	9.73	9.84	9.64	9.08	8.45	9.35	8.91	8.88	9.87	9.34	9.28	9.02	8.99	9.38	8.67	8.97	9.2	9.36	9.51	9.57	10.04	9.36	9.18	9.65	9.32	9.35	9.15	8.77	9.2
MARK1	5.68	6.67	6.47	6.14	6.57	5.73	6.71	6.28	6.26	6.5	5.78	5.82	5.96	5.97	5.98	6.13	6.54	6.41	5.46	6.04	6.36	5.17	5.92	5.62	5.42	6.09	6.2	6.06	5.74	6.07	6.04	4.65	5.21	5.04	6.04	5.66	5.42	5.55	5.3	5.55	5.71	5.61
SHROOM3	8.33	8.45	8.03	8.84	8.39	8.48	8.01	8.37	8.03	8.44	7.89	8.22	8.44	9	8.7	8.42	8.78	8.03	8.79	8.63	8.52	9.01	8.61	8.36	8.25	8.39	8.61	8.33	8.25	8.27	8.17	7.93	8.82	8.7	8.17	8.54	8.68	8.58	8.52	8.52	8.25	8.75
LRFN1	6.42	6.13	6.44	6.29	6.02	6.58	5.87	6.41	6.17	6.23	6.23	6.03	6.35	6.09	6.56	6.4	5.93	6.55	5.23	6.71	5.73	6.16	6.55	5.15	6.07	5.88	6.25	6.41	5.83	6.59	6	5.65	5.85	5.71	6	6.44	6.26	5.3	5.45	6.17	6.12	6.3
NYAP2	6.87	7.28	6.95	7.55	7.62	7.66	7.1	7.34	7.3	6.69	6.62	6.8	7.51	6.72	7.3	7.38	7.56	7.74	7.32	6.94	5.87	7.18	7.28	7.25	6.88	6.5	6.45	7.12	6.99	7.35	6.91	6.86	7.47	6.09	6.91	7.06	7.59	6.91	7.72	8.72	7.77	7.31
SH3RF1	2.97	2.79	2.97	2.52	2.58	3.18	2.98	3.09	3.54	3.05	3.06	3.12	2.42	2.99	2.64	2.79	3.66	3.06	3.4	2.74	2.59	2.85	2.63	3.69	2.95	3.36	3.17	2.87	2.67	2.81	3.07	3.95	3.29	3.04	3.07	3.41	2.75	3.13	3	2.97	2.94	3.11
DNAH2	5.74	4.9	5.34	5.32	4.86	4.84	5.06	5.21	5.07	5.31	5.31	5.16	4.84	4.7	5	4.64	4.6	5.45	5.07	4.89	5.14	5.03	5.23	5.72	5.17	5.22	5.77	5.03	5.07	5.08	5.18	5.43	4.76	5.42	5.18	4.48	4.69	5.08	4.37	5.11	4.58	4.89
CCDC146	6.42	6.11	5.6	6.17	7.09	6.22	6.16	7.11	6.82	6.43	6.14	5.96	6.97	6.41	6.86	6.88	6.29	6.51	6.89	5.82	5.74	6.69	8.45	6.68	6.91	7.16	6.26	6.12	6.58	6.91	8.18	6.52	6.29	6.68	8.18	6.33	6.55	7.17	6.58	6.63	6.53	6.49
POGK	7.9	8.83	8.8	8.13	8.66	9.27	9.23	8.96	8.84	8.54	9.48	8.43	8.24	9.52	9.12	8.62	8.89	7	8.41	8.71	8.43	8.55	8.22	8.66	8.8	8.78	9.15	8.97	8.73	8.54	9.08	7.74	9.8	9.73	9.08	9.79	9.53	8.34	8.92	7.69	8.42	9.39
SDK2	6.6	5.77	6.8	6.63	7.39	6.17	5.95	6.32	5.9	6.75	6.42	6.14	6.41	7.16	6.91	6.06	6.21	6.97	6.68	6.49	6.46	7.11	6.82	6.83	6.79	7.04	6.33	6.46	6.31	6.95	6.27	7.42	6.95	7.29	6.27	6.69	6.67	7.31	6.41	6.65	6.6	6.7
USP28	6.63	6.06	6.86	6.45	7.39	6.31	5.97	6.71	6.74	6.52	6.62	6.45	6.6	6.95	6.92	6.68	6.59	6.68	6.6	7.18	6.84	5.87	6.46	6.53	6.44	6.62	7.11	5.98	6.1	6.16	6.65	6.59	5.9	6.94	6.65	6.36	6.21	6.27	6.15	6.49	6.24	6.44
KIAA1522	5.06	5.28	4.91	4.96	4.65	5.23	4.52	4.67	4.51	4.98	5.21	4.95	4.99	5.18	4.68	4.54	5.08	5.16	5.1	5.02	5.48	5.42	5.24	5.3	5.16	5.11	5.26	5.03	5.64	4.68	4.86	5.62	5.32	5.56	4.86	4.86	4.95	5.39	5.34	5.18	5.02	5.17
PHF12	2.4	2.17	2.33	2.35	2.47	2.06	2.02	2.33	2.01	2.11	2.42	1.98	2.16	2.21	2.38	2.09	2.38	2.13	2.77	2.02	2.39	2.44	2.31	2.77	2.07	2.17	3.43	2.12	2.82	2.24	1.89	3.32	3.15	2.39	1.89	2.36	2.33	3.84	2.69	2.57	2.28	2.3
KIAA1524	3.93	3.31	3.9	4.54	3.65	4.11	3.6	4.16	4.44	3.63	4.4	3.78	4.36	4.73	4.22	3.64	4.22	3.97	4.76	3.75	4.67	3.4	4.06	3.87	3.86	3.56	4.04	4.08	4.33	3.88	4.17	3.82	3.62	3.96	4.17	4.17	3.9	4.01	4.06	3.98	3.7	4.12
UVSSA	3.83	4.12	2.93	2.87	3.9	7.57	5.14	3.67	5.35	3.98	3.78	3.89	4.09	4.07	3.71	4.81	4.45	3.26	4.19	4.74	4.41	3.06	3.51	3.38	4.48	3.79	4.2	3.2	3.03	4.37	3.1	3.74	4.21	3.47	3.1	3.34	3.29	3.25	3.41	2.94	3.83	3.64
GRAMD1A	6.85	6.42	6.67	6.87	7.3	6.85	6.71	7.22	6.82	6.79	6.82	6.44	6.85	7.1	6.83	6.9	6.59	6.95	6.73	6.47	7.17	6.88	6.56	6.37	6.71	6.73	6.84	6.81	6.57	6.71	6.97	6.61	6.91	5.91	6.97	7.03	6.59	6.7	7.09	7.02	6.47	7.15
RUFY2	9.99	9.66	9.78	10.39	10.39	9.78	9.54	9.49	9.39	9.4	10.09	9.43	9.38	10.27	10.29	9.62	9.84	9.3	9.24	9.99	8.73	10.19	9.81	8.72	8.96	9.31	8.75	9.19	8.48	9.8	9.87	9.38	9.69	9.47	9.87	9.7	10.05	9.24	9.47	10.78	9.87	9.86
CAMSAP3	6.06	5.795	6.24	6.06	5.98	5.635	6.25	6.265	6.13	6.105	6.395	6.205	5.45	5.75	5.535	5.655	6.225	7.055	6.25	6.375	5.795	6.06	6.15	5.905	6.155	6.085	5.995	5.935	6.325	6.125	6.17	6.385	6.52	6.415	6.17	6.42	6.18	6.02	5.41	6.45	6.445	5.57
PNPLA8	7.49	7.18	6.88	7.27	6.51	7.36	7.42	7.57	7.67	7.45	7.86	7.15	7.15	7.51	7.13	7.43	7.83	7.4	7.04	7.5	7.67	8.31	7.73	7.83	7.95	7.75	7.54	7.46	8.18	7.06	7.24	7.79	7.66	7.66	7.24	8.07	7.21	8.08	7.87	8.5	8.04	8.21
KRT19P2	5.61	6.5	5.62	6.52	6.47	6.14	6.79	6.51	6.4	6.42	6.59	6.51	7.26	6.74	7.17	6.84	6.34	5.81	6.64	6.15	6.76	6.18	6.57	5.97	5.94	6.36	7.11	6.22	6.21	6.2	6.57	6.73	6.77	6.16	6.57	6.62	6.6	6.37	6.68	6.35	6.31	6.36
SPECC1	7.14	7.57	7.24	7.48	7.75	7.66	7.11	6.71	7.04	8.18	7.22	6.87	7.77	7.04	7.35	7.24	7.3	6.82	7.08	7.35	6.57	6.87	6.38	6.53	6.79	7.17	7.52	7.35	6.33	7.48	6.5	6.49	5.95	6.38	6.5	6.24	7.09	6.34	6.57	6.97	6.94	7.13
PQBP1	5.44	6.09	5.73	5.66	6.13	4.85	5.2	5.28	5.57	5.62	5.58	5.53	6.21	5.82	5.97	5.45	5.34	6.01	4.41	5.5	4.97	4.68	5.94	3.22	5.9	4.49	4.97	5.09	4.46	5.92	5.09	3.59	5.09	4.62	5.09	4.99	5.98	5.5	4.52	4.86	5.46	5.09
DIO2	4.8	4.655	4.375	4.83	5.38	4.33	4.69	5.08	4.95	4.865	5.175	4.785	4.945	5.06	4.97	4.42	5.045	4.97	5.365	4.805	4.915	5.2	5.185	4.665	5.465	4.82	5.07	4.525	4.88	4.825	5.475	5.68	5.37	4.995	5.475	5.805	5.395	5.17	5.625	5.43	5.395	5.305
TOMM22	8.17	7.11	7.44	7.7	7.63	7.31	6.98	6.62	7.17	7.41	7.33	6.97	8.02	6.91	7.07	7.08	6.28	7.3	6.15	7.88	6.45	6.33	7.3	5.91	7.34	6.73	6.45	7.02	6.21	7.61	6.65	6.13	6.14	5.99	6.65	6.52	7.46	5.91	6.41	6.81	7.05	6.54
MINK1	3.94	4.47	3.81	3.85	3.37	3.77	3.68	3.56	3.75	3.75	4.12	3.92	3.71	4	3.95	3.63	4.29	3.43	3.77	3.88	4.11	3.83	3.89	4.76	3.47	4.28	4.3	3.92	4.27	3.69	4.1	4.36	4.21	4.57	4.1	4.17	3.72	4.57	4.72	3.97	4.09	3.94
NPM1	5.65	5.32	5.09	5.52	5.37	5.06	5.31	6.01	5.23	4.69	5.47	5.51	6.09	5.37	5.64	5.28	5.88	4.92	5.33	5.51	6.21	4.98	5.65	6.21	5.25	5.5	5.47	5.85	5.62	4.86	6.06	5.67	6.31	5.58	6.06	5.87	5.65	5.26	6.36	5.32	5.89	5.92
HHATL	7.72	7.79	7.57	7.68	7.88	7.56	7.99	7.75	7.86	7.31	7.1	7.35	8.09	7.52	7.66	8.34	8.15	7.44	7.41	7.4	8.06	7.38	8.8	6.82	7.88	8.42	7.44	7.82	7.39	8.11	7.81	7.47	7.84	7.46	7.81	7.98	8.08	7.82	8.09	7.34	7.96	7.58
CSNK1G1	5.27	5.4	5.06	5.03	5.05	5.35	5.72	5.85	5.2	5.09	5.3	5.35	5.17	5.56	5.39	5.82	4.98	5.98	5.96	5.19	5.8	5.72	5.05	5.78	5.23	5.33	6.22	5.39	6.02	5.08	6.18	5.52	5.98	5.6	6.18	5.01	4.58	5.69	5.24	5.4	5.63	5.27
MRO	2.28	2.39	2.1	2.38	2.03	2.52	2.1	2.25	2.14	2.12	2	2.21	2.12	2.48	2.16	2.32	3	2.11	2.52	2.11	3.01	2.17	2.13	3.45	2.23	2.23	2.33	2.24	2.25	2.1	2.14	2.41	2.94	2.46	2.14	2.5	2.24	2.03	2.23	2.32	2.53	2.9
MYO18B	6.6	7.06	6.24	7.17	6.5	6.44	6.02	5.81	6.21	6.8	6.49	7.04	7.2	6.88	7.46	7.24	6.4	5.74	6.14	6.82	7.22	6.57	6.56	6.28	6.21	6.77	6.7	6.3	6.52	6.78	6.59	7.26	6.28	6.19	6.59	6.83	6.75	7	6.92	6.74	6.93	6.51
MCM10	3.15	3.38	2.93	2.75	2.53	2.97	3.07	2.57	3.07	3.13	3.19	3.1	2.66	2.85	3.17	2.91	3.18	3.23	3.22	2.94	3.37	3.27	2.99	4.48	3.45	3.22	2.91	2.82	3.32	2.83	3.05	3.39	3.72	3.83	3.05	3.33	2.97	3.46	3.08	3.29	2.98	3.19
BCL11B	7.07	7.54	7.2	7.68	6.8	6.43	5.94	6.73	6.49	8.11	7.29	8.06	8.96	6.81	7.87	7.33	6.44	7	6.03	8.09	5.73	5.96	7.21	4.9	6.15	7.38	6.68	6.48	6.46	8.09	5.73	5.25	5.84	6.02	5.73	5.68	7.2	5.49	6.11	6.08	5.58	5.93
PARD6G	3.69	4.03	3.9	4.49	3.92	4.59	4.6	3.91	4.14	4.04	4.11	4.33	3.8	3.6	3.8	3.8	3.86	4.57	3.76	4.04	3.51	3.55	3.89	4.17	3.85	4.31	3.11	3.69	3.74	3.9	4.17	4.3	3.31	4.21	4.17	3.92	4.11	3.48	3.38	3.43	4.42	3.16
FZD8	5.94	5.66	6.09	5.83	5.86	5.74	6	6.04	5.8	6.11	6.09	5.82	5.79	6.14	6.06	5.77	6.53	6.02	6	6.21	6.45	6.4	5.97	6.42	6.35	6.06	6.03	5.97	6.3	5.85	5.91	6.79	6.54	6.39	5.91	5.78	5.85	6.85	6.58	6.17	6.25	6.13
GP6	4.51	5.25	4.82	4.51	4.89	5.04	5.09	4.93	4.74	4.64	4.48	4.56	5.26	4.96	6	4.78	4.29	5.29	4.36	5.18	4.88	3.48	4.65	5.14	4.79	4.5	4.92	4.72	5.55	5.27	4.73	4.26	4.66	5.15	4.73	4.93	4.92	5.15	5.16	4.44	5.1	4.79
SLC5A7	5.94	5.45	5.71	6.21	6.26	5.28	5.38	5.64	6.03	5.71	5.75	5.96	6.58	5.71	5.86	6.04	5.22	5.47	5.31	6.28	4.73	5.42	5.69	4.63	5.74	5.53	4.5	5.57	5.63	6.12	5.67	4.8	5.1	4.54	5.67	4.8	5.78	5.06	5.42	5.47	5.4	5.1
GSX1	7.75	8.24	7.32	8.06	7.45	7.77	7.92	8.13	8.23	7.5	7.92	7.85	7.64	7.79	7.99	8.03	8.09	7.83	8.07	7.56	8.42	8.17	8.07	7.9	7.56	7.52	7.34	7.51	8.03	7.49	8.1	7.92	8.35	7.73	8.1	7.79	7.89	8.08	7.95	8.01	8.12	8.06
SLC35D1	3.8	5.43	4.16	4.34	4.55	5.07	4.82	5.03	4.95	4.17	4.01	4.89	4.62	4.62	4.79	4.87	4.6	4.44	4.95	4.85	4.63	4.39	4.39	3.87	4.22	5	4.79	4.54	4.29	4.2	4.37	4.46	4.58	4.16	4.37	4.55	4.55	4.17	4.08	4.26	4.39	4.08
WNK2	8.72	8.2	8.56	8.84	7.67	8.26	8.35	8.29	7.87	8.31	8.45	8.24	8.04	7.83	8.07	7.99	8.24	8.91	7.83	8.47	8.2	7.88	8.27	8.02	7.71	8.05	7.84	8.34	8.41	7.96	8.48	8.16	8.1	8.65	8.48	8.27	8.54	8.64	8.46	8.45	8.17	8.02
EIF4EBP1	6.53	6.73	6.61	6.53	6.37	6.75	6.7	6.79	6.67	6.99	6.74	6	6.68	6.38	6.56	7	6.52	6.78	6.85	6.71	6.3	6.79	6.56	7.16	6.85	6.73	6.84	7.04	6.53	6.65	6.47	7.03	6.61	7.07	6.47	6.64	6.43	6.99	7	6.68	7	6.8
TMEM189	7.635	7.265	7.915	7.69	7.39	7.41	7.34	7.38	7.445	7.2	6.875	7.34	7.15	7.3	7.095	6.865	6.86	7.555	6.7	7.315	7.24	7.03	7.1	6.75	7.46	7.07	7.095	7.575	6.7	7.645	7.045	6.905	6.345	7.055	7.045	6.955	7.215	7.055	7.135	7.175	7.14	6.835
PARD6B	5.23	4.54	4.84	5.13	5.49	4.74	4.9	5.02	4.9	5.46	5.78	5.43	4.97	5.36	5.22	4.9	4.56	5.93	5.27	4.84	5.46	5.49	5.52	5.55	5.85	5.72	5.16	5.36	5.46	5.73	5.21	5.54	6.07	5.9	5.21	5.72	5.49	5.77	6.03	5.86	5.21	5.94
KCNIP2	7.88	8.61	7.64	8.29	8.4	8.1	7.97	8.05	7.97	8.12	7.99	8.28	8.38	8.7	8.45	8.06	8.5	7.29	9.02	7.8	8.05	8.27	8.07	8.02	7.79	8.23	7.93	8.03	8.05	7.98	7.91	8.19	7.91	8.23	7.91	8.67	8.13	8.85	8.93	8.12	8.49	8.58
GPN1	3.31	2.91	3.25	3.405	3.385	3.385	3.275	3.265	3.73	3.305	3.83	3.21	3.195	3.32	3.27	3.125	3.47	3.595	3.52	3.565	3.475	3.685	3.74	3.75	3.585	3.47	4.245	3.155	3.675	3.125	3.525	3.99	3.225	3.495	3.525	3.375	3.765	3.77	3.115	3.595	3.545	3.325
WDR33	3.9	4.05	4.17	4.33	3.85	4.25	4.1	3.91	4.29	4.18	4.65	4.4	4.24	4.35	3.73	3.85	4.29	4.45	4.93	4.08	4.77	4.49	4.36	4.32	4.66	4.71	4.3	4.54	4.54	4.28	4.12	4.55	4.46	4.62	4.12	4.65	4.05	4.56	4.51	5.11	4.35	4.38
PFKFB2	2.84	3.19	3.03	2.73	3.21	2.91	2.83	2.97	3.13	2.87	3.42	3.05	2.86	3.21	2.65	3.05	3.36	3.09	3.23	2.91	3.44	3.36	3.08	4.21	3.21	3.22	3	2.94	3.2	2.96	2.97	3.58	3.82	4.02	2.97	3.32	2.87	3.11	3.25	3.17	3.05	3.71
KCNH2	5.6	5.43	5.71	5.38	5.49	5.67	5.63	5.85	5.64	5.32	5.9	5.5	5.4	5.83	5.61	5.54	5.85	5.69	5.92	5.24	5.87	5.69	5.77	6.32	6.14	5.52	5.96	5.51	5.8	5.44	5.75	6.31	6.09	6.38	5.75	5.89	5.61	6	5.93	5.8	5.53	5.69
PATJ	5.88	4.85	5.61	5.17	5.56	4.85	5	5.62	5.82	5.41	5.25	4.9	5.6	5.36	5.54	5.29	4.99	5.66	3.58	5.02	4.59	5.23	5.37	4.6	5.2	4.92	4.57	5.33	4.61	5.72	4.67	4.33	5.18	4.36	4.67	4.45	4.81	4.95	4.84	5.44	5.31	4.8
WNT2B	4.51	4.75	4.81	4.88	4.6	4.47	4.72	4.99	5.35	4.24	5.65	5.14	4.66	4.61	4.68	5.14	5.28	4.65	5.2	5.24	5.18	5	4.93	5.07	5.02	5.5	4.82	4.2	5.23	4.53	5.06	5.27	5.35	5.36	5.06	4.96	4.49	4.91	4.95	4.97	4.84	4.84
FRAT2	3.35	3.34	3.42	3.4	3.4	3.48	3.32	3.6	3.87	3.21	3.73	3.77	3.51	3.45	3.51	3.68	3.52	3.37	3.34	3.71	4.31	3.93	3.53	4.23	3.99	4.33	3.57	2.97	4.03	3.36	3.32	3.92	3.49	3.63	3.32	3.68	3.69	3.58	3.19	3.82	3.39	4.04
TLR9	12.34	10.9	11.55	10.91	11.78	11.42	11.09	11.14	11.76	11.53	12.21	10.94	12.2	11.26	11.91	12.93	10.74	12.36	10.65	11.97	10.57	11.05	11.27	11.52	11.92	11.21	10.49	12.86	11.43	11.68	11.91	12.46	11.81	10.92	11.91	11.04	11.38	11.08	11.48	11.85	12.12	11.74
CLPTM1L	6.47	6.43	5.66	6.18	6.35	6.63	6.43	6.53	6.57	6.71	6.38	6.64	5.78	6.09	6.5	6.36	7.05	6.77	7.18	6.52	7.19	6.71	6.33	6.67	6.6	6.7	7.13	6.32	6.89	5.99	6.73	7.14	7.29	6.27	6.73	6.68	6.54	6.7	7.02	7.09	6.63	7.23
AKR1C4	3.13	3.04	3.05	3.06	3.26	3.34	3.3	3.3	3.29	3.19	3.3	3.33	2.87	3.37	3.23	3.02	3.32	3.35	3.44	3.03	3.35	3.54	3.47	4.13	3.81	3.3	3.55	3.31	3.89	3.45	3.53	3.51	3.12	3.72	3.53	3.74	3.15	3.28	3.55	3.69	3.49	3.7
TP53AIP1	12.22	11.66	12.31	12.13	12.12	12.05	11.78	11.87	12.01	12.02	11.73	12	11.87	12.08	11.37	10.99	11.23	11.93	11.3	12.02	11.42	11.47	12.04	11.59	12.21	11.84	11.29	12.1	11.54	12.18	11.62	11.63	11.23	11.44	11.62	11.81	11.75	11.35	11.49	11.63	12.06	11.51
SERPINB4	3.28	3.42	3.23	3.03	2.86	3.08	2.9	3.04	3.21	3.34	3.72	3.39	3.28	3.19	3.23	3.09	3.11	3.14	3.57	3.25	3.69	3.64	3.36	3.86	3.13	3.25	3.73	3.18	3.43	3.15	3.17	3.35	3.1	4.05	3.17	3.31	2.95	3.83	3.52	3.27	3.35	3.61
AOX1	4.63	4.51	4.33	3.96	3.26	4.47	4.94	3.91	5.46	4.97	4.38	4.19	5	4.34	3.75	3.54	5.22	5.33	5.06	3.83	4.24	4.35	3.47	4.12	5.09	6.51	3.87	5.39	4.57	6.26	3.87	3.55	5.09	4.76	3.87	5.36	5.28	4.85	5.45	3.96	5.68	5.23
TET2	5.38	5.53	5.85	5.92	5.81	5.47	5.89	6.03	5.75	5.62	5.56	5.28	5.48	5.6	5.08	5.4	6.37	6.11	5.76	5.65	6.03	5.68	5.5	6.27	5.72	5.71	5.39	5.88	6.03	5.76	5.42	6.26	5.16	5.46	5.42	5.4	5.47	5.5	5.38	5.82	5.64	4.66
EPB41L5	4.225	4.33	4.2	3.93	5.44	4.09	3.49	4.295	4.205	3.84	5.715	4.265	5.085	6.55	6.8	3.835	4.435	3.92	5.13	4.685	4.535	5.33	6.08	5.14	3.865	3.65	5.055	4.71	4.28	3.92	6.58	5.64	7.155	4.96	6.58	5.655	6.43	5.455	4.825	4.265	4.155	5.54
PLXNA4	2.55	2.87	2.96	2.78	2.64	2.93	3.11	2.93	2.97	2.82	3.51	2.8	2.69	3.09	3.07	2.85	3.16	3.01	3.35	2.87	3.25	3.13	3.04	4.06	3.37	3.28	3.58	3.52	3.72	2.68	2.9	3.4	3.48	3.42	2.9	3.76	3.03	3.67	2.89	3.75	3.14	3.65
HIVEP3	2.66	2.97	2.18	2.42	2.56	2.69	2.24	2.39	2.63	2.7	2.46	2.44	2.66	2.25	2.65	3.43	3.58	2.61	2.64	2.97	3.15	2.87	2.7	2.98	2.52	3.24	2.9	2.53	3.12	2.47	2.75	2.49	2.89	3.06	2.75	2.82	2.36	2.52	3.1	2.43	2.5	2.55
ARID2	4.66	4.45	4.72	4.28	4.35	4.16	4.29	4.27	4.56	4.62	4.67	4.59	3.87	4.85	4.32	4.21	4.41	4.65	4.93	4.63	4.99	5.11	5.05	5.54	4.94	4.86	4.69	4.47	4.7	4.63	4.7	5.68	4.6	5.33	4.7	4.75	4.2	4.81	5.16	4.8	4.69	4.9
PPP6R3	4.86	4.92	5.2	5.43	6.02	4.9	4.69	5.64	5.3	5.3	5.74	4.93	5.51	6.78	5.54	4.98	5.78	5	5.45	5.37	5.5	5.82	6.13	5.79	6.28	5.56	5.67	4.98	5.74	5.44	5.7	5.68	5.97	5.78	5.7	5.9	6.1	5.79	6	5.16	5.24	5.83
ZFP14	3.78	3.27	3.52	3.39	3.68	3.53	3.45	3.42	3.44	3.53	4.18	3.91	3.23	3.71	3.64	3.64	3.35	3.45	3.22	3.72	3.62	3.72	3.74	3.92	3.74	3.42	3.68	3.83	3.63	3.78	3.37	3.64	3.69	4.2	3.37	4.22	3.4	3.74	4.14	3.72	3.68	4
GPAM	3.8	3.35	4.05	3.4	3.33	4.04	4.19	4.05	3.4	3.8	3.81	3.92	3.56	3.38	3.26	3.36	3.89	3.93	3.72	4.09	3.75	4	3.78	3.25	3.69	3.69	4.09	3.82	3.85	3.68	3.46	3.4	3.73	3.56	3.46	3.73	3.51	3.84	4.32	3.59	3.64	3.77
ALS2	3.53	4.68	4.07	4.31	4.17	4.11	3.6	4.71	4.08	4.23	4.27	4.29	3.82	4.6	4.06	3.8	4.65	4.18	5.13	3.96	4.12	4.08	4.57	5.92	4.27	4.38	4.78	4.7	4.43	3.97	4.76	5.84	5.35	4.97	4.76	4.91	4.21	7.05	5.75	4.19	4.56	5.06
ROBO2	4.94	6.21	4.33	5.53	6.21	5.95	6.55	6.38	6.11	6.48	5.78	5.86	6.22	6.23	6.94	6.79	9.66	4.86	5.99	5.47	6.03	6.44	5.32	6.25	5.4	5.91	6.87	6.2	6.02	5.89	6.44	5.7	6.4	5.47	6.44	7.25	7.03	6.45	6.8	6.29	7.31	7.53
HAUS6	3.17	2.83	3.33	2.6	2.5	3.08	2.92	2.66	2.81	2.54	3.02	2.8	2.52	2.83	2.54	2.37	2.82	2.76	2.94	2.84	3.03	2.5	2.86	2.9	2.93	2.63	2.68	3.23	3.51	2.55	2.61	2.71	2.65	3.22	2.61	2.69	2.54	3.14	2.58	2.91	2.95	2.7
TNRC6C	2.55	2.52	2.87	3.02	3.11	2.97	2.66	2.42	2.7	2.88	3.14	2.8	2.57	3.87	3.06	2.62	3.72	2.38	2.75	2.78	3.3	2.6	2.8	2.44	2.62	2.75	2.56	2.54	2.72	2.32	2.8	2.98	2.64	2.68	2.8	3.33	3.57	2.49	2.79	2.73	2.28	2.98
TMEM132A	3.02	2.61	3.12	2.65	3.07	3.08	3.08	3.07	2.86	2.89	3.47	2.95	2.9	3.08	2.91	2.9	2.77	3.25	2.97	2.99	3.46	3.09	3.12	3.77	3.67	3.62	3.11	2.94	3.09	3.06	3.09	3.41	3.23	3.74	3.09	3.82	2.85	3	3.44	3.31	2.88	3.12
ZNF317	6.05	5.59	5.54	5.98	5.96	5.1	4.9	5.59	5.08	5.21	5.06	5.38	5.16	5.88	5.82	5.37	5.57	5.63	6.25	5.6	5.72	5.7	5.68	5.43	5.24	5.19	5.21	5.62	5.15	5.86	5.42	5.94	5.62	5.83	5.42	5.48	5.58	6.34	5.68	5.47	5.25	5.82
ZFYVE1	5.95	6.08	6.05	5.9	5.75	5.92	5.96	5.72	5.78	5.96	6.21	6.17	5.7	6.01	5.87	5.75	6.27	5.91	6.3	6.05	6.35	6.06	6.26	6.3	6.63	6.31	6.65	5.67	6.1	6.02	6.26	6.73	6.51	6.54	6.26	6.37	6.12	6.69	6.47	6.12	5.95	6.4
KIF16B	5.7	5.55	5.95	5.27	5.65	5.78	5.62	5.55	5.8	5.65	6.12	5.46	5.92	5.32	5.45	5.82	5.89	4.98	4.76	4.91	5.27	5.77	5.7	4.95	6.55	5.99	4.87	5.26	5.34	6.02	4.9	5.13	5.37	5.22	4.9	4.82	5.51	5.46	5.23	4.96	5.6	5.82
HERC4	7.43	7.01	6.43	6.54	7.26	7.07	6.47	6.74	7.34	7.57	6.88	6.73	7.17	6.36	6.7	6.96	7.07	6.64	6.54	6.79	6.5	6.5	9.12	5.74	6.82	6.21	6.65	6.74	6.84	6.69	6.5	6.79	6.26	6.45	6.5	6.62	6.71	6.53	6.76	7	7.3	6.54
DDX55	7.88	7.23	8.35	7.99	8.78	8.07	7.36	8	7.97	7.96	8.04	7.64	7.75	8.48	8.03	6.92	7.2	8.05	7.1	8	7.44	7.77	8.03	7.64	8.43	7.67	7.42	8.23	7.37	8.14	8.58	8.15	8.09	8.37	8.58	8.47	8.29	8.25	8.14	8.2	7.89	8.32
FANCM	4.69	4.95	4.93	4.5	4.85	4.93	4.86	4.85	4.5	4.91	4.75	5.06	4.8	5.26	5.06	4.6	4.94	5.09	5.27	4.67	5.52	5.11	5.17	5.76	5.53	5.47	5.16	4.98	5.28	4.87	5.26	5.16	5.76	6.5	5.26	5.29	4.64	5.69	5.49	5.29	5.08	5.29
SYTL2	2.85	2.76	2.67	2.82	2.8	2.47	2.78	2.87	2.72	3.07	3.34	2.64	2.83	3	3	2.62	3.1	2.77	3.17	2.94	3.61	3.13	2.8	3.95	2.73	3.09	3.13	2.9	3	2.51	2.9	4.01	3.17	3.43	2.9	2.9	3.17	3.22	2.76	3.25	3.07	3.51
CPNE5	8.65	8.67	8.45	8.89	9	8.35	8.85	9.32	8.87	8.54	8.5	8.3	8.93	8.73	9.02	9.18	10.48	8.47	8.87	8.96	8	8.44	8.31	8.23	8.18	8.93	8.96	8.35	8.12	8.65	8.45	7.74	8.25	7.92	8.45	7.88	8.67	7.78	8.18	8.29	8.5	8.73
FAM160B1	6.07	6.18	6.24	5.91	6.36	6.32	5.98	6.43	5.84	6.28	6.11	6.06	5.6	6.27	5.96	5.69	5.95	6.22	6.77	6.08	6.92	6.52	6.35	7.19	6.67	6.17	6.12	5.97	5.99	5.84	6.36	6.88	6.61	6.8	6.36	6.62	5.95	6.32	6.09	6.54	6.73	6.11
SLMAP	6.47	4.98	5.62	6.16	7.05	4.89	3.98	5.33	4.55	5.21	5.79	5.43	6.36	6.24	6.5	5.34	5.86	5.8	5.3	5.27	3.95	6.43	6.47	5.26	5.47	5.48	4.62	5.75	5.3	5.98	4.5	4.21	4.23	5.6	4.5	5.64	6.89	6.44	5.7	6.02	6.99	5.28
CWC22	4.66	4.54	4.39	4.54	4.18	4.45	4.64	4.49	4.99	4.54	4.36	4.74	4.51	4.8	4.57	4.94	4.81	4.51	4.75	4.62	4.84	4.3	4.22	4.39	4.94	4.66	5.23	4.37	4.67	4.52	4.85	4.46	4.72	4.39	4.85	4.06	3.76	5.12	4.92	4.62	4.33	4.83
GBA2	10.16	10.76	10.07	10.52	11.05	10.69	10.03	10.49	10.39	10.59	10.97	10.81	10.23	11.05	11.13	10.47	10.65	9.82	10.57	10.26	10.1	10.88	10.49	10.27	10.69	10.74	10.25	10.28	10.69	10.9	10.55	10.54	11.01	11.24	10.55	10.84	10.53	10.74	10.82	10.41	10.62	10.46
DENND1A	4.6	4.23	4.63	5.18	4.43	4.53	4.83	4.95	4.54	4.6	4.99	5.03	4.85	4.76	4.74	5.33	4.41	5.09	5.21	5.05	5.05	4.95	4.65	5.28	5.41	4.68	4.74	4.77	5.12	4.78	4.45	4.83	4.7	4.86	4.45	4.65	4.46	4.65	4.74	4.72	4.61	4.81
OGFOD1	4.5	3.83	4.01	4.47	4.42	4.1	4.38	4.09	3.73	4.56	3.97	4.17	4.38	3.95	4.2	4.87	4.06	4.33	4.14	4.22	4.05	4.36	4.41	4.77	4.13	3.73	4.15	4.42	4.08	3.99	4.73	4.47	4.19	3.6	4.73	4.56	4.13	4.13	4.3	3.55	4.01	4.32
SLC7A14	4.56	4.42	4.79	4.28	4.5	4.76	4.91	4.75	4.63	4.61	4.81	4.44	4.5	4.84	4.59	4.62	4.81	4.96	5.09	4.51	4.67	5.12	5.14	5.19	4.9	4.5	5.21	4.84	4.79	4.65	4.8	5.13	4.41	5.27	4.8	5.17	4.56	5.23	5.36	4.78	4.62	5.17
KIAA1614	6.88	5.72	7.06	6.6	7.38	6.63	5.86	5.83	5.51	6.58	6.63	5.98	6.44	6.38	6.78	6.1	6.65	6.92	6.89	5.97	7.47	6.79	6.94	7.29	6.39	6.88	6.54	6.09	6.65	6.64	5.49	7.38	7.19	7.19	5.49	6.5	6.52	8.81	6.69	7.37	7	6.82
TRPM3	3.35	2.94	3.06	3.26	3.16	3.61	3.02	2.89	2.88	3.28	3.39	3.51	3.02	3.08	2.97	2.81	2.87	3.23	3.31	2.86	3.42	3.23	3.36	2.81	3.58	3.36	3.11	2.99	3.19	3.15	3.14	3.59	3.2	3.14	3.14	2.78	2.84	3.59	3.21	3.26	3.07	3.12
PRX	3.33	3.58	3.52	3.205	3.43	3.475	3.455	3.465	3.51	3.525	3.545	3.35	3.35	3.565	3.44	3.215	3.585	3.51	3.84	3.515	3.765	3.85	3.795	4.27	4.045	3.44	4.03	3.36	3.745	3.405	3.86	4.28	3.79	4.39	3.86	3.855	3.42	3.97	4.065	3.645	3.54	3.87
PCDHB16	1.81	1.9	1.75	1.91	1.84	1.86	1.8	2.11	1.96	2.05	1.85	1.86	1.74	1.75	1.86	1.92	2.33	1.86	2.1	1.92	1.87	1.85	1.76	2.18	1.83	2.31	2.05	1.94	2.06	1.83	2.06	2.25	2.04	1.99	2.06	1.99	2.13	1.95	2.05	2.28	2.02	2.52
PPP4R4	8.48	7.54	8.6	8.49	8.6	7.48	6.2	7.37	6.21	7.74	8.3	7.68	7.35	8.82	8.52	7.55	7.77	7.84	7.44	7.28	7.54	8.05	8.4	8	7.57	8.3	7.19	6.21	7.86	8.15	7.42	8.19	7.86	9.1	7.42	7.95	7.81	8	8.04	8.97	7.93	8.49
ANO8	7.14	7.42	7.09	7.35	7.29	7.16	7.16	7.39	6.58	7.27	7.22	7.44	7.78	7.87	7.91	7.21	6.73	6.66	6.35	7.47	6.72	6.3	7.26	6.18	7.11	6.5	6.61	6.8	6.65	7.11	7.25	6.31	6.62	6.34	7.25	7.23	6.97	6.58	6.47	6.3	6.89	6.7
GPR107	7.91	8.94	7.91	8.2	8.36	8.09	8.12	8.03	7.77	8.36	8.08	8.94	9.02	8.36	8.96	8.45	8.13	7.52	8.49	7.88	8.58	8.3	8	7.9	7.88	7.85	8.2	8.32	8.27	8.22	7.96	8.8	8.69	8.66	7.96	8.31	7.94	8.91	8.5	8.72	8.13	8.18
SMURF1	6.325	6.545	6.18	6.04	5.52	6.03	6.13	6.62	6.01	6.17	6	6.47	5.95	5.79	5.7	5.625	6.3	6.445	6.09	5.865	6.7	6.275	5.83	6.51	6.995	6.245	6.245	6.35	6.905	6.14	6.365	6.22	6.2	6.245	6.365	6.71	5.785	6.195	6.1	6.16	6.23	6.65
METTL14	4.95	4.65	5.01	5.14	5.1	5.27	6.57	5.43	5.41	5.09	4.98	5.17	4.64	4.66	4.75	5.38	6.19	4.77	6.18	5.49	5.43	4.66	4.87	4.53	5.43	5.37	5.63	4.83	5.02	4.88	4.54	5.14	5.35	4.89	4.54	4.29	4.84	5.26	5.11	5.38	5.46	6.2
IGDCC4	6.76	7.71	6.42	7.25	7.55	7.66	7.71	8.02	7.36	7.75	7.64	7.82	7.76	7.42	7.45	7.94	8.09	7	8.28	7.36	8.07	6.92	7.42	6.96	7.14	7.55	7.76	7.44	7.57	7.33	7.64	7.96	8.36	7.48	7.64	7.14	7.54	7.76	7.19	7.44	7.68	7.69
EPG5	4.7	4.78	5.16	4.52	4.39	4.36	4.76	3.96	4.63	4.44	5.2	4.73	4.7	4.3	3.89	3.97	3.98	5.58	4.4	4.7	4.16	4.75	4.58	5.02	4.56	4.25	4.46	5.14	5.11	4.34	4.57	4.72	4.51	4.25	4.57	4.31	5.14	4.12	3.93	4.89	4.37	5.42
NCOA5	4.76	6.16	6.23	5.27	5.45	5.32	6.23	5.84	5.34	5.41	6.05	5.73	5.03	5.59	6.07	4.84	4.92	5.25	4.76	6.01	5.71	5.8	5.9	4.93	4.41	5.86	6.7	5.99	5.54	5.78	6.14	4.71	5.07	6.19	6.14	5.15	6.89	4.09	4.26	5.09	4.34	4.89
OBSCN	5.38	5.28	4.76	6.2	6.16	5.33	4.59	5.49	5.58	5.35	5.31	6.09	6.54	6.33	6.1	6.13	4.98	4.41	4.72	5.83	5.49	5.14	5.47	4.92	5.02	5.02	4.8	5.63	4.22	6.15	5.66	4.95	5.25	4.44	5.66	5.1	6.1	5.44	5.57	5.03	5.25	5.64
CCDC40	7.4	6.66	6.43	6.82	7.39	6.75	6.42	6.97	6.49	6.82	6.64	7.06	7.64	7.14	7.76	7.41	6.52	6.22	5.71	7.07	5.09	7.19	7.02	5.6	6.52	6.13	6.44	6.62	6.25	6.86	6.38	5.37	6.09	6.34	6.38	5.19	6.78	5.48	6.06	6.56	6.74	6.06
ANKRD36	3.15	4.84	3.67	4.78	4.39	4.43	4.61	4	3.23	5.01	5.01	4.16	5.48	5.9	5.95	5.07	4.95	3.46	4.46	4.78	5.93	3.7	5.22	4.57	3.47	4.64	6.38	4.13	3.88	4.06	4.46	5.51	5.54	4.34	4.46	4.75	4.44	3.8	4.64	4.26	3.3	4.58
ZFYVE28	5.28	6.43	4.56	6.07	6.01	5.07	6.21	5.5	6.01	5.73	5.18	6.1	6.18	4.74	5.8	6.39	6.07	4.77	6.01	5.19	5.64	5.36	5.54	5.36	5.59	5.94	5.63	5.56	5.67	5.07	5.29	4.72	6.06	5	5.29	4.63	5.6	5.98	5.7	5.41	5.23	5.79
MAST2	4.04	4.25	4.32	3.7	3.75	4.6	4.14	4.47	4.39	4.47	4.83	4.41	3.92	4.29	4.18	4.2	4.6	4.81	4.73	4.5	4.8	4.72	3.95	4.95	4.58	4.31	5.08	4.33	4.47	4.42	4.68	4.74	5.22	5.01	4.68	4.95	4.12	4.56	4.34	4.65	4.56	4.31
PCGF6	3.53	3.86	3.63	3.37	3.51	3.69	3.76	3.5	3.67	3.5	4.24	3.65	3.44	3.94	3.8	3.57	4.16	3.9	4.33	3.53	4.4	4.14	3.63	4.67	4.53	3.97	4.27	3.69	4.11	3.38	4.17	4.63	4.5	4.57	4.17	4.39	3.69	4.04	4.31	4.12	3.92	3.89
ERN2	5.83	5.65	6.12	5.97	6.24	5.54	5.63	5.24	5.48	5.91	5.71	5.46	6.51	5.81	5.96	5.76	4.93	5.65	4.97	5.8	4.67	5.05	5.09	4.43	5.06	5.57	5.56	5.55	4.39	6.14	5.12	5.24	5.36	5.02	5.12	5.34	6.12	5.27	5.39	5.15	5.9	5.43
SNX3	7.84	7.81	7.62	7.91	8.12	6.73	7.83	7.93	7.73	7.98	7.83	7.81	8.13	7.93	8.49	8.13	7.99	7.84	7.83	7.88	7.91	8.22	7.86	7.91	7.88	7.53	7.93	7.49	7.77	8.07	7.95	8.11	7.8	7.45	7.95	7.56	8.09	8.12	7.55	8.4	7.43	8.25
COPG2	6.72	6.77	6.88	6.82	7.84	6.26	5.86	6.18	5.81	6.59	6.97	6.8	7.45	7.9	8.09	7.25	6.18	6.54	7.05	6.13	5.17	7.1	7.05	6.04	6.17	6.26	6.52	6.38	6.75	6.98	7.42	6.3	6.9	6.82	7.42	6.92	8.07	6.99	6.31	6.59	7	7.32
COPZ1	7	7.73	6.98	7.58	7.76	7.51	7.63	7.7	7.36	7.33	7.09	7.67	8.06	7.97	8.03	8.14	7.36	6.62	7.74	7.48	6.94	6.73	7.47	6.28	7.49	7.02	6.25	7.17	7.3	7.49	7.18	7.13	6.89	5.87	7.18	6.88	7.12	7.19	7.67	7.31	7.3	6.96
DGAT2	6.55	6.56	6.6	6.5	6.6	6.41	6.44	6.32	6.78	6.36	6.41	6.03	6.31	5.74	6.17	6.07	5.52	6.5	6.05	6.71	6.07	5.84	6.67	5.38	6.59	5.84	6.21	5.9	6	6.73	6.01	5.68	5.53	5.29	6.01	6.06	6.3	6.25	6.22	5.8	6.25	5.44
LCE3D	5.16	5.34	5.36	5	5.07	5.14	5.66	5.53	5.3	5.32	5.49	5.18	4.47	5.11	4.96	4.89	5.63	5.71	5.46	5.25	4.92	5.47	5.36	6.04	5.22	5.63	6	5.15	5.11	5.29	5.12	5.06	5.86	5.73	5.12	5.6	4.75	5.3	4.69	5.11	4.49	5.34
HECW1	8.1	8.39	8.21	8.2	8.49	8.1	8.37	7.93	9.16	8.24	7.9	8.05	8.84	7.68	8.06	8.83	7.73	6.55	6.75	8.55	7.4	6.9	7.87	6.25	7.78	8.46	8.06	8.26	7.78	7.95	7.66	6.13	6.49	5.99	7.66	7	7.54	6.71	7.2	6.76	7.71	6.85
TMPRSS13	4.93	4.76	5.99	4.68	5.27	6.79	8.43	6.41	5.08	6.09	5.62	4.51	4.77	4.64	4.17	6.04	6.34	7.69	7.09	5.44	7.13	5.97	5.76	7.37	5.42	4.65	6.61	6.59	5.61	4.83	5.56	6.89	6.66	5.61	5.56	5.84	4.51	5.14	4.98	5.44	5.16	5.66
HES7	8.55	8.88	7.91	8.9	9.09	8.46	8.92	8.79	8.78	8.96	8.74	8.77	9.26	8.97	9.07	9.36	8.78	8.35	9.01	8.64	8.89	8.34	7.92	7.47	8.23	8.61	8.76	8.49	8.83	8.73	8.76	8.9	9.03	7.81	8.76	8.19	8.54	8.7	8.64	8.59	8.93	8.71
DUT	8.81	9.02	8.7	8.87	8.93	8.85	8.36	8.25	8.4	8.48	8.51	8.82	8.97	8.7	9.13	9	9.18	7.98	8.63	8.7	8.09	8.68	8.76	8.73	8.57	8.81	8.72	8.84	8.09	8.74	8.88	8.54	8.42	8.48	8.88	8.63	8.85	8.85	8.71	8.85	8.84	8.55
ACTRT3	7.82	8.02	7.49	7.91	8.13	7.67	8.3	8.06	8	8.01	8.11	8.19	8.12	8.43	8.32	8.42	8.29	6.66	7.56	7.84	8.2	7.84	8.21	7.42	7.89	8.05	7.7	7.92	8.05	7.72	7.89	8.11	8.3	7.86	7.89	7.95	7.65	8.09	8.31	7.86	7.81	7.97
MARK4	7.77	7.06	7.96	7.47	8.08	7.39	7.45	7.33	7.52	7.55	7.62	7.75	7.79	7.58	8.22	7.6	6.85	7.49	7.57	7.4	7.32	7.51	7.78	7.66	7.92	7.14	6.96	7.41	7.34	7.89	7.63	7.76	7.51	7.3	7.63	7.67	8.31	8.07	7.48	7.71	7.57	7.8
NPAS4	5.38	5.14	4.98	5.02	5.77	5.79	4.88	4.91	5.09	5.94	5.32	5.02	6.16	5.73	6.28	6.32	5.41	5.21	5.9	5.28	5.14	5.65	5.94	5.01	5.04	5.15	6.52	5.18	5.15	5.1	5.39	5.34	6.08	5.99	5.39	5.27	5.54	5.56	4.93	5.43	4.63	5.72
CNFN	5.05	5.17	5.21	5.54	5.27	5.14	5.36	5.49	5.03	5.38	5.83	5.2	4.87	5.65	5.13	5.28	5.5	5.81	5.87	5.01	5.82	5.82	5.52	6.1	5.81	5.37	6.03	5.58	5.67	5.41	5.49	6.33	6.35	6.42	5.49	5.86	5.79	4.97	4.82	5.67	5.79	5.43
MRPL9	2.01	2.3	2.09	2.22	2.29	2.49	2.37	3.21	2.76	2.51	2.22	2.52	2.35	2.99	2.61	2.32	2.7	2.55	2.9	2.27	2.65	2.3	2.52	2.25	2.53	2.22	3.22	2.35	2.76	2.29	2.75	3.48	3.38	3.01	2.75	2.69	3.2	3.21	2.77	2.7	2.23	3.12
MRPL27	5.77	5.86	5.83	5.58	5.56	5.67	5.62	5.47	5.35	5.97	5.89	5.68	5.92	5.69	5.54	5.86	5.95	5.91	6.6	5.88	6.12	6.18	6.33	6.51	6.03	6.08	6.33	5.48	6.19	5.7	5.98	6.64	6.15	6.46	5.98	6.21	5.64	6.23	6.39	5.84	6.22	6.14
MRPL34	5.735	4.8	5.705	6.025	6.31	5.5	4.525	5.3	4.515	5.28	6.175	5.515	5.655	6.505	6.655	5.6	5.365	6.14	5.995	5.455	5.09	6.06	6.12	5.755	5.315	5.33	5.23	5.46	5.64	5.685	6.77	6.17	6.25	6.49	6.77	5.865	7.04	6.38	5.83	5.88	5.43	5.44
MRPL36	2.57	2.17	2.79	2.47	2.7	2.71	2.41	2.52	2.97	2.49	3.59	2.81	2.45	2.64	2.53	2.63	2.56	2.87	3.08	2.6	3.47	3.35	2.85	3.71	3.46	2.59	3.33	2.45	2.83	2.87	2.87	2.84	3.9	3.53	2.87	3.43	2.88	3.11	2.71	2.71	3.14	3.11
MRPL43	5.68	6.63	6.21	6.57	5.97	6.2	5.85	6.76	6.03	6.14	6.16	7.27	6.77	6.6	7.13	7.16	6.37	5.26	5.65	5.91	7.84	5.97	5.56	5.01	4.71	6.95	7.08	5.46	6.96	5.78	6.85	6.4	6.8	6.39	6.85	5.82	6.3	5.12	6.96	5.23	6.5	7.52
FUT8	2.33	2.95	3.75	2.43	2.6	2.46	2.68	2.57	2.49	2.77	2.51	2.11	2.63	2.35	3.03	2.49	3.29	2.69	2.81	2.36	2.35	2.77	2.19	2.68	2.44	2.39	2.6	2.48	2.29	2.16	2.43	2.58	3.37	2.09	2.43	2.53	2.99	2.24	2.44	2.61	2.43	2.47
MRPS5	5.85	6.035	6.105	5.87	5.8	6.21	6.14	5.96	6.125	5.97	6.005	6.045	5.81	5.935	6.285	6.24	6.37	6.44	6.365	6.145	6.06	6.375	6	6.515	6.655	6.255	6.375	6.07	6.37	5.875	6.335	6.375	6.145	6.2	6.335	6.095	5.715	6.47	6.485	6.265	5.99	6.39
MRPS11	7.88	7.51	7.72	7.51	8.11	7.53	7.1	7.55	7.54	7.63	7.43	7.57	7.97	7.81	7.88	7.78	7.15	7.38	6.84	7.78	7.17	7.42	7.44	7.66	7.65	7.39	6.98	7.48	7.21	7.8	7.63	7.36	6.87	7.47	7.63	7.04	7.68	7.57	7.36	7.42	7.79	7.42
MRPS18A	6.81	6.62	7.16	6.77	7.32	7.13	6.18	6.28	6.6	6.49	6.54	6.86	7.4	6.32	7.09	6.81	6.6	6.81	6.24	6.73	6.36	5.96	6.53	6.1	6.44	6.42	5.58	6.58	6.35	7.16	6.4	5.68	5.47	5.9	6.4	6.22	6.5	5.74	5.87	6.31	6.65	6.6
MRPL57	7.89	7.69	7.88	8.09	7.99	7.86	7.36	7.26	7.27	7.68	7.4	7.78	7.89	7.48	7.97	7.99	7.49	7.35	7.04	7.82	6.46	7.23	8.33	7.82	6.84	7.72	6.91	7.73	7.19	7.68	7.85	7.27	6.23	7.3	7.85	7.27	7.77	7.32	7.67	6.72	7.63	6.92
MRPL51	4.63	5.79	4.73	6.94	5.43	5.76	5.77	6.28	6.58	5.03	4.35	5.53	6.55	4.77	4.93	5.74	5.07	3.45	4	6.21	5.57	5.13	5.2	3.73	5.43	5.91	5.7	5.52	4.94	5.46	4.01	3.23	3.41	2.83	4.01	3.58	3.3	3.33	2.8	3.05	3.7	4.19
MCCC2	5.82	5.69	5.9	5.65	5.86	5.98	5.39	5.5	5.88	5.33	5.64	5.53	5.46	5.21	6.19	5.45	5.54	6.54	6.01	5.82	5.2	5.51	5.71	6.51	5.67	5.33	5.52	5.84	5.61	5.72	5.7	5.41	5.62	6.41	5.7	5.6	5.9	5.5	5.72	5.51	5.49	5.79
ATXN3L	6.77	6.51	7	6.74	7.05	5.99	6.04	5.75	6.25	7	6.43	6.63	6.87	6.23	6.59	6.75	6.24	6.36	6.27	6.82	6.45	6.09	6.81	5.57	6.62	6.67	6.17	6.77	6.56	6.58	6.29	5.68	5.63	5.21	6.29	6.12	6.58	5.78	6.23	6.62	6.83	6.3
BACE1	3.43	3.74	3.57	3.73	3.48	3.46	3.58	3.65	3.68	3.66	3.61	3.45	3.49	3.99	3.57	3.65	3.88	3.8	4.04	3.8	3.8	3.73	3.64	4.6	4.7	3.54	3.98	4.54	4.11	3.8	3.83	3.92	4.51	3.5	3.83	3.48	3.75	3.74	3.46	3.33	3.39	4.04
OSGEP	5.36	5.31	5.55	5.04	5.24	5.42	6.19	5.53	6.28	5.94	5.52	6.29	5.57	5.42	5.41	6.8	5.53	6.11	5.87	5.55	5.57	5.46	5.52	5.53	5.58	5.44	5.71	5.72	6.17	6.06	6.09	5.63	5.22	5.4	6.09	5.38	5.27	5.63	5.37	5.94	5.67	5.84
LRIG1	7.88	7.91	8.74	7.84	7.57	8.49	9.06	8.19	8.33	8.27	7.82	7.76	7.78	7.27	7.06	7.71	7.71	8.65	7.52	7.77	8.05	6.71	7.96	7.43	7.52	7.47	6.99	8.02	7.78	8.11	7.33	6.42	6.53	6.46	7.33	7.05	7.22	7.31	6.95	6.88	7.15	6.47
B3GALNT1	4.99	4.43	4.83	4.35	5.27	4.09	4.32	4.5	4.54	4.62	4.94	4.67	5.47	4.79	4.71	4.45	4.64	4.81	5.13	5.24	4.83	4.71	4.83	4.82	4.93	4.39	4.58	4.7	4.99	4.44	4.82	5.51	5.06	4.79	4.82	5.02	4.97	5.14	4.71	5.29	5.15	4.67
PTBP2	5.58	5.34	6.33	5.97	5.94	5.9	5.61	5.65	6.9	5.47	5.92	5.55	6.29	5.76	5.98	5.78	5.78	5.66	5.46	5.85	6.07	5.99	5.9	5.41	6.3	5.63	6.33	6.31	5.59	6.27	5.85	5.27	5.64	5.77	5.85	5.26	5.83	5.62	5.3	5.61	5.69	5.89
GNB1L	5.37	5.59	4.84	5.28	5.04	5.3	4.89	5.47	5.24	5.32	4.2	5.3	5.24	4.97	4.96	5.36	5.85	4.85	5.81	5.24	5.21	5.02	4.85	4.64	4.39	5.98	5.22	5.2	5.64	5.35	5.33	5.39	5.87	5.01	5.33	5.73	5.61	5.38	5.39	5.27	4.84	5.08
DGCR5	4.55	3.88	4.54	4.67	4.6	4.8	4.49	4.68	4.71	4.69	5.1	4.7	4.54	4.91	4.87	4.26	4.34	4.38	4.85	4.85	5.32	5.14	4.7	5.77	4.97	4.68	5.32	4.65	4.6	4.72	4.64	5.08	4.4	5.22	4.64	4.98	4.11	5.13	4.93	4.92	4.89	4.41
LOC440792	10.76	11.06	10.7	11.02	11.16	10.98	10.82	10.77	11.03	11.01	10.97	10.95	11.24	10.86	11.19	11.18	10.66	10.52	10.59	11.03	10.48	10.88	10.78	10.34	10.79	10.64	10.6	10.86	10.45	10.98	10.57	10.1	10.35	10.06	10.57	10.41	10.76	10.49	10.76	10.73	10.67	10.66
KIAA1654	5.9	6.03	6.15	6.09	6.29	5.92	6.46	6.19	6.25	6.16	6.31	6.19	5.75	6.42	6.14	5.6	5.77	6.15	5.56	6.3	6.2	5.41	6.37	5.01	6.07	6.45	6.3	5.71	5.86	5.63	6.47	5.95	6.14	6	6.47	6.29	6.62	6.3	5.71	5.89	6.14	5.82
TEF	7.7	7.2	7.76	7.71	8.33	7.69	7.54	8.02	7.86	7.6	7.32	7.54	7.7	7.91	7.33	7.66	7.21	7.42	7.27	7.48	6.98	7.78	7.36	7.27	7.62	7.03	7.63	7.78	7.05	7.54	7.1	6.71	6.95	6.86	7.1	7	7.8	6.96	7.42	7.68	7.5	8.05
KIAA1656	3.86	3.59	3.69	3.82	4.1	3.59	3.75	3.66	4.05	4.99	4.39	3.52	4.42	4.09	4.23	3.91	3.67	4.18	3.88	3.53	4.14	4.43	3.9	5.03	4.07	4.11	4.75	3.96	4.05	3.78	4.49	4.78	4.58	4.99	4.49	3.99	4.18	4.46	4.3	4.29	3.7	4.19
KIAA1661	2.98	2.74	2.56	2.69	2.47	2.64	2.34	2.52	2.59	2.8	3.29	2.85	2.59	2.8	2.53	2.36	2.75	2.49	2.43	3.04	2.98	2.53	2.43	2.8	3.04	2.66	2.88	2.67	2.59	2.82	2.94	2.95	2.67	2.78	2.94	2.92	2.41	3.07	3.08	2.53	2.65	2.69
TOB2	4.81	4.17	4.64	5.05	5.67	4.85	4.07	4.49	3.2	4.91	4.59	4.77	5.01	5.89	5.59	5.66	4.75	4.92	4.81	4.5	5.93	6.14	5.66	6.02	4.58	5.27	5.49	4.51	5.48	4.89	5.8	6.68	6.4	6.54	5.8	5.08	5.57	5.27	4.37	3.9	3.88	4.36
POLR3H	4.69	4.15	4.49	3.96	4.5	4.18	4.25	4.8	4.45	4.44	4.56	4.14	3.93	4.85	4.08	4.4	4.84	4.53	5.76	4.67	5.11	4.82	4.61	5.48	4.66	4.55	5.27	4.41	5.16	4.23	4.91	5.53	4.86	5.28	4.91	4.58	4.22	5.11	4.42	4.89	5.35	4.5
TUBGCP6	2.62	3.12	3.05	2.98	2.83	3.01	3.01	2.94	2.76	3.08	3.25	2.69	2.73	2.95	2.63	2.94	2.64	2.74	3.01	2.8	2.85	3.13	2.68	4.07	3.51	2.83	2.79	3.03	3.15	3	3.15	3.68	3.74	3.43	3.15	3.02	2.82	3.66	3.28	3.38	3.04	3.51
KIAA1671	3.9	3.84	4.05	3.63	3.89	3.8	3.86	3.75	3.78	3.86	4.34	4	3.8	4.28	3.86	4.08	4.09	4.21	4.62	4.32	4.51	5.02	4.12	4.98	4.31	4.15	4.58	4.03	4.46	3.96	4.36	5.31	4.89	4.94	4.36	4.82	4.1	4.63	4.21	4.62	3.99	5.35
EFCAB6	5.44	5.11	5.2	5.15	6.1	5.44	5.12	4.65	5.95	5.34	5.71	5.24	5.49	4.95	6.07	5.28	5.1	6.44	5.16	5.3	5.28	4.83	5.31	5.1	5.38	5.34	5.24	5.14	5.74	5.4	5.96	5.66	5.86	6.02	5.96	5.96	5.58	4.93	5.34	5.42	5.43	5.07
THSD7B	4.11	3.68	3.49	3.81	4.34	3.78	3.66	3.78	4.22	3.88	3.81	3.73	4.48	4.24	4.4	4	4.4	3.36	4.75	3.84	4.27	3.55	3.85	4.56	4.08	4.44	4.13	3.5	4.19	4.01	4.08	4.12	4.6	4.34	4.08	4.47	3.78	4.65	5.13	3.6	4.17	3.94
CCSER1	6.55	7.19	6.2	6.65	6.98	7.16	7.4	7.44	7.08	7.11	7.47	7.47	7.35	7.01	6.85	7.6	7.75	7.24	8.41	7.09	7.87	7.42	6.53	8.28	7.65	7.58	8.11	7.28	7.31	7.06	7.1	8.03	7.38	7	7.1	7.65	7.07	7.35	7.28	7.61	7.16	8.05
KIAA1683	2.76	3.02	2.89	2.77	2.71	3.1	3.15	2.77	2.91	2.94	3.11	2.85	2.9	2.91	3.04	2.78	3.18	3.07	3.5	3.32	3.26	2.84	2.98	3.72	2.97	3.03	3.69	3.11	3.41	2.85	3.19	3.19	3.28	3.64	3.19	3.76	2.71	3.29	3.54	4.38	3.07	3.01
TMEM108	5.15	4.91	4.48	4.42	4.77	4.85	5	4.77	5.09	4.88	4.75	4.83	4.61	4.89	4.82	4.72	4.8	4.5	5.39	5.01	4.69	5.35	4.76	4.84	5.3	5.27	4.63	4.82	5.11	4.65	5.14	5.21	5.4	5.09	5.14	5.58	4.58	5.09	4.93	4.92	4.91	4.35
VEPH1	8.33	7.28	8.35	7.89	8.33	7.59	8.11	7.84	7.52	7.93	7.9	8	7.56	8.39	7.87	7.15	7.44	7.94	8.4	8.22	7.62	7.97	7.94	8.45	8.62	7.98	7.69	8.29	7.77	7.95	7.94	8.34	7.58	7.26	7.94	8.03	7.99	8.01	7.94	8.18	7.87	7.77
NBPF1	6.36	5.69	6.05	6.03	6.64	6.34	5.75	5.77	6.02	6.05	5.85	5.99	6.72	6.13	6.45	5.94	5.88	6.23	6.06	5.89	5.45	5.84	6.11	5.48	6.03	6.08	6.23	5.98	5.89	6.65	6.16	5.57	6.5	5.8	6.16	6.11	6.4	6.18	6.13	6.37	6.6	6.33
EXOC4	6.11	6.02	6.21	6.44	7.06	6.2	6.11	6.78	5.85	6.5	6.64	6.31	7.36	7.11	7.47	6.55	6.07	6.63	6.25	6.13	6.36	6.46	6.68	7.3	6.66	6.66	6.45	6.29	6.13	6.63	6.54	6.78	6.5	6.5	6.54	6.5	7	6.64	7.03	5.96	6.23	6.43
DUSP16	8.77	9.22	9.04	9.3	9.41	9.09	9.15	9.31	8.99	9.16	9.16	8.64	9.31	9.51	9.44	9.11	9.07	8.66	8.71	8.92	8.61	9.2	9.01	9.63	9.19	9.19	9.29	9.43	8.66	9.39	9.31	8.65	8.93	9.09	9.31	9.42	9.47	8.93	9.13	9.08	9.31	9.4
ZNF407	8.04	8.47	7.97	8.6	9.13	8.04	8.26	8.12	8.38	8.08	8.15	8.3	8.87	8.67	9.06	8.47	8	8.11	8.23	8.31	7.83	8.35	8.27	8.1	8.24	8	8.13	8	8.05	8.43	8.19	7.93	7.85	8.28	8.19	7.93	8.41	8.05	7.59	8.05	7.84	8.23
EEPD1	6.87	7.03	7.3	6.56	7.46	7.17	8.22	7.03	7.62	6.78	6.6	6.88	6.89	6.61	6.69	7.11	7.33	7.28	7.52	6.92	6.95	6.67	6.51	6.93	6.89	6.96	7.59	7.31	6.56	7.27	6.7	6.34	6.42	6.61	6.7	6.13	6.36	7.6	7.08	6.81	7.06	6.31
KIF21A	8.18	7.79	8.29	8.25	8.95	8.3	8.11	7.66	8.03	8.4	8.26	7.68	9.41	7.94	8.78	8.38	7.4	8.76	7.66	8.09	7.83	7.82	8.19	8.57	8.26	7.41	7.49	8.21	7.36	9.06	7.93	7.67	7.03	7.85	7.93	7.93	8.79	7.32	7.67	8.52	8.31	7.34
ZNF436	5.62	5.49	6.15	5.77	6.24	4.99	5.16	5.62	5.54	5.75	5.6	5.59	5.88	5.89	5.93	5.71	4.52	6.4	5.46	5.51	4.93	5.39	5.55	5.3	6.16	5.52	5.34	5.41	5.53	5.85	5.69	5.12	5.71	4.62	5.69	5.6	6.01	4.92	5.38	5.54	5.58	5.75
CEP44	7.22	6.86	7.23	7.36	7.6	6.99	7.17	7.26	7.16	7.02	7.14	6.79	6.96	7	6.77	7.15	6.62	7.07	6.57	6.58	7.32	7.23	6.93	7.43	7.21	6.86	7.18	6.9	6.65	7.27	7.2	7.35	7.03	7.67	7.2	7.03	7.05	7	7.2	7.42	7.11	7.65
ASXL3	6.55	5.25	6.14	6.1	6.69	5.77	5.35	5.88	6.19	6.09	5.73	5.57	6.74	6.27	6.73	5.64	5.04	6.26	5.49	7.02	4.93	5.77	6.44	4.62	6.31	5.78	6.21	5.94	5.36	6.54	5.84	5.69	5.55	5.81	5.84	6.21	6.37	6.37	5.71	5.93	5.96	6.32
ACAP3	6.94	6.33	6.78	6.92	6.65	6.11	6.25	6.5	6.25	6.25	6.28	7.72	6.74	6.71	6.39	6.43	6.57	6.56	6.68	6.77	6.66	6.9	6.54	6.29	6.63	6.36	6.79	6.02	6.63	6.9	6.75	6.9	6.9	7.3	6.75	6.67	6.69	7.22	6.81	6.41	6.95	6.63
GRIP2	8.83	7.89	9.4	9.08	9.02	8.37	8.04	8.29	7.59	8.6	8.41	8.63	8.13	9.23	8.82	7.85	8.05	8.6	8.15	8.48	8.04	8.59	8.88	9.11	8.78	8.89	8.19	8.82	8.35	8.91	8.98	9.33	8.97	9.74	8.98	8.97	9.28	9	8.27	8.84	8.8	8.62
EPT1	2.565	2.49	2.415	2.575	2.325	2.38	2.485	2.445	2.275	2.515	2.64	2.49	2.415	2.385	2.415	2.45	2.56	2.25	2.555	2.39	2.565	2.565	2.56	3.005	2.79	2.69	2.625	2.385	2.54	2.46	2.27	2.605	2.475	2.77	2.27	2.455	2.47	2.525	2.815	2.505	2.545	2.525
ZC3H12C	6.37	5.61	5.92	5.76	5.86	5.86	5.75	5.71	6.09	6.09	5.95	5.73	5.68	5.27	5.67	5.31	5.3	6.03	5.4	6.14	4.94	6.09	6.08	4.55	5.87	5.68	5.43	5.88	5.63	5.59	5.95	5.73	6.03	6.06	5.95	5.38	5.79	5.45	5.16	5.75	5.74	5.68
TANC1	7.35	6.74	7.29	6.83	7.13	6.83	6.89	6.89	6.96	7.09	6.87	6.77	7.21	6.77	7.08	6.49	6.33	6.85	6.73	7.22	7.08	6.52	7.33	7.04	7	7.14	6.55	6.88	6.56	7.3	7.22	7.25	6.69	6.85	7.22	6.85	6.85	7.26	6.62	7.32	7.18	7.57
CEP295	6.38	6.27	6.94	7.01	6.87	6.14	6.66	6.3	6.13	6.37	6.53	6.38	6.43	6.35	6.41	6.61	6.14	5.99	5.92	6.89	6.39	6.27	6.49	6.04	6.12	6.21	6.39	6.49	6.23	6.39	6.25	5.62	6.29	5.67	6.25	6.19	7	5.83	5.85	6.32	6.55	5.82
AMBRA1	5.71	6.92	5.43	6.46	6.21	5.93	6.1	6.81	6.33	6.04	6.52	7	6.86	7	6.82	6.19	6.9	4.37	6.2	6.7	7.26	5.91	5.94	6.39	5.54	7.05	6.76	6.1	6.31	5.63	6.26	6.68	7.42	6.39	6.26	7.03	6.41	7.35	7.22	5.74	5.75	7.42
CECR2	6.11	6.09	6.35	6.58	6.65	5.87	6.27	6.71	6.21	6.61	6.83	6.35	6.64	6.96	6.51	6.19	5.82	6.43	5.46	6.3	6.94	6.29	6.39	6.14	6.13	6.32	6.25	6.37	6.3	6.31	6.6	6.18	6.92	6.21	6.6	6.83	6.7	6.55	6.4	6.15	6.12	7.1
DISP2	6.32	6.19	6.26	6.25	6.21	5.95	5.7	5.98	6.21	5.86	5.84	6.08	5.85	5.55	5.4	6.01	5.63	5.8	5.11	6.09	6.08	5.91	6.45	4.19	5.73	5.76	6.02	5.68	5.45	6.33	5.74	5.53	5.3	4.91	5.74	6.11	6.55	5.27	5.84	5.86	6.35	5.74
DAB2IP	8.07	7.47	7.28	8.28	6.14	6.62	6.84	7.61	8.14	7.97	7.57	7.59	7.73	6.53	6.71	6.2	7.02	8.15	6.46	8.05	6.94	6.56	6.59	6.86	7.74	7.53	5.5	7.18	7.07	7.03	6.69	4.7	6.7	6.44	6.69	7.28	7.5	6.19	7.12	7.37	8.36	7.06
CGNL1	4.72	4.55	5.03	4.83	4.7	4.96	4.64	5.31	4.62	5.06	5.16	4.89	4.61	4.85	4.75	4.87	4.97	4.59	5.13	4.37	5.3	4.73	5.17	6.19	5.35	5.25	5.24	4.94	5.26	4.76	4.69	5.51	5.1	5.4	4.69	5.16	4.8	5.2	4.92	5.25	4.71	5.2
CFAP74	4.85	4.56	5.01	4.68	4.71	4.8	4.97	4.79	4.73	5.4	5.08	5.05	4.66	5.17	4.97	5.08	5.36	5.07	6.07	5.19	5.31	5.9	5.14	5.8	5.46	5.24	5.7	5.06	5.41	4.8	5.1	5.38	5.11	5.4	5.1	5.24	5.17	5.59	5.2	5.41	5.15	5.58
KIAA1755	5.095	5.135	5.105	5.115	4.995	5.245	5.385	5.06	5.1	5.225	5.6	5.27	5.19	5.565	5.045	5.055	5.42	5.39	6	5.295	5.6	5.82	5.315	6.25	5.97	5.44	5.57	5.185	5.825	5.325	5.575	6.105	6.055	6.31	5.575	6.075	5.34	6.325	5.945	5.925	5.63	5.81
CTTNBP2	4.3	4.225	4.545	4.485	4.095	4.525	4.68	4.495	4.545	4.575	4.59	4.345	4.165	4.355	4.15	4.275	4.455	4.68	4.475	4.3	4.63	4.63	4.54	4.735	4.87	4.585	4.26	4.37	5.045	4.2	4.765	4.85	4.76	5.09	4.765	5.195	4.675	4.465	4.68	4.66	4.475	4.75
STRIP1	3.265	3.465	3.47	3.11	3.185	3.34	3.335	3.61	3.035	3.34	3.735	3.495	3.075	3.795	3.49	3.235	3.53	3.4	3.47	3.925	3.725	4.01	3.59	4.165	3.43	3.02	3.535	3.455	3.305	3.285	3.745	4.29	3.74	3.95	3.745	3.665	3.46	3.67	4.045	3.48	3.535	3.615
CNTNAP4	3.04	3.155	3.025	3.08	3.22	3.205	3.16	3.055	3.045	2.91	2.835	3.005	2.955	3.32	2.945	3.015	3.29	3.205	3.55	3.205	3.35	3.635	3.385	3.96	3.245	2.985	3.21	3.045	3.375	3.13	3.17	3.44	3.865	3.935	3.17	3.36	2.98	3.2	3.275	3.23	3.075	3.22
DCLK3	2.52	2.65	2.66	2.49	2.68	2.63	2.46	2.77	2.75	2.54	2.89	2.47	2.65	2.44	2.52	2.18	2.64	2.65	2.77	2.98	2.55	2.77	3.2	3.75	2.64	2.57	2.72	2.92	2.6	2.65	2.76	2.55	3.91	3.2	2.76	2.9	2.69	3.44	2.46	2.54	3.03	2.5
KNDC1	7.47	7.375	7.535	7.87	6.915	7.355	7.42	6.89	7.34	7.7	7.405	7.82	7.35	7.365	7.265	7.35	7.625	7.77	7.89	6.975	7.695	7.905	7.385	8.435	7.89	7.815	7.39	7.475	8.045	7.495	7.595	8.31	8.12	8.28	7.595	8.395	7.52	8.495	7.935	7.455	7.6	7.985
GREB1L	5.91	7.14	5.55	5.48	5.44	5.34	5.38	5.65	5.53	5.36	6.03	5.7	5.82	5.77	5.96	6.04	5.83	5.58	5.78	5.5	5.99	5.5	5.52	5.35	6.04	5.81	5.46	5.52	5.61	5.68	5.65	5.43	5.32	6.03	5.65	5.82	5.83	5.59	5.39	5.48	6.19	5.86
RHOU	3.97	4.29	4.78	4.56	4.18	3.84	3.99	4	3.98	4.09	4.29	3.53	5.02	4.1	4.53	4.18	3.61	5.34	4.05	3.77	4.29	4.74	3.92	3.53	3.86	4.02	4.24	4.48	4.67	6.98	4.33	3.89	4.12	3.99	4.33	3.81	4.97	4.94	4.35	3.82	3.92	4.24
ACRBP	8.87	8.96	9.06	9.72	9.59	8.79	8.66	8.73	8.62	8.89	8.91	8.82	9.62	9.06	9.52	9	9.09	8.82	8.47	9.06	8.19	9.04	9.45	8.48	8.81	8.57	8.81	9.11	8.35	9.11	8.88	8.39	8.28	8.56	8.88	8.55	8.98	8.26	8.43	9.12	8.93	8.75
RAP1A	4.66	4.35	4.66	4.63	4.51	4.32	5.43	4.8	4.75	4.78	4.92	5.08	3.95	4.91	4.53	4.33	4.94	4.4	4.43	4.64	4.3	4.44	4.35	5.34	4.98	4.53	4.12	4.91	4.63	4.55	4.75	5.02	5.3	5.5	4.75	4.56	4.38	4.74	4.6	4.71	4.8	4.68
CLCC1	3.95	4.2	3.55	3.66	5.38	3.87	3.8	4.43	3.96	4.31	3.5	4.16	4.4	5.37	4.87	4.04	5.15	3.46	4.76	3.97	5.01	4.55	5.26	4.95	4.64	4.65	5.43	4.28	3.84	3.55	6.35	5.78	6.34	4.74	6.35	5.85	4.84	4.88	4.82	4.66	5.27	6.19
SCARF1	5.14	5.65	5.67	5.72	5.51	5.67	5.86	5.77	5.6	5.76	5.95	5.88	5.41	5.65	6.03	6.15	5.54	5.76	6.36	5.23	5.82	6.51	6.07	6.15	5.5	5.84	5.41	6.09	5.96	5.46	6.49	6.27	7.47	6.7	6.49	6.5	6.79	6.61	6.69	6.24	6.24	6.35
STAB1	4.67	5.08	5.78	5.14	5.19	4.42	5.25	5.87	5.66	5.28	5.9	5.57	4.94	5.06	5.28	4.69	5.06	6.08	5.77	5.32	5.81	5.66	5.38	5.59	5.87	5.05	5.81	5.66	5.98	5.32	6.88	6.14	4.99	5.79	6.88	6.76	6.06	5.92	5.98	5.3	5.22	5.64
MPP4	3.32	3.285	3.36	3.155	3.355	3.585	3.47	3.455	3.45	3.53	3.985	3.61	3.32	3.64	3.405	3.34	3.835	3.48	4.03	3.535	3.925	4	3.71	4.785	3.92	3.92	4.12	3.495	3.9	3.385	3.735	4.27	4.29	3.86	3.735	3.735	3.23	4.115	3.905	3.625	3.625	3.925
CARF	7.27	6.97	7.39	7.59	8.03	7.19	5.49	7.26	7.69	7.3	7.4	6.87	7.3	8.03	7.51	6.41	6.26	7.84	7.1	6.75	7.08	7.88	7.78	7.98	7.12	6.89	7.35	7.14	6.96	7.04	8.7	7.76	8.05	7.95	8.7	7.94	8.9	8.37	8	6.97	7.38	7.45
CFLAR-AS1	10.35	10.41	10.18	10.36	10.49	10.44	10.46	9.88	10.48	10.2	10.33	10.38	10.6	10.6	10.61	10.04	10.38	10.21	9.79	10.66	10.47	9.86	10.36	9.73	10.07	10.18	9.89	10.4	9.66	10.23	9.85	10.41	9.51	9.64	9.85	9.77	10.22	9.95	10.05	9.98	10.19	10.13
FAM117B	6.75	6.77	6.12	6.42	6.59	6.24	5.84	6.55	7	6.6	6.74	6.41	7.17	6.02	6.74	6.41	5.52	6.69	5.04	6.45	5.7	6.47	6.17	5.73	6.17	6.26	5.81	5.69	5.55	7.22	5.99	6.52	6.15	4.86	5.99	6.08	7.8	5.95	5.13	6.43	6.36	6.15
ICA1L	6.68	6.73	6.65	6.44	6.68	6.25	6.48	6.41	6.54	6.08	6.9	6.47	6.99	6.71	6.88	6.43	6.61	6.69	6.61	6.61	6.52	6.76	6.82	6.1	6.69	6.51	6.81	7.01	6.68	6.64	7.12	6.69	7.09	7.14	7.12	6.8	7.32	6.52	6.19	6.69	6.99	6.66
NBEAL1	5.46	5.79	5.74	5.68	5.9	5.85	6.36	5.87	5.95	5.56	4.81	5.75	5.63	6.09	5.64	5.52	5.56	5.59	5.66	5.54	5.15	5.3	5.7	4.72	5.2	5.65	5.59	5.59	5.86	5.35	5.3	4.89	4.96	5.46	5.3	5.33	5.32	5.33	5.39	5.39	5.88	5.39
PARD3B	6.76	6.51	6.53	6.67	7.1	6.66	6.63	7.01	6.79	6.57	6.5	6.42	7.02	6.61	6.25	6.97	6.04	5.91	6.2	6.63	6.26	6.82	6.34	6.65	6.5	6.59	6.93	6.63	6.72	6.81	6.92	6.91	6.55	6.74	6.92	5.88	6.66	6.14	5.83	6.49	6.77	6.61
NPAS3	3.78	5.02	4.37	4.73	4.22	4.37	4.99	4.71	4.65	4.56	5.02	4.69	4.68	4.35	4.64	4.93	4.27	4.55	4.93	5.31	5.04	4.47	4.97	4.62	4.02	4.75	5.59	4.43	4.67	4.14	4.85	5.04	4.49	4.38	4.85	4.18	4.85	5.06	4.45	4.34	4.47	4.64
FZD4	8.88	8.76	8.6	9.39	9.45	8.93	8.16	8.12	7.98	8.95	8.74	8.8	10.22	9.39	10.32	9.14	8.98	7.83	8.55	9.35	8.38	9.09	9.18	8.27	8.43	8.77	7.99	8.46	8.15	9.15	8.84	8.67	8.32	8.51	8.84	8.63	9.03	8.27	8.42	8.69	8.81	8.73
CACNB1	7.07	7.3	6.93	7.08	7.24	7.47	7.5	7.66	7.81	6.97	7.33	7.29	7.29	6.87	7.68	7.48	7.66	6.39	7.6	7.23	7.7	7.3	6.88	5.94	6.44	6.93	7.18	7.21	7.75	7.01	7.1	7.56	7.6	6.94	7.1	6.63	6.57	7.23	7.23	6.99	6.66	7.89
TP73	5.88	6.6	6.16	6.05	5.95	6.3	6.27	6.15	6.53	6.04	6.21	6.7	6.48	6.19	6.51	6.32	6.55	5.39	6.26	6.19	6.36	5.88	6.1	5.32	5.95	6.03	5.83	6.13	6.08	5.87	6.46	5.77	5.78	6.21	6.46	6.27	6.61	5.77	6.29	6.13	6.22	5.78
C1QTNF5	5.47	5.23	5.78	5.67	5.72	5.21	5.12	5.82	5.65	5.43	6.5	5.77	5.29	5.39	5.2	5.43	4.97	6.02	5.66	5.54	5.62	5.75	5.74	6.11	6.22	5.5	5.8	6.06	6.06	5.62	5.8	6.17	6.09	6.85	5.8	6.03	6.39	6.09	5.8	5.63	6.04	6.37
RNF26	5.18	4.21	4.53	4.57	4.46	6.09	5.57	4.31	4.06	4.21	3.87	4.51	4.35	4.31	4.61	5.35	5.16	5.26	5.04	4.2	4.92	4.31	3.62	4.73	5.1	4.77	4.63	4.73	5.4	5.32	4.33	5.26	4.82	4.96	4.33	4.24	4.73	5.38	4.99	4.84	5.1	4.87
LHX4	4.11	3.54	3.75	3.85	3.97	3.9	3.93	4.21	3.8	4.11	4.41	4.06	3.98	4.06	3.88	4.61	3.92	4.31	4.28	3.86	4.53	4.15	4.34	4.93	4.03	3.98	4.74	3.93	4.53	4.18	4.12	4.58	4.34	4.26	4.12	4.59	3.52	4.6	3.91	4.2	4.07	3.88
POLDIP3	6.08	6	5.84	5.94	7.1	5.8	5.97	5.53	5.81	5.84	5.58	5.76	6.33	6.48	6.43	6.07	5.91	5.43	6.33	6.2	5.47	6.03	5.99	5.58	5.49	5.76	5.62	6.03	5.85	6.19	6.19	6.08	5.53	5.61	6.19	6.08	6.69	6.15	5.95	5.91	6.7	6.36
PFDN5	6.71	7.3	6.57	7.02	7.54	6.68	6.86	6.5	6.28	7.36	6.77	7.32	7.92	6.92	7.35	7.65	7.6	6.04	6.95	6.8	7.34	6.62	6.53	6.6	6.62	6.41	6.68	6.62	7.1	6.87	6.33	6.78	6.94	6.27	6.33	6.6	6.84	7.07	7.35	6.64	6.73	6.75
BRI3	7.58	8.07	7.36	8.09	7.94	7.57	7.81	8	8.38	7.88	7.93	8.12	8.58	7.86	8.23	8.38	7.25	6.57	7.72	8.13	7.48	7.28	7.45	6.04	7.43	7.97	7.73	7.62	7.49	7.66	7.81	7.56	7.12	7.65	7.81	7.88	7.91	7.54	8.07	7.75	8.17	7.67
ABI3BP	3.26	2.77	3.23	2.97	2.79	3.18	3.09	2.99	3.56	3.21	3.27	3.4	3.05	3.21	2.8	2.9	3.77	2.87	2.9	2.83	3.28	3.19	3.1	3.36	2.9	2.83	4.28	2.8	2.92	2.82	2.9	2.82	3.5	3.16	2.9	3.4	3	3.9	3.31	3.3	2.83	3.2
ANGPTL1	5.15	4.71	5.22	4.65	4.77	4.78	4.84	4.63	4.85	5.07	4.8	4.98	4.55	5.05	4.49	4.62	4.8	5.61	4.81	4.91	5.36	5.05	4.51	5.36	5.71	5.52	5.09	5.03	5.34	5.25	5.55	5.32	5.26	5.15	5.55	5.38	4.88	5.4	5.19	5.19	5.24	5.39
ITCH	2.69	2.14	3.17	2.62	3.12	2.9	2.7	3.21	3.02	2.88	2.84	2.86	2.78	3.12	2.9	2.73	3.24	2.94	2.54	2.92	3.22	3.38	2.93	3	3.52	3.77	2.64	3.1	2.87	3.11	3.6	3.32	3.48	3.43	3.6	3.43	3.55	3.64	2.94	3.11	3.14	3
SPOCK3	2.79	3.52	3.18	3.36	2.76	3.01	3.35	3.1	3.07	3.16	3.63	2.61	3.14	2.92	3.47	4.14	3.31	2.74	4.5	2.53	3.53	3.23	2.83	3.33	3.14	3.08	3.3	4.04	3.32	3.63	3.09	2.91	2.7	3.26	3.09	3.59	3.32	3.57	3.46	2.68	3.03	3.36
TMEM132B	6.51	6.88	6.35	6.6	6.61	6.18	6.31	6.51	6.84	6.58	6.87	6.63	6.91	6.01	6.41	6.24	6.31	6.76	6.57	6.54	5.96	6.83	6.94	6.24	6.36	6.92	6.48	6.44	6.28	6.74	6.19	6.77	6.62	6.27	6.19	6.25	6.54	6.59	6.57	6.96	6.88	7.01
HYDIN2	11.08	10.77	11.08	11	11.91	10.74	10.03	10.9	10.82	10.95	10.67	10.43	11.29	11.3	11.58	11.33	10.66	11.18	10.52	10.89	9.9	11.55	11.28	10.6	10.54	10.47	10.8	10.67	10.88	11.03	11.43	11.11	11.24	10.22	11.43	11.04	11.48	10.73	11.09	11.56	10.57	10.97
MIR7-3HG	3.49	3.62	3.425	3.455	3.365	3.595	3.485	3.61	3.15	3.93	3.48	3.53	3.44	3.77	3.54	3.47	3.98	3.885	3.82	3.74	4.135	3.79	3.555	3.93	3.695	3.8	3.7	3.75	3.875	3.4	3.545	4.22	4.015	3.81	3.545	3.78	3.475	3.8	3.62	3.755	3.595	3.88
IGSF1	4.31	4.5	4.14	4.53	4.36	4.28	4.34	4.44	4.4	3.97	5.05	4.77	4.56	4.62	4.66	4.62	4.57	4.36	4.95	4.54	4.75	4.59	4.91	4.76	4.87	4.38	4.78	4.58	4.9	4.35	4.55	5.43	5.28	5.54	4.55	4.97	4.28	5.64	5.39	4.64	4.49	4.46
GHRHR	7.47	8.34	6.78	7.56	7.93	7.37	7.36	7.57	7.76	7.99	6.95	8.05	8.13	8.01	8.47	7.87	8.15	6.59	7.99	7.2	7.35	8.49	7.1	6.97	7.66	7.81	7.49	7.39	7.19	7.78	7.29	8.3	7.72	7.07	7.29	8.17	7.72	7.51	8.88	6.8	7.37	7.68
HOPX	6.32	6.18	6.45	6.45	6.55	5.88	5.99	5.8	6.51	6.05	6.44	6	6.76	6.06	6.17	6.35	5.37	6.53	5.53	6.5	5.38	5.84	6.5	5.26	5.83	6.16	5.47	6.02	6.02	6.48	6.14	5.81	5.64	5.33	6.14	5.72	6.25	5.44	5.29	5.82	5.97	5.96
KREMEN1	2.3	2.91	2.76	2.84	2.67	2.89	2.85	2.85	2.74	2.76	2.85	2.85	2.55	2.83	2.97	2.66	3.1	2.62	3.45	2.84	2.99	2.96	2.78	3.22	3.2	3.06	3.1	2.64	2.91	2.35	3.01	3.65	3.43	3.24	3.01	3.17	2.72	3.37	3.17	3.02	2.99	2.86
CTNNB1	3.38	3.47	3.18	3.36	3.08	3.34	3.23	3.25	3.34	3.2	4.1	3.38	3	3.36	3.45	3.59	3.57	3.11	3.72	3.36	3.8	3.53	3.5	4.35	3.46	3.55	3.76	3.52	3.36	3.43	3.35	4.56	4.24	4.04	3.35	3.86	3.52	4.06	3.54	3.39	3.36	3.53
TRNT1	2.83	2.44	3.14	2.59	2.91	3.26	2.89	2.81	2.8	2.9	3.11	3.17	2.76	2.86	2.98	2.46	3.69	3.12	3.5	2.69	3.15	3.23	3.08	4.01	2.72	3.27	3.59	2.52	3.33	2.83	3.33	3.8	3.3	3.7	3.33	3.98	3.06	3.02	3.72	3.1	3.26	3.43
MAATS1	2.44	2.64	2.86	3.12	2.69	2.3	2.73	2.66	3.07	2.65	2.5	2.52	2.56	2.76	2.76	2.57	2.76	2.56	2.77	2.69	2.86	2.92	2.86	3.23	2.73	3	2.55	2.9	2.8	2.53	2.77	3.13	3.11	2.98	2.77	2.94	2.89	2.93	3.18	2.53	2.86	2.69
OK/SW-CL.58	7.05	6.91	6.87	6.95	6.94	6.71	7.21	6.79	6.93	6.17	5.86	5.86	6.84	6.32	6.26	6.42	6.46	6.66	6.16	6.49	6.51	5.86	7.09	5.78	6.45	5.86	6.48	6.39	5.87	6.58	5.87	6.65	6.24	6.31	5.87	6.95	6.2	6.25	6.98	6.97	7.06	7
OK/SW-CL.36	4.79	4.49	4.655	4.63	4.65	4.515	5.04	4.725	4.75	4.675	4.545	4.93	4.57	4.485	4.345	4.71	4.66	5.15	4.94	4.885	4.885	4.92	4.84	5.425	4.735	4.47	4.895	5.1	4.88	4.71	4.755	5.365	4.89	5.285	4.755	4.89	4.45	5.07	4.745	4.715	4.44	4.515
HNRNPDL	3.29	3.215	3.44	3.255	3.465	3.56	3.495	3.26	3.55	3.245	3.845	3.365	3.145	3.47	3.325	3.3	3.37	3.75	3.535	3.18	3.84	3.475	3.26	3.82	3.97	3.365	3.725	3.27	3.56	3.54	3.21	3.96	3.765	4.17	3.21	3.96	3.31	4.01	3.755	3.875	3.48	3.75
ATF3	6.83	6.82	6.91	6.95	7.23	6.81	6.85	6.83	6.46	6.47	6.64	6.68	7.6	6.96	7.19	6.74	7.13	6.88	6.21	6.62	6.43	6.81	6.79	7.33	6.67	6.59	7.07	6.54	6.73	6.94	7.38	6.55	6.95	6.87	7.38	6.68	6.73	6.59	6.79	7.16	6.69	7.24
PKD1L2	7.3	5.99	7.28	6.79	6.76	7.1	6.52	7.11	6.94	6.84	6.32	6.85	6.68	6.72	6.46	6.62	6.44	8.4	5.48	6.53	6.91	6.52	6.65	7.68	7.47	6.15	6.42	7.27	6.47	7.21	7.26	6.52	7.21	6.51	7.26	6.72	6.25	7	6.5	7.27	7.49	6.38
CSMD2	5.49	5.67	5.54	5.29	5.34	5.42	4.91	4.85	5.39	5.58	5.59	5.94	5.62	5.51	5.57	5.4	5.28	6.21	5.19	5.36	6.03	5.68	5.58	5.85	6.34	5.45	5.57	5.61	5.6	5.56	5.72	6.66	5.96	5.89	5.72	5.37	5.61	5.6	6.11	6.24	5.81	5.71
CSMD1	5.57	5.57	5.85	5.05	5.16	5.435	5.475	5.245	5.9	5.37	5.25	4.97	4.97	4.315	5.465	5.095	5.08	6.165	5.335	4.83	5.06	5.16	4.875	5.245	5.46	5.325	5.155	5.26	5.325	5.285	4.285	4.975	4.365	5.275	4.285	4.205	4.47	4.665	4.355	5.315	4.995	5.02
CSPG4P5	3.14	3.2	3.02	3.25	3.16	3.09	3.53	2.93	3.02	3.01	3.98	3.18	3.25	3.41	3.21	3.09	3.44	2.87	2.81	3.41	2.95	3.13	2.98	3.86	3.47	3.39	3.23	3.12	3.2	2.86	3.23	3.18	3.24	3.91	3.23	2.67	3.58	3.36	3.48	3.16	3.08	3.09
FHAD1	3.35	3.22	2.64	3.06	2.63	2.89	2.83	2.67	3.58	2.48	2.63	2.68	2.5	2.82	2.61	2.33	3.01	3.04	2.86	2.83	2.45	2.84	2.33	3.07	2.72	2.42	2.84	2.91	2.54	2.63	3.15	2.8	2.43	3.39	3.15	3.05	3.1	3.01	2.98	2.77	2.73	2.85
NKAIN2	4.6	4.04	4.64	4.29	3.73	4.53	4.22	4.13	4.2	4.12	4.09	3.79	4.09	3.83	3.42	3.99	4.08	4.76	3.88	4.23	3.65	3.9	3.77	3.96	4.26	4.09	3.08	4.04	4.24	4.78	3.88	3.73	4.09	4.4	3.88	4.33	3.78	4.12	4.12	4.03	3.92	3.81
TTL	5.38	5.01	5.46	5.4	5.54	5.21	5.41	5.67	5.25	5.47	5.32	5.43	5.56	5.49	5.01	5.37	5.18	5.88	4.95	5.09	5.61	5.79	5.18	5.86	5.56	5.7	5.72	5.3	5.14	5.47	5.68	4.61	5.09	5.4	5.68	5.92	5.46	6.17	5.33	4.88	5.35	5.34
NEK11	2.98	3.52	3.21	3.01	2.78	2.68	3.33	3.32	3.5	3.06	3.74	3.04	3.17	2.38	2.69	2.76	2.79	2.93	2.89	3.4	2.56	2.99	2.57	3.45	2.5	2.7	2.89	3.1	4.21	3.22	3.49	3.01	2.55	3.48	3.49	2.8	3.3	3.23	2.66	2.79	3.24	2.47
SIGLEC11	8.94	8.03	8.82	8.17	8.24	8.24	7.99	7.9	7.82	8.23	8.08	8.25	7.99	8.67	8.11	7.76	8	8.7	8.03	8.07	7.9	8.41	8.53	8.12	8.58	8.33	8.25	8.16	8.11	8.58	8.61	8.12	7.44	7.97	8.61	8.3	8.49	8.44	8.15	8.23	8.5	7.94
SSH1	5.84	6.32	5.24	5.94	5.87	6.03	5.81	6.39	5.43	5.65	5.84	6.01	5.72	5.83	6.05	5.82	6.77	5.65	6.04	5.2	4.78	6.17	5.96	6.2	5.98	6.07	5	6.15	6.08	5.58	5.98	6.66	5.28	6.1	5.98	5.76	5.93	5.89	5.14	6.02	5.97	5.95
SSH2	3.07	4.33	3.35	3.76	3.73	3.15	3.68	3.22	3.42	3.8	3.06	3.96	3.58	3.37	3.69	3.25	4.09	3.19	4.16	3.47	3.81	3.73	3.5	3.27	3.49	3.55	3.38	3.36	3.4	3.18	3.73	3.47	3.15	3.54	3.73	3.21	3.7	3.51	3.46	3.46	3.93	3.82
SGSM1	6.41	6.22	6.85	6.33	6.99	6.56	6.66	6.46	6.54	6.44	6.48	5.98	6.22	6.52	6.32	5.77	5.88	6.75	6.07	6.49	5.36	6.16	5.89	6.34	7.25	6.85	6.02	6.44	6.21	6.85	6.27	6.52	5.65	5.81	6.27	6.4	6.3	6.43	5.47	6.21	6.63	6.38
ZNF17	2.77	3.3	3.08	2.87	2.8	3.25	3.15	3.33	3.08	3.25	3.26	2.98	3.1	3.32	3.08	3.18	3.26	3.08	3.59	3.35	4.01	3.11	3.41	3.91	3.49	3.51	3.34	3.07	3.19	2.94	3.42	3.4	3.27	3.65	3.42	3.53	2.91	3.22	3.48	3.47	3.35	3.33
AMZ1	8.17	7.14	7.76	8.03	7.72	6.91	6.6	7.96	7.57	7.45	7.23	7.3	7.37	7.9	7.49	7.14	6.88	7.41	7.44	7.86	7.96	7.48	7.92	7.66	7.7	7.27	7.11	7.38	6.95	7.67	8.07	7.13	7.98	6.53	8.07	7.66	8.12	6.78	6.98	7.26	7.15	7.43
ZNF483	5.39	5.15	5.35	5.17	5.26	5.89	6.16	5.66	5.85	5.52	5.69	5.76	5.23	5.35	5.33	5.61	5.68	5.95	6.46	5.37	6.17	5.6	5.54	6.41	6.29	6.1	6.03	5.58	6.07	5.49	5.65	6.54	6.48	6.21	5.65	5.94	5.21	6	5.96	6.01	5.88	6.04
ANKRD24	4.4	4.3	4.43	4.01	4.36	4.47	4.51	4.25	4.21	4.41	4.87	4.31	4.43	4.51	4.49	4.25	4.24	4.43	4.56	4.24	4.82	4.69	4.15	5.11	5.26	4.48	4.9	4.32	4.61	4.34	4.49	5.43	4.75	5	4.49	4.98	4.22	4.79	4.83	4.57	4.46	4.92
RLN3	4.77	4.87	4.88	4.83	4.87	5.03	5.05	5.17	4.76	4.84	5.24	4.95	4.73	5.11	4.83	4.83	5.09	4.79	5.41	4.91	5.44	5.62	4.75	5.91	5.25	5.5	5.72	5.03	5.24	4.93	5.43	5.2	5.39	5.62	5.43	5.14	5.06	5.15	5.38	5.31	5.02	5.49
BCL6B	4.4	4.59	4.35	4.34	4.33	4.38	4.57	3.97	4.46	4.43	5.36	4.38	4.03	4.51	4.04	3.83	3.85	4.49	5	4.37	5.09	5	4.2	5.21	4.77	4.42	4.93	3.82	4.03	4.45	4.15	5.27	4.46	5.02	4.15	4.61	4.01	5.02	4.49	4.59	4.67	4.51
CDC20B	4.3	3.68	4.55	4.66	4.47	4.22	4.1	4.42	4.38	4.43	4.67	4.28	4.45	4.83	4.59	4.16	4.43	4.73	4.75	3.92	3.67	4.67	4.23	4.54	4.44	4.22	3.89	4.23	4.31	4.77	5.17	4.54	4.68	4.85	5.17	4.19	4.78	4.21	4.78	4.55	4.25	4.21
TYMS	4.71	4.45	4.91	4.67	4.54	4.95	5.22	4.51	4.58	4.76	4.98	5.12	4.78	4.5	4.61	4.73	4.52	5.05	4.61	4.74	5.55	5.21	4.82	5.58	5.5	5.22	5.04	5.36	5.27	4.75	4.68	5.27	5.44	5.05	4.68	5.59	4.76	5.28	5.26	4.93	4.82	5.24
ARHGEF28	3.505	3.44	3.63	3.785	3.535	3.895	3.715	3.755	3.87	3.355	4.165	3.63	3.28	3.98	3.6	3.63	3.83	3.985	4	3.68	4.31	4.15	3.915	4.275	4.18	3.94	3.93	3.81	4.08	3.775	4.085	4.38	3.935	3.975	4.085	4.51	3.605	4.1	4.07	3.83	3.92	3.805
OXER1	9.68	8.97	9.48	9.5	9.75	8.53	8.62	8.55	9.34	9	8.39	8.45	10.18	8.87	9.32	8.31	7.77	8.96	7.82	9.3	8.06	7.8	8.77	6.56	8.52	7.46	7.78	8.27	7.7	9.69	8.83	7.66	7.6	7.05	8.83	8.61	9.43	7.44	7.66	8.55	8.5	7.8
MINA	9.26	8.76	9.04	9.13	9.77	8.6	8.08	8.01	8.95	9.04	8.76	8.47	9.78	8.94	9.5	8.54	7.66	8.81	7.79	9.05	7.47	7.98	8.7	7.09	8.66	7.92	7.42	8.79	7.8	9.5	8.43	7.59	7.68	7.62	8.43	7.59	9.54	7.78	8.09	8.72	8.74	8.52
ZAP70	6.82	8.12	6.83	7.92	7.12	6.69	6.91	7.9	7.76	8.39	8.26	8.93	8.22	8.05	8.24	8.43	7.42	6.7	7.67	8.54	8.48	7.17	7.28	6.99	6.3	7.89	8.2	7.45	8.31	7.69	7.29	7.72	7.87	6.84	7.29	7.43	7.69	7.5	7.41	5.76	6.51	7.58
C7orf34	8.73	7.95	8.27	7.98	7.85	7.82	8.13	7.88	7.65	8.26	8	8.01	7.97	8.08	7.38	6.66	7.53	8.88	7.77	7.9	7.2	7.44	7.67	8.32	7.65	7.41	7.65	8.5	7.3	8.24	8.66	7.53	7.17	7.45	8.66	7.77	8.58	7.56	7.91	7.27	8.27	7.88
TERT	7.69	6.73	7	7.17	7.28	7.16	7.25	6.5	7.27	6.79	6.46	6.3	6.84	6.67	6.71	6.38	6.67	7.45	6.38	6.66	6.51	6.55	6.14	5.76	6.3	6.3	6.76	7.03	6.23	7.03	6.17	6.79	6.09	5.96	6.17	6.76	6.77	6.2	6.8	7.06	6.65	6.13
PDE8B	2.17	1.99	2.04	2	2.17	2.41	2.09	2.08	2.23	1.99	3.02	2.28	2.24	2.24	2.46	2.16	2.63	2.21	2.6	2.17	2.26	2.05	2.13	2.74	2.28	2.24	1.87	2.41	3.04	2.03	2.3	2.12	2.71	2.65	2.3	2.43	2.33	2.33	2.2	1.88	2.16	2.3
NELL1	2.94	3.28	3.37	3.04	2.94	3.02	2.95	3.09	3.05	2.93	3.25	3.17	2.63	2.77	2.79	3.17	3.25	2.85	3.59	3.3	3.37	3.24	3.34	3.73	3.19	3.4	3.34	3.22	3.26	2.79	3.35	3.8	3.9	3.59	3.35	3.02	3.12	3.52	2.96	3.59	3.28	3.1
MCF2	3.15	3.24	2.93	2.69	2.42	2.86	3.06	2.63	2.89	2.87	3.36	2.89	2.6	2.41	2.73	2.65	3.12	3.31	2.83	3.35	3.1	3.08	2.88	2.82	3.24	3.19	2.98	2.88	2.97	2.74	2.91	2.94	2.68	3.24	2.91	3.23	2.84	3.1	2.82	2.8	2.95	2.91
SCN1A	2.85	3.2	2.72	2.82	3.03	3.21	3.14	3.23	2.96	2.85	3.3	3.03	2.7	3.13	2.76	2.71	3.19	3.47	3.69	2.77	3.64	3.3	2.84	4.29	3.14	3.34	4.21	3.09	3.3	3.09	3.14	3.34	3.47	3.94	3.14	3.59	3.08	3.61	3.64	3.3	3.06	3.09
KIAA2013	3.77	4.33	3.6	3.43	3.74	3.77	3.77	3.94	3.88	3.81	3.95	4.12	3.47	3.7	3.75	3.57	4.19	3.96	4.64	4.17	4.32	4.04	4.19	4.94	4.15	4.24	4.23	3.9	3.92	4.11	3.92	4.29	4.01	4.13	3.92	3.96	3.9	4.5	4.4	4.06	3.92	4.07
ANKRD18A	2.56	2.44	2.48	2.61	2.55	2.66	2.73	2.38	2.38	2.51	2.87	2.68	2.45	2.64	2.79	2.64	2.79	2.23	2.87	2.43	3.24	2.97	2.55	3.27	2.56	2.98	3.17	2.76	2.86	2.55	2.47	2.63	3.12	2.95	2.47	3.24	2.63	3.38	3.07	2.68	2.49	2.7
GRB10	2.565	3.01	2.51	2.47	2.655	2.665	2.55	2.68	2.605	2.52	3.02	2.785	2.72	2.71	2.73	2.6	2.89	2.68	3.285	2.705	3.125	2.895	2.7	3.455	3.005	3.375	2.94	2.675	2.93	2.735	2.73	3.23	3.11	2.87	2.73	2.985	2.77	2.685	3.055	2.485	2.89	3.375
FOLR1	7.06	7.83	8.11	8.71	7.39	6.77	8.47	8.75	8.88	7.7	8.28	6.48	8.91	6.9	8.12	8.58	6.3	7.1	6.42	9.66	8.1	6.07	7.59	5.75	7.54	7.62	7.39	7.56	6.49	7.41	6	5.08	5.41	5.16	6	6.16	5.9	5.02	5.84	7.33	7.89	6.84
EXTL2	5.14	4.15	4.74	4.77	5.86	4.59	4.63	5.24	4.77	4.86	4.47	4.73	4.32	4.86	4.09	4.38	4.68	5.19	5.41	4.37	4.54	5.01	4.46	4.09	5.02	4.95	4.2	4.33	4.61	4.58	4.66	4.85	4.31	4.41	4.66	4.66	4.81	4.96	4.63	5.65	5.28	5.32
LST1	8.76	8.65	8.85	8.86	8.56	8.48	8.26	8.11	8.45	8.25	8.17	8.68	8.4	8.56	8.45	8.05	8.38	8.4	7.64	8.94	8.4	8.55	8.54	8.5	8.41	8.41	8.41	8.59	7.98	8.51	8.62	8.39	8.12	8.63	8.62	8.53	8.68	8.43	8.11	8.52	8.39	8.51
ELK1	8.11	8.2	8.65	8.59	8.21	8.43	8.7	8.46	8.56	8.26	8.36	8.26	8.01	8.58	7.95	7.8	8.2	8.5	7.56	8.38	8.49	8.26	8.24	8.04	8.18	8.22	7.92	8.52	8.09	8.34	8.3	7.99	8.08	7.78	8.3	8.25	8.46	7.64	7.84	8.12	8.25	7.97
TRIP6	4.04	4.97	4.86	4.36	4.74	4.2	6.01	5.03	4.06	4.85	4.58	4.11	3.94	4.88	4.23	4.13	3.69	4.08	5.11	3.91	3.69	4.79	4.74	3.91	4.61	3.91	3.76	4.65	4.72	3.65	4.73	3.68	5.9	6.53	4.73	4.44	4.53	4.13	4.99	4.73	4.12	4.89
DDX3Y	6.01	7.26	6.32	6.59	5.89	6.06	6.2	6.55	6.61	6.14	6.57	6.22	6.33	5.65	6.62	5.99	6.25	6.23	5.62	6.51	5.92	6.43	6.87	4.39	6.08	5.15	6.63	6.49	6.56	5.91	6.63	4.52	6.3	6.32	6.63	6.39	6.72	5.71	6.17	6.53	6.3	6.3
KDM6A	6.18	6.02	6.42	6.56	6.02	6.92	6.36	7.03	7.05	5.9	6.07	6.53	6.11	6.08	6.19	6.56	5.72	6.28	5.78	5.97	6.31	5.35	6.72	6.35	6.8	6.21	7.04	6	5.33	6.05	6.47	6.04	5.96	5.91	6.47	6.55	6.32	6.24	5.74	6.56	5.92	6.68
UTY	5.86	6.2	6.31	6.55	5.71	6.14	6.44	6.58	6.84	6.87	6.1	6.49	5.8	6.22	6.03	5.98	5.99	5.76	6.12	6.09	7.11	6.14	7.19	8.36	7.14	6.65	6.32	7.07	5.96	5.83	7.11	7.63	6.54	6.94	7.11	7.41	5.76	7.04	6.59	7.28	6.5	6.92
ADARB1	2.4	2.94	2.21	2.3	2.46	2.69	2.73	2.34	2.71	2.5	2.36	2.59	2.4	2.46	2.27	2.43	2.47	2.53	2.62	2.35	2.55	2.49	2.46	3.83	2.77	2.69	2.94	2.65	2.68	2.37	2.58	3.61	3.02	2.8	2.58	2.99	2.75	4.76	2.77	2.79	2.61	2.96
PSMD11	6.76	4.88	6.18	5.66	7.27	6.98	5.2	5.05	6.1	6.04	7.2	5.04	6.02	7.78	7.13	6.13	5.32	5.79	6.01	6.52	7.05	7.32	8.1	8.42	5.63	7.49	6.35	6.33	6.13	6.5	9.27	10.78	7.25	8.71	9.27	9.24	6.91	10.03	9.91	7.26	6.3	6.16
PHLDA2	10.72	9.29	10.6	9.98	9.79	9.84	9.62	9.74	10.03	9.78	9.54	9.39	9.71	9.88	9.43	8.81	9.17	10.29	8.71	9.95	9.14	8.9	9.48	9.54	9.92	9.47	8.92	9.92	9.21	9.84	9.68	9.09	8.76	9.56	9.68	9.6	9.63	9.48	9.54	9.59	10.07	9.37
ARNT	5.53	5.06	5.73	5.33	6.25	6.88	6.16	5.45	5.62	5.55	4.85	5.3	5.12	4.27	4.46	5.28	5.6	5.56	5.18	5.57	5.69	4.33	5.4	5.4	5.54	6.03	4.83	5.3	5.53	5.52	7.69	8.11	5.93	5.21	7.69	9.57	4.19	11.44	11.13	6.43	5.7	5.91
JAK2	3.52	3.43	3.56	3.31	3.08	3.5	3.42	3.22	3.44	3.42	3.98	3.44	3.22	3.65	3.1	3.11	3.34	3.08	4.04	3.38	3.28	3.85	3.45	3.71	3.62	3.62	3.63	3.23	3.67	3.05	3.65	3.51	3.41	3.28	3.65	3.63	3.41	3.3	3.34	3.15	3.4	3.55
BIN1	3.72	4.38	3.45	3.95	4.14	4.05	5.04	4.17	4.14	3.45	4.36	4.02	4.01	3.78	3.78	4.64	4.58	3.35	4.65	3.74	4.08	4.19	3.84	4.59	3.69	4.22	4.68	4.24	4.23	3.94	4.23	3.97	5.59	3.24	4.23	4.17	3.78	3.8	4.75	4.14	3.86	4.32
EHD1	2.33	2.48	2.51	2.445	2.465	2.365	2.405	2.17	2.185	2.395	2.6	2.44	2.225	2.435	2.45	2.415	2.725	2.455	2.745	2.455	2.645	2.63	2.42	2.605	2.615	2.61	2.72	2.495	2.46	2.42	2.355	2.71	2.705	3.105	2.355	2.405	2.625	2.555	2.835	2.63	2.495	2.57
PON2	3.04	2.9	3.57	3.14	2.97	3.33	2.98	3.42	3.18	3.09	2.86	3.06	2.98	3.32	3.26	3.26	3.73	3.77	3.28	2.91	4.29	3.34	3.5	3.96	4.04	3.34	3.36	3.44	3.86	3.26	3.68	3.66	4.12	3.69	3.68	4.07	3.48	4	2.95	3.91	3.4	4.06
EXTL3	3.16	3.07	3.22	2.91	2.72	3.63	3.34	3.24	3.36	3.17	3.68	3.29	3.03	3.01	2.88	3.04	3.34	3.79	3.49	3.18	4	3.84	3.14	4.08	4.14	3.82	3.3	3.1	3.91	3.07	3.44	3.8	3.81	3.86	3.44	4.32	3.1	3.61	3.33	3.51	3.3	3.38
HADH	2.06	3.28	2.35	3.03	2.39	2.41	2.78	2.52	2.35	2.62	2.25	2.72	2.38	2.45	2.16	2.2	3.25	2.25	3.86	2.45	3.13	2.31	2.63	3.47	2.63	3.05	2.75	2.18	2.67	2.04	2.51	3.09	3.81	3.1	2.51	3.36	2.78	2.9	2.35	3.01	2.69	2.75
KIR2DL4	4.54	4.3	4.17	4.32	3.8	4.51	4.24	4.09	4.39	4.37	4.29	4.37	4	4.12	3.92	3.87	4.53	4.09	4.13	4.66	4.59	4.01	4.71	5.09	4.5	4.71	4.35	4.32	5.16	4.12	4.16	4.24	4.03	4.82	4.16	4.34	4.21	4.62	4.62	4.41	4.49	4
PDLIM3	5.2	5.93	5.41	5.63	5.19	5.68	5.76	5.7	5.36	4.8	5.52	5.39	5.08	5.3	5.09	5.05	4.6	5.54	5.43	5.43	5.71	5.33	5.23	4.86	5.34	5.07	5.47	5.24	5.26	5.71	5.3	5.04	4.75	4.98	5.3	4.98	5.11	5.15	4.94	5.21	5.3	5.03
CXCL11	4.41	4.24	4.79	4.54	4.19	4.42	4.58	4.36	4.33	4.76	5.4	4.57	4.37	4.78	4.21	3.89	4.59	4.29	4.56	4.34	4.7	4.59	4.6	4.95	4.69	4.89	4.91	4.04	5.06	4.47	4.67	5.19	4.27	5.09	4.67	4.08	4.44	4.38	4.98	4.52	4.68	4.3
CYR61	6.66	6.38	7.06	5.84	5.48	6.21	6.27	6.27	6.2	6.63	6.6	5.99	5.21	5.59	5.53	6.78	6.73	6.37	6.13	6.84	5.96	5.65	6.04	6.62	6.14	6.58	5.61	6.4	5.94	6.05	5.62	5.7	5.1	6.39	5.62	5.79	5.97	5.62	6.05	6.27	6	5.52
GDF15	3.53	3.41	4.24	3.44	3.94	3.77	3.41	3.37	3.6	3.33	4.24	3.75	3.74	3.59	3.94	3.5	3.42	4.23	3.83	3.72	3.86	3.48	3.85	3.55	4.34	3.99	3.49	3.5	3.89	3.66	3.76	4.92	4.88	3.64	3.76	4.03	3.78	3.57	4.5	3.86	3.94	3.21
RTN2	3.955	3.855	4.095	3.775	3.625	4.2	3.92	3.91	3.98	4.075	4.205	4.25	3.655	3.7	3.58	3.555	3.965	4.26	3.955	3.815	3.99	4.08	3.865	4.25	4.06	4.205	4.13	4.145	3.925	4.255	3.58	3.99	3.875	4.005	3.58	3.91	3.835	3.87	3.89	4.13	3.825	3.955
LILRB2	6.7	6.34	6.88	7.13	6.62	6.3	6.12	6.04	6.22	6.47	5.31	5.61	6.17	5.79	5.71	4.93	5.59	7.52	5.09	6.24	5.41	4.29	5.42	4.87	5.62	5.19	4.43	6.31	5.75	6.62	4.65	4.03	5.19	4.71	4.65	4.72	5.46	4.59	5.04	5.92	5.76	4.91
NR6A1	3.73	3.86	3.5	3.77	3.9	3.86	3.8	3.71	3.85	3.9	3.9	3.84	3.69	3.98	4.03	3.63	3.74	3.32	4.38	3.82	4	3.78	3.86	4.59	3.84	3.88	3.77	3.46	3.86	3.94	3.77	3.67	4.37	3.85	3.77	4.55	3.84	3.97	3.96	4.11	3.92	4.52
SLC19A1	3.725	4	4.015	3.97	3.86	3.505	3.725	3.795	3.38	3.58	3.56	3.94	4.095	4.115	4.165	3.7	3.44	3.785	3.69	5.125	3.645	3.835	4.09	4.395	3.72	3.495	3.865	4.15	4.085	3.94	4.07	3.605	3.795	4.355	4.07	3.9	4.04	3.805	4.16	4.125	3.9	3.735
ARPC3	3.52	4.26	3.7	3.76	3.12	3.38	3.9	3.76	3.89	4.09	3.51	3.67	3.67	3.96	3.29	3.91	4.64	3.94	3.67	3.6	3.85	4.36	3.99	4.25	4.01	3.87	3.66	3.89	3.64	3.84	3.41	4.3	4.02	4.07	3.41	3.73	3.65	4.15	3.9	4.18	3.75	3.93
KCNK2	7.25	6.86	7.02	6.91	6.48	6.53	6.95	6.75	6.58	6.51	6.81	6.74	6.53	7.27	7.13	5.9	6.55	6.78	5.79	7.11	6.45	6.67	7.37	7.09	6.49	6.48	6.59	6.7	6.97	6.58	7.43	6.57	6.46	6.93	7.43	7.33	7.38	6.76	6.49	6.9	7.02	7
CACNA1A	4.985	4.7	4.88	4.78	4.65	5.16	4.75	4.85	5.095	5.185	5.365	5.19	4.56	5.11	4.775	4.945	5.13	5.065	5.095	5.1	5.475	5.34	5.11	5.615	5.58	4.995	5.59	5.06	5.59	5.165	5.145	5.44	5.35	4.955	5.145	5.615	4.915	5.46	5.05	5.385	5.035	5.255
SCAMP1	3.97	3.49	3.88	4.08	3.91	3.62	3.64	4.1	3.92	3.84	4.03	4.07	3.92	4.03	3.66	3.64	4.16	4.01	4.62	3.78	4.44	3.83	3.98	4.63	4.68	4.28	4.3	3.88	4.45	3.92	4.05	4.11	4.31	4.54	4.05	4.36	3.62	4.56	4.69	3.97	3.9	4.25
DNPEP	3.44	3.99	4.19	3.55	3.79	4.07	4.26	3.69	3.55	3.96	3.68	3.99	3.49	3.7	4.01	3.63	4.13	3.71	3.88	3.61	4.05	3.89	3.6	3.82	4.12	4.22	3.95	3.76	4.26	3.95	3.96	3.77	4.64	4.08	3.96	4.21	3.7	4.21	4.55	4.14	3.92	4.22
BRCA1	3.25	3.32	3.37	3.06	3.05	3.33	3.01	3.21	3.25	3.22	3.7	3.26	2.96	3.18	3.19	3.1	3.48	2.87	3.74	2.93	3.46	3.42	3.32	3.97	3.51	3.32	3.51	3.02	3.59	3.07	3.2	3.54	3.83	3.44	3.2	3.39	3.04	3.53	3.5	3.38	3.54	3.01
C1orf68	6.86	6.17	6.68	7.1	7.26	7.11	6.02	6.41	7.16	6.52	6.6	6.49	6.42	6.2	6.31	6.44	6.7	7.63	7.01	6.47	6.65	6.48	6.37	5.45	6.79	6.5	5.75	6.72	6.03	6.72	5.57	5.82	5.41	6.69	5.57	6.01	5.59	5.73	4.73	6.03	5.23	6.22
LINC00302	4.1	3.39	3.92	4.17	3.86	4.1	4.18	4.12	4.09	3.9	3.43	4.15	3.93	4.34	3.83	3.51	3.93	3.96	3.89	4.17	3.9	3.9	3.87	4.47	4.14	3.75	4.42	3.43	4.28	4.43	5.05	5.43	4.5	3.71	5.05	5.71	3.82	7	7.22	4.34	4.33	4.94
CLNS1A	3.75	3.82	4.41	4.1	4.33	4.26	4.03	2.92	3.32	3.35	3.64	4.01	4.07	3.9	3.97	2.75	3.41	3.25	3.12	3.87	3.81	2.99	4.36	3.68	3.51	4.2	4.02	3.37	2.82	3.74	3.07	4.29	4.34	3.43	3.07	2.95	4.06	3.25	3.08	3.76	3.8	3.09
HLA-DRB6	5.44	5.21	5.56	5.41	5.2	5.38	5.34	5.33	5.59	5.53	5.78	5.66	5.55	5.46	5.28	5.33	5.45	5.54	5.65	5.6	6.06	5.93	5.61	5.81	5.89	6	5.75	5.41	5.94	5.55	5.57	6.04	5.96	6.25	5.57	6.08	5.63	5.91	5.63	5.63	5.34	5.63
CFLAR	6.08	5.51	5.96	5.34	6.31	5.81	6.1	5.76	5.78	5.73	5.73	5.48	5.31	5.86	4.85	5.33	5.36	5.97	5.24	5.7	5.74	6.5	5.69	6.64	6.4	6.33	5.75	6.04	6.11	5.66	5.88	6.68	6.42	6.49	5.88	5.9	5.6	5.96	5.96	6.55	6.39	6.83
UBR5	3.12	3.02	3.6	2.85	3.04	3.37	3.78	3.24	3.1	3.51	3.2	3.68	2.98	3.37	3.14	3.04	3.93	3.71	3.6	3.44	4.24	3.67	3.7	3.77	3.43	3.62	3.58	3.51	3.27	3.15	3.09	3.71	3.77	3.59	3.09	3.51	3.08	3.95	3.18	3.06	3.23	3.3
DVL1	2.85	2.88	3.15	3.26	3.1	3.24	3.23	3.26	3.27	3.11	3.32	3.38	3.22	3.14	3.18	3.07	3.61	3.08	3.44	3.05	3.67	3.49	3.62	3.74	3.49	3.36	3.45	3.31	3.32	3.53	3.21	3.32	3.56	3.75	3.21	3.93	3.16	3.38	3.4	3.65	3.5	3.34
GH2	2.82	3.1	2.76	2.86	2.89	2.82	3.16	2.71	2.79	3.57	3.54	3.39	3.25	3.16	3.25	2.84	3.64	3.08	3.47	3.26	3.67	3.42	3.17	3.46	3.2	3.54	3.14	2.78	3.24	2.84	2.99	3.69	3.05	3.89	2.99	3.33	2.95	3.35	4.11	2.98	2.95	3.03
ABI1	7.08	6.35	6.13	5.94	5.6	5.42	6.37	7.04	6.97	6.28	5.77	6.14	5.79	6.24	5.87	4.81	5.26	6.02	5.11	5.79	5.18	6.05	6.24	6.89	7.56	5.55	5.38	7.55	6.05	5.99	7.23	6.6	6.32	7.41	7.23	7.5	7.61	6.71	7.44	6.02	7.68	7.54
CEACAM7	2.49	2.42	2.15	2.56	2.28	2.27	2.43	2.79	2.25	2.33	2.8	2.33	2.16	2.58	2.42	2.56	2.71	2.34	3.43	2.33	3.03	2.68	2.66	2.61	2.69	3	3.26	2.68	2.4	2.48	2.59	2.76	3.37	2.65	2.59	2.67	2.66	2.81	2.84	2.76	2.7	2.75
MAP2K7	2.97	3	3.07	3.56	3.09	3.22	3.03	3.12	3.02	3.28	3.83	3.5	3.62	3.78	3.8	2.81	3.27	3.46	3.35	3.3	3.62	3.49	4.16	3.69	3.53	3.47	3.69	3.83	3.44	3.25	3.11	3.84	4.76	4.1	3.11	3.84	3.19	4.26	3.37	3.17	3.47	3.54
RRBP1	4.65	4.36	4.61	4.36	4.73	4.67	4.64	4.42	4.44	4.64	4.8	4.65	4.43	5	4.91	4.45	4.52	5.15	5.13	4.47	4.84	5.09	6.96	6	4.71	4.97	4.69	4.26	4.87	4.69	5.1	5.38	4.9	5.18	5.1	5.13	4.65	4.83	4.85	4.55	4.75	5.08
LOC100129973	2.45	2.71	2.51	2.4	2.23	2.8	2.58	2.56	2.83	2.75	2.84	3.03	2.89	2.99	2.83	2.54	2.41	2.58	3.38	2.58	3.15	3.18	2.74	3.52	2.98	2.87	2.35	2.35	2.88	2.59	3.15	3.68	2.96	3.86	3.15	2.47	2.86	2.82	3.11	2.81	2.65	2.89
ABHD5	5.04	4.4	4.97	4.45	4.63	4.68	4.3	4.39	4.42	4.96	4.79	4.59	4.8	4.3	5.01	4.61	4.37	4.73	4.54	4.7	4.19	4.95	5.11	5.12	4.78	4.92	4.96	4.75	4.57	4.9	4.41	4.56	4.66	4.24	4.41	4.44	4.85	4.63	4.1	4.52	4.35	5.09
KDM5A	3.18	3.57	3.76	3.96	3.27	3.8	2.73	3.45	2.81	4.33	3.8	3.47	3.14	3.52	3.62	3.25	4.44	4.32	2.83	3.74	3.67	3.6	3.24	3.55	3.67	3.97	3.73	3.48	4.19	3.65	3.17	4.44	4.06	4.01	3.17	3.81	3.85	2.92	3.91	3.4	4.54	4.7
HTR6	6.02	4.54	6.16	6.12	6.95	5.58	4.58	5.26	4.99	5.72	6.23	5.48	5.9	6.54	6.98	5.44	4.73	5.57	5.59	5.81	5.04	6.36	6.03	4.53	5.86	5.58	5.22	5.6	5.56	5.47	6.78	7.31	6.65	6.5	6.78	5.96	7	5.75	5.35	6.12	5.68	6.18
AGPAT1	2.3	2.26	2.53	2.36	2.28	2.19	2.72	2.53	2.34	2.54	3.16	2.32	2.35	2.54	2.52	2.22	2.52	2.35	2.75	2.54	2.94	2.52	2.8	3.34	3.01	2.76	3.11	2.57	2.92	2.42	2.63	3.35	2.72	3.34	2.63	2.75	2.36	2.83	2.52	2.69	2.62	2.89
CCDC57	6.09	5.28	5.52	5.49	5.91	5.86	5.47	5.22	5.47	5.57	5.34	5.83	5.1	5.82	5.84	5.63	5.86	6.44	5.84	5.14	5.56	5.55	6.23	5.21	5.95	5.64	5.67	5.86	5.86	6.24	4.86	5.19	5.93	5.68	4.86	5.57	5.58	6.26	5.68	5.81	4.73	5.37
ANGPTL2	12.74	12.94	13.2	12.7	12.54	13.12	13.09	12.95	12.91	12.93	12.81	12.89	11.95	13.01	11.96	12.16	12.71	13.12	12.78	12.32	13.3	13.07	12.76	13.38	13.05	13.41	12.87	13.32	13.03	12.66	12.72	13.24	13.08	13.39	12.72	13.06	12.73	13.15	12.89	13.19	13.14	13.17
LPCAT4	8.37	8.76	8.22	8.73	9.07	9.08	8.72	9.15	9.14	8.94	9.3	9.06	8.96	9.13	8.99	8.67	8.88	8.08	9.07	8.46	9.16	9.12	8.56	9.25	8.89	9.19	9.52	8.74	8.99	8.64	9.39	9.47	9.75	8.98	9.39	9.22	8.87	8.97	9.17	8.81	8.57	9.24
RIMS2	6.23	5.6	6.07	5.71	6.59	6.34	6.4	5.87	6.23	5.67	6.04	5.15	5.79	5.97	5.84	7.13	5.47	6.03	5.27	6.35	5.8	5.28	5.74	5.63	5.24	5.15	5.61	5.89	5.54	5.59	4.75	4.83	5.58	4.95	4.75	4.91	4.93	5.34	5.14	5.21	5.41	5.39
CRYAB	5.04	5.34	5.27	4.79	5.25	5.33	5.17	5.16	5.35	4.84	4.54	4.69	5.13	4.86	4.97	6.3	4.33	5.54	4.74	5.56	4.9	4.81	4.92	4.51	4.61	4.69	4.82	5.01	4.81	4.67	4.44	4.55	4.4	4.07	4.44	4.31	4.05	3.84	4.37	4.81	4.84	4.97
MUC3	3.79	4.26	3.91	3.53	4.24	4.55	4.14	4.5	4.33	3.53	3.81	3.3	3.98	4.32	3.84	5.22	3.8	3.5	3.74	4.4	3.76	3.41	3.65	3.49	4.09	3.19	4.17	3.29	3.72	3.65	3.3	3.2	3.26	3.51	3.3	3.5	2.56	3.85	2.95	3.01	3.48	3.86
MUC3A	4.4	4.28	4.89	4.35	3.94	4.77	3.74	4.84	5.3	4.64	4.82	4.77	3.97	3.46	4.05	4.58	4.48	5.2	4.09	4.04	5.64	6.06	4.64	4.99	4.52	5.69	5.03	4.92	5.56	4.54	5.15	5.92	5.03	5.64	5.15	5.42	4.72	5.32	5.99	4.89	4.48	4.99
TRIP11	6.02	4.75	5.94	5.79	6.63	5.16	4.7	4.68	5.66	5.19	5.65	5.06	6.82	5	6.17	5.55	4.37	6.18	4.82	5.71	4.79	4.34	5.56	4.32	5.44	4.91	4.68	5.26	4.7	6.48	4.74	4.56	4.84	4.11	4.74	4.22	5.62	4.59	4.3	5.2	5.08	4.73
PTPRN2	8.64	8	8.82	8.33	8.51	5.23	5.26	8.29	8.19	8.13	8.29	8.34	7.93	8.55	8.25	7.63	7.66	8.88	8.2	8.34	7.87	4.87	8.44	4.56	4.4	8.26	8.16	5.38	7.95	8.75	5.15	8.21	5.1	8.25	5.15	6.07	5.05	8.17	8.51	8.18	8.06	4.66
TNPO2	6.78	6.6	6.54	7.21	7.26	7.55	7.6	6.58	6.93	7.09	6.83	7.13	7.12	6.87	7	6.64	7.16	7.07	5.74	6.95	6.74	6.41	6.81	7.4	7.48	5.57	6.84	7.57	5.98	6.98	7.6	5.97	6.75	6.46	7.6	7.23	8.08	6.36	7.04	6.28	7.06	7.21
POLR1C	6.26	6.37	5.73	6.28	6.12	2.34	2.56	5.68	6.24	6.02	5.37	6.26	7.28	6.54	6.68	5.97	6.37	5.7	5.65	5.81	5.47	3.93	5.63	4.04	2.74	5.05	5.98	3.39	5.83	5.63	3.52	6.42	3.45	6	3.52	3.26	3.24	6	6.67	6.06	5.94	3.01
GART	7.07	6.75	6.81	6.96	6.72	4.57	5.14	7.01	6.48	7.56	6.86	6.26	7.38	7.01	6.91	6.31	6.53	7.48	5.69	7.31	6.4	4.48	7.21	5.79	4.77	6.38	7.07	4.83	6.51	7.4	4.64	6.71	4.38	6.87	4.64	4.95	4.3	6.67	6.4	6.89	6.18	5
EVI5	6.06	5.93	6.1	5.73	5.76	6.26	5.93	5.92	5.77	6.05	5.96	6.08	5.71	6.37	5.95	5.95	6.32	6.22	7.33	6.18	6.43	6.72	6.31	7.51	7.17	6.61	6.81	6.2	6.71	5.99	6.52	7.04	6.7	7.2	6.52	6.83	6.18	6.58	6.4	6.55	6.28	6.79
STX16	8.56	7.67	8.18	8.08	8.38	8.25	7.82	8.02	7.92	7.92	7.73	7.52	7.64	8.24	7.83	7.33	7.7	8.04	8	7.78	8.1	7.85	7.83	8.56	7.96	8.28	8.29	8.08	7.7	8.06	7.68	8.24	7.65	8.54	7.68	7.79	7.98	7.68	7.46	8.13	8.52	7.93
LILRB1	5.2	8.23	5.39	6.5	5.85	6.81	6.78	5.83	6.55	6	4.4	7.01	5.49	4.79	4.6	6.75	7.3	4.61	6.71	5.22	6.48	5.31	6.35	5.23	6.5	7.82	6.55	5.9	8.27	5.71	4.75	5.31	5.69	5.5	4.75	5.7	4.29	5.75	7.08	5.24	6.2	5.66
DLGAP2	5.61	4.9	5.36	5.3	4.99	4.73	4.74	4.97	5.27	5.11	5.15	4.49	4.51	4.65	4.84	4.46	4.71	5.55	5.16	5.1	4.58	4.24	5.22	5.12	4.9	5.06	4.2	4.99	4.84	5.41	5.04	5.76	4.83	4.88	5.04	5.37	5.4	4.71	3.94	4.91	4.86	5.04
ARHGEF10	6.83	6.19	6.74	6.13	6.41	7.35	7.33	6.53	6.25	6.27	5.93	6.47	6.25	6.87	6.09	5.84	5.85	6.6	5.89	6.81	6.2	5.93	6.24	6.19	6.17	5.68	6.25	6.26	6.29	6.26	6.67	5.89	6.05	5.71	6.67	6.23	6.57	6.22	5.62	5.55	5.86	6.25
TRIM24	7.25	5.86	6.39	6.01	6.68	5.61	5.37	5.9	5.53	6.92	6.38	6.24	6.75	6.17	6.39	6.02	5.74	6.79	6.17	6.59	5.77	6.55	6.05	6.35	6.66	6.24	5.58	6.02	6.41	7.04	5.69	6.23	6.05	6.32	5.69	5.85	6.56	6.4	5.86	5.91	6.49	6.72
LILRB3	5.89	6.2	5.94	5.87	6.66	6.04	5.97	6.04	5.5	6.07	6.39	6.01	6.21	6.15	6.41	5.93	6.03	6.1	6.77	6.28	5.62	6.15	6.25	6.87	6.23	6.13	5.46	5.61	6.42	6.07	5.83	6.72	6.83	5.86	5.83	5.93	6.12	6.23	5.69	6.17	6.14	6.19
ABCC3	7.8	7.78	7.92	8.01	7.01	7.79	7.63	7.95	8.12	7.65	6.2	7.26	7.53	7.27	7.11	7.47	6.91	7.65	6.5	7.7	7.48	6.62	6.9	6.14	7.39	7.61	6.97	7.65	7.39	7.95	6.66	5.14	6.74	5.9	6.66	5.69	7.45	4.96	6.07	7.87	7.93	7.4
MYO1A	5.36	5.08	5.4	5.31	5.22	5.52	5.2	5.32	5.53	5.57	5.74	5.44	5.3	5.5	5.65	5.12	5.64	5.39	5.2	5.45	6.03	5.52	5.09	5.5	6.13	5.9	5.77	5.6	5.6	5.22	5.11	5.71	5.53	5.94	5.11	5.24	5.22	5.7	5.68	5.59	5.18	5.58
SNCG	8.03	7.06	7.42	8.43	8.98	7.18	6.45	7.19	7.56	8.08	8.12	7.79	8.66	8.65	9.13	7.84	6.94	7.42	7.91	7.59	7.86	7.99	8.41	8.19	7.14	7.17	7.31	7.45	7.58	8.17	8.31	8.07	8.98	8.75	8.31	8.28	9.05	8.03	8.25	6.83	6.91	8.36
NCOA3	2.8	3.17	3	3.18	3.25	3.54	3.12	3.2	2.72	2.98	3.7	3.18	3.4	2.76	2.72	3.09	3.29	3.01	4.29	2.77	3.12	3.22	3.51	3.67	3.16	3.38	3.14	3.24	2.73	2.94	2.97	3.36	2.64	3.38	2.97	3.49	3.03	3.35	2.85	2.89	2.94	3.08
ENC1	6.7	6.17	7.02	6.72	6.34	6.26	6.57	6.41	7.47	6.48	6.5	7	6.71	6.22	5.66	6.51	6.97	6.44	6.92	6.93	6.88	6.69	7.27	6.93	7.49	7.23	7.3	6.93	6.57	6.7	6.79	6.45	6.31	7.01	6.79	6.38	6.4	6.95	6.37	6.62	6.74	6.57
PTGES	2.5	3.14	5.52	2.22	5.01	3.39	5.69	4.29	3.09	2.2	1.95	2.09	2.41	2.97	3.68	4.51	4.55	3.3	4.01	3.12	2.78	3.3	4.58	2.89	2.97	2.53	4.37	3.85	2.13	1.99	2.58	3.31	2.47	2.75	2.58	2.37	2.48	3.26	2.58	2.61	2.5	2.97
KMT2D	8.31	6.87	7.95	7.63	8.23	8.07	7.94	7.42	8.22	7.78	6.63	7.24	7.67	6.13	6.6	7.44	7.39	7.54	7.96	7.7	7.72	7.52	6.99	6.49	8.31	9	7.47	8.02	7.07	8.58	10.49	9.76	8.82	7.48	10.49	10.52	7.5	9.44	10.47	8.97	8.36	7.77
MR1	5.54	4.9	5.4	5.31	6.2	5.48	4.96	4.86	5.57	4.78	5.31	4.68	5.91	4.79	5.01	5.15	4.89	5	5.33	5.15	4.84	5.39	5.63	5.41	5.66	5.46	5.66	4.99	5.03	5.7	4.71	5.36	5.31	4.29	4.71	6.42	4.36	6.88	7.8	5.95	6.67	5.3
SMAD5	6.09	7.42	5.92	6.08	6.02	6.23	6.45	6.1	7.8	6.91	6.3	6.7	6.86	5.58	6.51	7.14	6.15	8.12	6.19	6.07	5.95	8.52	6.59	5.66	6.69	6.79	5.92	6.25	7.13	6.82	6.35	5.97	5.95	5.81	6.35	5.99	5.34	5.63	5.61	5.71	6.16	6.16
ITGB4	7.9	8.42	7.53	6.57	7.94	8.99	9.51	8.23	9.16	6.73	6.45	6.35	6.51	6.65	6.64	8.28	8.37	6.83	7.62	7.91	7.59	6.3	7.11	7.13	7.29	7.26	7.36	7.59	7.09	7.12	5.93	6.26	5.35	6.07	5.93	5.53	4.4	4.91	5.17	7.54	6.5	6.83
SLC4A4	3.74	3.82	3.64	3.45	3.6	3.98	3.65	3.85	3.67	3.49	3.86	3.89	3.6	3.9	3.53	3.37	3.92	3.55	3.71	3.66	3.62	4.2	3.86	4.14	3.91	4.05	3.67	3.7	4.08	3.89	4.09	4.7	3.72	4.33	4.09	4.43	3.57	4.46	3.53	4.18	4.06	3.77
LPAR2	5.15	4.61	5.4	5.48	4.89	6.04	5.23	4.64	4.92	4.78	5.67	5.08	5.05	5.77	4.7	5.22	5.93	5.79	5.02	4.93	5.19	5.43	6.01	5.04	5.91	6.47	5.34	8.02	5.5	5.16	5.71	5.86	5.28	5.36	5.71	5.25	5.15	5.77	5.61	6.03	5.57	5.31
PDE4D	10.4	10.05	10.21	10.3	10.54	10.03	9.85	9.71	10.18	9.97	9.31	9.67	10.36	9.68	9.7	9.37	9.46	9.71	9.09	9.92	9.4	9.24	9.78	9.41	9.61	9.59	8.98	9.93	9.18	10.57	8.75	8.57	8.79	9.26	8.75	8.63	9.42	8.78	8.65	9.59	9.59	9.33
TBX1	2.64	3.18	2.56	3.01	2.51	2.6	2.67	2.69	4.57	2.82	3.43	3.75	2.86	2.74	3.15	2.96	3.15	2.7	3.28	3.04	3.84	2.47	2.76	3.14	3.47	3.55	3.5	2.74	3.49	2.68	3.71	2.97	2.8	4.87	3.71	3.22	2.77	3.14	3.75	3.36	2.71	3.1
TNFRSF10C	4.29	3.84	4.12	4.18	4.33	4.66	4.62	4.74	4.15	4.3	4.99	4.73	4.26	4.75	4.15	4.02	4.47	4.44	4.52	4.2	4.91	4.76	4.75	4.66	4.85	4.9	4.37	4.31	4.81	4.25	4.63	5.13	5.22	5.2	4.63	5.2	4.2	5.29	4.95	4.8	4.45	4.92
TSC1	8.93	8.63	9.28	9.2	8.76	8.73	8.52	8.02	8.67	8.54	8.29	8.59	8.49	8.96	8.43	8.06	8.71	9.3	7.99	8.72	8.16	9.04	8.5	8.5	8.74	8.64	8.41	8.81	8.06	8.9	8.91	8.42	8.17	8.64	8.91	8.4	9.1	8.39	8.69	8.6	8.42	8.63
ADRA1A	6.51	6.27	6.33	6.33	6.56	6.68	6.21	6.84	6.67	6.54	6.57	6.71	6.3	6.7	6.66	6.4	6.71	6.68	7.17	6.51	7.18	7.06	6.28	6.65	6.99	6.71	6.68	6.71	6.79	6.17	7.01	7.41	7.22	6.8	7.01	7.35	7.16	7.15	7	7.04	7.22	7.02
NUMB	9.61	10.26	10.03	9.91	9.8	9.75	9.92	9.74	9.68	9.47	9.66	9.2	9.91	9.9	9.87	9.73	9.61	9.62	9.68	9.53	9.16	9.58	9.51	9.41	9.35	9.55	9.7	9.87	9.59	9.48	10.02	9.37	9.46	9.48	10.02	9.09	10.05	9.32	9.09	9.61	9.44	9.7
AGFG2	3.45	3.32	3.76	3.81	3.53	3.79	3.94	3.61	4.03	3.43	4.27	3.73	3.61	3.67	3.49	3.47	3.78	3.76	3.33	3.56	3.75	4.16	3.73	3.98	4.17	4.25	4	3.69	3.69	3.96	3.78	4.63	4.4	3.7	3.78	3.42	3.5	3.82	4.14	3.44	3.56	4.06
SH3BP4	3.64	3.655	3.635	3.65	3.58	3.745	3.645	3.815	3.305	3.58	3.845	3.63	3.35	3.795	3.69	3.635	3.455	4.035	4.38	3.655	3.99	4.2	3.66	4.96	3.87	3.97	4.155	3.795	4.215	3.54	4.14	4.28	4.255	4.625	4.14	4.03	3.785	4.31	3.83	4.025	4.055	3.88
MFSD11	2.89	3.16	3.035	2.975	3.045	3.155	3.105	3.035	3.18	3.305	3.005	3.345	2.93	3.235	3.09	3.195	3.21	3.04	3.22	2.995	3.265	3.305	3.055	3.8	3.23	3.365	3.465	3.03	3.185	3.145	3.095	3.955	3.925	3.83	3.095	3.375	2.825	3.4	3.33	3.27	3.245	3.59
CCRL2	9.3	9.47	8.83	9.42	9.52	8.94	8.97	8.84	9.06	8.99	8.98	9	9.64	9.34	9.74	9.49	8.46	8.76	8.25	9.14	8.97	9.3	8.67	8.78	8.81	8.78	8.99	9.14	8.42	9.18	9.06	8.61	8.59	8.11	9.06	8.72	9.54	8.25	8.79	8.66	9.32	9.09
CLN3	5.085	4.96	5.54	5.385	5.6	5.355	5.41	4.95	5.12	5.09	4.92	4.58	5.5	5.035	5.35	4.875	4.88	4.995	4.61	5.4	5.37	4.935	5.11	4.46	5.035	5.17	5.22	4.995	5.135	5.155	4.435	5.17	4.915	4.81	4.435	5.165	4.885	5.085	4.94	5.07	4.75	4.88
GRIN1	7.89	7.26	7.78	7.64	7.93	7.62	7.66	7.38	7.83	7.56	7.22	7.44	7.36	7.69	7.1	7.13	7.25	8.14	7.21	7.6	7.27	7.48	7.67	7.64	7.69	7.12	6.97	7.54	7.44	7.77	7.49	6.76	6.86	7.95	7.49	7.58	8	7.8	7.03	7.15	7.61	7.54
TNFRSF10B	9.39	8.87	9.45	8.85	8.98	9.27	9.23	8.92	9.21	9.16	8.86	8.89	8.69	9.15	8.8	9	9.71	9.09	8.79	9.26	9.43	9.45	9.16	9.16	8.95	9.09	9.05	9.15	9.18	9.15	9.18	9.13	9.13	9.79	9.18	9.5	9.19	9.84	9.5	9.64	9.53	9.19
ABCB1	8.76	8.45	8.59	8.29	8.49	8.39	8.23	8.11	8.57	8.08	7.82	8.05	7.91	8.12	7.63	7.65	7.39	8.55	7.55	8.23	7.5	7.63	8.07	7.79	7.98	7.75	7.87	8.12	7.73	8.38	8.08	7.07	7.61	7.72	8.08	7.92	8.14	7.66	7.58	7.96	8.15	8.16
CUL5	7.27	7.5	7.63	7.44	7.35	7.35	7.64	7.55	7.53	7.35	8.01	7.97	7.5	7.63	7.8	7.57	7.66	7.54	7.85	7.44	8.5	7.77	7.29	8.55	7.97	8.27	7.8	7.48	8.14	7.86	7.69	8	8.06	7.92	7.69	7.9	7.61	7.9	7.95	8.23	7.55	7.5
USP4	2.34	2.15	2.1	2.21	2.25	2	2.36	2.04	2.13	2.11	2.47	2.22	2.14	2.19	2.28	2.23	2.33	1.88	2.28	2.41	2.26	2.5	2.24	2.85	2.45	2.2	2.71	2.03	2.31	2.2	2.51	2.47	2.85	2.21	2.51	2.39	2.25	3.23	2.24	2.47	2.23	2.8
ELF3	9.05	9.09	8.68	8.95	8.96	8.53	9.22	8.74	8.8	8.74	8.54	9.57	9.11	9.26	9.09	8.95	8.77	8.47	8.28	9.09	8.69	8.59	8.28	8.43	8.71	8.86	8.69	8.79	8.39	8.94	8.89	8.23	8.27	8.63	8.89	8.59	8.54	8.37	8.66	8.09	8.89	8.19
ARPC5	2.31	2.34	2.39	2.6	2.57	3.02	2.66	2.53	2.36	2.73	3.11	2.68	2.53	2.56	2.61	2.66	2.68	3.27	2.75	2.59	2.9	2.9	2.64	3.06	2.62	3.2	3.24	2.36	3.2	2.69	3.06	2.55	3.18	2.87	3.06	3.14	2.57	2.88	2.67	2.68	2.55	2.66
SFRP1	4.56	4.97	4.46	4.42	5.33	4.47	4.33	4.69	3.95	4.19	5.71	4.79	4.62	5.19	4.81	4.3	4.36	6.41	4.18	7.24	5.2	4.88	4.07	4.88	4.63	5.38	4.7	4.6	4.97	4.67	5.09	5.42	4.57	5.39	5.09	4.71	4.45	5.14	4.47	4.63	4.7	5.24
COL18A1	8.71	8.43	8.89	8.63	8.32	8.98	8.76	8.79	8.36	8.35	8.47	8.23	8.24	8.15	7.64	8.08	8.98	9.24	8.72	8.12	9.13	8.99	8.32	9.08	8.65	8.9	8.85	8.85	8.61	8.68	8.74	8.93	8.98	9.16	8.74	8.73	8.3	8.99	8.91	9.32	9	9.22
RUNX1T1	3.85	4.42	3.93	3.89	3.54	3.88	3.73	5.24	4.61	3.9	4.42	4.18	3.47	4.61	4.19	3.64	3.6	3.59	4.65	4.13	3.68	4.13	3.58	5.6	3.42	4.27	5.01	4.65	4.48	3.8	4.27	3.98	4.45	4.12	4.27	4.31	3.94	4.96	4.26	3.89	4.19	4.13
HBP1	7.26	7.61	6.66	6.76	6.9	7.59	7.18	7.09	7.05	7.01	7.25	6.88	6.96	7.05	7.16	7.62	7.55	5.79	7.3	7.04	7	6.97	7.09	7.2	7.09	7.84	7.62	7.31	7.82	6.85	7.18	7.6	7.18	7.22	7.18	7.61	7.12	8.08	8.1	7.17	7.28	7.34
CRHR2	5.56	6.26	5.77	5.93	5.79	5.83	6.18	6.35	6.05	5.77	5.64	6.39	6.04	5.63	6.01	6.08	5.87	5.37	5.73	5.89	6.84	5.71	5.06	5.85	6.02	6.06	6.47	5.73	6.26	5.67	5.98	6.61	6.22	6.36	5.98	5.63	5.75	6.68	6.29	6.05	6.07	5.76
MBL1P	4.18	4.52	4.1	4.33	4.48	4.29	4.46	4.65	4.14	4.12	4.48	4.19	4.05	4.9	4.46	4.44	4.86	4.6	5.4	4.63	4.75	5.07	4.42	5.19	4.5	4.65	5.3	4.16	4.94	3.97	4.97	5.45	5.11	5.7	4.97	4.71	4.37	5.17	4.92	4.76	4.9	4.86
GDA	6.9	6.97	7.01	6.97	7.89	6.74	6.54	6.95	7.21	7.2	7.07	7.25	7.39	6.85	7.75	7.26	6.4	7.67	5.87	6.87	6.69	7.44	6.93	6.32	7.04	6.84	6.9	6.72	6.18	7.21	6.7	5.76	6.4	5.89	6.7	6.68	8.05	6.67	5.93	6.91	6.93	7.25
ARPC4	5.61	4.53	5.57	5.25	4.88	4.62	5.34	5.24	5.47	5.23	5	4.74	5.16	5.48	5.04	4.72	4.47	5.87	4.72	5.14	4.6	5.13	4.99	4.41	5.55	5.07	4.67	5.39	4.72	5.29	4.68	5.37	5	5.17	4.68	5.3	5.04	4.75	4.92	5.11	5.35	4.62
SMC3	5.17	6.28	5.06	6.01	5.85	5.97	5.5	5.91	6.52	5.12	5.67	5.23	5.97	5.56	6.08	6.03	5.95	5.73	5.59	6.04	5.67	5.8	5.08	4.92	5.68	4.86	5.56	5.9	5.32	4.74	6.01	5.5	5.75	5.13	6.01	5.77	5.45	4.28	4.79	5.66	4.89	6.16
BRSK2	6.01	5.69	6.74	6.56	6.3	6.17	6.14	6	7.32	6.22	6.07	6.12	7.3	5.63	6.01	6.25	6.11	5.35	6.22	6.69	5.13	6.3	6.13	4.91	6.64	5.84	6.24	6.57	5.32	6.34	5.41	4.7	4.97	4.81	5.41	5.19	5.92	5.4	5.19	6.64	6.2	5.74
CD300A	4.97	4.93	5.31	5.26	5.1	5.22	5.41	5.03	5.13	5.13	5.55	5.15	4.89	5.49	5.23	5.13	5.17	5.27	4.98	5.18	5.17	4.99	5.11	5.54	5.53	5.34	5.14	5	5.39	5.35	5.02	5.9	5.14	5.31	5.02	5.1	5.13	5.03	5.14	5.12	5.35	5.32
GUCY1B3	13.27	12.25	12.7	12.75	12.22	12.02	11.28	11.58	11.73	12.31	11.77	11.97	12.26	11.65	12.06	11.79	11.84	12.13	12.04	11.62	11.35	11.89	11.82	11.73	12.42	12.49	11.21	12.36	11.91	13.06	10.77	10.4	10.93	11.91	10.77	11.69	11.48	11.87	12.22	12.19	12.47	11.79
NMT1	4.02	3.98	3.915	3.92	3.585	3.89	4.15	4.295	3.885	4.02	4.565	4.23	3.605	3.895	3.57	3.96	4.48	3.875	4.19	3.88	4.355	4.25	4.42	4.66	4.125	4.12	4.18	3.97	4.285	3.985	4.29	4.815	4.655	4.46	4.29	4.205	3.8	4.205	4.335	3.935	3.82	4.295
PPT2	6.085	6.22	6.305	6.305	5.035	6.095	6.455	7.075	6.045	6.45	6.26	6.325	5.825	6.685	5.81	6.2	7.01	6	6.96	6.17	7.185	6.76	7.37	7.53	6.775	7.16	6.97	5.74	6.875	6.205	6.52	7.64	6.78	6.545	6.52	6.395	5.975	6.12	6.225	5.905	6.04	6.695
PPT2-EGFL8	8.07	8.3	8.15	8.26	8.3	7.58	7.86	7.8	8.21	7.9	7.95	7.86	7.66	7.98	7.85	7.7	7.23	7.78	7.24	8.08	8.12	7.77	7.91	7.37	7.99	7.74	7.66	8.07	7.57	8.14	8.3	6.67	7.93	8	8.3	8.05	8.39	7.76	7.62	7.8	7.82	8.05
COX6A1	5.56	5.36	5.22	5.42	5.64	5.13	5.45	5.72	5.87	4.93	5.05	5.52	6.05	5.54	5.2	5.45	5.08	5.33	5.55	5.66	5.19	5.36	5.6	5.28	5.81	5.26	5.35	5.61	5.72	5.71	3.91	5.48	5.36	5.2	3.91	5.49	5.06	5.45	4.82	5.07	5.46	5.09
MYL2	4.46	4.27	3.93	3.89	4.54	4.23	3.95	4.38	3.95	4.37	4.09	4.5	3.71	4.42	3.61	4.28	4.02	4.94	4.59	4.34	4.97	4.86	4.26	5.15	4.87	4.92	4.48	4.18	4.9	4.83	4.56	4.9	4.73	4.76	4.56	5.11	4.24	5.12	4.55	5.12	4.55	4.87
TNNC1	7.83	7.85	7.51	7.59	7.92	7.66	7.65	7.25	7.89	7.28	7.68	7.51	7.58	8.14	8.4	7.94	7.7	7.25	7.87	7.91	7.11	7.82	8.54	7.31	7.82	7.48	7.77	7.33	7.41	7.83	7.43	7.52	8.03	7.26	7.43	7.25	7.53	7.64	7.53	7.28	7.62	7.7
ALOX12P2	5.675	5.465	6.1	6.18	5.69	6.225	5.625	6.385	5.765	5.41	5.005	5.645	5.56	5.99	5.73	5.325	5.695	6.045	5.295	5.45	4.94	5.75	5.015	5.125	5.94	5.895	5.12	5.985	5.605	5.985	5.53	4.455	5.38	5.005	5.53	5.08	5.685	5.32	4.9	5.625	5.275	5.635
TNFRSF10D	7.27	7.87	7.16	7.76	7.82	7.56	8.1	7.77	7.82	7.72	7.96	8.06	8.27	7.73	8.03	8.37	8.15	6.98	7.3	7.76	7.44	7.63	7.47	8.19	7.38	7.39	7.98	7.74	7.28	7.57	7.58	7.52	7.8	7.61	7.58	7.68	7.47	8.04	7.73	7.28	7.65	7.62
TFPI	7.13	6.27	7.14	6.7	6.57	6.38	6.55	6.35	6.73	7.02	6.19	6.54	6.17	6.19	5.94	5.84	6	7.38	6.03	6.52	6.56	5.89	6.38	6.37	6.86	6.04	6.16	6.64	6.25	6.84	5.93	6.35	6.3	6.56	5.93	6.23	6.65	5.85	6.3	6.41	6.53	5.86
KIR2DL3	5.67	4.97	5.51	4.52	5.75	5.79	5.66	4.88	5.68	4.84	5.24	5.06	4.9	5	4.24	4.88	4.88	6.04	4.58	5.3	5.41	4.19	5.06	6.22	5.23	4.7	5.09	5.53	5.01	5.24	4.06	3.89	4.56	4.62	4.06	4.6	4.06	5.18	4.69	5.14	4.13	5.35
EIF6	3.78	3.62	3.9	3.33	3.81	3.27	3.74	4.01	3.73	3.92	3.63	3.66	3.62	4.03	3.78	3.52	3.78	4.03	3.83	3.36	4.36	4.19	3.99	4.11	4.02	4.24	4.15	3.69	4.36	3.61	4.19	4.37	4.23	4.07	4.19	4.23	3.76	4.14	4.14	4.22	3.73	3.97
CTDSP2	6.31	6.09	5.95	6.08	6.48	6.08	5.9	6.52	6.41	5.78	6.1	5.91	6.44	5.91	6.32	6.18	5.62	6.03	5.99	6.42	5.64	6.23	6.18	6.15	6.24	5.7	5.87	5.61	6.07	5.98	6.14	5.81	5.81	6.07	6.14	5.66	6.01	5.31	5.25	6.14	6.03	6.35
VEGFA	4.68	4.7	5.04	4.94	4.93	5.15	4.72	5.14	5.11	5.11	5.41	5.26	4.56	5.19	5.33	4.85	5.12	4.84	5.5	4.9	5.19	5.52	5.33	5.8	5.84	5.57	5.45	5.17	5.6	4.98	5.29	5.9	5.52	5.75	5.29	5.01	5.09	5.4	5.39	5.46	5.47	6.03
SHOX2	8.81	8.29	8.9	8.55	9.02	8.74	8.59	8.52	8.66	8.85	8.41	8.4	8.28	8.74	8.16	8.06	8.18	8.97	8.06	8.76	8.23	8.71	8.86	8.72	8.63	8.13	8.4	9.2	8.65	8.78	8.54	7.93	8.38	8.89	8.54	8.65	8.86	8.44	8.27	8.45	8.65	8.46
CEP250	9.11	8.33	9.07	8.83	8.89	8.51	8.76	8.74	9.18	8.82	8.56	8.47	8.31	8.86	7.93	7.97	8.11	9.11	8.22	8.37	8.44	8.61	8.57	8.97	8.59	8.33	8.74	9.24	8.78	8.82	8.29	8.11	8.73	9.01	8.29	8.93	8.79	9.19	8.48	8.83	8.98	8.68
NRP2	6.77	6.41	6.9	5.94	6.83	7.48	7.31	6.27	6.94	6.46	5.96	6.11	6.09	6.41	6.06	6.33	6.35	7.26	6.42	6.5	6.54	6.3	6.28	6.57	6.94	5.92	6.86	6.85	6.46	6.35	6.21	6.54	5.87	6.14	6.21	5.88	5.73	6.25	5.68	6.3	6.13	5.87
PIGK	6.91	6.27	6.71	6.32	6.92	7.47	6.85	6.18	7.33	6.74	6.25	6.19	6.14	6.23	5.73	6.68	6.54	7.33	6.14	6.66	6.64	6.31	6.37	6.62	6.85	6.15	6.8	6.57	6.75	6.54	5.91	6.11	5.68	5.95	5.91	5.42	5.37	5.81	6.07	6.34	5.97	6.31
PER1	6.86	6.5	6.5	6.12	6.94	7.34	7	6.11	7.14	6.7	5.87	6.26	6.07	6.32	5.93	6.46	6.66	7.03	6.99	6.48	6.95	6.43	6.47	6.55	6.82	6.07	7.09	6.48	6.77	6.56	5.73	6.41	5.91	6.25	5.73	6.46	5.9	6.34	5.93	6.51	6.16	6.13
PTENP1	6.61	6.5	6.29	6.04	6.82	7.22	7.25	6.28	7.45	6.63	6.36	6.24	6.1	6.37	6.02	6.21	6.79	6.94	6.56	6.6	6.58	6.38	6.55	6.44	7.01	6.03	6.79	6.75	6.52	6.53	6.07	6.47	5.78	6.33	6.07	5.67	5.46	6.4	5.9	6.48	6.34	6.22
DSCAM	6.82	6.59	6.58	6.36	5.8	7.9	6.9	6.75	6.64	6.86	6.29	6.76	5.98	6.19	5.47	6.22	6.19	7.57	6.51	6.45	7.27	6.3	5.79	6.94	7.69	8.01	6.23	6.86	7.6	7.19	5.91	5.62	7.12	6.33	5.91	6.01	6.1	5.04	5.35	6.94	6.84	6.7
KMT2A	3.56	3.43	3.71	3.83	3.49	3.84	3.97	3.92	3.45	3.7	4.34	4.26	3.75	3.96	3.7	3.69	3.39	4.11	4.21	4.25	3.67	4.43	3.37	4.45	4.27	3.84	3.88	3.78	3.83	3.63	3.62	4.38	3.54	4.62	3.62	4.45	3.6	4.35	4.12	4.25	3.64	3.49
PPP1R3A	4.47	4.64	4.74	4.23	4.46	4.77	4.6	4.8	4.4	4.71	4.9	4.87	4.65	4.65	4.49	4.49	5.02	4.84	5.47	4.73	5.03	5.29	5.09	5.49	4.97	5.13	4.95	4.6	5.23	4.46	4.95	5.2	5.47	5.71	4.95	5.12	4.82	5.45	4.42	5.39	4.84	5.47
EPHB2	7.35	7.01	6.91	7.14	6.58	7.29	7.26	7.39	6.79	6.72	6.54	6.92	7.27	6.41	6.92	7.16	7.1	7.58	6.85	6.89	6.77	6.77	6.85	6.4	6.79	6.31	6.99	7	7.48	6.74	6.55	5.84	6.42	5.73	6.55	6.5	6.52	6.71	5.73	6.46	6.54	6.59
LILRA1	2.4	2.51	2.45	2.38	2.08	2.54	2.54	2.42	2.43	2.43	2.53	2.52	2.57	2.67	2.5	2.29	3.06	2.52	3.39	2.18	2.8	2.81	2.71	3.87	2.25	2.31	2.57	2.62	2.89	2.25	2.52	3.2	3.37	3.14	2.52	2.04	2.47	2.51	2.58	2.35	2.66	2.82
TIMM44	4.13	4.23	4.43	4.92	4.38	5.04	4.73	4.98	5.46	3.86	4.22	3.86	4.71	3.69	4.52	4.53	4.34	5.25	4.13	4.4	5.4	3.52	3.79	4.22	4.57	4.02	5.72	4.12	4.77	4.43	4.18	4.1	3.71	3.68	4.18	3.33	3.14	3.82	3.45	4.36	4.34	4.05
TNFRSF25	5.76	6.88	6.29	6.05	5.92	6.15	6.22	6.45	6.6	6.24	7.41	6.15	6.2	6.63	7.03	6.55	6.93	6.24	6.42	7.02	6.56	6.27	6.08	6.31	6.79	6.73	6.36	6.28	6.43	6.11	6.05	6.24	6.13	7.18	6.05	5.97	5.8	6.46	6.45	6.88	7.1	6.48
BACH1	8.33	7.62	8.5	8.1	7.88	8.19	8.36	8.2	8.07	8.12	8.02	7.97	7.4	7.9	7.27	7.12	7.67	8.99	7.78	8.09	7.94	8.16	8.01	8.75	8.6	8.12	7.81	8.32	7.77	8.25	7.82	7.89	7.91	8.01	7.82	8.13	7.96	7.86	7.66	8.28	8.33	8.31
DLC1	6.54	6.09	6.39	6.46	6.53	6.12	6.16	6.66	6.69	6.21	6.14	6.09	6.35	5.63	5.93	6.01	5.62	6.61	5.56	5.88	5.51	5.27	6.53	6.91	6.42	5.97	5.51	6.39	6.62	6.46	5.56	5.06	5.51	5.47	5.56	5.86	5.94	6.12	5.44	5.64	6.15	5.88
SULT1C2	3.73	4.32	3.75	3.74	3.49	3.96	4.55	3.49	4.21	3.57	3.74	3.83	3.14	3.27	3.4	3.66	4.28	3.88	3.61	4.02	3.24	3.57	3.71	4.1	3.26	3.19	3.2	3.73	3.65	3.6	3.81	3.87	3.2	3.61	3.81	3.64	3.31	3.77	3.69	3.63	3.77	3.26
HOXA7	7.15	8.08	7.37	7.79	7.39	7.37	7.68	7.68	7.91	7.58	7.39	8.09	7.66	7.67	7.58	7.6	7.79	6.92	7.32	7.46	7.3	7.34	6.93	7.08	7.63	7.47	7.45	7.41	7.34	7.13	7.39	7.11	7.67	7.04	7.39	7.71	7.66	7.49	7.76	6.97	7.43	7.15
DDX23	4.83	4.49	4.99	4.81	4.55	4.64	4.72	4.44	5.12	4.98	5.18	5.01	4.43	4.85	4.65	4.9	4.57	4.75	4.41	4.99	4.8	4.82	4.37	4.66	5.75	5.23	4.62	5.17	5.25	5.29	4.57	4.41	4.73	5.12	4.57	4.79	4.69	4.85	4.93	4.89	4.9	5.67
COX15	9.24	9.41	9.56	9.29	10.49	8.81	6.44	8.05	7.76	9.21	8.78	9.23	9.25	9.44	9.97	9.68	9.12	8.79	9.16	8.32	8.28	9.88	9.29	8.42	7.86	9.1	8.63	8.13	9.06	9.41	8.57	8.95	8.91	10.08	8.57	8.22	9.28	10.29	10.04	8.78	7.67	8.22
SPINT2	6.02	5.81	5.88	5.39	5.4	5.43	6.38	5.64	5.98	5.8	5.2	5.45	6.46	5.8	5.32	5.88	6.05	5.81	6.33	6.2	5.72	5.77	5.93	5.99	5.65	5.73	6.39	5.71	5.91	5.96	5.87	6.54	5.74	5.79	5.87	5.48	5.84	5.8	6.08	5.13	5.79	5.53
RIPK2	6.51	6.64	6.69	7.09	7.27	6.45	6.28	6.43	6.11	6.6	6.13	6.88	6.93	6.51	6.68	6.96	7.12	5.89	6.88	6.14	6.71	7.09	6.37	5.71	6.39	6.74	6.64	6.2	6.28	6.23	6.54	6.06	6.15	6.39	6.54	5.89	6.68	6.35	6.81	6.65	6.44	6.09
KLF11	5.65	6.06	5.97	6.25	6.52	5.66	5.51	5.77	5.47	5.87	5.47	6.13	6.3	5.89	6.12	6.46	6.23	5.37	5.83	5.61	6.01	5.93	5.45	4.75	5.39	5.7	5.84	5.42	5.02	5.49	5.82	5.35	4.84	5.47	5.82	5.37	6.11	6.09	6.57	5.58	5.26	5.79
GDF11	3.49	3.69	3.97	3.65	3.555	3.76	3.71	3.805	3.735	3.77	3.77	3.805	3.425	3.755	3.45	3.72	3.9	3.75	3.67	3.89	4.29	3.745	3.95	4.135	3.91	3.865	4.035	3.625	3.685	3.705	3.565	4.295	4.04	4.03	3.565	3.735	3.235	3.85	3.54	3.91	3.63	3.965
PIK3R3	4.29	5.37	4.7	4.73	4.41	4.93	5.56	6.05	6.27	4.22	4.84	5.06	4.55	4.24	4.29	4.97	5.16	5.37	5.38	4.59	4.87	4.69	4.33	4.38	5.28	4.91	5.58	4.87	4.88	5.07	5.07	4.73	5.51	4.45	5.07	4.4	4.04	5.56	4.93	5.1	4.89	5.33
DLG4	7.86	7.94	7.81	8.07	8.67	7.57	8.16	8.01	7.9	8.06	8.23	8.01	8.4	8.21	8.58	7.95	7.77	8.11	8.23	7.76	8	7.77	8.1	7.47	8.17	7.68	7.89	7.98	7.83	8.02	8.42	7.94	7.4	7.48	8.42	7.92	8.22	8.26	8.06	7.77	7.84	8.18
HSP90AA1	3.3	2.76	3.69	3.24	3.2	3.29	3.43	3.57	3.24	3.66	3.53	3.64	3.22	3.56	3.34	3.6	3.82	3.54	3.82	3.5	4.03	4.39	4.09	5.25	3.89	3.84	4.06	3.8	3.98	3.64	3.89	4.11	3.8	3.55	3.89	3.89	3.19	4.05	3.72	3.98	3.62	3.74
LAMB4	11.06	11.32	10.29	10.89	10.95	10.6	10.58	10.76	10.96	11.05	11.19	11.42	11.22	10.94	11.18	11.1	11.62	10.9	11.21	10.89	11.64	11.13	10.92	10.63	10.94	10.88	10.89	10.86	11.12	11	10.73	11.06	11.37	10.89	10.73	11.17	10.94	11.54	11.71	10.68	10.83	11.43
CLCN3	8.76	9.08	8.9	8.96	9.09	8.86	8.47	8.84	8.62	8.78	8.95	8.78	8.99	9.21	9.21	9.03	8.87	8.96	8.88	8.93	8.85	8.86	8.78	8.22	8.61	8.75	8.77	8.56	8.75	8.94	8.94	8.55	8.79	8.6	8.94	8.62	8.69	8.54	8.23	8.69	8.47	8.52
RAD51C	5.21	5.13	5.04	4.84	5.32	5.1	5.5	5.56	5.34	5.11	5.31	5.1	4.98	5.55	5.05	5.1	5.38	5.78	5.65	5.31	5.73	5.26	5.58	6.26	5.6	5.04	5.45	5.49	5.89	5.13	5.46	5.81	5.94	6.47	5.46	6.2	5.3	5.71	5.7	5.8	5.56	5.87
CREB3	9.39	9.28	9.26	9.52	9.43	9.54	9.77	10.02	10.34	9.71	9.37	9.57	9.7	9.83	9.22	9.61	9.63	8.98	9.78	9.8	9.78	9.59	9.33	10.03	10.07	10.14	9.93	10	9.84	9.75	9.96	9.88	10.11	10.1	9.96	10.53	10.22	10.29	10.66	9.7	10.09	10.69
NEURL1	6.52	6.16	6.53	6.26	5.88	6.59	5.9	5.54	6.01	6.4	5.82	5.96	6.14	5.96	6.71	6.19	5.65	6.67	6.43	6.56	5.83	6.07	6.22	5.71	6.04	5.94	5.68	6.54	5.73	6.14	6.4	5.52	6.12	5.5	6.4	5.2	6.37	6	6.08	5.65	5.69	6.25
TAPBP	6.81	5.59	6.31	5.95	5.94	6.22	5.04	5.21	5.69	6.06	5.2	5.48	5.7	5.98	5.13	5.21	5.64	6.64	5.64	5.9	5.47	5.85	5.93	5.37	6.12	5.14	4.64	6.15	5.65	6.26	5.81	4.8	5.23	5.61	5.81	5.35	6.19	4.96	5.96	5.52	5.92	4.77
JAG2	7.78	6.75	6.35	6.15	5.88	7.06	6.74	6.38	7.36	6.18	6.33	6.35	6.03	6.13	5.6	5.07	5.97	6.55	3.7	6.61	5.31	6.01	6.22	6.77	4.66	5.62	5	6.53	6.33	6.73	6.2	5.2	4.36	5.8	6.2	6.79	7.34	6.79	5.34	6.29	6.8	5.15
KCNF1	4.57	5.98	4.7	3.94	4.97	5.63	6.01	5.42	5.88	4.69	3.74	4.37	4.96	4.46	4.58	5.45	4.67	5.25	4.83	4.64	4.8	3.79	3.42	4.89	3.88	4.26	5.79	4.77	4.56	4.94	4.22	4.42	4.58	4.21	4.22	3.91	4.03	4.53	4.96	4.11	4.01	4.36
ADAM20	4.59	4.66	5.17	4.83	5.11	4.73	4.7	4.36	4.52	4.8	4.49	4.75	4.61	4.54	4.64	4.39	5.03	5.33	5.83	4.88	5.7	5.75	4.93	6.41	5.31	5.16	4.93	5.03	4.65	5.13	4.86	5.82	5.4	5.24	4.86	4.75	5.23	5.23	4.94	4.95	5.5	5.36
RGS13	4.57	4.56	4.24	4.27	4.29	4.27	4.4	4.47	4.37	4.69	4.72	4.73	4.44	4.37	4.4	4.21	4.57	4.57	4.87	4.47	4.74	4.73	4.73	5.32	4.64	4.75	5.01	4.42	4.89	4.7	4.77	5.18	4.64	5.29	4.77	4.94	4.38	5.08	4.74	4.91	4.69	5.12
RGS12	4.14	4.53	3.72	4.11	4.02	4.19	4.32	4.31	4.2	4.31	4.64	4.99	4.22	4.47	4.22	4.04	4.24	4.25	4.8	4.63	4.76	4.61	4.77	5.08	4.64	4.47	4.83	4.39	4.19	4.08	4.25	5.07	5.16	4.6	4.25	4.42	4.42	4.84	5.17	4.65	4.11	4.07
AVPR1A	8.12	8.59	8.5	8.36	8.42	8.03	8.11	8.21	8.41	8.35	8.01	8.12	7.68	8.09	7.75	7.92	8.22	9.06	8.1	8.02	7.85	8.55	7.84	8.07	8.58	7.9	7.66	8.17	7.97	8.13	8.28	7.44	7.87	8.15	8.28	8.23	8.76	8.07	7.57	8.24	8.54	8.47
AVPR2	10.34	10.72	10.02	10.03	10.08	10.46	10.1	9.88	10.11	10.12	9.73	10.21	10.46	9.57	10.08	10.27	10.06	9.71	9.57	10.38	9.63	9.57	9.82	9.06	9.64	10.11	9.68	9.68	9.79	10.02	9.31	9.2	9.29	8.41	9.31	9.71	9.33	9.75	9.82	9.55	9.62	9.03
NCR3	7.315	6.755	7.175	8.045	8.125	7.28	6.285	6.95	6.51	7.43	7.16	7.155	8.245	7.955	8.24	7.205	6.475	7.26	7.18	7.925	7.005	7.195	7.575	6.695	7.105	6.845	7.14	6.78	6.365	7.745	6.93	6.715	6.845	6.235	6.93	6.93	7.87	6.83	6.155	6.805	6.14	6.5
PDCL	8.88	8.72	8.9	8.84	9.28	9.03	8.65	9.05	8.82	8.85	8.86	8.84	8.92	9.19	8.72	8.73	8.93	9.05	8.42	8.54	8.24	8.64	9.07	8.98	8.99	8.51	8.75	8.99	8.71	9.06	8.87	9.06	8.85	8.69	8.87	8.77	8.91	9	8.89	9.1	8.93	8.9
RHAG	7.78	6.61	7.66	7.57	7.24	6.83	6.97	6.7	6.44	6.86	6.83	6.47	7.27	6.52	6.67	6.29	6.65	7.41	6.57	6.85	6.36	6.66	6.83	5.82	6.98	6.09	6.69	6.93	6.41	7.49	6.75	5.66	5.99	5.75	6.75	6.32	6.93	5.84	6.32	6.82	6.52	6.84
CCL15	8.05	8.04	8.26	8.87	7.71	7.96	7.67	8.05	8.92	7.94	8.28	7.58	7.79	6.94	7.77	8.52	7.62	8.38	7.71	8.11	7.46	7.51	7.96	7.94	8.8	8.23	7.69	8.55	8.35	8.93	8.54	7.68	7.21	7.38	8.54	8.3	7.58	8.18	9.78	9.04	8.53	8.07
CST7	8.89	8.15	9.17	8.48	8.69	8.44	8.46	8.22	8.43	8.96	7.87	8.1	7.94	8.02	7.72	8.1	7.74	9.07	8.09	8.37	8.66	8.05	8.23	8.49	8.99	8.51	8.19	8.84	7.77	8.73	7.88	7.3	6.81	8.04	7.88	7.7	7.68	7.51	7.58	8.48	8.43	8.32
BARX2	10.29	9.94	10.97	11.15	10.1	10.21	10.47	11.13	10.62	10.34	11.27	10.25	10.36	10.43	10.15	9.89	10.16	10.88	9.74	11.69	11.02	10.31	11.36	10.13	11.05	11.12	10.61	10.78	10.18	10.45	10.65	10	10.04	10.01	10.65	10.61	10.61	9.01	10	10.58	9.94	10.63
ATXN7	8.37	7.96	8.37	8.45	8.47	7.88	8.2	7.87	8.21	8.61	8.21	8	9.57	7.85	8.34	8.02	7.61	8.42	7.21	8.61	7.25	7.76	8.41	7.04	8.32	8.12	7.53	8.34	7.74	8.6	7.28	6.93	8	7.57	7.28	7.52	8.58	7.07	7.59	7.56	7.97	8.16
ZNRD1ASP	5.615	5.42	5.53	5.425	4.735	5.2	5.44	5.84	5.275	5.47	6.33	5.4	5.03	5.26	4.87	5.75	5.14	5.36	5.175	5.47	5.785	5.075	5.61	5.32	5.7	5.6	5.27	4.785	5.345	4.795	5.4	5.18	5.305	5.22	5.4	5.34	4.895	5.35	5.02	5.66	5.355	5.22
KCNH7	8.14	8.65	8.06	8.76	8.89	8.13	8.31	7.95	8.41	8.59	8.46	8.52	9.07	8.37	8.68	8.33	7.99	7.69	7.5	8.51	7.61	7.71	7.7	7.31	8.23	7.72	7.98	8.2	7.94	8.51	8.36	7.76	8.21	7.75	8.36	7.92	8.8	7.93	8.08	8.24	8.33	8.2
COQ7	2.66	2.64	2.55	2.72	2.67	2.75	2.76	2.74	2.56	2.72	3.14	2.82	2.67	2.81	2.52	2.6	2.88	2.72	2.79	2.78	2.88	3	2.9	3.68	3.02	3.03	2.99	2.6	2.64	2.99	2.7	3.24	3.32	3.1	2.7	3.04	2.72	2.94	3.19	2.87	2.59	3.01
PAPSS1	4.39	4.38	4.29	4.4	4.45	4.51	4.46	4.37	4.62	4.41	4.45	4.64	4.52	4.25	4.54	4.26	4.41	4.9	4.35	4.58	4.26	4.23	4.55	5.2	4.18	4.59	3.83	4.7	4.63	4.59	4.44	4.71	4.99	4.97	4.44	4.45	4.47	4.8	4.69	4.32	4.52	5
TMBIM6	10.25	10.44	9.98	11.49	11.25	10.27	9.76	10.68	9.46	10.74	10.86	10.66	11.11	10.77	11.5	11.43	10.9	9.7	10.86	10.83	10.57	11.04	11.19	9.42	10.08	10.89	10.78	9.81	9.87	11.1	8.68	10.42	9.08	9.33	8.68	8.58	9.42	10.44	10.22	10.95	10.09	10.02
SIVA1	8.11	7.4	8.21	7.91	8.15	7.64	7.58	7.32	7.79	7.54	7.16	7.01	7.14	7.34	6.84	6.87	6.97	7.99	7.06	7.25	6.82	7.25	7.19	6.9	7.73	7.33	6.66	7.42	6.67	8.01	6.98	5.94	6.44	7.02	6.98	6.92	7.28	6.72	6.56	7.49	7.6	6.97
ZNF204P	8.39	8.83	8.6	8.99	8.89	8.34	8.84	8.64	8.69	8.61	8.78	8.89	9.08	8.57	8.97	8.57	9.06	7.66	8.29	9.08	8.03	8.25	8.4	8.14	8.45	8.68	8.07	8.6	8.03	8.96	8.66	8.03	7.98	8.19	8.66	8.73	8.9	8.17	8.68	8.41	8.7	8.61
PLD2	3.29	2.88	4.09	3.07	3.25	3.18	3.29	3.28	3.39	3.5	3.81	3.74	3.3	3.48	3.61	3.27	3.82	3.34	4.04	3.48	3.45	3.44	2.98	4.11	4.36	2.99	3.3	3.25	4.04	3.43	3.6	3.87	3.77	4.16	3.6	3.38	3.16	3.93	3.8	3.79	3.38	3.83
ADCY3	6.66	6.78	6.31	5.4	6.08	6.13	6.99	7.05	7.26	5.72	5.18	5.04	6.07	4.79	5.04	6.5	5.43	5.72	5.16	6.13	5.96	4.6	5.11	4.76	5.77	4.42	5.78	5.89	5.7	6.06	3.79	3.75	3.72	3.36	3.79	4.66	4.23	2.8	4.27	4.84	5.45	4.69
SLC29A2	7.6	7.64	7.99	8.03	8.13	7.94	7.78	7.8	7.52	7.95	7.66	7.35	7.29	7.59	7.57	7.83	7.43	8.43	8.04	7.98	7.66	7.14	7.93	7.78	7.93	8.05	8.02	7.31	7.38	7.58	7.44	6.51	7.19	6.93	7.44	7.27	6.68	7.05	7.09	8	7.41	7.37
STK38	6.59	6.47	7.16	6.36	7.01	6.48	6.43	6.51	6.48	6.52	6.03	6.11	6.87	6.72	6.78	7.34	5.61	6.78	5.68	6.3	5.51	6.27	6.19	5.89	6.34	5.99	6	6.57	6.27	6.9	5.91	5.68	6.41	6.03	5.91	5.88	6.41	5.74	5.86	6.71	6.65	6.69
MOCS1	6.19	5.74	5.83	6.04	6.42	5.86	5.57	6.14	5.94	6.25	5.93	5.87	6.46	6.53	6.45	6.57	5.96	5.85	6.53	5.95	6.68	6.66	6.58	7.07	6.14	5.89	6.65	6.32	6.39	5.99	6.48	6.61	6.67	5.94	6.48	6.21	6.36	6.04	6.36	6.64	6.6	6.27
CLIC1	5.63	5.41	6.59	6.41	6.74	5.42	5.62	6.39	6.43	5.93	6.17	5.55	7.05	5.93	6.84	6.21	5.04	6.19	5.7	6.32	5.69	6.16	6.05	5.49	6.21	5.36	5.85	5.95	5.89	6.06	5.86	6.04	5.99	5.64	5.86	6.32	6.17	5.74	6.26	5.98	5.82	5.11
KPNA3	2.04	2.38	2.04	2.21	2.23	2.08	2.11	2.22	2.2	2.21	2.28	2.26	1.99	2.5	2.29	2.41	2.45	2.31	2.97	2.16	2.5	2.41	2.27	2.89	2.75	2.74	2.77	2.38	2.71	2.21	2.61	2.54	2.52	2.99	2.61	2.23	2.5	3.02	2.51	2.5	2.39	3.24
MSH5	3.26	3.46	3.15	3.19	2.96	3.32	3.17	3.27	3.4	3.56	3.41	3.23	3.31	3.64	3.56	3.19	3.62	3.18	3.84	3.15	3.34	3.31	3.48	3.82	3.6	3.75	3.59	3.34	3.55	3.09	3.34	3.47	3.42	3.43	3.34	3.75	3.32	3.52	4.06	3.63	3.4	3.88
LOC155060	4.65	3.89	4.7	4.25	4.9	4.68	4.09	4.8	4.18	5.01	4.72	5.08	4.95	5.34	4.99	5.07	4.27	4.7	5.4	4.82	4.81	5.01	5.7	4.88	5.26	4.8	4.79	4.43	4.91	4.65	5.2	5.76	6.05	5.47	5.2	5.45	5.42	5.95	5.03	4.98	5	4.71
SH3RF3-AS1	5.18	4.43	5.29	4.75	5.02	5.86	5.22	5.28	5.05	5.12	5.27	4.9	4.99	4.21	4.72	4.81	5.05	6.16	4.31	5.25	4.93	4.5	4.24	5.14	5.62	5.13	4.39	5.43	5.13	5.74	4.94	5.04	4.28	4.66	4.94	4.91	4.8	3.94	4.69	5.13	4.92	4.24
KIAA1024	4.37	3.95	4.5	3.78	4.25	4.26	4.04	3.96	4.19	4.16	3.68	4.15	3.84	4.38	4.02	3.96	4.49	4.63	4.64	4.13	4.7	4.84	4.29	4.45	4.53	4.79	4.47	4.4	4.34	4.03	4.31	4.5	4.39	4.95	4.31	4.49	4.01	4.82	5.34	4.49	4.36	4.38
DOK1	8.39	8.85	8.315	8.84	7.85	8.05	8.13	8.08	7.62	8.3	7.845	8.305	8.115	7.695	8.36	7.77	8.47	7.59	8.125	7.675	7.79	7.59	7.11	7.04	8.405	8.115	7.38	8.375	8.35	8.33	7.775	6	7.245	8.095	7.775	7.63	7.71	7.535	7.655	8.08	9.065	7.59
CDH22	3.36	2.94	3.22	3.43	3.24	3.31	3.28	3.6	3.4	3.33	3.38	3.23	3.77	3.49	2.9	3.38	3.29	3.43	3.72	3.2	3.41	3.51	3.14	3.13	3.49	3.64	3.07	3.16	3.19	3.58	3.13	3.99	4.04	3.78	3.13	3.09	2.98	3.49	3.36	3.44	3.37	3.38
CTNND2	7.38	6.96	7.26	7.36	8.12	7.25	6.8	6.76	6.9	7.28	7.43	7.01	7.69	6.93	7.5	6.93	6.48	7.35	6.59	7.12	7.14	7.13	7.29	7.21	7.53	6.9	6.87	7.07	6.92	7.83	6.69	6.98	7.56	6.87	6.69	6.58	7.31	6.77	6.1	7	6.93	6.79
PLXNC1	7.6	7.17	7.36	7.16	7.7	7.11	6.91	6.98	7.48	6.97	7.16	7.08	7.25	6.84	7.16	7.37	6.82	7.37	6.72	7.41	6.64	6.53	6.86	7.05	6.98	6.52	7.03	7.52	6.84	7.2	7.54	6.4	6.58	6.89	7.54	6.27	7.69	6.9	6.5	7.27	7.35	7.19
PSMC5	10	9.86	9.63	9.99	10.68	10.76	9.7	10.11	10.34	10.12	10.32	10.43	10.78	10.92	11.12	11	10.58	9.51	10.61	9.57	10.51	10.6	10.74	10.3	9.92	10.31	10.24	9.91	10.47	9.95	10.81	11.64	11.26	11.05	10.81	10.88	10.59	11.8	11.65	11.1	10.67	10.74
KCNV1	2.09	2.35	1.88	1.89	2.23	2.96	3.39	1.91	2.68	2.75	3.02	2.96	2.34	1.83	2.25	2.37	2.91	5.44	5.24	1.93	4.06	2.08	2.39	3.07	2.73	2.27	2.78	3.71	2.47	2.61	2.58	2.04	2.1	2.62	2.58	2.52	1.79	2.37	1.98	1.91	1.99	2.1
DNM1	6.1	5.78	6.46	6.1	6.28	6.98	5.94	5.73	6.31	6.28	6.16	5.65	6.3	5.9	6.83	6.32	5.67	6.22	5.29	6.19	6.04	5.62	5.56	5.79	6.46	6.06	5.88	6.33	6.04	5.94	5.62	5.76	5.44	5.73	5.62	5.42	6.15	5.96	4.58	6.26	5.68	6.11
SMAD6	4.98	4.84	4.85	4.54	5.26	5.63	4.4	5.11	4.78	4.74	4.42	4.53	4.63	4.56	4.73	4.72	3.71	4.44	4.35	4.33	4.34	5.5	4.29	4.05	4.55	4.38	4.71	4.65	5.01	4.81	4.54	3.67	3.68	4.22	4.54	4.28	3.53	4.73	4.55	4.44	4.46	4.34
PRKCA	8.82	9.74	9.17	9.47	9.37	9.51	9.51	9.46	9.73	9.41	9.75	9.87	9.75	10.03	9.9	10.3	10.15	8.2	10.42	9.46	10.28	9.74	9.39	9.38	9.19	9.74	10.28	9.18	10	9.36	9.37	9.79	10.2	9.49	9.37	9.81	9.56	10.2	10.56	9.81	9.05	10.09
BRAP	6.58	6.13	5.9	7.08	6.06	6.2	5.68	6.11	6.66	6.56	6.17	6.57	7.08	6.86	6.52	6	6.08	6.41	6.15	5.55	4.84	6.59	5.91	6.24	6.71	6.18	5.46	6.58	6.33	6.47	6.21	6.12	6.32	6.3	6.21	6.81	7.4	6.81	6.83	6.62	6.76	6.77
KIF3C	10.15	10.14	10.15	10.54	9.9	9.825	9.99	9.99	10.155	10.235	9.715	9.94	9.77	9.72	9.4	9.25	9.52	10.575	9.13	10.12	9.405	9.395	9.55	9.27	9.78	9.47	9.52	9.96	9.555	10.015	9.145	8.67	8.79	9.385	9.145	9.32	9.25	9.285	9.03	9.275	9.785	9.445
STK11	2.91	2.85	2.89	2.8	3.05	3.16	2.87	2.99	2.89	2.56	3	3.5	3	3.48	3.15	2.84	3.24	2.97	3.28	2.67	3.58	3.28	3.41	3.9	4.01	3.12	3.33	2.71	3.34	2.86	3.28	3.85	3.61	3.76	3.28	2.48	2.84	4.28	4.13	3.67	3.2	3.29
GTF2I	8.62	7.89	8.94	8.09	8.21	8.25	8.86	8.57	8.44	8.19	8.24	8.37	7.71	8.32	7.7	7.66	7.82	9.21	8.17	8.41	8.28	8.15	8.41	8.7	8.53	8.34	8.3	8.43	8.01	8.47	8.3	7.9	7.47	7.68	8.3	8.54	8.07	7.53	7.49	8.27	8.25	8.12
SLC9A3R2	1.59	1.89	1.97	1.77	1.96	2.13	2.17	2.11	1.97	2.07	2.32	2.03	1.91	2.04	2.11	2.16	2.07	1.98	2.58	2.01	1.93	2.45	2.04	2.13	1.88	2.27	2.98	2.01	2.02	1.93	2.27	2.3	2.42	2.2	2.27	2.03	2.15	2.2	1.97	2.11	2.17	2.32
OLR1	7.18	8.04	6.79	7.63	6.11	7.99	6.81	7.56	8.12	6.43	8.26	7.82	6.96	6.64	6.34	8.18	7.5	6.55	7.14	7.01	6.5	5.91	9.12	6.72	7.45	7.48	6.41	9.24	6.8	6.63	7.28	7.92	5.69	6.05	7.28	6.64	6.51	6.55	5.82	7.92	7.25	6.68
VTI1B	5.74	6.47	5.73	5.96	6.2	6.75	7.15	6.62	6.92	5.79	6.04	5.61	5.5	6.13	5.76	6.58	7.4	6.15	6.66	6.19	6.35	5.78	5.6	6.54	5.47	5.75	6.86	6.14	6.1	5.6	5.57	5.71	5.95	5.9	5.57	5.66	4.59	5.71	5.48	6.3	5.58	5.78
CISH	6.47	6.93	6.76	5.92	6.02	5.97	6.45	6.31	6.32	6.17	6.73	6.58	6.49	6.43	6.43	7.02	6.78	6.37	6.97	6.66	6.68	6.79	6.43	6.26	7.3	6.15	6.56	6.48	6.57	6	6.54	6.73	7.1	7.25	6.54	6.72	6.56	7.02	6.68	6.81	6.51	6.6
SH3GL3	4.67	5.11	5.22	3.75	3.89	4.59	4.63	4.34	4.21	4.28	4.75	4.45	3.96	4.4	4.26	4.51	4.36	4.42	4.85	4.59	4.68	4.52	4.49	4.58	5.04	4.23	4.52	5.02	4.67	4.18	4.32	4.62	4.03	4.51	4.32	4.3	4.04	4.76	4.49	4.45	4.49	3.91
LAT	6.61	6.57	6.78	6.1	6.06	6.35	6.02	6.75	6.17	5.86	6.17	6.28	5.77	5.35	5.74	6.11	6.67	6.58	6.28	6.58	7.13	6.44	6.4	6.99	6.24	6.08	6.07	6.56	6.06	6.44	6.34	6.33	6.36	6.37	6.34	4.92	5.85	6.26	5.54	6.57	6.72	6.43
MYT1L	6.2	5.88	6.42	5.98	5.88	6.75	6.54	6.41	6.22	5.99	5.42	5.23	5.64	6.11	5.23	5.03	6.02	6.28	5.46	5.75	5.16	5.73	5.71	5.15	6.17	5.78	5.21	5.87	5	6.31	5.5	5.37	5	5.1	5.5	4.57	5.78	5.85	5.39	5.46	5.65	5.31
NOS1AP	8.42	7.48	8.1	8.22	8.29	8.63	8.22	7.72	8.15	7.83	7.79	7.7	8.43	7.66	8	8.13	7.52	7.8	7.56	7.9	7.62	7.34	7.73	7.32	7.56	7.99	7.78	8.24	7.56	8.01	8.21	7.57	7.58	7.85	8.21	8.09	7.8	8.43	8.24	7.98	8.22	8.24
RGS14	9.43	7.47	8.61	8.89	9.1	7.93	7.1	8.59	7.55	8.4	8.19	7.83	9.23	8.49	8.86	8.19	7.07	8	7.24	8.06	6.5	8.1	8.72	6.64	7.25	7.28	6.96	7.71	7.3	8.8	8.03	7.22	7.12	8	8.03	7.87	8.43	8.26	8.28	7.68	8.3	7.11
SORBS3	6.72	6.36	6.68	6.32	6.26	6.47	6.04	7.14	6.35	6.67	6.85	6.66	6.1	6.62	6.62	6.06	6.22	6.71	6.63	6.6	6.86	6.91	6.87	7.33	7.24	6.74	6.84	7.12	6.84	6.17	6.77	7.54	7.58	7.28	6.77	7.18	6.55	7.04	7.31	7.27	7.21	6.88
EPHB1	5.8	5.65	6.02	5.7	6.21	5.78	5.71	5.29	5.83	5.74	5.48	5.25	6.51	5.73	6.16	6.16	4.91	5.56	4.86	5.65	5.23	5.15	5.77	5.29	5.31	4.98	5.54	5.99	5.32	5.96	5.79	4.71	4.9	4.81	5.79	4.76	6.23	5.16	5.19	5.43	6.15	5.52
MSR1	7.63	7.86	7.73	7.81	7.61	8.04	7.46	7.43	7.73	7.68	7.74	7.81	7.35	7.65	7.48	7.56	8.26	8.43	7.68	8.05	7.77	8.25	8.13	8.23	7.71	7.58	7.89	7.68	8.12	7.6	7.97	8.41	7.99	8.56	7.97	8.01	7.84	7.82	7.18	8.05	7.81	8.15
SYNCRIP	9.08	8.35	8.63	8.8	8.86	8.2	7.9	8.07	8.73	8.05	8.42	8.31	8.97	8.43	8.46	8.39	8.08	8.51	7.84	8.57	7.86	8.47	8.26	8.27	8.56	8.35	7.76	8.51	8.03	8.95	8.57	7.99	8.53	8.62	8.57	8.34	8.56	7.8	8.33	8.34	8.64	8.26
APC	5.21	5.77	4.89	5.9	6.08	5.81	6.43	6.16	5.65	6.07	5.69	6.1	5.96	5.57	5.98	6.72	6.54	4.59	5.44	5.71	5.88	5.98	5.06	4.37	5.35	6	6.01	5.51	5.33	5.42	5.32	4.96	6.05	5.68	5.32	5.37	4.94	6.26	7.24	4.66	5.26	5.68
TOM1L2	6.26	6.08	6.5	5.99	6.28	6.2	5.96	5.57	6.2	6.03	5.73	5.82	6.3	5.64	6.12	5.79	5.29	6.82	5.99	5.93	5.83	5.58	6.07	5.17	6.66	5.24	6.2	6.14	6.28	6.18	5.98	5.44	5.92	5.85	5.98	6.59	6.28	5.32	5.85	5.27	6.41	5.66
ARL3	4.95	4.68	4.895	4.715	4.73	4.71	4.815	5.265	5.315	4.905	4.92	4.575	4.78	4.965	4.66	4.755	4.93	5.35	5.015	4.875	4.88	5.22	4.685	5.885	5.2	5.22	4.885	5.005	4.645	4.86	4.55	5.06	5.285	5.315	4.55	4.845	4.68	4.87	4.91	5.05	5	5.3
DHX38	5.67	4.12	5.25	5.17	4.99	5.29	4.86	4.83	5.29	5	5.16	4.69	4.99	5.48	5.39	5.1	4.19	5.44	6.48	4.97	4.69	5.53	6.35	4.2	5.22	5.14	6.07	5.11	5.14	5.42	4.73	4.46	4.11	4.74	4.73	5.44	4.81	5.33	5.48	5.34	5.42	5.46
SYT7	5.85	5.59	5.59	5.38	4.98	5.33	5.19	5.44	5.45	5.64	5.44	5.5	4.5	5.36	5.12	5.39	5.83	5.57	6.14	6.07	6.07	5.89	5.95	6.4	6.2	5.56	6.22	5.66	5.7	5.49	6.02	6.5	5.63	5.82	6.02	5.23	5.35	5.83	5.8	5.84	5.44	5.43
CTAG1A	10.5	10.51	10.8	11.1	11.04	10.68	10.16	9.96	10.39	10.19	10.17	10.43	10.79	10.8	11.16	10.22	10.03	9.96	9.57	10.73	9.77	10.7	11.01	10.07	10.81	10.42	9.84	10.72	9.47	10.93	10.35	10.22	9.48	9.83	10.35	10.45	10.97	11.66	11.63	10.37	10.6	9.89
PSTPIP1	3.18	3.31	3.21	3.3	3.17	2.85	3.69	3.84	3.21	3.13	4.17	4.02	3.32	2.98	3.6	3.57	3.98	3.16	5.38	3.41	3.42	3.65	4.6	5.2	3.64	4.19	3.95	3.41	3.77	3.39	4.15	4.33	4.24	4.19	4.15	5.17	4.94	4.49	4.74	4.07	3.84	4.42
B4GALT3	7.24	6.78	7.1	6.8	7.13	6.91	6.79	6.7	6.73	6.88	6.32	6.33	6.58	6.53	6.3	6.1	6.12	7.33	6.33	6.82	6.3	6.31	6.87	6.47	6.84	6.45	7.01	6.98	6.29	7.19	6.37	5.86	6.56	6.47	6.37	6.49	7.29	6.28	6.55	6.83	7.13	7.25
HR	6.49	6.52	6.25	7.44	7.08	6.5	6.96	6.7	6.94	6.55	6.67	6.75	6.76	6.61	6.97	6.46	6.33	6.91	6.24	6.73	6.58	6.34	6.91	5.77	6.25	6.11	6.77	7.05	6.28	6.55	7.07	5.49	6.41	6.11	7.07	6.97	6.72	6.37	6.95	6.46	6.34	7.17
INVS	5.67	5.59	5.76	5.32	5.46	5.42	4.96	5.21	5.12	4.9	5.41	5.31	5.91	5.18	5.79	5.23	4.65	5.44	4.77	5.26	5.18	5.22	5.18	5.06	6.09	5.49	4.97	5.3	6.01	5.7	5.33	5.43	5.63	5.34	5.33	5.37	5.64	5.08	4.51	5.13	5.32	5.1
VSNL1	4.22	4.32	4.09	4.1	4.14	4.4	4.01	4.37	4.18	4.1	4.2	4.2	4.17	4.12	3.85	3.98	4.66	4.61	4.56	3.91	4.57	4.71	4.69	4.91	4.4	4.61	4.49	4.44	4.77	4.2	4.25	4.72	4.78	5.41	4.25	5.19	4.62	4.45	4.32	4.55	4.36	5.06
GPR34	9.28	9.14	9.78	9.01	9.99	9.43	9.74	9.49	9.41	9.59	9.11	8.61	9.17	8.75	9.34	10.08	9.13	10.12	9.35	9.39	8.91	9.24	8.73	8.72	9	8.91	8.78	9.06	8.83	9.32	8.4	8.06	8.06	8.12	8.4	8.2	8.82	8.63	8.26	9.63	9	9
SDCCAG8	5.08	5.05	5.03	4.8	5.18	5.25	5.25	4.95	4.75	5.16	5.29	5.14	4.69	4.85	4.86	4.84	5.49	5.24	4.58	5.04	5.62	5.14	5.4	5.59	5.2	5.08	5.23	4.99	5.48	4.78	5.08	5.78	5.28	5.11	5.08	5.12	4.9	5.22	5.38	5.68	5.46	5.16
CWC27	4.56	4.62	4.96	5	4.58	4.81	4.8	4.89	4.57	4.56	5.24	5.26	4.91	5.25	4.91	4.76	4.78	5.09	4.86	5.2	5.16	5.17	5.01	5.6	5.65	5.38	5.19	4.94	5.31	4.74	5.11	5.81	4.88	5.24	5.11	5.6	4.68	5.39	5.4	5.39	4.96	5.42
TSHZ1	4.42	4.02	4.06	4.53	3.92	4.53	4.33	4.69	4.03	4.17	3.83	3.86	3.78	3.56	4.19	4.11	4.28	4.42	4.54	4.12	4.1	3.83	4.18	4.55	4.11	4.57	4.33	3.59	4.76	3.95	4.16	4.31	4.43	4.01	4.16	4.03	3.9	3.82	3.92	3.73	3.77	4.36
DNPH1	2.36	3.04	3.1	2.5	2.2	2.71	3.66	3.32	2.4	2.36	3.37	2.53	2.77	2.26	2.35	2.47	4.46	2.04	3.55	2.34	3.48	2.48	2.27	3.04	2.4	3.11	3.76	2.52	2.44	2.13	2.25	2.37	2.89	2.78	2.25	2.81	2.53	2.7	2.79	2.37	2.08	2.86
DCX	6.42	6.37	6.72	6.58	5.78	6.67	7.34	7.31	6.96	6.38	6.85	6.42	6.02	6.68	6	6.94	6.88	6.63	6.58	7.08	6.46	6.09	6.31	6.63	5.81	6.81	6.15	6.71	7.78	6.6	6.71	6.94	6.09	6.49	6.71	6.61	6.57	6.68	6.56	6.7	6.78	6.02
TAF2	3.06	3.42	3.13	3.15	2.74	3.07	2.95	3.28	3.09	3.36	3.51	3.15	3.09	3.22	3.13	2.99	3.27	3.27	3.48	3.33	3.31	3.24	3.2	4.14	3.14	3.16	3.06	3.19	3.57	3.21	3.06	3.92	3.34	4.07	3.06	3.71	3.24	3.69	3.22	3.32	3.25	3.47
CYB561D2	2.87	3.18	6.04	3.18	5.37	4.33	4.63	5.38	3.47	3.23	4.32	3.07	3.13	4.2	4.19	4.54	4.68	3.53	4.71	3.42	4.95	4.13	6.05	4.15	3.15	4.26	5.14	4.05	3.46	2.96	3.74	3.65	3.91	3.66	3.74	3.74	2.95	3.81	4.62	3.56	3.08	3.73
NPRL2	5.69	5.85	5.62	6.05	7.11	4.93	5.76	5.83	5.2	6.52	5.33	5.33	5.95	5.94	5.42	5.86	5.71	6.75	5.72	5.46	6.07	6.89	6.02	4.7	5.32	5.35	5.7	5.85	5.85	5.55	5.82	6.08	5.79	6.01	5.82	6.1	5.97	7.08	6.37	5.38	6.37	6.93
HAP1	4.93	4.75	5.05	5.05	4.96	5.37	5.27	5.1	5.33	5.15	5.73	5.25	5.07	5.19	5.14	4.66	5.07	5.33	5.36	4.95	5.51	5.07	4.91	5.62	5.32	5.05	5.14	5.32	5.15	4.94	5.18	5.64	5.54	5.81	5.18	5.49	5.37	5.15	4.74	5.21	5.3	5.5
GRK6	2.71	3.05	2.86	2.54	3.03	2.73	2.79	2.62	2.53	2.8	2.99	2.94	2.56	2.83	2.6	2.71	3.2	2.78	2.87	3.03	3.36	3.27	2.69	3.24	3.02	3.09	3.89	2.99	2.93	2.74	2.43	2.99	3.23	3.24	2.43	3.01	2.86	3.28	3.12	2.88	2.98	2.95
LILRA4	3.83	4.04	4.01	3.53	3.75	3.75	3.84	4.01	3.95	3.83	4.15	4.11	3.61	4.03	3.8	3.95	3.8	3.99	3.96	4.35	4.18	4.14	3.81	4.93	3.92	4.04	4.32	3.78	4.27	3.98	3.97	4.34	4.61	4.86	3.97	3.9	3.68	4.06	4.03	4.12	3.89	4.21
FOXO3B	2.96	3.68	3.15	2.96	3.3	3.25	3.27	3.15	3.29	3.1	3.46	3.05	3.02	3.35	3.11	3.12	2.99	3.43	3.23	3.25	3.68	3.34	2.94	4.45	3.79	3.59	3.14	3.3	3.58	3.02	3.08	3.95	3.41	4.09	3.08	3.65	3.74	3.38	3.34	3.4	3.26	4.03
TRAPPC3	7	6.52	6.91	6.9	7.48	6.59	6.89	6.7	6.78	6.55	6.28	6.42	7.14	6.54	7.02	7.04	6.1	7.1	6.62	6.79	6.84	6.4	6.44	6.77	6.34	6.61	6.47	6.83	6.18	6.81	6.72	6.13	5.98	6.47	6.72	6.44	6.81	6.64	6.25	6.85	6.99	6.53
PPIE	6.87	7.31	6.92	7.21	6.82	7.23	7.55	7.57	7.83	6.89	6.6	7.23	6.98	7.27	6.79	7.67	7.19	7.19	7.39	6.92	7.52	8.23	6	6.84	6.96	6.69	7.94	6.78	7.21	6.88	6.72	6.81	6.97	7.13	6.72	6.73	6.13	7.33	6.92	6.69	6.7	7.54
NOL3	3.1	3.06	3.32	3.38	3.2	3.63	3.25	3.35	3.27	3.7	2.95	3.77	3.04	3.31	3.22	3.11	3.79	3.37	3.79	3.5	3.14	3.43	3.47	4.64	3.96	3.53	3.43	3.05	3.93	3.3	3.53	3.69	3.42	3.77	3.53	3.75	3.16	3.87	3.69	3.45	3.15	3.89
BUB1	6.08	4.75	6.12	6.9	7.71	5.8	4.28	6.18	4.67	5.84	6.67	6.05	7.42	6.71	8.35	7.4	5.69	5.97	6.24	5.87	5.72	6.61	6.29	5.73	4.8	6.58	6.08	5.2	5.38	7	5.63	5.4	6.89	6.64	5.63	5.14	6.45	7.1	6.94	6.05	4.34	6.15
CCL5	6.16	5.12	6.46	5.66	6.13	5.83	6.71	5.8	5.09	5.6	5.35	5	5.93	5.97	5.63	6.08	4.83	6.27	5.17	6.56	5.68	5.17	5.35	6.24	5.72	5.28	7.19	5.28	4.53	6.04	4.43	4.42	4.32	4.64	4.43	5.16	4.53	4.43	4.2	4.91	3.97	4.27
SNX2	5.07	4.52	4.83	4.62	4.58	5.07	4.91	4.88	4.94	4.69	4.79	5	4.74	5.07	4.81	4.74	4.62	5.13	5.18	4.92	5.92	5.32	4.8	5.71	5.35	5.48	5.12	5.19	5.14	4.8	5.04	5.7	5.68	6.04	5.04	5.46	4.94	5.4	4.85	5	5.18	5.11
CLCA2	7.23	6.38	7.3	6.91	6.89	6.92	6.86	6.86	6.55	7.03	6.89	6.63	6.57	6.4	6.61	6.37	6.06	7.58	6.8	7.15	5.86	6.3	6.5	5.7	6.53	6.35	6.31	6.97	6.77	7.03	6.65	5.89	6.01	6.58	6.65	6.52	6.87	6.39	6.23	6.4	6.53	6.15
ING1	3.356666667	3.313333333	3.206666667	3.44	2.943333333	3.116666667	3.556666667	3.203333333	3.356666667	3.276666667	3.49	3.46	3.226666667	3.296666667	3.163333333	3.403333333	3.393333333	3.553333333	3.623333333	3.273333333	3.456666667	3.146666667	3.253333333	3.963333333	3.206666667	3.2	3.256666667	3.36	3.013333333	3.426666667	3.316666667	3.133333333	3.14	3.316666667	3.316666667	3.27	3.573333333	3.136666667	3.35	3.336666667	3.316666667	3.563333333
UBL3	4.04	4.115	3.52	4.335	3.53	3.865	4.065	3.6	3.955	4.075	4.22	3.715	3.765	3.985	3.83	4.125	3.875	4.04	3.255	3.855	3.275	3.815	3.74	3.87	3.49	3.625	3.395	3.63	4.215	3.65	4.065	4.015	3.975	3.96	4.065	4.075	4.075	3.445	2.98	4.045	3.86	3.19
KCNAB2	5.105	4.65	4.47	4.635	4.34	4.81	4.81	4.665	4.78	5.285	5.015	4.745	4.245	4.765	4.445	4.745	5.14	4.74	4.86	4.89	5.26	4.9	4.65	5.22	4.575	4.835	4.86	4.965	5.26	4.275	5.21	5.16	4.87	4.975	5.21	4.775	4.585	4.65	4.81	4.915	4.625	4.82
H2AFY	4.39	4.52	4.58	4.13	3.9	3.82	4.46	4.46	3.73	4.24	4.23	4.04	4.12	4.31	3.68	4.36	4.7	4.25	4.68	4.09	4.43	4.39	4.34	4.15	4	4.45	4.33	4.21	4.79	4.15	4.18	5.12	4.21	4.18	4.18	3.52	4.09	4.55	4.49	3.9	4.18	4.06
BANF1	6.34	6.04	6.23	5.86	6.71	6.11	5.75	6.31	6.09	6.52	6.25	6.4	6.59	6.53	6.48	6.44	5.59	6.54	6.27	6.3	6.01	6.25	6.56	6.4	5.99	6.31	6.11	6.19	6.06	6.51	6.83	6.54	5.84	6.47	6.83	6.6	6.61	6.18	7.04	6.83	7.12	6.74
NDUFB10	8.7	9.01	8.7	9.29	8.93	9.07	8.94	8.64	9.05	9.02	8.82	8.73	8.95	8.74	8.91	8.64	8.91	8.92	8.83	8.96	8.24	8.37	8.65	8.03	8.86	8.61	8.59	8.87	7.87	8.99	8.65	8.3	7.87	8.29	8.65	8.34	8.89	8.05	8.56	8.37	8.71	8.58
NAB1	10.44	9.31	10.01	10.08	10.72	9.69	9.19	9.2	9.3	9.36	9.25	9.38	9.71	10.21	10.09	9.1	9.22	10.12	8.99	9.4	9.23	9.7	9.74	9.6	9.66	9.33	9.13	9.19	9.06	10.11	9.73	10.02	9.79	9.94	9.73	9.46	9.97	9.64	9.63	9.5	9.31	9.53
CLIP1	6.42	5.78	6.51	6.34	6.57	6.72	6.16	6.24	6.25	6.28	6.24	6.4	6.9	6.62	6.58	6.32	6.17	6.61	6.69	6.43	5.91	6.65	6.9	5.92	6.44	6.46	5.93	7.13	6.47	6.65	6.31	6.42	6.21	5.85	6.31	6.05	6.64	6.38	6.37	6.49	6.68	5.88
SLC11A2	6.35	6.08	6.22	6.36	7.28	5.25	5.82	6.26	7	6.15	6.66	6.3	7.12	7.44	7.52	6.36	4.97	5.04	5.58	6.38	6.78	6.01	6.32	6.16	5.79	5.07	5.49	6.4	5.68	6.08	7.47	5.91	6.85	6.08	7.47	6.14	7.56	5.81	6.85	5.82	6.47	6.24
ALYREF	4.67	4.71	4.91	4.61	4.61	5.17	4.79	5.06	4.66	5	5.44	5.21	4.71	4.71	4.59	4.73	4.83	5.2	5.87	5.12	5.48	5.64	5.1	5.85	5.63	5.49	5.76	4.76	5.35	4.86	5.22	5.13	5.1	5.93	5.22	5.62	4.74	5.65	5.35	5.46	5.17	5.42
SARDH	4.95	5.615	4.86	4.815	5.09	4.695	5.205	5.195	6.135	5.21	4.77	4.445	5.965	4.97	4.82	5.38	5.31	5.235	5.125	4.865	5.76	5.315	4.92	5.725	5.39	5.32	6.135	5.485	5.45	4.76	4.83	5.015	7.3	5.025	4.83	5.25	4.74	5.3	5.03	5.34	4.64	6.065
AMACR	5.79	7	5.21	5.17	5.57	5.31	5.4	5.48	5.81	5.41	5.67	5.56	5.06	4.84	5.13	5.15	5.11	5.47	4.8	5.39	5.43	4.88	5.74	5.73	6.27	5.37	5.82	5.76	5.49	5.57	5.6	5.72	5.36	5.46	5.6	5.76	6.03	6.02	5.78	5.94	6.3	5.79
SLC4A7	5.65	4.855	5.76	5.22	5.01	5.03	5.25	5.235	5.21	5.29	4.955	5.08	4.805	4.95	4.7	4.665	5.17	5.62	5.335	5.67	5.075	5.095	5.26	5.255	5.02	4.9	5.18	5.355	4.965	5.29	5.13	5.31	4.63	5.435	5.13	5.275	4.735	4.63	4.545	5.08	5.155	4.725
SLC12A4	6.51	5.86	5.89	5.92	6.47	5.87	5.51	6.3	5.32	6.44	5.76	5.9	6.47	6.51	7.13	7.1	6.24	5.51	7.25	5.24	6.22	6.73	6.09	6.16	5.73	5.55	5.48	5.76	6.53	6.07	5.79	6.95	6.28	6.57	5.79	6.11	6.31	6.75	6.93	6.86	6.32	6.8
SRSF10	10.19	9.7	9.98	9.72	10.31	9.95	9.71	9.36	9.75	9.88	9.19	9.4	10.13	8.67	8.8	9.35	9.18	9.76	8.57	9.8	8.79	8.92	9.05	8.57	9.85	9.67	8.1	9.62	9.07	10.21	8.92	8.46	7.88	7.98	8.92	8.15	9.44	8.23	8.1	9.63	9.78	9.18
BUB3	8.91	9.12	9.2	9.1	9.19	9.1	9.69	9.23	9.12	9.19	8.85	8.89	8.44	8.99	8.61	8.86	9.18	9.22	8.87	9.01	8.82	9.02	9.06	9.11	9.18	9.17	8.9	9.14	8.91	9.01	8.51	8.31	8.79	8.82	8.51	8.85	8.69	8.92	8.48	8.9	8.93	9.06
AOC4P	7.47	6.34	7.39	6.94	6.83	6.22	6.79	6.68	6.44	7.01	7.26	6.78	6.66	6.81	6.55	6.44	6.66	7.05	6.16	6.98	5.69	6.43	6.93	6.16	7.58	6.38	5.98	6.72	6.3	7.22	6.8	5.93	6.3	6.77	6.8	6.49	6.83	5.94	6.83	7.06	6.43	6.43
ORC4	5.04	4.65	4.3	4.55	4.36	4.51	5.25	4.54	4.81	4.8	4.1	5.04	4.6	4.78	4.52	4.71	5.53	4.9	4.75	4.31	5.43	4.49	4.83	3.91	3.71	5.24	4.45	4.73	4.91	4.46	4.46	4.8	5.33	4.14	4.46	4.01	3.89	5.17	4.88	4.95	4.37	4.81
EIF4E2	5.04	4.63	5.03	5.11	4.75	5.28	5.32	4.97	5.58	4.98	5.16	5.11	5.19	5.04	5.16	4.82	4.51	4.65	4.72	5.14	5.31	4.79	5.16	4.86	5.69	4.8	4.47	4.93	4.95	4.93	5.13	5.24	4.98	4.51	5.13	5.03	4.86	5.03	5.14	4.74	4.81	5.21
PLPP2	2.6	3.07	2.52	3.25	4.1	3.51	2.85	2.82	3.06	2.55	3	2.47	2.62	2.54	2.35	2.86	3.11	2.7	2.72	2.68	2.63	2.9	2.98	3.22	2.48	2.73	2.93	2.65	2.95	2.74	2.65	2.73	3.36	3.14	2.65	3.23	2.5	3.78	4.06	2.78	2.84	3.19
SETD2	3.21	3.97	4.94	3.91	4.2	3.87	4.99	4.37	4.17	3.87	3.74	3.47	3.96	4.14	3.86	3.6	5.05	3.61	4.86	3.51	4.11	4.29	3.7	4.34	3.89	4.25	4.64	4.09	4.52	3.58	3.46	4.15	4.79	4.09	3.46	4.08	2.97	4.14	3.92	3.35	4	4.02
SLC16A7	7.82	7.35	7.72	7.34	7.35	7.87	7.86	7.48	7.85	7.93	7.42	7.71	7.46	7.49	7.11	8.24	7.9	7.99	8.36	7.86	8.01	7.75	7.77	7.85	7.81	7.8	7.7	7.6	8.1	7.79	7.28	7.56	7.31	7.8	7.28	7.32	7.13	7.72	7.24	7.69	7.73	7.65
IDS	4.64	4.65	5.12	4.82	5.18	5.04	5.05	5.37	5	5.19	5.28	4.84	4.9	5.32	5.22	4.97	5.51	5.05	4.91	5.06	5.86	5.59	5.12	5.74	5.83	5.29	5.84	5.05	5.6	4.72	5.8	5.97	5.84	5.67	5.8	5.47	5.39	5.58	5.37	5.36	4.97	5.56
R3HCC1L	3.14	3.22	2.97	2.83	2.99	3.51	2.9	3.27	3.12	3.29	3.23	3.05	2.6	3.2	3.05	3	3.45	3.09	3.37	3.15	3.54	3.22	3.37	4.68	3.34	3.36	3.94	3.24	3.41	2.97	3.4	4.17	3.66	4.22	3.4	4.37	3.44	3.69	3.78	3.52	3.49	3.88
NDUFA9	6.88	7.57	7.23	7	7.8	7.49	7.89	7.19	7.6	7.26	6.97	6.38	7.02	7.03	7.18	7.84	7.19	7.07	6.65	7.6	6.5	6.71	6.41	6.88	6.76	5.9	7.27	6.99	6.54	7.01	5.72	5.88	5.51	5.24	5.72	5.85	6.16	5.81	5.54	6.77	6.32	6.45
TLR5	9.03	8.52	8.5	8.76	9.03	8.13	8.23	8.08	8.22	8.51	7.92	8.24	8.79	8.53	8.84	7.94	7.34	8.32	8.05	8.19	8.02	8.62	8.22	8.52	8.17	8.02	8.2	8.54	7.96	8.82	8.11	8.31	7.96	8.75	8.11	7.96	8.81	7.85	7.64	8.88	8.61	8.04
LTBP4	4.35	4.54	4.03	4.08	3.42	4.26	3.61	3.93	3.88	3.86	3.92	4.52	3.72	3.87	3.98	3.86	3.97	4.14	3.55	4.12	4.16	4.3	4.38	3.58	3.44	3.74	4.83	4.08	4.15	3.87	3.99	4.1	4.06	4.13	3.99	3.99	3.76	3.96	4.04	4.05	3.98	3.64
KCNQ1	6.22	6.73	5.78	6.58	6.68	6.95	6.92	6.87	6.45	6.77	6.62	6.1	6.06	5.6	6.94	6.97	6.41	6.8	6.33	6.58	7.34	7.12	6.39	6.45	6.63	6.62	6.85	6.04	7.04	6.93	6.56	6.35	6.2	6.12	6.56	6.64	5.94	7.04	6.38	7.05	6.1	6.39
DIAPH1	5.51	5.57	6.03	5.14	5.53	5.8	5.41	5.94	5.53	5.8	5.95	5.37	5.08	5.83	5.68	5.57	5.5	6.13	6.31	5.92	6.19	5.44	5.68	6.44	6.56	6.29	5.83	5.9	5.7	5.1	6.26	6.66	5.9	6.34	6.26	6.11	6.22	5.83	5.85	6.55	6.34	6.16
SVIL	7.345	7.5	7.73	8.08	8.28	7.81	7.14	7.39	7.525	7.705	7.83	7.78	7.49	7.89	7.5	7.5	7.78	8.07	7.965	7.645	7.71	8.075	7.585	8.38	7.945	7.825	7.985	7.705	7.7	7.735	8.105	8.23	8.09	8.375	8.105	7.69	8.045	7.995	7.825	7.755	7.65	8.165
EPAS1	5.885	5.84	6.275	5.73	5.875	6.035	5.95	6.45	5.915	5.8	6.64	6.23	5.91	6.33	6.4	5.49	6.245	6.265	6.11	6.165	6.345	5.945	5.75	6.525	6.33	6.155	6.135	6.12	6.255	5.885	5.905	6.57	6.14	6.315	5.905	6.145	6.39	6.315	6.52	6.275	6.515	6.345
VAMP4	4.78	5.16	4.69	4.98	4.81	4.89	5.06	5.35	5.28	5.11	5.21	4.76	5.5	4.73	4.62	5.12	5.01	5.03	5.61	4.86	5.25	5.02	4.96	5.43	5.77	5.4	5.07	5.04	5.03	5.03	5.33	5.87	5.44	6.05	5.33	4.9	4.9	4.72	4.42	4.99	4.52	5.31
LINC00599	4.95	4.69	5.18	5.18	5.05	5.08	5	4.63	5.2	5.39	5.41	4.98	4.83	4.74	4.92	4.63	4.58	5.25	5.07	5.1	5.36	4.94	5.02	5.24	5.41	5.4	5.02	4.87	5.14	5	4.84	5.5	4.87	5.06	4.84	5.19	5	5.07	5.08	5.3	5.16	5.39
AJAP1	10.39	10.78	10.75	10.73	11.05	10.35	10.74	10.71	10.66	10.82	10.78	10.66	11.01	10.86	10.93	10.72	10.55	10.58	10.69	10.81	10.4	10.71	10.47	10.18	10.94	10.54	10.51	10.68	10.64	10.86	10.58	10.36	10.21	10.25	10.58	10.5	10.83	10.42	10.51	10.29	10.27	10.52
CLCN4	5.43	3.88	4.36	4.4	5.03	4.43	4.27	4.55	4.61	4.48	4.62	4.59	4.41	5.01	5.33	4.3	4.6	5.07	5.45	4.29	4.07	4.64	4.95	5.44	4.56	4.2	4.77	4.09	4.81	4.34	4.57	4.76	5.39	5.35	4.57	5.37	5.33	4.83	4.64	5.01	5.39	5.06
ZNF555	7.58	7.91	8.19	7.09	8.17	9.13	8.82	7.33	8.12	7.93	5.7	7.96	7.77	6.94	6.44	8.15	8.95	7.63	9.34	8.09	8.17	6.49	7.77	7.3	6.86	7.16	8.07	7.77	6.8	7.28	6.59	8.52	7.03	6.95	6.59	5.97	6.29	7.88	6.5	6.69	7.07	6.82
SLC25A4	8.99	8.62	9.25	9	9.93	8.59	8.11	8.56	8.66	8.96	8.67	8.36	8.82	9.02	9.02	8.41	8.09	8.96	8.48	8.97	8.11	8.83	8.98	8.71	8.86	8.31	8.52	8.72	8.34	9.16	8.75	8.19	8.56	9.18	8.75	8.92	9.22	8.57	8.83	8.92	8.85	8.75
IGHMBP2	6.86	6.34	6.58	6.34	6.49	6.59	5.92	6.04	6.51	5.96	6.72	6.07	6.41	6.11	6.17	6.44	6.34	6.7	6.34	5.94	6.23	6.67	6.26	6.36	6.75	5.98	6.53	6.75	6.68	6.53	7.43	7.7	8.41	7.7	7.43	6.53	7.44	6.18	7.28	7.66	7.11	8.02
ZNF804A	3.58	4.26	3.88	4.28	3.97	3.91	3.96	4.08	4.21	4.19	4.17	4.19	4	4.35	4.21	4.12	4.23	4.27	4.41	3.74	4.86	4.49	4.44	5.18	4.2	4.77	4.33	4.12	5.19	3.87	4.31	4.66	5.63	4.97	4.31	4.94	3.94	4.94	4.92	4.15	4.56	4.58
FAM105A	5.6	5.23	6.25	5.38	5.37	5.83	5.72	5.61	5.51	5.66	6.02	5.67	5.49	5.53	5.53	5.58	5.21	5.7	5.41	5.93	5.83	5.65	5.78	6.33	5.73	5.32	5.62	5.73	6.08	5.48	5.89	6.19	5.99	5.61	5.89	5.73	5.67	5.85	5.82	5.88	5.94	5.49
FAM89B	7.44	6.6	7.66	6.71	7.16	6.91	7.59	6.8	6.83	6.74	6.86	6.97	8.14	7.19	6.83	7.21	6.5	7.33	5.99	7.84	6.95	6.46	7.1	6.3	6.93	5.96	7.36	7.55	6.6	7.01	6.58	5.47	5.19	4.82	6.58	5.72	6.06	5.53	6.4	5.88	6.01	6.16
MRS2	2.58	2.25	2.36	2.68	2.3	2.73	2.56	2.28	2.51	2.8	2.72	2.42	2.51	2.56	2.41	2.37	2.46	2.61	2.52	2.31	2.78	3.07	2.24	2.6	2.67	2.41	2.52	2.6	2.6	2.43	2.79	2.56	3.15	3.03	2.79	2.66	2.38	2.94	2.3	2.46	2.7	2.91
TBCD	5.52	4.77	4.85	4.95	4.55	5.11	4.69	5.17	5.09	4.83	5.45	5.18	5.02	4.71	5.17	4.74	4.85	5.25	4.81	4.91	5.04	5.22	5.5	5.42	5.58	5	5.04	5.26	5.29	5.06	5.47	5.89	5.18	5.06	5.47	5.77	5.12	5.94	5.8	5.67	5.17	5.15
ARF1	5.13	4.95	5.13	5.07	4.93	4.88	5.08	4.78	5.29	5.01	5.19	5.03	5.13	5.22	5.01	5.08	5.05	5.15	5.2	4.97	5.29	5.36	5.03	5.45	5.72	5.19	4.85	4.99	5.53	5.29	4.74	5.61	5.64	5.43	4.74	5.06	4.99	5.25	5.2	5.33	5.31	5.5
TSPAN6	6.6	6.83	6.48	7.39	6.78	6.83	6.95	6.97	6.07	6.89	6.79	7.14	6.98	6.62	7.35	7.28	7.6	6.69	7.81	6.74	6.83	7.62	7.06	6.45	6.79	6.64	6.88	6.51	7.57	6.99	6.46	6.86	6.67	7.33	6.46	7.09	6.27	7.07	7.45	7.84	6.57	7.49
CSE1L	6.56	6.98	7.2	6.16	6.05	5.97	6.49	6.65	6.23	6.99	7.17	6.75	6.57	6	6.62	7.09	7.28	7.15	7.85	6.82	7.33	7.02	7.25	7.31	7.05	7	7.81	7.41	7.66	6.68	7.66	7.08	7.06	7.16	7.66	6.77	7.19	6.88	6.42	7.16	7.01	7.32
PKP3	3.6	3.65	3.45	3.43	3.06	3.56	3.7	3.73	3.81	3.4	4.25	3.65	3.33	3.82	3.47	3.34	3.54	3.89	3.54	3.62	4.29	3.7	3.84	4.57	4.32	4.15	4.12	3.6	3.94	3.49	3.72	3.81	4	4.43	3.72	3.35	3.48	3.76	4.22	3.75	3.93	4.18
ODF2	3.97	3.68	4.12	4.11	3.51	3.86	4.11	4.62	3.71	4.11	3.97	4.13	3.85	3.95	3.52	4.17	4.06	4.13	4.62	4.21	4.18	3.48	4.02	3.66	4.32	4.64	4.13	3.83	5.14	3.94	4.23	4.18	4.64	4.88	4.23	4.77	4.26	3.84	4.01	4.1	4.73	3.63
RAN	7.53	7.85	7.97	6.52	7.01	7.71	7.96	7.65	7.87	7.34	6.45	7.21	7.03	6.59	6.15	6.82	6.93	7.9	6.96	7.71	7.18	5.43	6.98	7.45	8.1	6.8	6.65	6.89	6.94	7.62	5.9	5.32	5.24	6.1	5.9	6.17	5.07	6.5	6.35	6.96	6.57	6.5
MDFIC	8.76	9.06	8.62	8.88	9.44	8.96	10.14	9.24	9.21	8.94	8.59	8.83	9.43	8.87	9.23	9.58	9.34	8.63	9.07	8.85	8.4	9.08	8.38	8.2	8.99	9.02	9.02	8.77	8.62	9.01	8.38	8.27	8.7	8.94	8.38	8.63	8.51	8.67	8.92	8.55	8.87	8.97
CD84	4.41	4.22	4.61	4.23	3.44	3.99	3.64	4.08	3.35	3.88	3.53	3.82	3.65	3.69	3.62	3.87	4.23	4.7	3.14	3.8	3.77	3.65	4.52	4.1	4	4.17	3.45	3.64	3.48	4.24	3.58	3.4	3.97	2.41	3.58	3.01	4.13	3.08	4.1	3.61	3.95	3.43
TSPAN4	6.03	5.25	5.89	5.41	5.94	5.84	5.85	5.98	6.03	6.19	5.94	5.89	5.44	6.17	5.54	5.89	5.59	6.22	6.18	5.69	5.97	6.56	6.17	6.61	6.36	6.21	6.08	5.99	6.48	5.65	6.6	6.86	6.47	6.42	6.6	7.09	6.77	6.12	6.12	6.58	6.19	6.71
RRN3P1	5.55	5.39	5.35	5.27	5.32	5.65	4.89	5.63	5.24	6.11	5.2	5.66	5.46	5.35	5.98	5.4	5.97	4.37	6.11	5.56	6.13	6.26	5.52	5.84	6.01	5.99	5.57	5.92	4.91	5.25	6.01	5.1	6.25	6.18	6.01	5.63	6.43	6.42	5.51	6.16	5.45	5.02
PNPLA2	5.63	5.2	5.42	5.14	5.63	5.66	5.38	5.49	5.47	5.43	5.82	5.63	4.96	5.67	5.21	5.22	5.64	6.01	6.04	5.35	5.77	5.94	5.74	6.31	5.59	5.96	5.66	5.62	5.64	5.73	5.6	6.01	6.67	6	5.6	5.79	5.56	6.09	5.53	5.8	5.52	5.79
EXOC3	4.76	4.66	4.63	4.42	4.77	4.51	4.76	4.39	4.22	4.73	4.74	4.51	4.19	5.03	4.59	4.75	5.26	4.96	5.91	4.9	5.32	5.56	5.04	6.06	5.23	4.93	5.08	4.9	4.5	4.72	5.24	6.14	5.44	6.41	5.24	5.27	4.98	5.71	5.46	4.97	5.38	5.48
CREB3L1	8.3	8.08	8.16	7.99	8.13	8.35	8.14	7.97	8.06	7.97	7.74	8.1	7.4	7.73	7.96	7.62	8.27	8.14	8.27	7.63	8.31	7.94	8.06	9.07	8.03	8.42	7.9	7.98	7.63	8.14	7.85	8.36	7.9	8.16	7.85	8.18	7.65	7.94	8.18	8.3	8.06	7.91
ASB1	2.7	2.87	2.79	2.95	3.18	3.06	2.73	3.02	3.01	3	3.25	2.98	2.76	3	2.7	2.75	3.76	3.05	3.55	2.8	3.45	3.27	2.77	3.97	4.19	3.21	3.62	2.95	3.16	3.3	3.01	3.44	3.48	3.76	3.01	2.79	2.88	3.43	3.26	3.07	2.93	2.88
MZF1	4.44	4.17	5.19	4.36	4.29	4.63	4.8	4.47	4.63	4.45	5.25	4.85	4.42	4.5	4.45	4.45	4.98	5.1	4.85	4.69	4.83	4.67	4	5.34	4.95	4.95	4.94	4.51	4.54	4.74	4.35	4.74	5.21	4.99	4.35	4.5	4.33	4.95	4.93	4.82	4.63	4.73
SRSF7	5.5	5.58	4.78	5.05	5.16	4.88	4.82	4.97	5.19	4.93	4.18	3.96	5.55	4.77	4.84	4.98	4.62	5.11	4.26	5.01	4.39	4.82	4.88	4.37	5.1	4.89	4.92	4.78	5.13	5.01	5.12	3.91	4.34	4.27	5.12	4.58	5.07	5.15	5.28	5.22	4.83	4.53
MAF	4.92	4.53	4.81	4.51	4.46	4.84	5	4.95	4.56	4.54	4.9	5.05	4.52	4.87	4.69	4.88	4.94	4.77	4.97	5.02	5.49	4.86	4.99	5.47	4.92	5.01	5.17	4.83	4.93	4.89	5.26	5.77	5.1	5.27	5.26	5.22	4.7	4.86	5.27	5.15	4.62	4.95
SLIT2	7.49	7.65	8.59	7.98	7.77	7.76	7.68	7.41	7.76	8.11	8.65	7.58	7.53	8.09	8.23	7.8	7.52	7.95	7.06	7.69	7.23	7.62	7.58	7.46	7.71	7.8	7.48	7.61	7.55	8.02	7.88	7.17	7.86	7.78	7.88	7.74	8.28	7.74	7.74	7.44	7.36	7.76
SAP30	3.43	3.67	3.63	3.67	3.9	2.82	3.61	3.98	3.93	3.82	5.86	3.9	3.68	4.75	4.53	3.77	3.98	3.31	4.55	4.7	3.71	4.27	4.23	5.74	4.2	3.82	4.21	4.48	4.66	4.05	5.76	4.76	6.38	5.59	5.76	5.45	5.38	4.74	4.15	3.22	4.18	4.26
MED1	7.37	8.57	7.2	7.48	7.19	6.73	7.82	7.04	7.32	7.92	6.56	7.76	7.86	6.33	6.42	7.66	7.44	7.26	7.22	6.95	7.45	6.01	6.24	6.29	6.73	6.3	7.3	7.03	7.35	7.36	4.43	4.13	5.56	5.43	4.43	5.47	6.34	4.41	4.91	4.77	5.37	6.68
GABBR2	7.61	8	7.39	7.46	7.66	7.44	7.94	8.16	7.94	8.1	7.85	8.12	8.29	8.15	8.15	8.27	7.57	7.22	8.17	7.87	8.12	7.36	7.29	8.12	7.9	7.49	8.29	8	8.15	7.56	7.86	8.14	8.01	7.59	7.86	8.25	7.46	7.94	7.77	7.66	8.17	7.84
RASSF9	5.86	6.04	5.74	6.4	6.64	5.92	6.56	6.55	6.54	6.57	6.18	6.15	6.36	6.18	6.43	6.82	6.77	6.02	6.44	5.94	6.44	5.74	5.92	6.54	6.37	6.47	6.82	6.33	6.12	6.27	6.58	5.75	6.43	6.4	6.58	6.27	6.35	6.27	6.79	6.34	6.65	6.86
SP100	6.92	6.35	7.38	7.28	6.9	6.95	6.43	6.59	6.29	6.56	6.57	6.19	6.67	7.04	6.78	6.12	5.34	7	6.6	7.04	6.31	6.58	6.69	6.27	6.49	5.46	6.36	6.38	6.2	6.71	7.18	7.13	6.38	6.65	7.18	6.91	7.54	6.08	6.29	6.21	7.15	6.32
6-Mar	6.94	6.6	6.56	6.94	7.92	6.82	6.37	6.76	6.41	7.11	7.15	6.6	7.4	7.26	7.68	7.44	6.47	6.59	7.02	6.99	6.09	7.36	7.54	6.34	7.03	6.29	6.82	6.41	6.59	7.51	7.2	7.07	7.21	6.54	7.2	6.96	8	6.7	6.72	7.05	6.69	7.13
IFNGR1	2.12	2.13	2.13	2.28	2.34	2.46	2.42	2.35	2.21	2.43	2.4	2.19	2.17	2.09	2.05	2.4	2.42	2.48	2.93	2.6	2.45	2.22	2.74	2.12	2.21	2.18	2.97	2.25	2.81	2.23	2.33	2.77	2.75	2.64	2.33	3.05	1.99	2.36	2.32	2.48	2.28	2.09
COLQ	8.09	8.12	8.08	7.92	8.19	7.77	8.13	8.04	8.06	7.84	7.67	7.55	7.64	8.01	7.67	7.58	7.95	8.14	7.9	7.75	7.83	8.02	7.65	7.75	8.39	8.31	8.07	7.97	7.93	7.71	8.17	7.93	7.7	8.47	8.17	8.08	7.81	7.96	8.04	7.93	7.92	7.97
MTMR1	5.51	5	5.22	4.98	5.93	4.45	4.66	4.45	5.35	5.48	4.86	4.37	5.57	4.85	5.62	5.12	4.6	5.12	4.45	5.36	3.94	4.43	4.63	4.45	4.99	4.28	4.76	4.71	4.44	5.44	4.26	3.67	4.45	4.55	4.26	4.68	5.3	3.68	4.21	5.17	5.22	4.56
CACYBP	5.24	4.89	4.68	4.21	5.24	4.75	4.89	5.1	4.73	4.63	4.79	4.75	4.77	5.08	4.82	5.08	5.01	5.04	5.65	4.85	4.88	5.22	5.15	5.79	5.12	4.96	5.4	5.03	5.55	4.6	5.27	5.67	4.98	5.49	5.27	5.04	4.91	5.03	5.34	5.23	4.85	5.28
FCMR	3.89	4	3.95	3.34	3.67	4.65	3.93	3.97	4.02	3.85	3.76	4.2	3.65	3.89	3.83	3.77	4.12	4.14	4.07	3.37	4.51	4	3.91	4.61	4.55	4.38	4.73	3.81	4.65	4.98	4.18	4.42	4.3	4.54	4.18	4.51	3.97	4.29	4.92	4.25	4.38	4.3
SOAT2	7.26	6.5	7.16	7.31	7.15	7.19	7.98	7.03	7.21	7.28	7.9	7.35	6.98	6.62	6.94	7.19	7.32	7.55	7.67	7.7	7.91	7.76	6.88	6.78	7.48	7.15	7.62	7.34	7.48	7.93	6.74	7.61	8.04	6.83	6.74	7.51	6.96	7.43	7.06	7.11	7.46	7.64
DXO	6.01	5.37	5.62	5.57	5.66	5.61	5.53	5.58	5.69	5.56	5.79	5.6	5.61	5.95	5.65	5.61	5.78	5.52	6.11	5.97	6	5.92	5.83	6.19	6.11	6.22	5.92	5.98	6.01	5.86	5.77	6.28	5.92	5.94	5.77	5.78	5.55	6.26	6.02	6.07	5.89	5.76
CSPG5	5.05	5.22	5.05	5.28	5.02	4.66	6.09	5.61	4.93	5.11	6.18	5.31	5.03	5.74	5.16	4.96	5.62	5.74	5.47	6.2	5.93	5.79	5.14	6.41	5.67	5.21	6.69	5.21	5.81	4.98	5.34	6.24	5.78	5.79	5.34	6.03	5.05	5.75	5.32	5.07	5.05	5.59
RSF1	6.88	5.92	7.06	6.6	6.43	6.32	6.25	6.06	6.63	6.56	6.05	6.62	6.14	5.89	5.62	5.59	5.21	7.46	6.25	6.15	5.95	6.66	5.91	6.5	6.85	5.75	5.93	7.02	6.23	6.9	6.27	5.82	6.47	6.36	6.27	6.82	7.06	6.34	6.29	6.37	6.65	6.88
USP47	7	6.53	6.73	7	7.22	6.52	6.62	6.73	6.84	6.58	6.55	6.27	7.07	7.58	6.68	6.79	6.98	6.34	6.82	6.36	6.58	7.08	6.41	6.68	6.73	6.17	6.49	6.74	6.62	6.89	6.53	6.95	6.72	6.45	6.53	6.17	6.72	6.84	6.51	7.56	6.85	7.1
MPDU1	9.48	8.47	9.39	9.01	9.38	8.89	8.91	8.89	9.32	8.88	8.33	8.52	8.56	8.73	8.34	8.33	8.08	9.36	8.27	8.92	7.61	8.64	8.95	8.32	8.93	8.23	7.89	9.08	8.25	9.16	8.42	7.23	7.9	8.36	8.42	8.16	9.08	7.88	8.13	8.17	9.01	7.95
ADAMTS1	6.55	5.4	6.13	6.06	5.97	6.33	5.91	5.67	5.8	5.85	5.6	5.41	5.44	5.68	5	5.53	5.95	6.94	5.74	5.84	6.75	5.74	5.6	5.75	6.01	5.48	4.93	5.56	5.53	6.23	5.67	5.11	5.15	5.96	5.67	4.82	6.07	6.11	5.16	5.81	5.82	5.57
MSC	5.65	3.91	5.53	5.01	4.62	4.16	4.39	4.51	4.54	5.32	4.39	4.5	4.91	4.77	4.84	4.23	4.36	4.74	5.08	5	4.46	4.2	4.31	5.39	5.47	4.58	4.95	4.78	5.08	5.06	4.64	5.6	4.75	4.74	4.64	5.42	4.71	5.11	4.53	4.54	5.17	4.82
POLR3K	6.06	6.1	5.5	5.61	6.02	5.85	5.79	5.4	5.86	6.26	5.88	6.03	6.14	5.66	6.25	6.04	5.86	5.9	5.7	5.68	5.88	5.92	5.28	5.22	6.21	5.14	5.16	5.38	5.91	6.73	5.58	5.47	6.55	5.43	5.58	5.5	5.88	6.02	5.56	5.56	6.17	6.21
CHURC1	9.73	9.22	9.87	9.74	9.85	9.06	9.41	9.67	9.69	9.48	9.93	9.57	10.05	9.79	9.86	9.07	8.41	9.54	8.51	9.97	8.37	8.33	9.69	8.86	9.54	9.3	9.01	9.63	8.93	9.76	10	9.12	8.53	9.06	10	9.28	9.91	8.44	8.97	9.16	9.46	8.99
BOLA2	2.8	2.65	3.55	2.67	3.3	3.74	3.43	2.51	3.63	2.85	3.58	2.66	2.93	2.57	2.44	3.34	4	2.81	3.26	3.04	3.3	2.36	2.66	2.72	2.63	2.93	2.51	2.97	2.66	2.54	2.68	2.55	2.6	2.76	2.68	2.5	2.4	2.73	2.42	2.65	2.17	3.04
BNIP3L	8.28	7.18	9.99	8.02	8.85	7.71	9.89	8.09	6.99	8.08	7.8	7.34	8.74	8.2	7.27	8	7.97	9.43	8.27	9.5	8.1	6.67	8.05	8.52	8.06	6.56	9.15	8.58	7.11	8.95	6.59	6.09	6.24	5.39	6.59	6.98	5.64	6.22	5.47	5.39	6	6.65
MTFP1	10.16	9.2	9.8	9.68	9.89	9.23	8.86	8.68	9.48	9.39	9.06	9.06	9.54	9.66	9.46	8.78	8.26	9.31	8.6	9.55	8.84	8.64	9.09	8.65	9.27	8.81	8.95	9.32	8.3	10.29	9.13	8.04	8.5	9.02	9.13	8.91	9.6	8.48	8.81	9	9.1	8.43
HN1	5.255	5.315	5.745	5.625	5.41	5.425	5.995	5.785	5.195	5.415	5.775	5.34	5.2	5.025	5.06	4.875	4.59	5.99	5.295	5.755	5.335	5.33	5.74	4.665	5.4	5.55	5.88	5.07	5.65	5.45	5.525	4.825	5.255	5.91	5.525	4.995	4.95	5.485	5.135	5.295	5.545	5.545
MLLT10	7.12	6.07	6.68	6.31	6.88	5.37	5.59	5.82	5.55	6.9	6.55	6.5	6.39	6.27	6.58	6.01	5.93	6.95	6.08	6.89	6.11	6.38	6.11	6.62	6.82	6.39	5.99	6.01	6.13	6.66	5.82	6.46	6.27	6.14	5.82	5.97	6.61	6.28	6.25	5.91	6.58	6.49
NR1I2	2.21	2.36	2.15	2.12	2.34	2.29	2.12	1.84	2.26	2.19	2.17	1.9	2.24	2.26	1.9	2.17	2.18	2.4	2.24	2.31	2.22	2.07	2.38	3.48	2.55	2.37	1.88	2.34	2.61	2.01	2.59	2.16	2.15	2.52	2.59	2.2	2.4	2.19	2.1	2.44	2.43	2.13
EDA	5.04	4.99	5.33	4.89	4.94	5.42	5.05	4.94	4.97	5.2	5.54	5.16	4.86	5.24	4.97	4.64	5.36	5.37	5.38	4.93	5.57	5.66	5.43	5.64	5.74	6.04	6	4.84	5.34	5.38	5.3	5.43	5.46	5.28	5.3	5.96	5.12	5.71	5.66	5.47	5.06	5.36
APOO	9.25	9.84	9.27	9.53	10.05	9.45	9.82	9.83	9.75	9.72	9.59	9.75	9.79	9.86	9.76	9.43	9.55	9.02	9.45	9.55	9.2	9.54	9.36	9.25	9.54	9.55	9.68	9.61	9.42	9.59	9.87	9.6	10.04	9.62	9.87	9.95	10.13	9.81	9.81	9.22	9.56	9.9
DDX3X	4.52	4.73	4.92	4.5	5.16	4.45	5.19	4.72	4.55	5.13	4.65	4.61	4.62	5.27	4.97	4.58	5.34	4.95	5.31	4.75	5.07	5.36	5.14	5.92	5.12	4.28	5.38	4.96	4.98	4.61	4.95	4.88	4.78	5.33	4.95	4.78	4.85	5.54	4.97	5.05	4.83	4.56
DPM2	6.475	5.84	6.5	6.585	6.175	6.455	6.735	6.265	6.635	6.07	5.29	5.645	6.365	5.65	5.745	5.885	5.68	6.79	5.38	6.135	5.735	5.75	5.96	5.41	6.315	6.215	5.695	6.24	5.745	6.06	5.28	5.68	5.465	5.365	5.28	6.015	5.97	5.495	5.69	5.72	5.86	6.115
GLOD4	7.42	7.5	7.92	8.01	8.12	7.88	7.54	7.49	8.13	7.32	7.75	7.52	7.96	7.51	7.49	7.68	7.23	7.89	7.44	7.68	7.38	7.6	7.33	7.12	7.64	7.34	7.21	7.41	7.26	7.93	7.48	6.51	7.22	7.69	7.48	7.5	7.61	7.14	7.37	7.95	7.9	7.67
C14orf119	7.53	7.38	7.74	7.78	8.1	7.43	7.26	7.47	7.37	7.86	7.63	7.6	7.31	7.95	7.62	6.9	7.18	7.85	6.85	7.24	7.43	7.65	7.42	7.81	8.02	7.94	7.06	7.66	7.46	8.01	7.8	7.64	8.03	7.82	7.8	8.1	7.88	7.84	7.81	7.75	7.89	8.23
C19orf43	8.27	9.12	8.05	8.34	8.66	8.51	8.86	8.74	8.84	8.12	8.65	8.84	8.99	8.81	8.73	8.96	8.71	7.47	8.73	8.79	9.18	7.81	8.65	8.63	8.29	8.52	8.94	8.5	8.38	8.15	8.63	8.03	8.76	8.1	8.63	8.51	8.59	8.45	8.28	8.33	8.37	8.66
C12orf65	8.01	7.69	8.32	7.75	8.08	7.84	8.2	7.92	8.19	7.68	7.98	7.49	7.64	7.47	7.68	7.48	6.94	8.24	7	8	8.1	7	7.64	7.42	7.79	7.88	7.63	7.64	7.4	7.61	7.84	6.99	7.36	6.77	7.84	7.68	7.81	7.24	7.19	7.74	7.61	7.47
DTNBP1	6.72	6.09	6.83	6.42	6.27	6.21	6.43	5.97	6.17	6.01	6.15	6.71	6.27	6.39	5.83	6.01	7.04	6.56	5.62	6.07	7.03	5.65	6.45	6.21	5.55	6.36	4.47	6.25	6.1	6.75	6.18	7.72	6.76	7.14	6.18	6.62	6.01	7.39	6.63	6.81	6.14	6.68
ATP5H	5.83	4.93	5.48	5	4.91	5.1	4.82	4.48	4.63	4.92	4.49	4.52	4.63	4.69	4.61	4.59	4.1	5.78	4.69	4.96	5.09	5.04	4.83	4.61	4.73	5.03	4.62	4.87	4.75	5.03	4.84	4.38	5.15	4.9	4.84	4.93	5.28	4.82	4.66	5.18	5.33	4.82
KRT16	6.525	5.225	6.16	5.99	6.695	6.28	5.455	6.035	6	6.33	6.11	5.145	5.745	5.765	5.875	5.595	5.795	6.51	6.59	5.975	6.28	5.92	5.82	5.81	6.375	6.045	5.835	6.245	5.49	5.845	5.15	5.565	5.89	5.94	5.15	6.27	5.61	5.995	5.91	6.22	6.855	6.215
HNRNPM	5.48	5.26	5.17	5.01	5.43	5.16	4.92	5.31	4.95	5.4	5.44	5.11	5.21	6.07	5.6	5.58	5.52	5.19	6.2	5.66	5.64	6.02	5.89	6.37	5.69	5.26	5.49	5.35	5.73	4.92	5.8	6.84	6.07	6.59	5.8	6.03	5.23	5.81	5.43	5.68	5.91	5.38
LGR5	10.45	10.54	10.54	10.07	10.6	10.5	10.39	10.4	9.75	10.14	10.4	10.26	9.94	10.58	10.35	10.82	10.96	9.38	10.62	10.72	10.62	11.08	9.74	10.31	10.25	10.83	10.48	9.89	10.66	10.04	9.93	10.29	10.36	10.62	9.93	9.86	10.11	10.36	10.74	11.38	10.11	10.67
ZFAND5	7.93	9.25	7.87	8.44	7.79	8.47	9.05	8.51	8.75	8.62	8.56	8.97	9.38	8.57	8.27	9.08	9.16	8.06	8.44	8.47	8.72	8.19	8.49	9.1	8.75	8.7	8.36	8.48	8.65	8.65	7.83	7.51	8.37	8.94	7.83	9.49	8.38	8.6	9.57	7.99	9.27	9.23
NUDT3	4.45	4.47	4.63	4.42	4.62	4.43	4.43	4.66	4.42	4.59	5.09	4.4	4.14	4.88	4.41	4.51	4.24	4.91	5.32	4.7	5.24	5.05	5.1	5.91	4.75	5.13	5.09	4.67	4.81	4.25	4.72	5.85	5.08	5.88	4.72	4.89	4.78	5.35	4.81	4.92	4.55	4.71
CUL3	5.46	4.93	5.15	5.11	5.53	5.27	5.39	5.06	4.99	5.24	4.96	5.05	5.54	5.1	5.29	4.73	4.85	5.13	5.37	4.94	5.4	5.25	5.21	5.97	5.74	5.34	5.09	5.15	5.21	5.17	5.12	5.88	5.44	5.71	5.12	5.44	4.82	5.14	5.02	5.31	5.28	4.98
CADM3	9.54	9.14	9.75	9.59	9.21	9.76	9.13	9.45	9.54	9.44	9.27	9.24	8.96	9.38	8.86	8.57	8.95	10.14	8.46	9.39	8.73	9.15	9.69	9.22	9.85	9.23	8.82	9.67	9.19	9.7	9.6	8.48	8.53	8.35	9.6	9.37	9.61	8.84	9.24	9.09	9.67	8.79
FHL1	8.62	8.89	8.29	8.89	8.74	8.84	8.86	8.48	8.94	8.57	8.91	9.04	9.03	9.17	9.45	9	8.8	8.08	8.85	8.98	8.79	8.55	8.71	8.85	8.43	8.8	8.45	8.96	8.66	8.7	8.94	8.77	8.06	8.66	8.94	8.47	8.79	8.4	8.78	8.71	8.72	8.66
PSIP1	5.25	5.02	4.82	5.13	5.08	5.05	5.53	5.23	5.04	5.22	5.73	5.35	4.93	5.24	4.97	5.16	5.39	5.26	6.26	5.2	5.71	5.73	5.45	5.92	5.77	5.53	5.7	5.21	5.6	5.07	5.72	5.68	5.89	6.14	5.72	5.79	5.18	5.49	5.72	5.56	5.57	5.7
CD200	7.15	7.93	7.95	8.51	8.89	7.78	7.41	7.99	7.84	7.74	7.51	7.65	9.09	7.96	8.72	8.24	8.03	7.11	7.7	7.51	6.69	8.02	7.61	7.26	7.69	7.72	7.12	7.38	6.98	7.89	7.51	6.38	7.16	6.7	7.51	7.27	8.45	6.84	8.01	7.15	7.49	7.75
LMBR1	7.3	6.33	7.12	6.88	7.35	6.19	6.55	6.65	6.33	6.63	6.87	6.48	6.71	6.8	7	6.44	6.32	7.14	6.55	6.87	6.47	6.89	6.83	6.71	7.07	6.59	5.7	6.53	7.03	7.25	6.61	6.72	6.71	6.81	6.61	6.7	6.82	6.72	6.48	6.91	6.58	6.77
RBBP6	3.54	3.28	3.45	3.6	3.26	4.06	3.54	3.71	3.58	3.95	3.98	3.79	3.41	3.81	3.48	3.42	3.54	3.49	3.72	3.24	4.38	3.65	3.71	3.89	4.11	3.55	3.52	3.47	3.52	3.65	3	4.5	3.85	3.82	3	3.49	3.45	4.13	4.19	3.96	3.44	3.62
C7orf13	7.51	6.85	7.4	7.09	7.43	7.34	7.19	7.51	6.95	7.09	7.15	7.16	7.35	7.18	7.14	6.58	6.39	7.1	6.82	6.95	6.97	6.46	7.16	7.09	7.17	6.79	6.86	7.17	6.58	7.41	7	6.6	7.09	7.13	7	6.68	7.3	6.73	6.89	7.13	7.26	6.77
ZNF33A	8.34	7.87	8.19	8.07	8.22	7.15	7.52	8.12	7.94	7.54	8.19	7.26	7.76	9.01	7.84	7.4	7.33	7.49	7.21	7.66	7.22	8.31	7.87	9.07	7.61	7.48	8.27	8.35	7.09	7.4	9.72	8.78	8.49	9.08	9.72	9.51	9.71	8.37	9.1	7.88	9.23	9.07
MRPS22	6.35	6.19	7.2	6.01	5.84	6.53	6.68	6.49	6.5	6.36	6.45	6.23	5.83	6.17	5.8	6.27	6.49	7.4	6.6	6.09	6.47	6.19	6.1	7.02	6.83	6.7	6.51	6.63	6.7	6.4	6.51	7.13	7.08	6.38	6.51	6.89	6.48	6.76	6.41	6.63	6.23	6.6
KIF5A	6.34	5.89	6.58	6.79	6.19	6.27	5.96	6.39	6.03	5.98	5.82	5.59	5.83	5.75	5.65	4.87	5.19	6.65	5.09	5.95	5.36	5.36	5.9	5.36	6.3	5.14	5.85	6.37	5.51	6.13	5.46	5.67	4.85	5.94	5.46	5.41	5.92	5.73	4.95	5.24	6.2	6.62
TRPC4	9.64	8.83	9.35	9.53	9.78	8.95	8.44	8.93	8.83	9.05	8.71	8.53	9.48	9.3	9.51	9.21	8.63	9.17	8.66	8.96	8.19	9.44	9.05	8.64	9.03	8.8	8.67	8.95	8.55	9.45	9.22	8.46	8.99	8.9	9.22	8.76	9.56	8.85	8.92	9.2	9.47	9.09
ICMT	6.83	7.29	6.65	7.04	6.41	6.75	7	6.84	7.27	6.93	6.91	7.07	6.82	6.91	6.42	6.28	6.43	7.14	6.56	6.82	6.56	6.25	6.63	7.11	7.11	5.9	6.59	7.33	7.06	7.32	6.82	6.44	6.93	6.4	6.82	6.57	7.23	6.38	6.98	6.19	7.26	6.79
GNAS	5.86	5.43	5.94	5.49	5.6	5.7	5.58	5.76	5.87	6	6.22	5.99	5.6	6.06	5.81	5.13	5.55	5.63	6.04	5.62	6.13	6.07	5.79	5.94	6.78	5.99	6.23	6.04	5.84	6.01	5.55	6.41	5.95	6.5	5.55	6.34	6.07	6.37	6.11	6.28	5.64	6.09
TADA2A	4.79	5.02	4.87	4.96	5.04	4.66	4.86	5.12	5.23	4.7	5.11	4.91	4.74	5.11	4.84	4.59	4.83	5.36	5.02	4.83	5.12	5.4	4.88	5.74	5.6	4.99	5.09	4.85	4.86	4.94	5.2	5.91	5.33	5.52	5.2	5.55	5	5.36	4.89	5.52	5.26	5.95
CDC14A	4.25	4.37	4.63	4.41	4.09	4.7	4.39	4.69	4.36	4.54	4.92	4.73	4.37	4.52	4.33	4.67	4.88	4.67	4.23	4.84	4.83	4.4	4.74	5.16	4.54	4.58	4.37	4.69	4.27	4.45	4.54	4.62	4.77	4.49	4.54	4.79	4.3	4.32	4.11	4.56	5.16	4.6
CDC14B	7.96	6.92	7.55	7.53	8.01	7.07	6.97	6.79	7.52	7.17	7.14	7.1	8.24	7.33	7.46	7.37	6.57	7.07	7.64	7.92	7.3	7.23	7.41	7.09	7.76	7.25	6.71	7.05	7.05	7.74	6.78	7.04	6.19	7.35	6.78	6.85	7.34	6.83	6.9	7.8	7.69	7.42
SMTN	6.96	6.44	7.32	7.74	7.15	6.81	7.28	7.16	6.57	6.86	6.82	7.17	6.9	6.53	6.63	6.53	6.59	6.98	6.26	6.78	6.99	6.8	6.43	6.77	6.62	6.47	6.32	6.76	6.25	6.89	6.75	6.32	6.36	6.82	6.75	6.53	6.82	6.15	6.37	6.49	6.3	6.72
ITSN1	9.93	9.77	10.28	10.02	9.77	10.71	10.48	9.91	9.87	9.96	9.75	9.89	9.55	9.93	9.52	9.34	9.77	10.32	9.83	9.65	9.62	9.96	10.16	9.79	10.07	9.96	9.65	10.09	9.54	10.03	9.89	9.8	9.73	10.04	9.89	9.78	9.83	9.73	9.84	10.15	9.9	9.73
LDB1	11.7	11.65	11.6	11.73	11.93	11.23	11.33	11.39	11.15	11.45	11.62	11.92	11.65	11.52	11.55	11.37	11.39	11.52	11.35	11.37	11.26	11.19	11.3	11.09	11.14	11.24	11.46	11.7	11	11.39	11.39	11.41	11.6	11.27	11.39	11.43	11.61	11.88	11.62	11.42	11.77	11.46
DEDD	7.74	8.02	7.08	7.43	7.5	7.29	8.19	8.44	7.79	7.79	7.88	8.19	7.73	8.1	7.89	8.14	8.07	6.98	7.91	7.67	8.48	8.24	7.88	8.61	7.68	8.37	8.96	7.73	7.94	7.24	8.15	8.77	8.83	8.68	8.15	8.46	8.28	8.27	8.59	8.25	8.46	8.2
RANBP9	3.17	3.29	3.84	3.55	3.44	3.16	3.56	3.61	3.47	3.59	3.99	3.62	2.98	3.49	3.69	3.52	4.12	3.57	4.22	3.5	3.95	3.98	3.54	4.63	3.6	3.88	3.67	3.73	3.8	3.54	4.52	4.27	4	4.44	4.52	4.02	3.62	3.96	4.25	3.89	3.7	4.14
DGKA	6.51	5.8	6.54	7.33	6.52	6.34	5.72	5.89	5.58	6.44	6.41	6.52	7.63	6.53	6.96	5.49	5.64	6.01	6.07	6.4	4.93	5.73	6.19	4.53	6.68	6.61	5.3	6.72	6.62	7.59	6.28	6.17	5.72	4.88	6.28	4.53	7.27	4.75	4.9	4.07	5.32	6.87
RNF139	6.1	6.07	6.24	5.8	6.93	5.81	5.87	6.42	6.38	6.39	6.05	5.93	7	6.46	6.94	7.24	5.92	5.39	7.25	6.11	5.54	6.32	5.92	6.45	6.15	5.36	5.87	6.12	6.48	7.17	6.26	6.24	6.36	6.58	6.26	6.26	6.22	6.26	6.45	6.39	6.53	6.95
GPC4	3.6	4.605	3.92	4.055	4.065	4.42	4.63	4.685	4.205	3.68	4.62	4.185	4.08	4.165	4.735	4.015	4.39	4.14	4.535	4.15	4.435	4.34	3.995	4.565	4.21	4.695	5.2	4.215	4.5	4.28	4.47	5.115	4.62	4.295	4.47	4.155	3.965	5.305	5.89	5.18	3.545	4.405
FEZF2	6.78	6.83	6.86	6.71	6.54	6.51	6.87	7.18	6.72	6.32	6.92	6.43	6.74	6.5	6.97	7.03	6.25	7.1	6.54	7.07	7.06	6.88	7.41	6.7	6.87	6.89	6.53	6.95	6.74	6.84	6.97	6.96	7	6.46	6.97	6.94	7.25	6.46	7.07	6.85	7.49	6.67
HCN1	4.9	5.48	4.84	4.76	4.88	4.64	4.87	4.69	4.84	4.66	5.46	4.73	4.63	4.87	5.51	4.67	5.37	4.87	5.49	4.89	5.44	5.07	4.94	5.58	5.69	5.31	5.13	4.85	5.39	4.94	4.85	6.1	5.75	5.5	4.85	5.46	4.96	5.54	5.59	5.18	5.14	5.37
PLA2G4C	2.67	3.94	2.7	2.5	2.98	4.07	3.16	2.78	2.51	2.75	2.42	2.64	3.24	2.9	2.86	4.56	3.54	3.18	3.2	2.92	2.99	2.87	2.53	3.19	3.01	2.68	3.04	3.31	3.41	2.57	3.21	3.63	4.77	3.17	3.21	3.9	2.01	3.28	4.49	3.51	3.04	3.11
TXN	3.85	3.78	3.81	3.76	4.01	5.18	3.65	4.34	4.48	4.25	3.97	3.68	4.01	4.01	3.99	4.8	3.69	4.65	3.6	4.78	3.95	3.25	3.99	4.02	4.15	3.82	3.67	4.02	3.96	3.43	4.49	3.35	3.91	4.21	4.49	4.24	3.96	3.65	4.43	3.66	3.78	3.93
P2RX6	6.08	5.97	6.17	5.8	6.52	6.09	6.17	5.85	6.7	6.06	6.36	6.02	6.42	5.53	5.98	5.83	5.95	6.66	6.06	6.13	6.37	5.47	6.47	5.01	6.32	6.16	5.14	6.08	5.71	6.16	5.79	5.96	5.95	4.85	5.79	5.79	6.1	6.01	5.87	5.86	5.83	5.94
TSPAN5	7.81	7.74	7.44	7.75	7.91	7.93	7.42	7.24	7.26	7.59	7.68	7.78	8.06	8.09	8.56	7.8	7.66	7.6	7.89	7.79	7.45	7.78	7.44	7.56	7.64	7.37	7.4	7.16	7.19	7.97	7.64	8.01	7.78	7.94	7.64	7.69	7.75	7.92	7.9	6.69	7.35	7.57
ZRANB2	4.22	4.84	4.43	4.42	4.19	4.63	4.19	4.09	4.36	4.24	4.08	4.24	4.16	4.6	4.39	4.38	4.61	4.77	4.64	4.4	4.82	4.76	4.64	5.49	5.21	5.03	4.79	4.89	4.56	4.46	4.62	5.73	5.44	5.39	4.62	5.04	4.46	5.38	4.64	4.83	4.67	5.21
SNX1	4.79	5.12	4.48	4.46	5.04	4.56	4.65	4.83	5.18	4.64	5.37	4.79	4.27	5.4	4.39	4.83	5.03	4.81	5.19	4.73	4.43	4.88	5.69	5.92	4.73	4.66	5.82	4.96	4.92	4.09	5.62	5.66	6	5.57	5.62	4.85	5.58	5.67	4.98	4.85	5.16	5.73
ZNF224	8.56	8.25	8.17	8.56	8.81	8.63	8.29	8.3	8.37	8.27	8.23	8.53	8.6	7.98	8.61	8.53	8.05	8.79	8.28	8.24	7.86	8.51	8.13	8.73	8.32	8.53	8.2	8.31	8.02	8.52	8.47	8	8.47	7.75	8.47	8.34	8.43	8.34	8.08	8.44	8.52	8.55
ENSA	5.96	6.6	6.74	6.91	7.06	6.25	6.06	6.24	6.54	6.77	7.44	7.24	7.23	6.84	7.54	6.6	5.59	6.58	6.46	7.28	6.53	6.23	6.83	5.95	6.33	6.42	6.21	6.35	5.8	6.47	7.42	6.03	6.59	6.32	7.42	7.21	7.7	6.29	6.42	5.85	6.18	6.91
MAGOH	6.58	6.54	6.41	6.29	6.545	6.25	6.575	6.7	6.795	6.55	6.525	6.365	6.52	6.44	6.56	6.465	6.455	5.91	6.28	6.515	6.46	6.355	6.415	6.345	6.325	6.185	6.64	6.27	6.295	6.415	6.925	6	5.93	5.93	6.925	6.265	6.495	6.13	6.365	6.145	6.5	6.505
CDK11A	8.97	8.98	8.71	9.6	8.95	9.16	8.79	9.12	9.2	8.86	9.1	9.28	9.16	9.31	9.09	9.18	9.11	8.62	9.11	9.01	8.61	8.95	9.17	8.88	9.22	9.07	9.2	9.18	9.02	9.09	9.53	9.09	8.89	8.74	9.53	9.5	9.84	8.49	9.22	9.04	9.35	9.21
KMT2E	2.45	3.62	2.15	2.54	2.24	2.58	3.5	2.53	2.08	2.32	2.87	2.61	2.68	2.28	1.94	2.29	3	2.61	3.78	2.78	2.37	2.54	2.48	3.07	2.35	2.76	2.47	2.77	2.88	2.15	2.44	2.84	2.77	2.67	2.44	2.21	2.05	2.41	2.34	1.89	2.43	2.19
ADSL	5.36	5.16	5.23	4.94	5.07	5.07	5.06	4.9	5.11	4.74	5.5	5.31	4.91	5.24	5.27	4.85	5.43	5.04	5.78	5.2	6.03	5.68	6.14	6.3	5.69	5.58	5.63	5.3	5.72	5.26	5.75	5.45	5.18	5.78	5.75	5.75	4.71	5.77	5.67	5.58	5.34	5.93
TFR2	4.34	6.07	5.01	5.33	4.42	5.4	5.36	5.07	5.1	5.18	4.28	5.37	5.57	4.47	3.88	5.45	5.79	4.39	5.45	4.31	5.94	5.17	4.36	6.1	5.65	5.57	4.73	5.57	5.19	4.9	4.03	4.37	5.62	6.79	4.03	6.34	5.2	6.28	6.9	4.46	6.23	4.78
ATP2A3	6.19	4.94	6.53	6.31	6.08	6.01	6.36	6.28	6.37	6.06	5.97	6.07	6.54	6.32	6.14	5.56	5.92	6.4	5.55	6.45	5.86	5.91	5.85	6.22	6.83	6.24	5.86	6.35	5.21	6.44	5.74	5.82	5.65	6.03	5.74	5.97	5.8	5.89	5.94	6.01	6.1	5.82
CBFA2T2	7.88	6.38	7.73	8.11	7.91	7.26	6.2	6.31	7.32	6.94	5.84	6.24	8.16	6.51	7.29	6.67	5.9	6.66	5.02	8.13	6.08	6.62	6.77	5.15	7.1	6.04	5.52	6.57	4.61	7.95	6	4.56	5.1	6.47	6	5.55	6.92	5.37	6.2	6.1	7.03	5.7
HNRNPU	5.54	5.46	5.35	5.2	5.19	5.65	5.01	5.11	5.15	5.34	5.83	5.57	5.32	5.51	5.47	4.87	5.73	5.19	6.03	5.18	5.76	5.59	5.5	6.28	5.85	5.78	6.29	5.49	6.11	5.44	5.1	5.76	5.45	6.3	5.1	5.71	5.34	6.34	6.26	5.92	5.18	5.98
DEAF1	8.63	9.27	8.41	8.51	8.19	8.45	9.03	8.66	8.86	8.51	8.36	8.91	8.65	8.34	8.48	8.78	9.01	8.05	8.42	8.77	8.48	7.8	8.17	7.75	7.88	8.13	8.97	8.44	8.38	8.14	8.57	8.36	8.25	7.84	8.57	8.45	8.34	8.37	8.59	7.91	8.21	8.52
RASD1	5.94	5.7	5.46	4.38	4.8	5.85	6.49	4.67	5.91	5.62	4.37	4.68	4.67	4.29	3.72	5	5.22	6.71	4.84	5.01	5.58	4.66	4.69	5.49	4.94	4.56	6.1	5.28	4.87	5.06	3.67	3.6	4.36	4.16	3.67	2.9	3.3	3.35	3.57	3.85	3.95	5.01
KHDRBS3	6.33	6.03	5.92	4.82	5.4	6.23	6.81	5.02	5.98	5.87	4.91	5.32	5.58	4.32	4.36	5.54	4.27	7.24	5.8	5.83	5.67	4.86	5.03	6.35	5.33	4.73	6.42	6.12	5.77	6	4.18	4.45	4.08	4.57	4.18	3.56	3.57	3.87	3.63	3.31	4.69	4.75
RBMXL2	5.045	4.995	5.225	4.395	4.675	5.305	5.42	4.74	5.06	4.89	4.08	4.575	4.8	4.33	4.085	5.015	4.745	5.545	5.115	4.92	4.82	4.185	4.16	5.095	4.73	4.345	5.5	5.06	4.7	4.84	3.79	3.43	4.04	4.225	3.79	3.715	3.45	3.73	3.735	3.48	4.24	4.38
STYXL1	3.84	4.08	4.2	3.83	3.54	4.02	4.34	4.46	3.75	4.3	4.1	3.91	3.84	3.76	3.45	3.87	3.62	4.02	4.18	3.58	4.25	4.4	3.79	4.02	4.36	4.03	3.41	3.76	3.79	4.03	4.35	4.72	3.73	4.32	4.35	4.37	3.94	4.22	3.92	5.09	3.99	3.92
SRP72	4.56	4.99	4.45	4.6	4.07	4.23	3.88	4.14	5.07	4.99	4.94	4.82	5.34	3.48	5.44	5.22	4.25	4.1	4.51	4.45	5.04	3.64	4.68	4.28	3.78	4.08	5.69	4.56	5.58	3.8	3.31	4.93	4.01	3.47	3.31	3.58	4.4	4.33	3.89	3.8	3.99	4.57
CTSV	8.14	7.81	8.22	7.67	7.58	8.12	8.17	7.81	8.16	8.18	8.09	8.09	8.08	7.39	7.85	7.93	7.84	8.07	8.21	8.04	7.95	8.46	7.64	8.09	8.85	8.13	7.94	7.91	8.36	8.14	7.81	8.23	7.96	7.86	7.81	7.79	7.77	7.85	8.14	8.29	8.06	8.14
CNIH3	5.72	5.41	5.52	5.36	5.73	5.49	6.26	5.65	5.93	5.75	6.2	5.65	6	5.58	5.59	5.67	5.71	6.14	6.38	5.41	5.84	5.85	5.83	6.16	5.34	5.25	5.64	5.47	5.79	5.65	5.65	5.6	5.81	5.85	5.65	6.33	6.05	5.69	5.74	5.76	5.81	5.83
PLXDC1	5.24	6.12	4.99	5.72	5.49	4.88	5.79	5.78	7.32	6.17	6.27	5.31	5.39	5.4	5.09	6.46	6.47	5.58	6.26	5.83	6.65	6.22	5.25	6.14	5.62	6.26	6.81	5.26	6.6	5.58	4.8	5.99	6.32	6.15	4.8	5.58	4.14	6.15	5.57	5.53	5.75	6.68
TICAM1	4.8	4.515	5.605	5.325	5.15	4.95	4.245	4.495	4.635	5.135	4.695	4.655	5.735	4.835	5.325	4.845	4.32	5.05	4.38	5.435	4.4	4.545	5.02	4.51	4.94	4.265	4.23	4.725	4.545	5.9	4.9	4.665	4.26	4.815	4.9	4.505	4.935	4.135	4.66	4.52	4.945	4.645
PP14571	7.19	7.15	6.88	6.9	6.83	7.12	7.28	7.09	7.47	7.31	7.23	6.88	7.17	6.97	7.14	6.83	6.98	7.05	7.16	6.53	7.33	7	7.23	7.51	7	7.4	7.41	7.08	7.93	6.84	7.01	6.98	7.37	6.86	7.01	6.55	6.9	7.5	7.14	7.34	7.03	7.19
TMEM183A	4.45	4.59	4.28	4.93	5.64	4.76	5.28	5.08	5.28	4.02	6.1	4.86	5.08	6.5	6.15	5.12	4.51	4.87	4.18	5.04	4.93	5.98	5	5.29	4.67	4.78	5.6	5.08	4.36	4.68	7.02	5.67	7.01	6.31	7.02	7.71	7.34	4.9	5.09	4.98	5.38	5.59
LOC284244	3.04	3.48	2.71	2.99	3.07	2.62	2.86	2.5	2.71	2.5	2.95	2.78	3.06	3.14	2.98	2.75	3.56	2.75	3.02	3.25	2.93	2.64	2.95	3.26	2.71	3.67	2.91	2.98	3.39	3.17	2.98	2.66	3.32	3.34	2.98	3.49	3.18	3.15	3.51	3.06	2.98	2.98
PART1	10.1	10.47	10.09	10.04	10.7	9.78	10.08	9.88	9.57	10.39	10.33	10.65	10.57	10.66	11.11	10.82	9.76	9.46	9.75	10.22	10.36	10.27	10.19	9.49	9.43	10.06	10.19	9.9	10.03	10.16	9.89	10.86	10.6	10.08	9.89	9.64	10.13	10.52	10.92	10.65	9.22	9.82
SLC25A11	6.1	5.25	5.6	5.64	6.68	5.31	4.92	4.98	4.76	5.33	5.12	5.02	5.55	5.62	6.38	5.45	4.94	6.9	5.72	5.52	5.6	5.88	5.94	5.19	5.4	5.31	5.46	5.36	5.18	5.42	5.58	5.39	5.76	5.04	5.58	5.51	6.26	5.51	5.26	5.52	5.3	5.28
RNF13	2.92	2.88	3.33	3.23	3.04	3.04	3.13	3.12	3.08	3.31	3.44	3.09	3.13	3.3	2.73	3.11	3.09	2.92	3.44	2.78	3.28	3.31	3.39	3.06	3.6	3.1	3.49	3.22	3.45	3.08	3.22	3.15	3.54	3.92	3.22	3.46	3.21	3.47	3.65	3.47	3.5	3.33
OGT	6.45	6.24	6.64	6.73	6.49	6.37	7	6.99	6.45	6.59	6.64	6.12	6.33	6.63	6.37	6.1	6.34	6.9	6.24	6.55	6.71	6.05	6.13	5.94	6.68	6.14	6.7	6.66	6.26	6.6	6.71	5.15	6.61	6.18	6.71	6.21	6.05	6.05	6.51	6.18	6.41	6.92
MIR22HG	2.44	2.59	2.62	2.82	2.4	2.74	2.34	3.09	3.27	2.45	2.64	2.52	2.26	2.53	2.26	2.59	3.88	2.58	4	2.57	3.08	2.77	2.37	2.63	2.56	2.82	2.54	2.65	3.12	2.52	3.19	3	3.88	2.9	3.19	3.1	1.95	3.18	2.83	2.81	2.68	2.97
SPATA2L	5.31	5.16	5.35	6.14	5.76	4.72	5.91	6.23	5.78	5.54	4.94	5.04	5.82	5.22	5.34	4.94	4.71	5.63	6.19	5.58	6.12	5.2	6.08	5.66	4.85	4.46	5.33	6.02	5.42	4.86	6.2	5.83	4.7	5.08	6.2	5.57	5.69	5.17	6.32	4.01	5.06	5.32
OPCML	7.11	7.05	7.1	7.06	6.5	7.14	7.66	7.4	7.31	6.89	6.83	7.1	6.93	6.83	6.77	6.91	6.74	7.07	5.57	7.32	5.89	6.16	6.67	6.33	6.22	6.48	6.71	7.5	6.33	7.16	7.5	4.95	5.22	6.05	7.5	6.21	6.53	5.14	5.75	6.48	6.02	6.19
PAK3	10.65	11.18	10.47	10.73	11.16	10.74	11.11	10.84	10.83	10.79	10.97	11.25	10.91	11.16	11.22	11.07	11.11	10.53	10.79	10.59	10.94	10.95	10.69	11.39	10.49	10.68	10.92	10.79	10.84	10.9	11.28	11.11	11.39	10.71	11.28	11.07	11.23	10.85	11.05	11.03	11.13	11.04
ATPAF2	7.44	7.58	7.15	7.66	6.71	7.4	7.52	7.72	7.99	7.36	6.37	7.25	7.11	5.87	6.25	6.96	6.86	7.81	6.46	7.15	6.78	6.01	6.62	6.66	6.63	6.39	6.57	6.91	6.87	7.35	6.06	6.58	5.63	5.27	6.06	6.37	6.29	6.16	5.89	6.1	6.49	6.07
CCDC88C	4.79	4.7	4.72	4.51	4.9	4.8	4.22	4.59	4.52	4.31	4.75	4.3	4.57	4.57	5.03	5.22	4.53	4.41	4.93	4.62	4.89	4.54	4.82	5.45	4.47	4.52	4.75	4.65	4.67	4.52	4.47	4.85	5.03	4.96	4.47	4.42	4.66	5.09	4.66	4.8	4.5	4.84
ZNF821	8.35	8.1	8.05	8.1	8.31	8.25	8.44	8.81	8.72	8.06	8.48	8.15	8.44	7.99	8.85	8.31	8.43	8.71	9.01	8.44	8.09	7.99	8.18	8.51	8.2	8.37	8.47	8.27	8.06	8.2	8.24	8.36	8.28	8.61	8.24	8.57	8.06	9.01	8.07	8.67	8.56	8.15
SMYD2	9.13	9.43	9.74	9.68	9.87	9.68	9.58	9.2	9.2	9.44	9.33	9.36	9.43	9.92	9.74	9.32	9.75	8.87	9.62	9.39	9.44	9.75	9.76	9.51	9.65	9.47	9.41	9.43	8.99	9.6	9.35	9.33	9.58	9.6	9.35	9.49	9.54	10.25	9.82	9.37	9.46	9.57
TMEM159	5.78	5.03	6.15	5.12	5.3	5.66	6.75	5.74	5.24	5.41	5.66	5.63	5.05	4.89	4.52	4.97	5.78	7.11	6.25	6.12	6.22	5.52	5.37	7	4.99	5.97	6.68	6.07	5.46	5.43	4.54	5.25	5.46	4.82	4.54	5.7	4.5	5.99	5.66	6.04	5.29	5.13
GNB1	4.06	4.02	4.75	4.03	4.11	4.1	3.81	4.01	3.61	3.6	4.28	3.97	4.16	4.55	4.22	4.24	4.29	3.92	4.41	4	4.56	4.67	4.6	4.88	4.43	4.55	4.39	4.49	4.64	3.95	4.97	4.64	4.76	5.32	4.97	4.55	4.15	4.93	4.34	4.42	3.94	4.54
BEAN1	7.31	6.78	6.95	7.05	6.55	6.9	6.57	6.96	6.97	7.06	6.85	6.83	7.78	6.32	7.19	7.51	7.32	7.06	7.81	6.6	7.31	6.75	7.07	6.39	6.56	6.69	6.49	6.6	7	7.19	6.85	7.82	7.03	6.37	6.85	6.54	7.6	7.21	7.61	7.55	7.46	7.05
TNKS	4.21	4.45	4.31	4.51	4.99	4.88	5.39	5.13	4.74	4.81	4.9	4.73	4.72	4.53	4.74	5.3	5.1	4.59	4.84	4.52	4.87	5.61	4.5	4.71	4.91	5.35	4.55	4.74	5.32	4.59	4.8	5.89	5.05	5.07	4.8	5.4	4.73	5.78	4.68	5.03	4.23	5.16
DIXDC1	7.73	7.41	8.19	7.88	7.73	7.27	7.48	7.71	7.52	7.47	7.36	7.44	7.77	7.5	7.26	6.59	6.87	7.67	6.97	7.8	6.57	6.76	7.69	7.12	7.4	6.86	7.04	7.39	6.91	7.84	7.92	6.64	7.06	6.87	7.92	7.09	7.57	6.88	7.15	7.2	7.22	7.37
ZMIZ1	8.61	8.22	8.58	8.31	8.43	8.48	8.75	8.69	8.75	8.58	8.5	8.76	8.2	8.57	8.24	7.97	8.49	8.57	8.51	8.56	8.32	8.61	8.58	8.86	8.87	8.62	8.95	8.63	8.4	8.63	8.74	8.54	8.42	8.82	8.74	8.54	8.51	8.83	8.58	8.72	8.58	8.76
RBFADN	7.14	6.57	6.92	7.12	7.92	7.31	7.05	6.84	7.29	6.67	6.88	6.32	6.74	7.02	6.75	7.1	6.46	7.31	7.27	6.56	6.44	7.18	7.06	7.02	7.84	7.15	7.18	6.84	6.27	6.87	6.75	6.25	7.02	6.39	6.75	6.68	7.12	6.93	6.78	7.28	6.93	7.17
ASPHD1	9.74	9.26	9.76	7.92	8.91	9.65	9.5	9.45	9.71	8.48	7.93	7.71	7.81	7.5	6.91	8.37	8.73	8.62	8.35	8.82	8.53	8.4	8.78	8.49	9.69	9.82	8.12	9.77	8.99	9.09	7.76	7.57	7.25	8.74	7.76	8.2	6.43	9.14	9.32	10.02	10.88	7.82
ZNF257	4.75	4.3	4.33	4.24	4.47	4.93	4.45	4.78	4.91	4.69	4.96	4.27	4.07	4.49	4.22	4.21	4.55	5.06	5.55	4.94	5.03	4.94	4.29	4.91	5.28	4.91	4.78	4.17	4.92	4.44	4.3	5.21	5.12	4.96	4.3	4.29	3.98	4.76	4.42	5.13	4.91	4.9
ATP5L	4.61	5.17	5	5.09	5.18	4.97	6.14	5.17	5.76	4.53	4.53	4.99	4.59	5.06	5.27	5.51	6.54	4.54	5.17	4.85	5.93	5	5.14	4.95	4.07	4.8	4.62	4.47	4.82	4.36	3.75	4.85	4.93	4.42	3.75	4.66	4.51	4.85	5.12	3.96	4.37	4.51
YME1L1	7.04	7.57	6.91	7.45	7.35	7.16	7.39	6.57	7.2	6.88	7.13	7.67	7.55	7.1	7.38	7.39	7.17	6.89	6.27	7.01	7	7.11	7.06	6.76	6.79	7.1	7.26	6.93	6.84	7.29	6.82	6.14	6.64	6.72	6.82	6.74	7.5	7.12	7.14	7.08	6.83	6.86
PPM1A	9.22	8.9	9.21	8.98	9.66	9.66	9.5	9.37	9.21	9.35	8.76	8.68	9.4	9.16	9.45	9.23	9.58	9.61	8.83	8.91	8.85	9.54	9.29	8.66	9.17	9.01	9.19	9.19	8.95	9.46	8.89	8.68	8.93	8.79	8.89	8.58	9.15	8.84	8.84	9.28	9.39	9.16
SNN	5.53	5.48	5.8	5.24	5.2	5.42	5.44	5.44	5.42	5.08	6.03	5.5	5.12	5.73	5.15	5.35	5.95	5.29	5.38	5.39	5.66	5.52	5.4	5.28	5.26	4.85	5.46	5.45	5.82	5.81	5.75	5.4	5.18	5.32	5.75	5.48	5.46	4.94	5.49	6.73	5.65	4.93
HERC2P7	11.06	11.03	11.24	11.25	11.07	10.94	10.92	10.85	10.94	11.05	11.06	11.09	10.8	11.1	10.82	10.23	10.83	11.09	10.83	10.84	10.47	11.01	10.69	10.98	10.97	10.87	10.51	10.76	10.73	11.13	10.78	10.4	10.83	11.17	10.78	11.11	10.93	10.88	10.99	10.65	10.91	10.85
STX11	6.87	6.15	6.73	6.65	6.88	6.88	6.14	6.49	6.61	6.93	6.37	6.21	6.96	6.2	6.69	7.04	7.03	7.2	6.81	6.31	6.61	7.14	6.84	6.71	6.92	6.42	6.83	6.63	6.72	6.73	6.19	6.38	6.04	6.48	6.19	6.64	6.62	7.05	6.91	7.12	6.67	6.95
SEMA7A	7.74	7.72	7.96	7.97	8.32	7.59	7.57	7.7	8.23	7.68	7.12	6.99	7.82	6.95	7.52	8.24	7.85	7.66	7.62	8.39	7.54	6.6	7.87	6.05	7.72	7.44	7.34	7.29	7.43	8.04	6.85	5.81	6.49	7.38	6.85	6.73	6.84	6.55	7.05	7.49	7.3	7
WHSC1	8.095	7.185	7.875	7.46	7.125	7.4	7.205	6.905	7.175	7.39	7.39	7.43	7.175	7.32	7.14	6.655	7.105	8.02	6.385	7.73	7.155	7.135	7.825	6.995	7.29	7.205	6.54	7.51	7.35	7.365	7.065	7.025	6.75	7.21	7.065	7.07	7.285	6.905	6.745	7.245	7.305	6.54
TPT1	3.52	3.57	3.81	3.4	3.68	3.41	3.54	3.78	3.57	4.24	3.69	3.67	3.49	4.14	3.8	3.53	3.54	3.85	5.08	3.61	4.16	4.14	4.03	4.91	3.79	4.15	4.24	3.62	3.94	3.38	3.95	4.7	4.15	5.05	3.95	4.87	3.84	4.15	3.63	3.76	3.48	4.19
ITGA7	4.66	4.53	4.92	4.23	4.53	4.59	4.34	4.44	4.55	4.68	4.54	4.7	4.42	4.68	4.44	3.83	4.55	4.41	3.9	4.24	4.55	4.29	5.05	4.6	4.39	4.82	4.36	4.77	4.51	4.55	4.26	4.76	4.61	4.82	4.26	4.41	4.4	4.44	4.46	4.5	4.23	4.31
MBD2	3.3	4.07	3.52	3.57	3.39	3.48	3.54	3.25	3.22	3.47	3.83	3.94	2.96	3.27	3.18	3.42	3.48	3.7	3.91	3.27	4.35	3.4	3.44	4.19	4.14	3.44	4.02	3.41	3.85	3.53	3.74	3.43	3.87	3.5	3.74	3.42	4	3.58	3.58	3.59	3.44	3.83
JRK	2.69	2.95	2.93	2.83	2.94	3.07	2.83	2.68	3	3.03	2.93	2.79	2.75	2.69	2.9	2.61	2.71	2.85	2.14	2.99	2.64	2.84	2.81	3.41	2.82	2.85	2.46	2.97	2.84	2.54	2.79	2.9	2.42	2.83	2.79	2.74	3.07	2.56	2.96	2.61	2.7	2.75
ERVW-1	3.02	3.39	2.8	2.89	3.4	3.04	3.23	2.7	2.94	3.21	2.48	2.89	3.45	2.96	3.85	3.93	2.46	3.16	2.33	2.42	3.09	2.87	2.71	2.53	2.85	2.87	2.76	3.5	2.6	2.98	3.14	2.41	2.92	2.87	3.14	3.46	2.63	3.32	2.9	2.91	2.49	2.5
UTP20	2.76	2.7	3	2.57	2.64	2.69	2.57	2.69	2.53	3	2.75	2.74	2.39	2.62	2.39	2.39	2.4	2.65	2.3	2.39	2.5	2.19	2.9	2.75	2.66	2.62	2.46	2.47	2.73	2.49	2.78	2.77	2.43	2.58	2.78	2.59	2.51	2.55	2.62	2.69	2.81	2.29
MTF2	7.13	6.87	7.1	7.6	8	6.21	6.39	7.19	6.44	6.87	6.71	6.64	7.23	7.18	7.36	7.05	6.91	6.6	6.82	6.9	7.13	7.4	6.64	7.37	7.1	7.05	6.81	6.88	6.02	7.35	7.28	6.81	7.45	7.03	7.28	7.05	7.32	7.01	7.57	7.13	7.28	6.86
RREB1	9.25	8.51	9.27	8.65	8.81	9.04	8.8	8.38	8.54	8.58	8.46	8.33	8.13	8.36	8	8.03	8.21	9.28	8.41	8.76	8.83	8.52	8.87	9.13	9.07	8.66	7.91	9.31	8.42	8.83	9.24	8.74	8.74	8.68	9.24	9.25	9.11	8.86	8.57	9.06	8.99	8.86
FZD1	6.35	6.04	6.19	6.12	6.61	6.73	7.06	6.47	6.42	6.72	6.28	6.28	5.83	6.39	5.89	6.6	6.49	6.84	5.99	6.04	6.41	7.24	6	6.79	6.63	6.26	7.17	6.31	6.94	6.52	6.41	7.02	7.09	6.7	6.41	6.39	6.54	6.72	6.55	6.8	6.61	6.91
SH2D1A	9.5	8.85	9.11	9.4	9.49	8.88	8.44	8.72	9.03	9.11	8.99	8.83	9.18	9.79	9.25	8.96	8.67	8.89	8.67	9.07	8.17	9.18	9.44	8.7	9.1	9.14	8.83	8.96	8.51	9.19	9.16	8.53	8.61	9.32	9.16	8.91	9.47	8.88	8.38	9.1	8.99	8.84
SLC9A2	9.34	9.52	9.89	9.76	9.75	9.37	9.34	9.46	9.43	9.06	9.01	8.82	9.96	9.36	9.6	9.26	8.56	9.35	9.03	9.39	8.26	8.53	9.08	7.93	9.38	8.69	8.72	9.04	8.4	9.64	9	8.18	8.32	8.17	9	8.71	9.33	7.98	8.51	8.63	9.25	8.7
IRS2	9.76	9.85	9.53	9.58	10.08	9.79	9.7	9.61	9.75	9.68	9.52	9.66	10.11	9.64	9.88	9.81	9.25	9.71	9.49	9.56	9.74	9.68	9.54	9.03	9.92	9.82	9.23	9.74	9.44	9.98	9.29	9.09	9.26	9.25	9.29	9.44	9.53	9.09	9.34	9.9	9.44	9.86
MTMR7	7.36	7.65	6.84	7.08	7.36	7.34	7.3	7.44	7.41	7.21	7.32	7.82	7.42	7.81	7.32	7.86	7.62	7.46	7.61	7.16	7.64	7.8	7.57	7.69	7.89	7.94	7.44	7.55	7.78	7.27	7.58	8.13	7.74	7.82	7.58	7.57	7.1	7.79	7.64	8.05	7.24	7.95
C11orf68	6.475	5.85	6.385	6.35	6.565	5.915	6.125	5.88	5.995	6.495	6.375	5.895	6.92	6.105	6.24	6.175	5.765	6.07	5.885	6.46	6.18	6.155	6.4	5.945	6.885	6.16	6.1	6.18	5.84	6.445	6.37	6.07	5.78	5.62	6.37	6.135	6.22	6.235	5.5	6.55	6.645	6.48
SERF1A	9.55	9.02	9.45	9.53	9.76	9.23	8.68	8.89	9.07	9.12	8.91	8.74	9.48	9.3	9.38	8.69	8.54	9.3	8.88	9.11	8.71	8.95	9.06	8.86	9.26	8.99	8.53	9.34	8.63	9.89	8.94	8.42	8.59	9.02	8.94	8.96	9.36	9.17	8.96	9.13	9.27	9
PDE4A	3.42	3.38	4.31	3.57	3.85	4.49	4.39	3.82	4.22	3.97	4.28	4.09	4.21	4.4	4.28	3.73	4.11	4.18	4.2	4.39	4.33	4.13	3.97	5.31	4.4	4.55	4.9	4.4	4.35	4.4	4.33	5.29	4.08	4.96	4.33	4.96	3.98	4.83	4.48	4.45	3.61	4.84
CTSZ	7.46	6.65	7.67	7.74	7.71	7.39	6.76	6.81	6.95	7.22	6.86	6.23	7.59	7.32	7.45	6.53	6.53	7.77	6.65	7.72	6.7	7.21	7.52	6.75	7.77	7.43	6.53	7.12	6.78	7.7	7.34	6.91	6.78	7.17	7.34	7	7.38	6.09	6.69	7.16	7.59	6.73
RGS6	2.68	2.37	2.77	2.23	2.33	2.4	2.18	2.26	2.87	2.78	2.87	2.64	2.7	2.58	2.7	2.62	2.3	2.26	2.57	2.68	2.83	3.01	2.44	3.87	3.24	2.92	2.78	2.8	2.97	2.37	4.38	3.08	2.39	3.19	4.38	3.11	2.64	2.9	2.77	3.01	2.98	2.93
LGALS8	10.41	10.35	10.4	10.75	11.06	10.2	9.64	9.53	10.56	10.36	9.69	10.58	11.39	10	10.76	10.25	9.5	9.69	8.85	10.51	9.11	9.27	10.14	9.2	9.9	9.57	8.83	9.89	9.36	10.52	9.7	8.98	8.97	9.09	9.7	11.19	11.58	9.73	10.8	9.52	10.76	9.37
LRP6	9.12	8.93	9.06	9.29	9.41	8.96	9.15	8.79	9.01	8.88	8.77	8.8	9.06	8.87	8.87	8.63	8.64	8.54	8.5	8.81	9.04	8.86	8.59	8.88	8.75	8.74	8.57	8.86	8.53	9.23	8.34	8.44	8.7	8.62	8.34	8.64	8.56	8.91	8.82	8.76	8.78	8.77
PAPSS2	7.15	7.18	7.31	7.74	7.71	7.05	7.37	7.44	7.55	7.59	7.21	7.36	7.68	7.38	7.03	7.46	7.11	7.56	7.39	7.37	7.95	7.13	7.43	7.21	7.46	7.68	7.57	7.24	7.32	7.33	7.25	7.19	7.07	7.12	7.25	7.09	7.51	7.43	7.22	7.44	7.55	7.64
IKBKG	10.22	10.07	10.27	10.24	10.39	10.09	9.87	9.84	9.85	9.89	9.94	9.94	10.22	10.41	9.99	9.48	9.75	9.76	9.75	10.21	9.59	9.97	9.99	10.21	10.14	10.03	9.53	10.13	9.74	10.3	10.07	9.95	9.63	10.4	10.07	10.05	10.19	9.67	9.74	10.11	10.19	9.94
RPS6KA5	4.93	4.87	5.26	4.79	4.58	5.14	5.19	5.56	5.18	5.17	5.01	5.32	4.72	4.97	4.96	4.68	4.96	5.28	4.73	4.82	5.3	4.99	5.33	5.88	5.27	4.97	5.46	5.27	5.29	5.21	4.77	4.93	4.88	5.9	4.77	4.82	4.5	5.69	5.25	5.19	4.86	4.72
CMAHP	8.46	8.61	8.81	8.44	7.83	8.22	7.97	7.96	8	8.94	7.68	8.84	9.06	7.16	7.43	8.46	8.42	8.68	7.91	8.47	8.76	7.87	8.01	8.61	8.55	8.75	8.81	8.8	7.58	8.3	8.64	7.72	7.69	7.74	8.64	7.54	7.52	7.6	7.6	7.54	7.17	7.7
RAD1	9.72	10.06	9.99	10.02	9.86	9.92	10.07	10.2	10	10.03	10.14	10.18	10.09	10.07	9.95	9.74	9.9	9.93	9.52	10.03	9.75	9.69	9.85	9.38	9.61	9.66	9.74	9.99	9.68	9.92	9.99	9.71	9.75	9.89	9.99	9.8	10.05	9.42	9.74	9.53	9.78	9.56
MED6	6.74	6.84	7.07	7.09	6.64	6.74	7.07	6.9	6.49	7.22	6.95	7.04	6.99	6.83	6.99	7.23	6.06	6.87	5.64	7.27	6.3	6.26	6.43	6.32	5.96	5.88	6.13	6.43	6.38	6.79	6.7	6.46	4.96	5.59	6.7	6.26	6.67	6	6.21	6.21	6.09	5.46
RGS20	5.5	6.31	6.03	6.5	6.34	6.27	6.1	5.65	6.26	6.37	6.04	6	6.43	6.16	6.17	7.01	6.85	5.66	6.04	5.8	5.67	6.07	6.01	5.22	6.35	5.69	5.97	5.67	6.04	6.3	5.38	5.65	5.67	5.38	5.38	6.01	5.8	5.89	6.78	5.54	6.96	5.82
LOC101928238	7.21	7.34	7.06	6.94	6.64	6.93	7.03	7.2	6.8	6.79	6.79	6.65	7.03	7.05	6.74	6.43	6.24	7.86	6.2	7.36	6.75	6.96	6.81	6.32	7.19	7.02	6.37	6.96	6.56	7.53	7.16	6.52	6.45	6.3	7.16	7.31	7.27	6.58	6.76	6.71	7.23	6.65
PROP1	4.97	4.76	5.37	4.7	4.85	4.92	4.98	4.63	4.57	5.03	5.03	4.5	4.74	5.47	4.65	4.43	4.62	4.96	4.9	5.54	4.77	4.85	5.36	5.01	5.32	4.99	4.85	5.28	4.82	4.76	5.19	5.27	5.55	5.59	5.19	4.78	5.31	4.34	5.58	5.41	5.01	5.23
RGS18	7.47	7.54	7.31	7.24	6.77	7.14	6.93	7.11	7.5	7.17	6.95	7.21	6.96	7.75	7.12	7.21	7.34	7.23	6.36	7.23	6.44	7.16	6.94	7.29	6.98	7.51	6.96	6.92	7.07	7.17	7.36	7.27	7.28	7.3	7.36	7.11	7.61	6.22	6.02	7	6.99	6.28
DDX52	8.54	8.63	8.36	8.88	9.06	8.42	8.4	8.57	8.58	8.64	8.53	8.4	8.9	8.92	8.99	8.96	8.74	8.33	8.38	8.58	7.85	8.55	8.61	8.13	8.46	8.59	8.42	8.45	7.93	8.62	8.32	8.21	8.58	8.84	8.32	8.54	8.92	8.56	8.59	8.55	8.78	8.65
USP3	2.96	2.7	2.91	2.96	2.96	3.09	3.43	2.84	2.96	2.98	3.45	2.81	2.66	2.84	2.86	2.65	3.17	3.05	3.87	3.27	3.47	3.36	2.92	3.52	2.59	2.97	3.57	2.99	3.17	2.42	3.23	3.04	4.28	2.89	3.23	3.83	2.86	3.08	3.26	3.13	2.85	2.98
SSBP2	5.3	5.44	4.99	5.85	4.3	4.85	5.44	5.46	5.16	4.88	4.83	5.18	4.89	5.28	4.96	5.27	5.28	5.04	5.65	5.26	5.54	5.18	5.14	5.52	5.39	5.37	5.74	5.04	5	4.88	5.09	5.61	5.59	5.46	5.09	5.39	4.79	5.04	4.86	5.26	5.17	5.28
LYPLA1	2.87	2.91	2.99	3.21	2.67	2.5	3.31	4.24	2.83	3.06	2.55	2.81	3.2	2.6	2.41	3.05	3	3.43	2.75	3.02	2.75	2.63	2.85	2.88	3.28	3.27	3.49	2.87	2.82	2.58	2.39	2.1	2.71	2.78	2.39	2.92	2.52	2.68	2.17	2.17	3.07	2.33
DBNL	5.23	4.51	5.18	4.35	5.4	4.92	4.28	4.3	4.58	4.76	4.72	4.05	4.34	4.11	4.17	4.45	4.56	4.56	4.73	4.9	4.47	4.7	4.57	4.18	5.32	5.34	4.7	7	5.01	5.13	5.36	4.52	4.83	5.53	5.36	4.83	4.51	4.18	5.03	4.92	4.1	4.21
ATP6V1D	11.46	10.4	11.58	11.32	11.33	10.47	10.27	10.3	10.89	10.69	10.14	10.13	11.4	10.3	10.47	9.66	8.81	11.18	9.15	10.84	8.77	9.82	10.44	9.49	10.77	9.59	9.62	10.47	8.92	11.49	10.45	9.06	9.04	9.15	10.45	9.83	11.23	8.74	9.5	10.03	10.83	9.87
SYN2	5.65	5.49	5.85	5.71	5.51	5.65	5.98	5.98	5.11	5.71	5.6	5.7	5.45	5.62	5.36	5.77	5.9	5.91	5.82	5.34	6.27	5.54	5.41	6.99	5.51	5.72	5.41	5.9	5.48	5.74	5.57	6.11	6.05	5.78	5.57	5.67	5.44	6.47	5.87	6.26	5.73	5.9
PIAS2	4.895	4.82	4.955	4.415	4.935	4.69	4.775	4.5	4.415	4.66	4.515	4.665	4.61	4.78	4.66	4.79	4.47	5.45	5.115	4.635	4.585	4.435	4.83	4.475	4.95	4.415	4.795	4.65	4.725	4.8	4.88	5.41	5.165	5.055	4.88	4.665	4.525	4.905	4.805	4.91	4.34	4.61
GADD45B	5.95	5.46	5.78	5.975	6.44	5.61	5.485	5.455	4.885	5.67	5.22	5.385	5.54	5.89	6.385	6.31	5.66	5.8	5.235	5.475	5.185	6.09	6.6	5.675	4.735	4.79	4.99	5.885	4.88	5.415	5.385	5.93	4.44	5.05	5.385	4.355	6.38	5.975	4.78	5.55	4.08	4.895
CAMK2B	7.815	6.96	7.47	7.7	8.045	7.185	7.415	7.575	7.595	7.55	8.085	7.905	7.745	8.4	8.135	7.88	8.015	6.905	7.89	7.72	7.685	7.965	7.945	8.545	7.77	8.195	7.96	7.41	7.815	7.425	7.975	8.23	8.32	7.95	7.975	8.045	7.805	8.315	8.145	7.885	7.57	8.115
TTLL3	4.71	4.52	4.85	4.6	4.81	4.12	3.94	4.28	4.89	4.88	4.64	4.94	4.85	4.14	4.53	4.6	4.84	4.88	4.75	4.58	4.72	4.7	4.6	4.78	5.13	4.57	5.13	4.53	5.33	5.14	4.73	4.9	5.09	5.78	4.73	4.44	4.85	5.23	5.24	4.64	4.86	5.07
GTF2H2	7.98	8.51	7.62	8.19	8.26	8.06	7.97	8.81	8.23	8.35	8.24	8.24	8.31	7.42	8.08	8.62	8.34	8.19	8.35	8.3	8.6	8.49	8.57	7.83	8.46	7.96	8.07	8.68	8.01	7.92	8.04	7.94	8.13	7.03	8.04	8.33	8.01	7.83	7.73	7.99	8.4	8.63
RBMX2	7.85	8.55	8.36	8.18	8	8.6	8.45	8.52	8.33	8.02	8.45	8.66	8.1	8.35	8.14	8.55	8.48	8.22	8.51	8.47	8.67	8.39	8.48	8.76	8.19	8.02	8.65	8.34	9.05	8.1	8.22	9.06	9.33	8.41	8.22	8.36	7.8	8.27	8.63	8.49	8.35	8.11
SURF4	6.65	6.98	6.72	6.65	6.81	6.82	6.49	6.7	7.13	6.81	7.09	6.86	6.85	6.37	6.76	6.89	5.87	7.33	5.91	6.91	6.49	6.28	6.92	5.84	6.65	6.46	6.41	6.78	6.48	6.8	6.96	6.26	6.51	6.73	6.96	6.62	7.24	5.92	6.65	7.2	6.64	6.64
ATE1	5.63	5.78	5.62	5.6	5.87	5.55	5.23	5.74	5.78	5.94	5.56	5.8	6.25	5.47	5.78	5.91	5.83	6.06	6.05	5.48	5.41	6.39	6.19	5.84	6.13	5.45	5.51	6.06	5.93	5.79	5.07	6.17	6.24	5.78	5.07	5.9	5.56	5.79	5.71	6.07	5.96	5.95
SLC29A1	6.59	5.13	5.79	5.82	6.06	5.93	5.79	5.95	5.42	5.8	5.52	5.57	5.5	4.94	5.47	5.12	5.19	6.08	5.75	5.45	5.21	4.68	5.69	5.23	6.2	5.88	5.58	5.5	5.26	6.25	5.98	5.68	4.77	5.57	5.98	5.01	5.58	5.66	4.87	6.17	5.99	5.88
SPAG6	9.43	8.81	9.46	9.11	9.64	9.3	9.33	9.15	9.25	9.23	9.28	9.12	8.87	9.51	8.74	8.54	8.98	9.29	8.97	9.21	9.04	8.88	9.21	9.5	9.33	9.33	8.92	9.34	8.95	9.36	9.2	9.22	8.87	9.56	9.2	9.37	9.23	9.23	9.23	8.95	9.07	9.4
HFE	4.59	3.69	3.91	3.27	3.98	3.63	3.78	4.74	3.83	3.41	3.84	3.66	3.28	3.63	3.12	3.43	3.9	4.49	3.7	3.6	4.13	3.87	3.42	3.3	3.98	3.63	3.98	3.62	3.67	3.58	3.42	3.82	3.21	4.46	3.42	4.02	3.1	4	3.54	3.94	3.27	3.51
USP2	8.43	8.27	8.34	8.42	8.79	8.15	8.23	8.2	8.32	8.35	7.66	8.21	8.57	8.18	8.28	8.28	7.9	7.73	7.89	8.2	7.58	8.19	7.8	6.9	7.93	8.17	7.47	7.83	7.67	8.49	8.22	7.11	6.85	7.72	8.22	8.38	8.21	8.26	8.29	7.89	8.12	7.8
CHUK	7.65	7.99	7.66	8.45	7.95	8	7.59	7.5	7.71	7.99	7.48	7.55	7.96	7.29	7.21	8.23	7.62	7.54	6.87	7.53	6.52	7.24	6.87	6.6	7.4	7.45	7.42	7.37	7.06	7.88	6.9	5.7	6.31	6.39	6.9	6.98	7.04	7.52	7.61	6.66	6.97	6.88
IKBKB	7.55	6	7.1	7.6	7.18	6.6	5.89	6.77	6.63	7.03	5.83	6.76	7.09	6.03	6.22	6	5.93	7.2	5.78	6.39	5.74	6.56	5.57	6.91	7.44	7.2	5.43	6.86	6.05	7.62	5.51	4.41	4.99	4.78	5.51	5.86	5.65	4.69	4.89	5.87	6.53	5.86
BCL11A	2.42	2.53	2.54	2.61	2.61	2.57	2.58	2.55	2.49	2.43	2.92	2.61	2.73	2.84	2.52	2.63	2.82	2.7	2.89	2.6	2.58	3.03	2.91	3.18	3	3.13	2.69	2.38	2.72	2.51	2.57	2.88	3.16	2.29	2.57	2.88	2.56	2.62	2.64	2.44	2.75	2.89
EED	3.25	3.52	3.46	3.365	3.385	3.86	3.54	3.435	3.36	3.45	3.82	3.37	3.34	3.55	3.255	3.325	3.625	3.79	3.55	3.295	4.26	3.65	3.66	4.04	3.97	4.15	4.005	3.495	3.625	3.475	3.44	4.03	3.955	4.07	3.44	3.58	3.5	3.65	3.615	3.635	3.585	3.805
TTF2	5.26	5.56	5.23	5.23	5.5	5.3	5.51	5.22	5.24	5.2	5.92	5.31	5.39	5.36	5.26	5.23	5.89	5.15	5.45	5.43	5.77	5.46	5.02	5.96	5.48	5.84	5.15	5.48	5.48	5.39	5.66	5.58	5.43	5.99	5.66	4.74	5.31	5.9	5.66	5.36	5.39	6.07
MAD2L2	7.22	7.49	6.99	7.24	8.26	7	7.28	7.25	6.86	7.11	7.16	6.61	7.7	6.97	7.66	8.61	7.14	6.27	6.97	8.15	6.88	7.6	7.76	6.54	6.37	6.92	7.71	6.48	6.82	6.96	6.64	6.85	6.91	5.92	6.64	6.21	5.63	6.71	5.9	7.53	5.69	7.61
TMEM135	10.66	10.63	10.23	11.16	11.3	11.2	10.13	10.28	10.28	10.54	10.54	10.41	11.16	11.2	11.62	10.72	10.27	10.18	9.84	10.5	9.62	10.17	10.5	9.8	10.59	10.35	9.75	10.32	9.42	11.08	10.67	9.72	10.12	10.13	10.67	10.43	10.86	10.07	10.32	10.08	10.31	9.83
GALR2	3	3	3.4	2.9	2.97	2.92	3.45	3.45	3.29	3.19	3.38	3.16	2.94	2.8	2.82	3.2	3.24	3.17	3.07	3.31	3.33	3.5	2.97	3.82	3.32	3.55	3.05	2.91	3.65	3.18	3.39	3.56	3.68	3.59	3.39	3.44	3.02	3.28	3.57	3.62	3.23	3.25
CDY1	5.83	5.98	5.94	5.39	6.25	6.22	6.08	5.26	5.89	6.63	5.56	5.42	5.89	5.59	5.67	6.69	5.57	6.2	5.43	5.55	4.97	5.23	5.34	5.01	6.07	5.85	5.59	5.67	5.3	6.19	5.66	4.99	5.25	5.1	5.66	5.26	5.58	5.83	5.59	5.12	5.72	5.89
MRVI1	11.37	11.55	11.31	11.28	11.11	11.26	11.41	11.38	11.26	11.21	11.44	11.67	11.38	11.52	11.22	11.17	11.12	10.78	10.6	11.58	11.13	11.13	11.49	10.81	11.24	11.12	11.34	11.19	11.03	11.21	11.28	11.13	11.09	11.17	11.28	11.34	11.36	10.39	11.15	11.17	11.4	10.88
CDYL	8.49	8.5	8.82	8.75	8.45	8.48	8.56	8.47	8.48	8.38	8.14	8.39	8.41	8.22	8.23	7.87	7.8	8.4	7.23	8.66	7.46	8.04	8.53	7.4	8.35	7.69	6.79	8.43	7.9	8.39	8.66	6.96	7.49	7.35	8.66	8.14	8.6	7.18	7.9	7.99	8.32	7.65
ORC5	7.44	6.77	7.27	7.37	8.11	6.9	6.83	6.65	7.36	7.27	6.94	6.65	7.71	6.96	7.52	7.05	6.26	7.57	6.31	7.01	6.98	7.03	7.09	6.69	7.11	6.65	6.61	6.93	6.48	7.64	6.89	6.29	6.99	5.99	6.89	6.99	7.11	7.06	6.43	7.47	7.11	6.97
THAP12	3.43	3.46	3.67	3.59	3.84	4.07	4.5	4.25	4.59	3.74	4.2	4	3.85	3.81	4.45	3.77	5.44	3.25	3.37	3.85	4.37	4.43	3.9	4.17	4	4.36	3.91	4.18	3.72	4.01	3.6	3.86	3.21	3.27	3.6	4.02	3.96	3.28	3.87	3.68	3.61	3.7
PLEKHB1	6.73	6.36	6.65	7.21	7.06	6.43	6.69	6.29	6.31	6.66	6.48	6.54	7.44	6.63	7.1	6.56	6.45	6.69	6.76	6.93	6.79	6.95	7.34	6.47	6.72	6.92	6.21	6.64	6.93	6.54	6.95	7.03	6.48	7.07	6.95	7.3	6.76	7.02	7.31	7.25	7.34	6.85
KLRG1	7.295	7.445	7.22	7.275	7.385	7.48	7.38	7.09	7.165	7.24	7.23	7.395	6.65	7.545	7.085	6.975	7.81	7.055	7.905	7.115	7.875	7.575	7.76	8.125	7.49	7.875	7.545	7.505	7.425	7.15	7.545	7.89	7.675	7.965	7.545	7.625	7.02	7.67	7.865	8.145	8.015	7.63
TRAF4	6.7	6.92	7.01	6.49	6.19	7.15	7.17	6.69	6.77	6.33	6.41	6.17	5.68	6	5.76	6.53	6.49	7.16	6.01	6.71	6.64	6.54	6	5.95	6.41	6.7	6.26	6.67	6.36	6.48	6.4	6.29	5.43	6.02	6.4	6.08	5.91	6.37	6.03	6.25	6.05	5.95
BCL10	6.49	5.61	6.72	5.77	6	6.22	6.15	6.04	6.16	6.6	6.47	6.04	5.62	6.43	5.51	5.52	5.53	6.98	6.41	6.29	6.26	5.89	6.22	6.65	6.69	6.06	5.72	6.23	6.39	5.98	6.01	6.49	5.64	6.29	6.01	6.51	5.82	6.48	5.97	6.65	6.55	6.28
PRKRA	10.44	10.18	10.53	10.6	10.11	10.12	10.45	10.28	10.53	10.34	10.43	10.5	10.19	10.25	10.17	9.69	9.83	10.43	9.71	10.8	9.97	9.87	10.4	9.74	10.21	9.88	9.89	10.41	9.5	10.37	10.36	9.7	9.7	9.97	10.36	10.05	10.02	9.79	9.98	10.08	10.26	9.87
PARP3	7.09	6.44	6.69	6.94	7.11	6.37	6.38	5.55	6.7	6.5	6.03	6.38	7.01	6.64	7.12	6.08	5.97	6.64	5.77	6.21	6.24	6.21	6.1	6.64	5.97	6.4	6.25	5.97	5.84	6.93	5.75	6.21	5.9	6.31	5.75	5.99	6.5	5.64	5.9	6.52	8.09	6.53
SOX13	2.52	2.76	3	2.71	2.71	3.75	3.3	3.09	3.04	2.47	3.2	2.92	3.23	2.92	2.56	2.92	2.41	2.52	3.18	3.52	3.09	2.9	3.12	3.33	2.91	3.08	3	2.49	2.99	2.81	2.74	2.93	2.76	3.33	2.74	3.42	2.45	3.23	3.09	3.23	2.94	3.16
SIRT3	4.38	4.07	4.77	4.81	4.35	4.49	4.29	4.46	4.35	4.47	4.56	4.56	4.06	4.49	4.12	4.02	4.13	4.92	4.71	4.59	5.05	4.7	4.19	5.35	4.84	4.56	4.55	4.44	4.89	4.33	4.12	4.44	4.65	4.59	4.12	4.4	4.26	4.28	3.81	4.54	4.59	4.94
CATX-1	4.74	4.52	4.97	4.48	4.21	4.29	4.87	4.56	4.67	4.65	4.89	4.37	4.36	4.48	4.63	4.59	4.59	4.96	4.81	4.76	4.53	4.65	4.66	4.63	5.45	4.71	4.56	4.72	4.89	4.8	4.68	4.94	4.39	4.57	4.68	4.83	4.78	4.99	4.7	4.84	4.66	4.63
AATF	3.36	3.63	3.55	3.795	3.745	3.415	3.615	3.495	3.32	3.29	3.315	3.36	3.44	3.32	3.36	3.47	3.775	3.44	3.62	3.3	3.615	3.415	3.135	3.43	3.935	3.575	3.295	3.04	3.495	3.39	3.525	3.475	3.475	3.52	3.525	3.77	3.595	3.02	3.48	3.445	3.405	3.45
PLAA	6	6.04	6.72	6.45	6.18	6.72	6.61	6.91	5.69	6.07	6.22	6.39	5	6.53	5.65	5.81	6.57	7.1	6.42	5.82	7.49	6.79	6.95	6.86	7.06	7.19	6.55	6.65	6.94	6.16	6.35	7.45	6.94	7.15	6.35	7.07	6.3	6.95	6.85	7.31	6.5	7.31
STK24	4.42	4.16	4.41	4.21	4.44	4.24	4.22	4.41	4.39	4.53	4.58	4.43	4.43	4.46	4.58	4.17	4.04	4.47	4.28	4.58	4.75	4.19	4.44	4.6	4.53	4.39	4.28	4.29	4.44	4.55	4.31	5.37	4.29	5.17	4.31	4.41	4.49	4.65	4.38	4.32	4.21	4.14
EIF1	10.81	9.91	9.19	9.42	9.35	9.62	10.3	9.22	9.8	9.61	9.33	9.27	8.98	8.24	7.38	8.53	9.29	9.71	8.79	9.11	7.36	8.42	8.71	7.9	10.77	9.97	8.47	10.18	9.46	10.18	9.28	8.55	8.04	8.55	9.28	10.78	9.3	9.11	10.28	10.4	11.46	9.5
RIT1	11.01	10.42	11.23	11.15	11.66	10.5	8.59	9.88	9.46	10.84	10.67	10.65	10.79	10.84	11.17	11.16	10.27	11.18	10.85	9.9	9.91	11.36	10.86	10.53	10.06	10.85	10.54	9.88	10.7	11.07	10.54	11.11	10.78	11.67	10.54	10.11	10.86	11.77	11.52	10.62	9.62	10.26
ARFGEF1	7.37	6.99	7.55	7.81	7.87	6.77	6.93	7.16	6.43	7.48	7.27	7.09	7.26	7.77	7.13	6.94	6.55	7.07	7.22	7.54	6.88	7.17	7.6	7.02	7.2	7.64	6.65	7.16	6.7	7.9	7.5	6.74	7.52	6.7	7.5	7.58	7.51	7.29	7.27	7.07	7.76	7.75
ARPP19	3.1	3.09	2.65	2.74	3.01	3.13	2.94	2.84	2.89	3.2	2.91	3.32	2.71	3.08	2.9	2.72	3.53	3.11	3.81	3.01	3.63	3.03	3.26	4.68	3.29	3.41	3.74	3.24	3.13	2.91	3.24	2.87	4.19	3.53	3.24	3.73	3.08	3.21	2.97	3.35	3.07	3.41
MINPP1	2.75	2.5	2.91	2.97	2.8	2.98	3.06	2.94	3.05	2.83	3.24	3.06	2.63	3.03	2.82	2.85	3.27	2.79	3.48	3.04	3.24	3.69	3.26	4.41	3.02	3.64	3.59	2.91	3.23	2.99	3.3	3.31	3.37	3.29	3.3	3.03	2.83	3.8	3.28	3.15	2.91	3.83
SLCO1A2	5.34	4.96	4.84	5.33	5.21	4.37	5.09	5.35	5.53	4.88	4.62	4.91	5	4.91	5.19	4.58	5.24	5.59	5.22	5.62	5.32	5.53	4.84	5.66	5.56	4.75	4.95	5.46	4.76	5.42	5.23	5.87	5.81	5.33	5.23	4.56	5.13	5.09	5.24	4.74	5.26	5.19
FLOT1	9.31	8.64	9.59	8.77	9.02	9.03	8.61	8.6	8.74	9.03	8.88	8.81	8.59	8.57	8.29	7.86	8.41	9.22	8.21	9.01	8.55	8.58	8.86	9.09	9.3	9.14	8.59	9.08	8.15	9.08	8.76	8.48	8.97	9.2	8.76	8.71	8.62	9.04	8.7	8.94	9.31	8.95
EIF3K	4.65	4.39	4.69	5	5.85	4.06	3.43	4.31	3.77	4.68	4.27	4.67	5.79	5.44	5.51	5.3	4.41	4.15	5.37	4.36	4.56	4.79	4.94	4.74	4.06	5.07	4.85	4.07	4.36	5.02	5.94	5.71	5.22	5.32	5.94	5.43	6.26	4.98	4.59	4.65	4.77	4.47
SELK	3.47	3.39	3.53	3.89	4.23	3.7	3.87	4.09	4.36	3.54	3.77	4.25	4.05	4.63	4.17	3.77	3.95	3.11	4.49	4.03	4.28	3.91	4.15	4.69	3.56	3.79	4.49	3.84	3.36	3.26	5.12	4.77	4.56	4.77	5.12	4.79	4.93	4.74	4.54	3.95	4.12	4.42
RAD17	4.46	5.32	5.39	5.81	5.46	5.4	5.78	6.76	6.42	5.32	6.41	5.31	5.73	5.92	6.97	6.71	5	5.01	5.03	6.71	7.06	5.09	5.37	4.8	5.04	5.63	5.7	5.5	5.17	5.2	5.15	5.09	5.77	5.52	5.15	5.63	5.54	4.58	4.65	4.9	4.21	5.46
C5orf22	9.05	9.21	9.1	8.66	9.52	8.95	9.31	9.42	10.01	9.29	8.91	9.17	9.43	8.59	9.15	9.29	9.01	9.11	8.97	9.39	8.63	8.76	8.82	8.16	9.03	8.77	9.09	9.01	9.19	9.32	8.02	8.63	7.86	8.51	8.02	8.17	8.29	8.93	8.75	9.13	9.05	8.6
C11orf31	5.91	5.57	5.91	5.36	5.81	6.25	5.96	6.14	5.67	5.73	6.09	6	5.98	6	5.86	5.98	5.88	5.81	6.47	5.78	6.66	5.88	5.67	6.03	6.09	6.29	5.46	6.06	5.99	6.04	5.85	5.79	5.02	5.51	5.85	5.61	5.46	6.41	6.46	6.37	6.09	5.8
LOC101928565	4.01	3.44	3.68	3.61	3.1	3.92	3.62	3.89	4.47	3.83	4.01	3.79	3.53	3.58	3.14	3.05	3.9	3.46	3.87	3.59	3.78	3.8	3.53	3.89	4.02	4.77	3.4	3.62	4.18	3.59	4.32	3.08	3.38	3.96	4.32	5.36	3.37	3.81	3.52	3.57	3.83	4.03
GYPE	7.17	7	7.11	7.34	7.48	7.04	6.95	6.31	6.79	7.08	6.43	6.73	7.59	6.5	7.37	6.96	5.75	7.38	6.32	6.83	6.56	6.69	6.93	6.23	6.65	6.33	5.66	6.72	6.12	7.38	6.65	5.93	5.81	6.12	6.65	6.52	7.51	6.45	5.98	6.49	6.96	6.16
PRMT1	5.87	6.66	6.22	6.02	6.13	5.2	6.08	6.51	5.61	6.11	6.37	6.88	6.6	6.66	6.46	6.26	5.96	5.67	6.85	6.4	6.58	6.64	6.67	6.85	6.19	6.59	7.1	6.37	6.55	5.76	7.08	6.41	6.74	6.55	7.08	6.41	6.6	6.81	6.97	5.8	6.5	6.24
CALCOCO2	3.92	3.49	4.07	3.68	3.47	3.59	3.84	4.11	3.84	3.9	4.15	3.77	3.43	4.21	4.34	3.89	4.36	3.55	4.78	3.75	4.59	4	4.51	3.85	3.47	3.54	4.15	3.8	4.31	3.69	4.86	5.07	5.23	4.54	4.86	4.42	4.12	5.29	4.16	4.56	4.16	4.27
HECTD4	7.79	6.68	7.81	7.67	7.71	7.14	7.14	7.66	6.95	7.68	8.42	8.07	8.93	7.9	8.5	9.75	8.05	7.21	7.24	7.09	8.56	8.02	6.86	9.14	7.33	7.25	6.67	8.41	7.81	8	7.45	9.83	9.57	8.91	7.45	7.08	8.1	9.5	8.09	9.74	7.65	10.07
C2orf72	9.74	9.49	9.98	9.6	9.88	9.54	9.37	9.34	9.28	9.62	9.16	9.21	9.59	9.41	9.67	9.39	9.24	9.54	9.3	9.56	8.78	9.09	9.22	8.95	9.28	8.55	8.86	9.59	8.92	9.81	9.4	8.77	8.82	8.91	9.4	9.13	9.69	8.67	9.16	8.99	9.19	8.89
ALDH1L2	10.37	10.33	10.4	10.45	10.38	9.85	10.52	10.03	10.29	10.21	10.12	10.21	10.91	10.3	10.62	10.03	9.69	10.45	9.19	10.72	8.87	9.35	10.28	9.33	10.43	9.73	9.26	10.38	9.65	10.72	10.09	9.3	8.7	8.86	10.09	10.11	10.39	8.57	9.39	9.69	9.99	9.1
LOC642533	9.47	7.58	8.01	8.13	8.35	8.41	8	7.3	8.12	8.12	7.59	6.85	8.26	7.59	8.18	7.37	7.28	7.15	7.6	8.21	6.86	7.59	7.67	6.32	7.38	8.38	6.4	7.89	7.73	8.49	7.64	7.96	7.91	7.19	7.64	8.17	7.72	7.67	7.58	8.27	8.58	7.63
TSEN2	7.73	8.45	7.58	8.18	8.3	8.8	8.9	8.88	8.68	8.71	8.81	9.08	8.55	9.06	8.78	9.07	9.05	8.99	9.64	8.21	8.75	9.22	8.42	9.4	8.77	9.01	9.35	8.6	9.41	8.15	8.47	9.63	9.59	8.97	8.47	9.49	8.08	9.58	9.21	8.45	8.56	9.09
PPARA	3.04	4.08	3.8	3.58	4.01	4.02	4.3	3.83	4.43	2.9	3.76	4.13	3.48	5.09	4.42	3.72	4.01	3	3.89	3.75	5.25	4.34	3.62	6.32	3.72	4.25	4.75	4.85	3.46	3.64	6.68	6.05	7.51	5.04	6.68	6.31	6.78	5.42	4.85	4.45	4.75	5.13
LOC101929504	3.02	3.71	3.47	4.16	3.59	3.87	3.55	3.86	3.11	3.85	3.35	3.87	3.31	2.86	3.21	4.09	3.55	2.89	3.68	4.18	4.5	3.46	3.77	3.36	3.15	3.84	4.42	3.66	3.05	3.2	3.79	3.62	4.05	3.1	3.79	3.83	3.53	3.48	3.19	3.11	3.02	3.62
ADARB2-AS1	4.25	3.89	4.68	5.08	4.7	5.1	4.22	4.59	3.99	4.27	4.64	4.3	4.33	4.51	4.39	4.33	3.97	4.22	4.33	4.2	4.74	4.68	4.8	4.79	4.32	4.63	5.16	4.47	4.61	4.56	4.67	5.02	5.42	4.31	4.67	4.82	4.48	4.64	4.47	4.97	4.36	4.95
LOC440862	4.21	3.77	5.01	4.82	5.02	4.96	5.08	4.64	4.34	3.95	4.63	3.68	4.35	4.74	4.81	5.37	4.93	5.76	4.81	3.85	4.88	3.97	4.31	4.06	4.04	5.06	5.94	4.59	3.85	4.7	3.37	4.56	5.01	4.36	3.37	4.26	4.13	5.06	4.71	3.58	3.58	3.91
LOC105379178	5.83	5.66	6.07	5.67	5.84	5.52	5.74	5.9	5.92	6.45	6.38	6.3	6.14	6.37	6.3	5.84	5.64	6.34	6.12	5.93	5.89	6.05	5.95	6.12	6.41	6.26	5.74	6.14	6.25	6.17	5.99	6.04	6.33	6.06	5.99	6.31	6.22	6.15	6	5.74	5.39	6.13
LOC101928516	4.02	4.49	3.95	3.8	3.3	4.54	3.79	3.95	3.25	8.89	3.11	3.63	4.02	2.94	2.95	3.45	4.46	4.25	3.06	4.16	3.03	3.11	3.94	3.71	3.61	3.19	2.35	3.3	3.41	3.54	3.39	2.52	3.59	2.78	3.39	3.3	3.73	3	2.77	2.75	3.93	2.91
TAF8	5.96	5.86	6.01	5.86	5.82	5.52	4.9	5.81	6.11	6.03	5.75	6.3	6.1	6.27	6.53	5.69	4.69	6.28	6.63	5.64	5.35	5.91	5.66	5.63	5.86	5.52	6.88	5.59	5.54	5.9	6.11	5.87	5.87	4.96	6.11	5.92	5.93	4.96	5.24	5.32	5.89	5.65
KRTAP10-11	8.01	8.18	8.07	8.59	8.71	8.15	8.56	8.62	8.23	8.1	7.76	7.93	8.13	7.91	7.96	7.87	8.3	8.18	8.02	7.99	7.34	8.2	7.72	7.81	8.07	8.12	7.94	7.77	7.71	8.13	8	6.79	7.64	7.59	8	7.34	7.97	7.78	7.6	8.03	7.79	8.11
MOSPD1	2.64	2.53	2.75	2.5	2.55	2.71	3.3	3.05	2.8	3.03	2.02	2.94	2.83	2.85	2.03	3.51	3.03	2.7	2.7	2.26	2.46	3.1	2.74	3.25	2.63	3.74	2.93	3.11	2.64	2.71	2.54	2.76	2.48	2.75	2.54	2.76	2.57	2.62	2.62	2.69	2.34	3.18
CDC42-IT1	9.37	9.76	9.61	9.81	9.5	9.92	9.96	10.21	9.99	9.97	10.12	10.42	9.4	10.04	9.35	9.8	9.97	9.54	10.03	10.03	10.6	10.07	9.79	10.25	10.12	10.14	10.25	10.16	10.06	9.72	10.07	10.18	10.36	10.06	10.07	9.97	9.94	10.08	9.65	10.22	10.18	10.16
KY	5.55	5.52	5.82	5.84	5.93	4.41	4.92	5.31	5.64	5.35	5.69	5.86	5.86	5.45	5.19	4.73	4.28	5.2	4.78	5.33	5	6.27	5.34	5.11	5.21	5.4	4.63	5.7	4.99	5.94	5.14	4.3	5.22	5.66	5.14	5.99	6.61	6.33	5.69	4.44	5.17	6.24
LINC00556	10.64	10.96	10.79	11.14	10.8	10.82	11.05	11.27	10.99	10.97	10.98	11.22	11.2	10.88	10.83	11.01	11.16	10.54	11.1	11.08	10.57	10.51	10.74	10.64	10.86	10.66	10.93	11.14	11.04	10.78	11.15	10.56	10.87	10.71	11.15	11.27	10.99	10.93	11.13	10.72	11.2	11.07
MACC1	4.22	4.34	4.1	4.33	4.19	4.46	4.72	4.17	4.32	4.25	4.54	4.67	4.33	4.59	4.56	4.46	4.53	4.35	4.79	4.44	4.73	4.61	4.17	5.39	5.11	3.95	5.11	4.6	5.05	4.62	4.34	5.53	4.35	5.24	4.34	4.68	4.18	5.43	4.73	4.52	4.53	4.29
LOC400590	5.85	5.77	6.52	6.18	5.08	6.07	6.05	6.37	5.59	5.95	5.44	5.79	5.36	5	4.82	5.46	6.41	6.51	5.56	5.89	6.11	5.62	5.78	5.36	6.03	5.72	6.04	5.9	5.99	6.2	5.64	4.85	4.93	6.24	5.64	5.45	5.46	5.4	4.31	5.86	5.17	5.6
CCDC14	4.24	5.67	3.75	5.44	3.82	4.53	4.51	5.68	5.57	4.32	4.9	5.21	4.96	4.99	4.12	4.18	3.96	4.37	4.05	4.15	5.56	4.46	3.57	5.77	4.05	3.7	5.58	4.77	5.9	4.17	5.2	5.38	5.62	4.63	5.2	5.11	4.97	4.57	5.73	4.31	5.01	4.39
RDH16	10.97	10.8	10.39	10.33	10.76	10	9.25	9.73	9.81	9.88	9.45	9.38	10.71	10.22	10.53	9.8	8.78	10.07	9.65	9.98	9.76	9.86	9.94	9.78	9.91	9.54	8.91	9.84	9.56	10.71	9.97	9.78	9.41	9.53	9.97	9.61	10.32	9.73	9.91	10.04	10.23	9.55
PPP2R2C	9.51	9.74	9.85	10.03	10.1	9.77	9.84	9.7	9.75	9.81	9.7	9.94	9.57	9.93	9.9	9.85	9.83	9.63	9.74	9.59	9.84	9.55	9.12	10.16	9.65	9.94	9.44	9.48	9.34	9.73	9.38	9.81	9.5	9.83	9.38	9.58	9.33	9.89	9.85	9.85	9.6	9.64
ABCC8	6.33	6.9	6.83	7.15	6.87	6.56	6.53	6.53	6.55	7.1	6.94	7.47	6.81	6.66	6.91	6.8	7.08	6.67	6.33	6.83	5.99	6.27	5.84	6.48	6.48	6.52	6.16	6.43	6.44	6.69	6.86	5.79	6.47	6.51	6.86	6.81	7.29	6.63	6.61	6.05	6.71	6.54
KDM5B	7.2	6.98	6.77	6.97	7.13	6.72	6.98	6.97	7.2	7.05	7.14	7.24	7.13	7.4	7.13	6.69	6.5	6.35	7.41	7.65	7.53	7.01	7.47	7.06	7.5	6.7	7.1	7.17	6.97	6.72	7.02	6.57	7.04	6.45	7.02	7.22	6.83	6.86	6.92	6.72	6.74	7.1
DFFA	4.75	4.65	4.325	4.55	3.99	4.63	4.52	4.795	4.415	4.485	4.62	4.67	4.11	4.48	4.55	4.395	4.68	5.47	5.055	4.6	4.635	4.825	4.64	4.82	4.865	4.855	4.835	4.815	4.79	4.29	4.855	5.255	4.67	4.66	4.855	4.72	4.535	4.56	4.56	4.755	4.58	4.76
GABARAPL1	4.78	4.79	4.65	4.68	4.73	4.7	4.99	4.69	4.61	4.82	5.09	5.42	4.68	4.97	4.8	4.64	4.93	4.99	4.78	4.66	5.12	5.33	4.83	5.16	5.06	4.98	4.85	4.83	5.15	4.88	4.61	5.01	4.94	5.62	4.61	5.11	3.96	5.38	4.95	4.62	4.77	5.04
PRKAG2	3.97	4.15	3.87	3.7	3.67	3.65	4.38	4.07	4	3.58	3.7	3.71	3.73	4.01	3.39	3.98	4.07	3.91	4.83	3.87	4.46	4.64	3.64	4.61	4.11	3.79	4.36	3.89	4.3	3.41	4.45	4.28	4.76	4.67	4.45	4.4	3.65	4.51	4.85	3.97	3.87	4.64
NEK6	4.85	4.66	4.57	4.59	4.68	5.16	4.42	4.87	4.82	4.48	4.72	4.92	4.41	4.65	4.81	4.91	5.06	4.82	4.82	4.82	4.82	4.51	4.77	5.06	4.9	5.06	4.67	4.54	5.13	4.91	5.11	5.43	5.36	4.89	5.11	4.85	4.5	4.62	4.2	4.82	4.77	5.81
GYG1	13.42	13.03	13.58	13.37	13.58	13.34	13.39	13.25	13.54	13.45	13.4	13.43	13.19	13.69	13.21	12.41	12.81	13.03	12.61	13.5	13.17	12.89	13.34	13.34	13.61	13.47	12.77	13.62	13.12	13.51	12.71	13.09	13.01	13.38	12.71	13.46	13.27	13.18	13.12	13.36	13.47	13.25
MED12L	3.93	4	5.04	4.63	5.47	4.09	3.54	4.46	3.78	4.31	4.61	4.01	4.09	4.47	4.42	4.3	3.88	4	4.46	4.03	4.39	4.34	4.32	3.99	4.35	4.3	4.31	3.4	4.32	4.62	4.13	4.46	4.83	3.92	4.13	3.95	4.67	4.18	4.13	3.54	3.87	4.67
LINC00290	10.05	10.5	10.08	10.4	10.45	10.51	10.69	10.48	10.48	10.36	10.23	10.41	10.69	10.3	10.47	10.65	10.46	10.26	10.68	10.32	10.1	10.18	10.01	10.06	10.46	10.35	10.12	10.36	9.97	10.4	10.27	9.46	9.78	9.95	10.27	10.13	9.93	9.78	10.26	10.19	10.47	10
PRKCQ-AS1	6.77	5.94	6.75	6.29	5.99	6.15	6.36	6.16	6.39	6.16	6.52	6.41	6.39	6.46	6.54	5.82	5.96	7.15	6	6.78	6.43	6.2	7.1	6.78	6.65	6.27	6.21	6.54	6.49	6.49	6.39	5.99	5.83	6.59	6.39	6.07	6.17	5.27	5.78	6.24	6.04	5.67
TMC7	3.96	3.775	4.065	3.82	3.725	4.045	3.985	3.58	3.785	3.905	4.175	4.035	3.97	4.255	3.95	3.77	4	4.025	4.14	3.98	4.5	4.23	3.765	4.46	4.235	4.235	4.065	3.965	4.19	3.975	4.18	4.5	4.15	4.445	4.18	4.145	3.905	4.26	4.06	4.155	3.95	4.43
AGR2	4.83	4.84	5.02	4.47	4.14	4.64	4.07	4.69	4.85	4.39	4.54	4.42	4.4	3.96	4.55	3.92	3.96	5.52	4.17	4.43	4.22	4.76	4.42	4.23	4.3	4.5	3.53	4.51	4.43	4.43	3.5	3.86	3.81	3.98	3.5	3.81	4.46	3.65	3.9	4.71	5.35	3.87
GPR35	7.38	7.33	7.42	7.27	7.03	7.36	7.25	6.95	6.77	7.17	6.8	7.1	6.83	7.11	6.68	6.45	7.16	7.67	6.41	7.1	6.38	7.26	7.1	5.89	7.05	7.21	6.45	7.24	6.58	7.1	6.69	5.49	5.85	5.81	6.69	6.38	7.13	6.26	6.16	6.74	7.4	6.48
XPR1	8.13	8.76	7.87	8.27	8.03	7.96	8.31	8.2	7.92	7.69	7.63	7.36	7.84	7.79	7.64	7.8	7.72	8.23	7.58	8.2	7.22	7.65	7.56	6.75	7.43	7.64	7.91	7.83	7.54	7.93	7.78	7.21	6.71	7.67	7.78	7.56	7.89	7.8	7.19	7.51	7.57	7.44
MCAM	5.556666667	5.463333333	5.59	5.363333333	5.123333333	5.773333333	5.68	5.45	5.35	5.693333333	5.673333333	5.766666667	5.026666667	5.32	5.29	4.986666667	5.47	6.036666667	5.603333333	5.326666667	6.056666667	5.99	5.746666667	6.093333333	5.933333333	5.876666667	5.733333333	5.73	5.71	5.36	5.593333333	5.533333333	5.453333333	5.943333333	5.593333333	5.91	5.563333333	6.173333333	5.61	5.9	5.773333333	5.796666667
OAZ1	5.9	5.69	5.9	6.05	6.44	5.57	6.18	5.61	5.57	6.25	6.33	6.19	6.25	5.84	5.95	5.68	5.83	6.68	5.99	5.99	5.78	5.82	5.71	5.26	6.42	6.16	5.47	5.83	5.44	5.79	5.89	5.49	5.17	5.53	5.89	5.81	6.03	5.28	5.19	5.85	5.49	5.85
AAK1	5.61	4.06	6.78	5.07	5.8	5.2	6.02	4.71	4.08	5.34	4.68	4.74	6.13	5.75	5.25	5.13	5.45	5.59	5.42	6.32	5.7	4.7	5.09	5.75	5.15	4.82	5.24	5.59	4.89	5.01	4.46	4.93	4.48	4.37	4.46	4.83	4.36	4.07	4.5	4.25	4.24	4.6
RGS7	6.23	5.61	6.13	5.85	6.57	5.23	5.71	5.32	5.7	5.99	5.72	5.55	5.71	5.93	5.96	5.41	5.27	5.98	7.17	5.55	5.37	6.21	5.83	5.74	5.95	5.51	5.87	5.94	5.9	5.79	5.65	6.15	5.71	6.28	5.65	6.07	6.77	6.62	6.3	5.86	5.98	6.22
NAPSA	8.47	9.01	8.28	9.14	8.39	8.51	8.17	7.95	8.84	8.7	8.71	9.44	9.32	8.87	8.84	8.38	9.25	7.98	9.02	8.36	8.69	8.89	8.23	8.3	8.74	8.5	8.71	8.75	8.51	9.06	9.42	8.44	9.11	8.9	9.42	9.53	9.32	9.29	10.31	7.4	8.91	8.56
TAX1BP1	4.02	3.28	3.53	3.57	3.64	3.87	3.3	3.38	3.81	3.55	3.97	3.83	3.73	3.19	3.83	3.65	3.23	3.66	2.98	3.53	2.93	2.96	3.26	3.89	3.47	3.12	3.15	3.29	2.84	3.17	3.2	3.2	3.62	3.69	3.2	3.13	3.33	3.51	3.43	3.17	3.34	3.46
LIN7C	6.2	6.49	6.02	6.4	6.61	6.21	6.35	6.57	6.59	6.34	6.98	6.47	6.7	6.25	6.56	6.82	6.08	6.72	6.61	6.33	5.96	6.29	6.25	6.01	6.28	6.27	6.4	6.23	6.15	6.37	6.52	6.28	6.95	5.99	6.52	6.13	6.56	6.23	6.08	6.82	6.12	6.79
DIMT1	7.115	7.315	6.615	6.795	7.52	6.88	6.76	7.155	7.4	7.345	7.405	7.24	7.235	7.505	7.03	7.675	7.16	6.455	7.255	6.335	7.65	7.605	7.335	7.445	7.155	8.03	7.695	7.285	7.635	7.505	6.9	7.57	7.58	8.11	6.9	7.7	7.305	7.29	8.22	7.265	6.92	7.445
PHF8	5.04	5.06	5.05	4.76	4.88	5.07	5.04	5.25	4.98	5.02	5.39	5.22	4.84	5.31	4.82	4.78	5.16	5.39	5.88	5.39	5.39	5.79	5.16	6.08	5.33	5.46	5.74	5.32	5.64	4.82	5.45	6.27	5.78	6.19	5.45	5.65	5.24	5.81	5.93	5.54	5.48	5.66
ERGIC3	7.6	7.14	8.15	7.23	7.79	8.5	8.23	7.25	7.98	7.82	7.06	7.27	7.36	6.89	6.52	7.26	7.28	8.24	8.12	7.31	8.5	7.36	7.25	7.79	8	8.05	7.74	7.98	7.37	7.46	7.05	7.02	6.72	7.33	7.05	6.95	6.38	7.33	6.58	8.04	7.16	7.56
COQ2	2.89	2.74	2.72	2.41	2.83	2.52	2.82	2.6	2.81	2.95	2.88	2.58	2.61	2.89	2.75	2.52	2.54	2.63	2.96	2.79	2.7	2.69	2.94	3	3.12	3.22	3.02	2.71	2.64	3.06	3.18	3.66	3	3.5	3.18	3.86	3.03	3.06	2.83	2.61	3.05	2.79
TRIO	8.85	9.11	9.16	8.73	9.33	9.18	9.3	8.96	9.18	8.9	8.63	8.65	8.56	8.71	8.69	9.31	9.11	8.57	9.06	8.69	8.77	8.53	8.58	8.52	8.74	8.8	8.78	8.79	8.66	8.78	8.41	8.24	8.31	8.5	8.41	8.52	8.53	8.32	8.53	8.63	8.83	8.83
HTATIP2	6.29	6.4	6.28	6.18	6.63	6.43	6.19	6.92	6.76	6.38	6.81	6.56	6.09	6.72	6.75	6.67	6.08	6.63	6.2	6.16	6.62	6.77	6.39	6.79	6.51	6.68	6.68	6.6	6.79	6.28	7.02	7.24	7.51	7.14	7.02	7.24	6.98	7.12	6.95	7.19	6.98	6.94
ITM2B	9.67	10.51	9.92	10.44	10.06	10.28	10.04	10.38	10.15	10.16	10.57	10.2	10.66	9.66	10.33	10.4	10.25	9.83	10.05	10.19	10.46	9.67	10.18	9.29	9.44	10.17	10.54	10.07	9.75	10.21	9.88	9.52	9.94	9.01	9.88	9.68	9.73	9.72	9.78	9.83	9.89	10.17
NDUFV1	6.25	6.7	5.95	5.51	6.03	6.17	5.86	6.05	6.22	5.78	6.02	5.74	5.86	5.91	5.63	5.74	6.09	6.56	6.4	6.01	6.74	6.15	5.96	6.47	6.29	5.98	6.18	5.45	6.53	5.87	6.1	6.77	6.29	6.25	6.1	6.01	6.01	6.13	6.44	6.52	6.38	6.04
FKBP7	6.39	7.27	6.68	6.93	6.46	6.53	7.03	6.61	6.63	6.32	6.66	7.05	6.69	6.91	6.25	6.75	6.37	7.35	7.1	6.96	6.58	7.22	6.16	6.31	6.85	6.65	7.45	6.86	5.85	6.16	6.61	6.04	6.84	6.5	6.61	7.33	6.83	6.12	6.15	5.99	6.53	7.02
SLC23A2	7.7	6.88	7.74	6.49	7.13	7.15	7.24	6.48	7.5	7.15	7.11	7.27	7.76	6.79	7.02	6.79	6.62	7.87	6.24	6.93	6.72	6.84	6.8	6.61	6.42	6.92	6.76	7.17	6.92	6.93	6.93	6.43	6.12	6.34	6.93	6.25	7.02	6.74	6.5	6.73	6.73	6.36
LOC100288675	7.03	7.14	7.03	6.84	7.55	7.13	7.02	7.21	6.82	6.97	6.87	6.66	7.1	7.31	6.82	7.04	7.02	6.31	6.87	6.91	6.63	6.78	6.33	5.16	6.31	6.6	7	6.78	6.43	6.89	6.8	5.71	6.82	6.31	6.8	6.45	6.92	6.63	7.05	6.89	6.77	6.85
DSPP	5.67	5.53	5.7	5.66	5.56	5.47	5.95	5.75	5.38	5.44	5.47	5.59	5.37	5.54	5.41	5.32	5.98	5.76	5.72	5.37	5.73	5.99	5.3	5.71	5.78	6.05	5.69	5.56	6.36	5.65	5.91	5.91	5.65	6.05	5.91	5.71	5.66	6.02	5.58	5.51	5.54	5.5
ESRRG	4.08	3.9	4.12	3.9	4.05	4.84	4.23	4.15	4.58	3.99	4.5	4.5	3.78	4.1	3.67	4.04	4.35	4.17	4.14	3.93	4.2	4.03	3.99	4.56	4.38	4.79	3.69	3.8	3.93	4.13	4.68	4.18	3.62	4.07	4.68	3.93	4	3.93	3.87	4.29	3.82	4.06
FAF1	4.505	4.17	4.22	4.34	4.265	4.005	4.04	4.705	4.785	4.68	4.53	4.54	4.59	4.11	4.44	4.155	4.875	4.17	5.79	4.23	4.665	4.87	4.5	5.305	4.65	4.595	5.03	4.96	5.055	4.405	4.81	5.75	5.78	4.61	4.81	5.065	4.455	4.98	4.895	5.125	4.27	5.395
GLRB	1.95	2.28	2.38	2.13	2.21	2.24	2.31	2.05	2.32	2.57	2.31	2.27	2.22	2.33	2.2	2.75	2.32	2.13	2.26	2.45	2.53	2.18	2.33	2.73	2.22	2.24	2.37	2.19	2.25	2.26	2.25	3.12	2.69	2.57	2.25	2.39	2.01	2.21	2.03	2.48	1.97	2.89
BAG2	3.6	3.76	4.18	3.53	3.4	3.44	3.64	3.86	3.56	3.66	3.7	3.61	3.31	3.64	3.72	3.61	3.61	3.34	4.15	3.62	3.82	3.91	3.68	4.49	4.51	3.84	4.79	3.42	3.85	3.76	3.77	4.83	4.23	4.22	3.77	4.41	3.79	4.71	4.45	3.84	3.74	3.9
MPZL1	4.1	5.47	4.15	4.82	4.9	4.42	5.89	5.59	5.27	5.25	3.98	4	5.26	4	3.56	4.68	4.01	4	5.42	4.84	3.82	3.25	3.2	4.28	2.97	2.8	5.29	4.31	3.85	4.03	2.48	2.95	2.65	2.23	2.48	2.32	2.22	3.02	2.48	2.72	3.3	3.43
BBS9	7.07	7.08	7.35	7.41	6.86	7.76	6.42	6.18	6.65	6.76	6.24	7.5	6.65	6.49	6.35	6.9	7.18	6.56	6.94	6.21	7.11	6.62	6.12	6.54	6.51	7.38	5.72	6.82	6.56	6.75	6.29	7.09	6.71	6.9	6.29	6.25	6.58	7.35	6.65	6.98	7	6.39
MAP1A	8.8	8.97	8.86	8.78	9.31	8.89	9.47	9.04	8.73	8.86	8.72	8.62	9	8.82	8.61	9.18	8.83	8.67	9.14	9.13	8.76	8.72	8.77	8.09	8.83	8.87	9.23	8.7	8.81	8.74	8.79	8.45	8.57	8.02	8.79	8.27	8.53	8.78	8.76	8.67	8.83	8.66
CCL26	8.46	8.53	8.67	8.48	8.62	8.19	8.5	8.85	8.74	8.24	8.67	8.41	8.12	8.43	8.01	8.17	8.2	8.52	8.16	8.65	8.32	8.24	7.91	8.8	8.61	8.04	8.53	8.56	8.25	8.4	8.88	8.21	8.44	8.3	8.88	8.89	8.89	8.1	8.34	8.38	8.57	8.33
TM7SF2	8.38	8.49	8.59	8.49	8.92	8.37	8.11	8.19	8.11	8.72	8.26	8.5	8.43	8.42	8.45	8.04	8.47	8.02	7.53	8.37	7.86	8.17	7.69	7.61	8.23	7.98	8.13	8.2	7.59	8.57	7.83	7.62	7.62	8.46	7.83	8.19	8.5	8.23	8.73	8.01	8.07	8.43
CKLF	6.05	6.71	6.01	6.38	6.39	6.81	6.3	6.27	6.32	6.23	6.14	5.86	6.86	6.26	5.98	6.79	6.13	6.56	7.49	5.99	6.49	6.05	6.22	7.01	6.37	5.44	6.58	6.2	6.25	6.35	6.21	6.38	6.07	5.55	6.21	5.92	6.49	5.74	6.23	6.91	6.44	6.91
B4GALT6	10.3	10.66	9.96	10.65	11.16	10.37	10.11	10.24	10.31	10.5	10.45	10.53	10.7	10.59	10.98	11.05	10.62	9.96	10.91	10.17	10.21	10.72	10.67	10.14	10.25	10.41	10.48	10.47	10.36	10.61	10.95	10.25	10.32	9.89	10.95	10.24	10.57	10.64	10.71	10.3	9.86	10.64
NFKBIL1	3.64	3.83	3	3.41	3.91	3.93	3.35	3.3	3.17	3.24	3.53	3.34	3.53	3.58	3.88	3.74	4.28	3.24	6.17	3.2	3.48	4.69	2.62	4.73	3.44	4.71	4.09	3.36	3.36	3.1	3.4	4.48	4.12	4.49	3.4	3.1	3.28	4.96	4.32	4.54	3.38	3.82
ZBTB7A	8.8	8.32	8.92	8.53	8.83	8.53	8.46	8.9	8.77	8.69	8.65	8.24	8.11	9.09	8.29	7.99	8.04	9.09	8.19	8.55	8.46	9.01	8.61	8.61	8.92	8.5	8.47	8.78	8.42	8.71	9.05	8.46	8.34	8.35	9.05	8.89	8.73	8.71	8.51	8.57	8.81	8.62
ITGA2B	5.95	6.56	6	6.49	6.56	6.33	6.46	6.16	6.21	6.09	5.97	6.52	6.46	6.03	7.09	6.76	6.78	5.59	6.52	6.15	6	6.65	6.26	6.22	6.14	6.58	6.91	6.02	6.51	6.16	6	6.03	6.5	5.98	6	6.2	5.95	7.11	6.74	6.28	6.26	6.3
TPX2	5.36	5.49	5.24	5.45	5.07	4.7	5.11	4.91	5.01	5.47	5.54	5.41	5.51	5.05	4.94	4.61	5.61	5.8	5.17	5.16	6.17	6.12	5.03	5.98	5.63	5.48	4.99	5.55	5.8	5.67	5.52	5.81	5.85	5.95	5.52	5.61	5.55	5.57	5.39	5.8	5.81	5.82
SPANXA2	6.01	5.16	5.49	5.4	5.42	5.78	5.46	5.56	5.67	5.3	4.77	4.85	5.01	5.25	5.03	4.68	5.43	5.39	5.69	5.12	5.75	5.66	5.28	4.67	6.31	6.1	5.53	5.52	5.53	5.65	5.82	6.28	5.92	6.35	5.82	6.7	5.34	6.76	7.58	7.09	6.44	6.28
RABEP1	3.14	3.19	3.18	3.13	2.91	3.15	3.09	3.27	3.29	3.32	3.74	3.3	2.79	3.16	3.08	3.51	3.15	3.04	3.01	3.27	3.72	3.12	3.64	4.31	3.78	3.66	3.16	3.32	3.69	3.19	3.62	3.47	3.19	3.83	3.62	3.86	2.97	3.36	3.1	3.38	3.21	3.42
CD44	6.06	5.91	6.35	5.91	5.67	5.8	6.24	6.13	6.94	6.26	6.28	6.15	6.11	6.07	6.19	6.05	5.52	6.29	5.27	6.05	5.72	5.49	5.95	4.93	6.31	5.51	5.61	6.33	5.82	6.29	5.74	5.26	5.98	4.92	5.74	5.93	6.08	5.51	5.77	6.18	5.66	5.36
CASP16P	8.92	8.59	8.52	9	8.58	8.74	8.8	8.54	8.7	8.58	8.74	9.2	8.82	8.84	8.75	8.73	8.92	8.41	8.74	9.07	9.21	8.48	8.89	9.01	8.72	8.69	8.21	8.33	8.5	8.88	8.81	8.8	8.88	9.24	8.81	8.85	8.65	9.23	9.2	9.17	8.96	9.11
SQLE	7.16	6.97	7.16	6.64	6.81	6.91	6.85	6.63	6.9	7.17	6.93	6.91	6.62	6.81	6.58	6.43	6.19	7.11	7.02	7.01	7	6.74	7.05	6.66	7.06	6.7	6.31	7.09	6.8	7.06	6.88	7.45	6.7	6.91	6.88	6.8	6.58	7.01	6.54	7.03	6.73	7.18
ABCG2	7.81	7.94	8.17	7.76	8.59	8.76	7.11	7.66	7.35	7.83	7.93	7.68	7.73	7.47	7.56	7.89	8.26	8.13	8.11	7.89	7.67	8.13	8.21	7.7	8.28	8.47	7.78	8.05	8.25	7.87	7.34	7.57	8.02	7.65	7.34	7.48	7.74	7.81	8.09	8.3	7.55	7.54
ZNF213-AS1	7.2	7.235	7.495	7.35	7.345	7.02	6.84	6.65	6.515	6.87	6.875	6.825	6.645	7.11	6.985	6.62	6.895	7.3	6.58	6.84	6.86	7.105	7.03	6.645	6.71	7.185	6.845	7.12	6.845	7.17	7.19	7	7.12	7.28	7.19	6.925	7.305	6.83	7.055	7.245	6.895	6.955
CDC42EP4	4.14	4.38	4.24	4.34	4.66	3.91	4.04	4.46	4.59	4.11	4.07	3.95	4.07	4.29	3.96	4.04	4.6	3.91	4.25	4.22	4.64	4.13	4.07	4.18	4.49	4.71	4.28	4.24	4.27	3.93	4.01	4.28	4.5	4.4	4.01	4.28	4.07	4.38	4.29	4.57	4.21	5.02
MAPK14	3.41	2.8	2.55	2.99	2.88	3.58	3.42	3.15	2.21	3.39	2.94	4.05	4.85	2.62	3	3.65	4.24	2.71	3.37	3.57	5.6	2.96	2.84	3	3.1	4.05	2.96	2.99	3.08	3	3.17	2.66	2.93	2.74	3.17	3.64	3.12	2.87	3.35	2.38	2.52	3.49
VCP	4.67	4.35	4.28	4.42	4.83	4.81	4.75	4.55	4.66	4.36	3.83	3.77	3.6	4.18	4.15	4.29	3.97	4.95	4.73	4.02	3.93	4.68	4.34	4.61	4.7	4.75	3.79	4.2	4.47	4.22	4.16	4.51	4.06	4.29	4.16	4.96	3.66	4.89	3.9	4.16	4.5	4.58
PRKAA1	4.54	4.27	4.72	4.51	4.86	5.34	5	5.06	5.25	4.36	4.81	4.48	4.29	4.62	4.35	4.7	4.11	5.19	4.9	4.46	4.62	5.37	4.41	4.49	5.1	4.8	4.4	4.2	4.7	4.55	4.61	4.88	4.4	5.26	4.61	4.49	4.14	5.02	5.2	4.67	4.57	4.31
CLDN1	4.86	2.85	3.57	5.46	4.37	2.79	2.26	3.9	3.14	4.04	3.13	3.75	4.73	5.74	4.29	3.32	3.53	4.73	5.35	2.94	2.97	6.22	4.87	6.13	3.8	3.86	4.2	4.36	4.42	4.53	4.34	4.31	6.44	6.21	4.34	6.76	6.61	6.54	5.43	4.94	4.4	6.57
ATF5	8.42	8.77	8.05	8.43	8.43	8.07	7.82	8.08	8.33	8.22	8.46	9.05	8.75	8.57	8.82	8.45	8.63	7.37	8.65	8.42	8.31	8.64	8.45	8.85	8.14	8.81	8.38	8.01	8.35	8.11	8.08	8.78	8.39	8.79	8.08	8.38	8.39	8.86	8.56	8.46	9.08	8.3
NELFA	6.59	6.5	6.15	6.12	7.09	6.23	6.33	6.33	6.75	6.24	6.62	6.08	6.61	6.18	7.06	6.77	6.71	6.49	6.9	6.35	7.17	6.04	6.28	6.25	6.11	6.03	6.44	6.18	6.48	6.49	6.05	6.07	6.82	6.21	6.05	6.34	6.08	6.57	6.51	6.36	6.24	6.64
GNMT	3.75	3.1	3.27	3.63	3.82	3.88	4.51	4.89	3.49	3.42	4.38	3.49	3.3	4.68	3.21	4.05	3.03	3.7	4.39	4.51	4.75	3.35	3.31	5.02	3.58	3.6	5.06	3.68	3.9	3.69	4.16	3.36	3.9	3.34	4.16	3.58	3.26	3.58	3.58	2.84	3.56	3.12
ALG5	7.98	7.47	8.25	8.04	8.16	7.79	7.7	7.25	7.77	7.64	7.55	7.45	8.1	7.92	7.95	8.02	7.08	7.87	6.76	8.03	7.28	6.99	7.87	7.48	7.47	7.27	7.72	8.23	7.18	8.11	7.38	6.83	7.1	6.8	7.38	7.19	8.41	6.64	6.98	7.44	7.76	7.23
PLA2G6	5.09	6.25	5.47	5.81	5.22	5.05	5.36	5.2	5.89	5.71	4.92	5.67	6.29	5.08	5.62	6.22	6.93	4.29	5.35	5.02	5.99	5.58	5.05	5.59	4.54	5.73	5.22	4.98	5.48	5.1	5.27	5.47	5.69	4.9	5.27	4.61	4.67	5.05	5.34	5.28	4.85	5.64
PCA3	4.75	4.49	4.92	4.14	4.56	5.01	4.5	4.26	4.79	4.65	4.13	4.46	4.73	4.52	4.45	4.43	3.93	4.41	4.18	4.95	4.35	4.48	4.8	4.74	4.69	4.41	4.89	4.42	4.85	4.77	4.49	3.84	4.67	4.63	4.49	4.27	4.52	4.11	4.64	4.8	4.98	4.36
EML2	7.69	7.415	7.805	7.895	7.805	7.695	7.84	7.57	7.505	7.295	7.235	7.36	7.52	7.89	7.435	7.16	7.405	7.485	7.525	7.27	7.795	7.35	7.645	7.705	7.745	7.925	7.65	7.63	7.32	7.685	7.61	7.905	7.855	7.945	7.61	7.81	7.56	8.12	8.27	7.53	7.645	7.755
MSH4	5.11	5.23	5.23	5.52	5.06	5.38	5.54	5.1	5.24	5.57	5.62	5.58	5.22	5.42	5.47	5.26	5.47	5.1	5.35	5.41	5.86	5.81	5.15	6.16	5.56	5.92	5.51	5.47	5.7	5.64	5.08	5.97	6.12	5.67	5.08	5.37	5.12	6.06	5.78	5.56	5.36	5.86
CDC42EP3	2.86	3.5	3.11	3.41	2.88	2.94	2.62	3.23	2.96	3.29	3.74	3.35	3.2	2.9	3.17	2.9	3.61	3.14	3.2	3.26	3.5	3.52	3.14	3.32	3.18	2.97	3.74	2.99	3.05	2.95	2.93	3.47	3.37	3.4	2.93	3.34	3.16	3.08	3.37	3.39	3.16	3.32
EIF4G1	5.65	4.97	5.48	5.01	5.02	4.9	5.38	4.71	5.35	5.43	5.09	5.41	4.98	5.41	4.84	4.33	4.8	5.09	4.48	5.29	4.64	4.84	5.63	4.94	5.33	5.36	4.43	4.81	5.09	4.8	5.64	5.59	5.42	5.32	5.64	4.48	5.07	4.52	5.16	5.22	5.11	4.65
SLC1A5	6.34	6.3	6.5	6	6.25	6.33	6.66	6.05	6.27	6.29	5.87	6.17	6.3	6.4	6.08	5.83	6.21	6.31	6	6.33	6.08	6.46	6.01	6.18	6.56	6.36	6.07	5.95	5.84	6.5	6.34	6.29	6.27	5.95	6.34	6.26	6.12	6.83	6.31	6.27	6.9	6.45
KMT2B	4.48	4.235	4.355	4.455	5.02	4.445	4.735	4.875	4.62	4.435	4.325	4.12	4.675	4.49	4.485	4.3	5.16	4.26	4.74	4.47	4.05	4.56	4.525	4.68	4.445	4.405	4.185	4.51	3.95	4.32	4.515	3.98	4.46	4.27	4.515	4.53	4.715	4.33	4.525	4.09	4.445	4.31
SLC12A6	7.74	7.5	8.15	8.36	8.37	7.96	7.81	7.74	7.67	7.68	7.46	7.48	8.03	7.84	7.88	7.7	7.69	7.58	7.67	7.9	7.55	7.13	7.42	7.18	7.36	7.73	7.35	7.64	7.6	8	7.63	7.29	7.6	7.27	7.63	7.57	7.89	7.65	7.62	7.48	7.53	7.5
HS3ST4	8.26	8.79	8.58	8.55	8.72	8.45	8.39	8.15	8.4	8.38	8.46	8.78	8.82	8.34	8.39	8.32	8.21	7.47	7.37	8.49	8.11	8.29	8.37	7.7	8.16	8.3	8	8.34	8.07	8.37	8.02	7.6	8.07	7.54	8.02	8.23	8.34	8.1	8.07	8.12	8.53	8.12
MED17	4.94	5.08	5.27	4.88	5.63	4.65	5.06	5.08	5.24	4.96	5.41	5.56	4.75	4.91	5.18	4.69	4.82	4.29	4.53	4.96	4.17	4.98	4.63	5.59	5.55	5.4	4.93	4.73	4.56	4.95	4.35	4.96	4.75	5.27	4.35	5.43	5.05	5.64	5.14	4.89	4.04	5.32
HBA2	7.11	4.72	6.57	5.5	5.36	4.21	4.37	5.43	4.79	4.9	5.34	4.91	5.47	5.28	4.54	4.59	4.68	7.25	4.07	6.73	5.11	4.76	4.61	4.82	5.15	4.55	5.7	6.14	4.94	5.22	4.09	4.41	4.66	4.54	4.09	4.36	4.21	4.2	4.37	4.07	4.19	4.56
DDX20	5.2	4.88	5.6	5.03	5.1	5.12	5.01	5.28	5.18	5.65	6.03	5.36	4.98	5.65	5.22	5.05	5.27	5.29	5.52	5.62	5.55	5.4	5.81	5.92	6.24	5.58	5.49	5.45	5.35	5.31	5.1	6.19	5.32	5.9	5.1	5.28	5.02	5.58	5.7	5.86	5.35	5.52
USP15	3.65	3.86	3.83	3.55	3.53	3.93	3.58	3.76	3.87	3.31	4.23	3.84	3.54	3.65	3.55	3.83	4.24	4.16	3.54	3.32	4.46	3.84	4.22	4.08	3.59	4.11	4	4.03	4.02	4.03	3.55	4.09	3.9	4.19	3.55	3.87	3.54	3.89	4.2	4.39	5.55	4.88
ATRN	7.81	8.74	7.74	8.25	8.43	8.69	8.57	8.32	8.46	8.4	8.22	8.71	8.92	8.17	8.7	9	9.29	7.07	8.75	8.02	8.74	8.19	7.57	8.45	7.85	8.77	8.53	8	8.1	8.01	7.69	8.6	9.52	7.79	7.69	8.48	7.48	9.19	9.58	8.53	7.99	8.56
IL31RA	5.805	5.77	6.04	5.98	6.06	5.735	5.315	5.585	5.745	5.685	5.515	5.935	5.705	6.025	5.62	5.145	5.705	5.89	5.525	5.36	5.685	5.855	5.585	6.29	5.9	5.575	5.53	6.16	5.57	5.905	5.69	5.73	5.745	5.575	5.69	5.45	5.855	5.07	5.625	5.55	5.4	5.695
MED16	7.97	7.91	8.08	8.61	8.47	7.9	8.09	8.28	8.08	8.3	7.99	8.1	8.47	8.37	8.2	8.52	7.71	7.53	7.94	8.3	7.85	8.11	8.23	7.08	8.1	8.05	8.13	7.9	7.8	8.12	8.18	7.37	7.8	7.91	8.18	7.86	8.27	7.94	8.21	8	8.14	7.73
SCN2B	6.02	5.67	5.83	5.98	6.39	6.1	5.95	6.05	6.08	6.21	5.98	5.65	6.1	6.05	6.01	5.59	5.63	6.41	6.12	5.87	5.99	6.49	6.02	6.75	6.41	5.28	6.37	5.72	6.08	6.23	6.12	6.15	6.16	6.32	6.12	5.67	6.49	6.45	5.81	6.18	6.04	6.27
SRSF3	6.92	7.09	6.57	7.38	6.73	5.94	6.55	7.09	6.82	7.09	7.44	7.81	7.21	7.57	6.95	7.27	6.79	7.5	6.68	6.51	6.38	7.87	6.55	6.74	7.41	6.57	6.67	7.24	7.51	6.94	7.39	6.94	7.88	7.6	7.39	7.62	7.84	7.79	7.45	6.55	7.17	7.64
RBM5	5.09	4.31	4.94	4.91	5.15	4.61	4.54	4.2	4.89	4.96	5.03	4.94	5.3	5.34	5.81	4.48	3.98	4.67	4.34	5.15	4.17	4.81	5.56	4.15	5.62	4.46	4.17	5	4.41	5.28	4.69	4.42	4.68	4.89	4.69	4.34	4.79	4.63	4.89	4.32	4.33	5.1
FAM162A	3.2	2.765	3.225	2.71	2.795	3.125	3.245	2.42	2.74	2.585	2.905	2.77	2.56	3.01	2.71	2.545	2.81	3.44	2.755	3.095	2.865	2.89	3.07	2.46	2.67	2.81	2.945	2.99	2.84	2.77	2.64	2.94	3.19	2.915	2.64	2.785	3.055	2.905	2.935	2.845	2.92	3.065
PIF1	7.01	6.52	6.82	6.65	7.13	6.56	6.83	6.68	6.72	6.73	6.14	6.13	6.57	6.31	6.46	6.15	6.87	7.03	7.09	6.58	6.8	7.05	6.8	6.11	6.64	6.63	6.16	7.09	6.32	6.72	6.41	6.62	6.6	6.01	6.41	6.39	6.57	6.32	6.27	6.67	6.69	6.74
SLC8A1	6	6.1	6.22	6.3	5.69	6.01	5.69	5.9	6.84	5.78	5.89	5.91	6.28	5.86	5.72	6.19	5.25	6.11	5.91	5.98	5.79	5.13	5.82	6.04	5.68	6.02	5.68	5.72	6.2	6.14	5.89	5.18	5.23	4.54	5.89	4.9	5.29	4.57	5.12	5.78	5.65	6.89
CITED2	5.57	5.87	5.64	5.63	5.71	5.94	5.82	5.88	5.76	5.57	5.39	5.78	5.38	5.64	5.63	5.97	6.34	5.27	5.66	5.42	6.92	6.35	5.91	6.35	5.7	6.17	6.63	5.94	6.17	5.52	6.35	6.36	6.99	6.8	6.35	6.57	6.08	6.3	6.22	6.05	6.22	5.98
CLIC4	11.3	11.26	11.01	11.2	11.1	11.16	11.23	11.15	11.3	11.12	11.23	11.64	11.2	11.06	11.06	11.27	11.55	11.01	11.29	11.25	11.52	11.34	10.68	11.24	11.15	11.43	11.18	10.98	11.4	11.35	11.11	11.52	11.45	11.33	11.11	11.47	10.9	11.59	11.59	11.44	11.29	11.45
MTAP	10.21	10.36	10.6	10.44	10.69	10.06	10.03	9.96	10.09	10.3	9.8	10.18	10.75	10.21	10.37	9.99	9.57	10.15	9.42	10.44	8.86	9.55	10.12	8.78	10.14	9.55	9.12	10.37	9.32	10.46	10.41	9.6	9.42	9.05	10.41	10.1	10.46	9.92	10.14	10.1	10.46	9.84
ITGA11	5.14	4.76	5.03	4.75	5.03	5	5.31	5.14	4.77	5.13	5.32	5.03	4.93	5.31	4.89	5.23	5.08	5.27	5.6	5.34	5.36	5.59	5.5	5.71	5.29	5.18	5.34	5.47	5.44	4.85	5.39	6.35	5.62	6.07	5.39	5.04	5.1	5.72	5.58	5.75	5.4	5.28
LAIR1	8.54	7.88	8.7	8.12	8.15	8.57	7.87	8.08	7.85	8.09	7.98	8.09	8.01	8.15	8.09	7.42	8.19	8.78	8.03	8.26	8.52	8.43	8.4	8.81	8.33	8.51	8	8.19	7.85	8.24	8.02	8.34	8	8.66	8.02	8	8.14	8.25	7.82	8.77	8.39	8.02
EID1	7.29	7.5	7	7.33	7.78	7.32	7.56	7.75	7.18	7.09	7.48	6.97	7.4	7.48	6.98	7.5	7.58	6.65	7.41	7.33	6.69	7.29	6.83	6.31	7.16	7.36	7.69	6.91	7.13	7.32	7.14	6.44	7.33	7.04	7.14	6.82	7.27	7.23	7.49	7.23	7.11	7.22
GUCA1C	7.63	7.56	7.56	7.52	7.48	7.42	6.63	7.17	7.49	7.45	7.47	7.15	7.33	6.97	7.08	6.58	7.07	7.58	6.45	7.27	7.15	7.32	7.48	6.97	7.26	7.2	7.17	6.98	7.01	7.63	7.24	7.4	6.81	6.76	7.24	6.9	7.57	7.1	6.55	7.53	7.3	7.07
KCNQ2	10.01	10.71	10.22	10.51	10.44	10.39	10.25	10.17	10.32	10.58	10.5	10.48	10.8	10.1	10.71	10.57	10.51	9.79	10.39	10.34	9.85	10.03	10.25	9.64	10.13	10.12	10.3	10.31	9.97	10.5	10.38	10.56	10.12	9.13	10.38	10.21	10.75	9.82	10.26	10.15	10.44	10.15
NECTIN1	6.59	6.95	6.64	7.31	7.92	7.51	6.74	6.45	6.81	6.9	6.95	7.39	8.05	7.16	8.04	7.68	6.76	6.05	6.89	7.05	6.31	7.17	6.9	6.54	7	6.78	6.58	6.77	6.45	7.32	6.79	6.85	5.81	5.64	6.79	6.79	7.07	7.21	6.91	6.69	6.93	6.17
GLS2	2.455	2.82	2.52	3.43	2.69	2.4	2.19	2.785	2.355	2.58	2.86	2.625	2.38	2.58	2.475	2.45	2.71	2.475	2.665	2.285	2.805	2.7	2.475	3.105	2.585	2.83	2.975	2.785	2.45	2.15	2.76	2.405	3.075	2.705	2.76	3	2.425	2.565	2.7	2.5	2.545	2.655
CCL28	10.64	10.11	10.58	10.35	10.97	10.12	10.25	10.33	10.38	10.27	10.16	9.84	10.54	9.9	10.24	10.39	9.82	10.33	10.07	10.42	10.03	10.19	10.12	10.1	10.63	10.1	9.86	10.3	9.93	10.65	10.35	9.92	9.62	9.94	10.35	9.61	10.07	10.01	10.04	10.78	10.5	10.64
TSFM	8.78	7.96	8.97	8.7	9.01	7.91	7.66	7.98	8.48	8.17	8.15	7.89	8.56	8.34	8.46	8.31	7.78	8.49	7.81	8.17	7.41	7.74	8.43	7.63	8.47	7.45	7.72	7.88	7.56	8.77	8.14	7.39	7.76	7.45	8.14	7.86	8.82	7.83	7.96	7.98	8.59	8.19
FGF19	9.2	9.24	9.24	8.95	10	9.52	9.32	8.92	8.93	9.18	9.08	9.26	9.51	8.91	9.29	9.66	9.31	8.64	8.87	9.1	8.4	8.98	9.69	8.29	9.13	8.67	9.09	8.8	8.66	9.23	9.33	8.09	9.07	8.39	9.33	9.01	9.17	9.56	9.87	9.86	9.11	8.97
KCNK7	7.35	6.98	7.58	7.37	7.87	6.94	7.36	7.61	7.51	7.34	7.24	7.23	7.04	6.91	7.14	7.09	6.98	7.72	6.8	7.19	6.21	6.87	7.48	6.57	7.68	7.03	7.39	7.38	6.65	7.44	7.45	6.69	7.19	7.33	7.45	7.53	7.43	6.98	7.22	7.11	7.31	7.13
CWC15	7.74	8.17	7.98	7.83	7.98	7.61	7.54	7.39	7.93	7.92	7.18	7.88	7.83	7.48	7.91	7.52	8.15	6.77	6.3	8.05	6.52	7.65	7.92	6.69	7.09	7.1	6.92	7.5	7.3	7.57	7.24	6.74	6.85	7.53	7.24	7.33	7.84	7.8	7.49	7.03	7.46	7.05
SAE1	7.075	6.905	7.225	7.215	7.095	7.09	7.31	7.23	7.59	6.72	7.22	7.245	7.27	7.52	7.145	7.35	7.29	6.985	6.68	7.41	6.425	7	7.115	6.855	7.16	6.96	7.975	6.82	7.115	7.185	7.165	7.57	7.675	6.82	7.165	7.365	7.825	7.4	6.95	7.16	6.9	7.775
BAG4	2.66	3.01	2.75	2.75	2.75	2.67	2.81	2.71	2.96	2.71	3.46	3.27	2.57	2.98	2.98	2.75	2.88	2.53	2.68	2.94	3.63	3.22	2.93	3.4	2.86	3.12	3.09	3.07	2.82	2.77	2.99	3.03	3.09	2.92	2.99	3.07	2.51	2.94	2.85	2.97	2.89	2.69
GPC6	2.11	2.42	2.215	2.34	2.1	2.225	2.51	2.055	2.26	2.345	2.56	2.15	2.18	2.43	1.96	2.225	2.115	2.385	2.68	2.12	2.425	2.21	2.44	2.845	2.28	2.27	2.87	2.185	2.195	2.17	2.13	2.345	2.525	2.31	2.13	2.2	2.34	2.445	2.19	2.21	1.97	2.19
CASP10	4.27	4.23	4.72	4.28	4.08	4.85	4.8	4.45	4.55	4.58	4.89	4.86	4.64	4.72	4.45	4.48	4.95	4.22	4.62	4.83	4.75	4.73	4.82	4.68	5.27	5.18	4.53	4.14	4.91	4.75	4.79	5.69	4.69	5.14	4.79	5.07	4.26	5.03	5.05	4.64	4.79	4.7
CAMTA1	4.59	4.44	4.66	4.85	4.7	5.13	5.19	4.49	4.63	4.59	4.7	4.58	5.02	4.33	4.43	4.71	4.85	4.76	4.52	4.62	4.21	4.85	4.63	4.32	4.09	4.71	4.4	4.75	5.09	4.86	3.86	4.26	4.11	4.51	3.86	4.05	4.67	3.85	4.66	4.62	5.34	4.61
PRO0471	4.54	4.23	4.4	4.13	3.51	3.59	4.44	4.43	4.38	4.55	4.44	4.33	4.01	4.11	3.61	3.19	5.23	4.78	4.81	4.02	4.2	3.82	3.75	3.77	4.16	4.44	4.49	4.37	4.19	4.26	4.18	5.67	4.26	3.85	4.18	5.1	4.09	5.28	3.67	4.81	4.6	4.84
HIPK2	4.09	4.01	4.5	4.59	3.75	4.89	5.01	4.19	4.73	3.52	4.08	4.06	4.4	4.55	4.04	3.94	3.9	4.75	3.4	4.28	4.56	4.44	3.89	3.32	4.6	4.01	4.69	4.36	5.47	4.5	4.98	4.74	4.4	5.12	4.98	4.33	4.14	3.83	3.79	5.04	4.45	4.62
PRELID1	3.78	3.35	3.75	3.79	3.66	3.5	4.1	4.18	3.6	3.86	3.6	3.62	3.68	4.03	3.57	4.08	3.73	4.77	4.03	3.47	5.03	3.53	3.01	4.98	3.92	3.73	3.31	4.14	4.33	4.35	3.27	3.96	3.8	3.67	3.27	3.92	3.74	4.13	3.14	3.7	3.22	4.21
ATP6V1H	4.01	4.14	4.34	4.2	3.87	3.87	4.07	4.28	4.11	4.1	4.31	4.43	4.13	4.2	4.29	4.36	4.2	3.97	3.81	4.18	4.48	4.02	3.99	4.7	4.51	3.95	4.04	4.02	4.58	4.12	4.37	4.81	4.73	4.82	4.37	4.46	4.17	4.54	4.54	4.27	4.38	4.89
RAB14	4.64	5.03	5.93	5.05	4.36	6.07	6	4.87	5.1	5.56	4.87	4.33	4.51	4.16	3.67	4.41	5.16	5.58	4.11	4.81	5.29	4.17	4.69	4.12	4.11	3.61	4.43	4.83	5.02	4.79	3.77	3.34	4.31	3.98	3.77	3.34	3.61	4.15	4.3	4.11	5.05	4.41
EIF2B4	6.05	5.18	5.53	5.62	5.24	5.25	4.65	5.26	4.87	4.98	5.92	5.5	6.05	4.95	5.28	5.53	5.04	5.57	5.79	5.6	6.59	5.57	5.12	5.42	5.3	5.1	5.2	5.42	5.28	5.49	5.31	6.18	4.83	5.81	5.31	5.67	6.21	5.7	5.79	5.71	6.33	6.69
CMPK1	4.2	4.48	4.38	3.75	3.76	4.14	4.97	4.21	4.5	4.1	4.43	4.2	3.68	3.71	4.1	3.95	4.45	4.92	3.41	4.32	3.71	4.32	4.18	4.48	4.79	4.63	3.76	4.43	4.34	4.06	4.02	4.89	4.87	4.41	4.02	4.28	4.35	4.23	3.34	4.26	4.45	3.51
RUFY3	4.47	4.51	4.38	4.75	4.83	4.81	4.18	4.26	4.22	3.73	4.13	4.99	4.69	5.12	4.91	5.63	5.58	4.07	5.32	3.81	5.17	5.87	4.87	4.93	4.23	5	5.42	3.92	4.73	4.31	4.16	4.95	5.52	5.89	4.16	4.7	5.01	5.67	5.05	4.89	4.3	4.43
ITGA10	6.8	6.39	6.74	6.33	6.42	6.06	6.98	6.94	6.41	6.42	6.59	6.16	5.8	6.79	5.95	5.44	5.81	6.55	6.14	6.42	5.12	6.35	6.69	6.63	5.87	5.78	5.04	6.4	6.39	6.71	6.7	5.5	6.18	6.03	6.7	6.04	6.65	5.43	5.97	5.93	6.38	5.82
CCNE2	3.46	3.4	3.47	3.71	3.37	3.63	3.82	3.71	3.54	3.11	3.64	3.93	3.49	3.69	3.03	3.31	3.97	3.45	3.52	3.54	4.08	3.56	4.05	3.65	3.74	3.81	3.84	3.72	3.88	3.73	3.83	3.81	3.77	4.02	3.83	4.11	3.45	3.66	3.54	3.71	3.63	4.4
ATP6V0A2	3.94	4.1	4.44	3.98	3.7	4.15	4.22	4.12	4.63	4.12	4.98	4.19	4.03	4.18	3.86	4.04	4.29	4.22	4.04	4.13	4.45	4.36	4.17	4.81	4.61	4.44	4.06	4.12	4.18	3.9	4.06	4.54	4.79	4.59	4.06	4.39	3.96	4.69	4.51	3.99	4.47	4.36
METTL7A	3.76	2.8	3.84	4.1	4.43	4.61	3.08	3.43	4.18	3.77	3.81	2.78	3.32	3.81	3.25	3.34	3.62	4.13	3.7	3.58	3.81	3.12	3.31	2.8	3.88	3.06	3.13	3	3.23	3.52	3.41	3.43	4.02	3.09	3.41	3.34	4.59	3.42	3.12	3.31	3.3	3.72
SMARCD2	3.15	3.13	3.19	3.04	2.91	3.09	2.89	2.96	2.94	3.1	3.21	2.99	3.05	3.09	3.06	2.81	3.36	3.46	3.4	3.08	3.16	3.13	3.09	3.33	3.35	2.9	3.44	2.97	2.8	2.99	3.14	3.74	3.42	3.67	3.14	3.19	2.86	2.98	3.31	3.02	3.04	3.1
NUP58	2.53	2.82	2.78	2.37	2.55	2.57	2.54	2.45	2.27	2.32	2.58	2.58	2.54	2.95	2.53	2.28	2.47	2.6	2.28	2.43	2.73	2.59	2.67	2.85	2.87	3.16	2.73	2.94	2.65	2.48	2.66	2.58	2.5	2.74	2.66	2.98	2.52	2.49	2.3	2.59	2.63	2.67
SRD5A1	4.43	4.1	4.47	3.83	4.3	4.38	4.01	4.07	4.28	4.4	4.55	4.11	3.61	4.27	4.31	4.28	4.95	4.67	4.5	4.2	4.6	4.61	4.17	4.45	4.43	4.26	4.51	4.35	4.62	4.09	4.16	4.68	4.56	4.62	4.16	4.94	4.3	4.13	3.83	4.81	4.45	4.46
ATP6V1A	4.39	4.34	4.09	4.35	4.12	4.38	4.49	4.12	4.66	4.55	4.5	4.61	4.5	4.43	4.04	4.55	4.97	4.51	4.88	4.69	5.37	4.3	4.67	4.73	4.73	4.57	5.19	4.34	4.89	4.29	4.43	4.89	4.86	4.85	4.43	4.94	3.73	4.81	4.49	4.31	4.28	4.63
KLK4	4.95	5	5.43	5.31	5.56	5.53	5.2	5.38	5.22	5.12	5.44	4.82	5.45	4.75	5.6	4.87	5.08	4.88	5.37	5.25	5.26	4.78	5.03	5.99	5.2	5.02	5.88	5.31	5.06	5.39	5.24	4.95	5.18	4.96	5.24	5.43	5.46	4.95	5.18	4.88	5.39	5.24
KCTD10	3.47	4.03	4.66	4.35	4	4.85	4.99	5.41	4.07	4.47	4.13	4.05	4.06	3.7	3.63	4.09	4.68	4.68	3.66	4.67	4.15	4.21	5.22	3.31	4.54	5.1	3.39	4.65	4.17	4.25	4.03	3.87	4.38	4.96	4.03	4.74	4.29	4.6	4.72	4.16	3.61	3.37
LTBP2	3.61	3.91	3.7	3.79	3.49	3.63	3.94	3.6	3.47	3.37	4.05	3.57	3.82	4.35	4.08	3.32	3.52	3.76	3.9	3.59	4.15	3.62	3.87	4.43	4.09	3.97	3.9	3.47	3.46	3.53	3.69	4.66	4.05	3.89	3.69	4.04	3.47	4.22	3.87	4	3.64	4.06
CCDC47	2.05	2.34	1.96	2.19	2.33	2.5	1.89	1.79	1.74	1.92	2.06	2.08	1.92	1.84	1.77	1.93	2.55	2.01	2.24	1.93	2.25	2.08	2.11	2.68	2.27	2.13	2.03	1.91	2.3	1.82	2.07	2.52	2.14	2.32	2.07	2	2.04	1.97	2.15	2.21	2.38	2.36
KAT6B	5.88	6.71	6.92	6.79	6.23	5.8	5.78	6.52	6.14	6.02	6.15	6.4	6.43	5.59	5.92	5.92	5.57	5.77	5.9	6.87	6.46	5.16	5.6	5.22	6.14	6.56	6.27	5.9	5.92	6.3	5.35	3.8	6.23	5.52	5.35	5.36	5.76	5.14	5.68	5.47	5.87	4.95
TMPO	2.87	3.215	3	3.085	2.78	2.765	2.68	2.76	2.855	2.945	3.155	2.845	2.78	2.845	2.505	2.56	2.74	3.065	3.04	2.855	2.76	2.82	2.525	2.825	2.78	3.05	2.26	3.05	2.69	2.98	2.7	2.925	2.95	3.17	2.7	3.15	2.8	2.905	2.545	2.67	2.935	2.785
CEP63	6.71	9.52	7.13	7.08	6.63	6.68	6.6	5.9	6.87	6.81	7.01	6.81	6.57	6.44	6.7	6.31	5.72	6.28	6.1	7.04	6.21	6.08	7.11	5.06	7.26	7.07	6.53	6.96	5.93	7.19	6.64	5.34	5.24	5.21	6.64	6.14	6.98	5.24	5.21	5.55	6.11	5.37
TNFSF13	2.76	2.77	2.76	2.44	2.6	2.73	2.79	3.3	2.67	3.18	2.64	2.83	2.54	2.81	2.43	2.84	2.89	2.71	3.16	2.87	2.67	3.34	2.86	3.43	2.61	2.46	3.44	2.98	2.82	2.47	3.09	3.29	3.02	3.43	3.09	2.72	2.9	3.32	3.28	2.77	3.04	2.89
NEXN	3.94	4.1	4.01	3.71	3.65	4.38	3.56	3.79	4.25	4.36	4.22	3.99	4.05	3.87	3.94	3.97	4.46	4.33	4.5	4.03	4.07	4.25	4.14	4.51	4.84	4.7	4.67	4.19	4.97	3.91	4.37	4.57	4.2	4.62	4.37	4.63	4.09	4.92	4.75	4.37	4.6	4.34
MBD4	3.23	3.21	3.72	2.86	3.64	3.35	3.41	3.17	3.07	3.02	3.77	2.98	3.35	3.19	3.43	2.96	2.83	3.54	3.54	3.17	2.94	3.75	3.69	3.28	4.22	3.32	3.5	3.37	3.33	2.95	3.32	3.06	3.36	4.04	3.32	3.13	3.15	3.48	3.56	3.43	3.27	3.51
ZNF589	6.48	7.16	6.91	7.26	6.88	7.07	7.13	6.81	7.35	6.92	6.97	6.56	7.06	6.79	6.79	7.15	6.85	6.93	6.41	6.99	6.48	6.6	6.68	5.54	7.12	6.87	6.68	6.74	6.55	7.09	6.8	6.07	6.51	6.04	6.8	6.73	6.75	6.81	6.37	6.68	6.79	6.51
ELF5	5.87	5.91	5.7	5.57	6.81	6.3	6.27	5.84	6.04	5.6	5.72	5.99	7.64	5.97	8	6.62	6.39	5.96	5.64	5.95	5.62	7.44	6.06	6.4	6.75	6.65	6.79	6.16	5.79	6.2	5.17	6.32	6.3	6.2	5.17	5.31	5.84	5.88	5.67	6.46	6	6.43
C3orf33	8.69	8.28	8.07	8.22	8.23	8.23	7.97	8.12	8.28	8.18	7.99	8.43	8.84	8.47	8.64	8.31	8.53	8.05	8.44	8.28	8.12	8.16	8.11	8.36	8.22	8.17	8.01	8.17	8.17	8.48	8.21	8.3	8.43	8.37	8.21	8.56	8.4	8.38	8.84	8.68	8.72	8.57
CDKN2A	7.83	6.93	7.21	7.55	7.54	7.22	7.06	7.01	7.69	7.43	6.72	7.18	7.63	6.88	6.99	7.4	7.17	6.67	7.04	7.14	6.28	6.93	6.74	6.57	6.97	6.86	6.57	7.43	7.12	7.54	7.85	7.9	7.07	6.92	7.85	8.05	7.47	8.15	9.34	8.64	8.65	7.42
BAG1	7.46	7.27	7.18	7.47	7.51	7.47	7.15	7.16	7.19	7.24	7.08	7.58	7.49	7.5	7.57	7.2	7.61	6.95	7.38	7.31	6.7	7.75	7.37	8.08	7.48	7.64	7.11	7.51	7.53	7.5	7.65	7.26	7.26	7.78	7.65	7.59	7.74	7.81	8.06	7.27	7.89	7.71
ASTN2	6.41	5.81	5.9	6.42	6.64	6.27	6.38	6.08	5.66	6	6.03	6.05	5.55	5.88	5.68	6.01	6.42	6.81	6.29	5.96	6.98	6.31	6.19	4.98	6.14	6.48	6.01	5.79	6.23	5.96	5.7	6	6.05	6.14	5.7	4.92	5.2	6.45	5.71	6.83	6.63	6.17
SERINC2	9.89	10.34	9.58	10.16	9.88	10.16	10.26	9.88	10.46	10	9.63	9.93	10.35	9.67	10.11	10.32	10.26	9.72	9.85	9.96	9.44	9.77	9.72	9.24	9.9	9.67	9.95	10.08	9.77	9.97	9.81	8.69	9.3	8.41	9.81	9.43	9.31	9.24	9.91	9.71	10.03	9.98
TNS1	3.96	4.85	3.47	3.95	4.17	3.18	4.71	5.59	3.55	4.19	4.39	4.16	4.44	3.73	4.63	4.41	5.33	3.49	4.57	5.11	4.97	3.52	3.91	4.11	4	4.18	5.28	4.62	3.36	4.05	5.33	4.71	4.14	3.84	5.33	4.6	4.38	3.9	5.03	3.69	4.53	4.69
NUP50	2.86	3.12	3.39	3.04	2.78	2.84	2.85	3.28	3.16	2.97	2.92	3.06	2.9	3.02	3.45	2.77	3.04	2.73	3.36	2.7	3.15	3.16	3.29	2.89	2.86	3.09	4.14	2.89	3.23	2.89	3.9	3.97	3.84	3.38	3.9	2.93	3.03	3.14	3.02	3.57	2.83	3.22
TIMM23	4.1	4.17	3.95	3.65	3.15	4.79	4.02	3.99	4.2	3.12	4.05	3.73	2.69	3.98	2.82	3.2	3.99	3.4	4.78	4.45	4.13	3.13	3.84	6.24	3.77	4.24	3.67	4.01	3.8	3.33	5.57	3.59	5.17	5.27	5.57	4.88	5.04	4.28	4.26	5.18	5.74	4.06
DHRS4-AS1	2.4	1.92	2.02	2.18	2.19	2.23	2.26	1.87	2.18	1.97	2.1	2.12	2.23	2.74	2.38	1.98	2.61	2.32	2.63	1.93	2.35	2.08	2.4	2.29	2.46	2.89	2.46	2.09	2.24	1.92	2.14	2.62	2.92	2.62	2.14	2.46	2.44	2.09	2.23	2.11	2.4	2.23
C14orf2	11.87	11.46	12.05	11.79	11.89	11.57	11.59	11.63	11.74	11.83	11.46	11.35	11.69	11.59	11.11	10.99	10.66	12.05	10.77	11.78	10.84	11.21	11.63	11.48	11.86	11.33	11.14	11.86	11.01	11.86	11.74	10.77	10.99	11.43	11.74	11.47	11.92	10.71	10.98	11.48	11.82	11.58
FYB	6.2	9.12	7.5	8.43	6.64	7.43	6.71	8.63	8.58	7.06	7.96	8.31	7.48	6.54	6.42	6.7	7.95	8.12	7.08	7.53	6.91	7.12	5.63	5.96	7.71	7.95	6.89	6.41	7.98	7.7	6.11	4.72	5.7	5.5	6.11	5.38	5.92	5.36	6.38	7.15	6.48	5.86
PRO1082	2.88	2.98	3.36	3.2	2.89	3.26	3.41	3.09	3.14	2.98	3.17	3.05	3.23	3.32	3.23	3.04	3.57	2.76	3.26	3.29	3.57	3.24	2.93	3.61	3.8	3.53	3.54	2.95	3.67	3.21	3.75	3.8	3.79	3.58	3.75	3.24	3.06	3.29	3.82	3.21	3.38	3.49
MTSS1	9.36	9.64	9.2	9.65	9.71	9.54	9.44	9.54	9.22	9.79	9.44	9.92	9.64	9.5	9.81	9.85	9.84	9.25	10.06	9.41	9.39	9.9	9.41	9.66	9.15	9.83	9.6	9.6	9.59	9.59	9.35	9.52	9.85	9.74	9.35	9.32	9.4	9.78	9.77	9.68	9.52	9.51
MYL4	7.48	7.29	8.96	8.23	7.65	7.61	7.92	7.75	7.69	7.83	7.31	7.4	8.26	7.05	7.99	7.37	7.68	7.54	6.4	7.86	7.23	7.25	8.31	6.67	7.58	7.69	7.19	7.67	7.02	7.96	7.59	6.01	6.35	7.07	7.59	7.35	7.46	5.45	5.94	7.47	8.11	7.74
ABRACL	7.98	7.8	8.015	7.665	8.125	7.885	8.04	7.955	8.065	7.985	8.17	7.895	7.905	8.135	8.065	7.865	8.105	8.055	8.72	7.425	8.315	8.15	7.91	8.235	8.16	8.325	7.64	7.935	7.83	8.02	7.42	8.21	8.16	8.16	7.42	7.635	7.655	8.095	7.79	8.275	8.215	8.095
UBE2D3	5.77	5.92	5.98	6.9	6.12	5.89	5.63	5.97	5.54	5.81	4.99	5.49	5.65	6.03	5.72	6.23	5.37	6.32	5.95	5.68	5.28	5.97	5.67	4.74	5.23	6.07	4.23	6.25	6.1	5.96	4.77	4.92	4.86	5.49	4.77	5.68	6.01	5.03	5.54	5.44	6.45	6.64
UBE2J2	7.31	6.91	7.32	6.89	6.82	7.15	7.18	6.82	6.8	6.78	6.96	6.61	6.58	6.69	6.21	6.67	6.28	6.93	5.76	6.83	6.25	7.45	6.88	6.18	6.54	6.22	8.03	7.07	6.91	7.23	6.7	7.08	6.62	6.21	6.7	6.49	6.85	6.08	6.23	6.54	6.45	6.71
CMTM6	3.53	3.47	3.28	2.95	3.33	3.34	2.87	3.23	3.36	2.9	3.48	3.35	3.45	3.31	3.2	3.24	3.15	3.48	4.25	3.52	3.95	3.52	3.23	4.5	3.24	3.33	3.68	3.57	3.21	2.94	4.31	4.71	5.36	4.03	4.31	4.3	4.13	3.95	4.75	3.79	4.01	4.25
PDLIM5	6.55	7.4	6.8	6.04	7.09	6.06	5.6	5.86	5.84	6.16	6.11	5.85	6.98	6.2	6.54	6.85	6.13	6.2	7.37	6	5.79	7.41	6.28	6.92	6.67	6.71	6.28	6.62	6.48	7.13	5.78	6.56	7.05	7.32	5.78	5.84	6.9	6.3	6.51	7.33	6.76	6.92
KIAA1147	10.78	10.67	10.47	10.58	11.1	10.69	10.56	10.64	10.61	10.62	10.84	10.65	11.07	10.91	11.13	11.01	10.62	10.35	10.8	10.6	11.2	10.79	10.7	10.75	10.54	10.72	10.54	10.53	10.43	10.53	10.71	10.8	10.73	10.66	10.71	10.66	10.59	10.97	10.94	10.9	10.74	10.58
ITIH1	7.35	7.77	7.4	8.22	8.03	7.74	7.44	7.69	7.63	7.97	8.05	8.29	8.7	8.39	8.77	8.68	8.46	6.46	7.08	7.47	7.73	7.97	7.81	7.33	7.15	7.64	7.59	7.78	7.23	7.82	8.3	7.58	8.27	6.47	8.3	8.17	8.34	8.08	8.45	7.83	7.93	8.25
HDLBP	9.9	10.22	9.92	10.09	9.79	10.16	10.2	10.02	10.1	10.28	9.9	10.41	10.15	9.83	9.77	10.42	10.37	9.58	9.81	10.13	10.45	9.5	9.74	9.77	9.92	10.44	10.02	10.05	9.95	9.73	9.69	9.76	9.76	9.94	9.69	9.66	9.2	10.79	9.43	9.66	10.14	9.72
TAS2R19	4.58	4.18	3.42	4.01	4.25	3.79	4.48	3.42	4.85	3.93	4.68	3.57	3.15	4.29	4.07	3.42	3.42	4.82	3.15	3.91	4.52	4.81	3.81	4.9	4.78	3.98	4.56	3.77	4.15	3.77	3.92	5.1	3.94	5.06	3.92	4.3	4.53	4.09	4.08	3.83	4.74	5.28
IGF2BP2	7.17	6.22	7.35	6.58	7.14	6.4	5.97	5.96	6.57	6.25	6.3	6.24	6.9	6.3	6.83	6.19	5.63	6.91	6.44	6.43	5.65	5.77	6.6	6.57	6.21	6.01	5.45	6.56	5.63	7.36	5.7	5.82	5.75	6.16	5.7	5.39	6.75	5.46	5.25	6.47	6.12	6.44
B3GALT1	7.86	8.95	7.83	8.51	8.11	8.3	8.22	8.23	8.77	8.07	8	8.18	8.32	8.13	8.13	8.65	8.45	7.48	8.8	8.19	8.2	7.86	8.17	7.89	7.88	8.17	8.41	8.11	8.15	8.31	7.39	8.24	8.05	7.45	7.39	7.65	7.45	8.13	8.4	8.2	8.16	8.5
MKRN1	5.53	5.28	5.9	5.69	6.34	5.66	5.35	5.7	5.75	5.38	5.36	5.39	5.54	5.94	5.51	5.34	5.5	6.09	5.3	5.31	4.98	5.36	5.18	4.28	5.86	5.39	5.6	5.55	5.42	5.81	5.69	4.84	5.29	5.49	5.69	5.07	5.73	5.04	5.25	5.49	5.4	5.44
TNFRSF18	7.83	6.93	7.77	7.17	7.98	7.79	6.56	7.2	7.28	7.51	7.52	7.1	7.36	7.82	7.76	7.15	6.99	8.01	8.02	6.9	6.7	8.01	8.22	8.06	8.15	7.19	7.52	7.75	7.53	7.28	8.36	8.53	8.31	7.92	8.36	8.22	8.03	8.62	8.28	7.98	7.93	7.77
CBLC	6.59	6.19	6.25	6.39	6.52	6.17	6.54	6.08	6.65	6.42	6.03	6.08	6.09	5.53	5.69	5.76	5.93	6.71	5.65	6.06	5.65	5.36	6.05	5.78	6.63	6.59	6.05	5.99	5.82	6.44	5.52	5.75	5.66	5.54	5.52	5.81	5.81	5.66	4.86	6.05	6.79	6.05
LOXL2	5.82	5.99	5.26	5.18	5.49	5.3	5.53	5.71	5.36	5.77	5.45	5.43	5.38	5.65	5.52	5.67	5.85	6.02	6.38	5.44	5.93	5.99	5.47	6.5	6.12	5.72	5.62	5.59	5.87	5.69	5.58	6.51	5.93	6.31	5.58	5.73	5.15	6.14	5.58	5.97	5.91	5.9
WBP11	2.57	3.31	2.83	3.04	3.39	3.27	3.8	3.42	3.35	3.24	3.36	3.58	3.52	3.5	3.39	5.26	3.18	3.18	3.7	3.22	3.93	3.16	3.54	4.28	3.7	3.42	3.76	3.2	3.56	3.3	3.72	4.13	3.35	3.64	3.72	3.42	2.98	3.22	3.46	2.72	3.39	3.42
PRO1596	6.11	6.59	5.33	6.62	6.1	5.76	5.65	5.61	5.97	5.34	5.98	6.48	6.55	5.53	6.45	6.66	6.91	5.26	6.71	5.69	6.32	6.51	6.16	6.45	5.87	6.77	7.19	5.45	6.36	6.48	4.97	6.06	6.69	6.18	4.97	6.44	5.4	5.95	6.36	6.41	6.06	6.94
PRDX3	12.74	12.81	13	13.17	13.16	12.72	12.69	12.9	12.84	12.71	12.9	12.8	13.02	13.09	13.01	12.54	12.59	12.73	12.35	12.89	12.48	12.72	12.52	12.61	12.76	12.82	12.64	12.67	12.38	13.11	12.78	12.46	12.53	12.94	12.78	12.78	12.88	12.64	12.57	12.65	12.34	12.94
TRNAU1AP	7.07	5.98	6.87	6.38	7.11	5.8	5.91	6.34	6.31	6.13	6.04	6.08	7.72	6.77	7.08	5.56	5.39	6.18	6.35	6.23	5.72	6.94	6.78	6.26	6.48	6.05	6.34	6.13	6.13	6.87	6.11	6.7	6.46	6.54	6.11	6.31	7.46	6.22	6.37	6.23	6.4	6.81
EXOC5	4.14	4.78	3.92	4.87	3.98	3.63	4.23	4.44	4.28	4.24	4.63	4.2	4.49	4.62	4.47	4.29	4.19	3.49	3.38	4.61	3.93	4.09	3.9	4.23	4.14	4.15	4.18	3.81	3.81	3.8	4.06	3.65	3.89	3.79	4.06	3.82	4.01	4.8	4.16	3.06	4.58	3.91
RARS2	5.39	4.49	5.4	5.03	5.11	5.27	6.01	5.5	5.19	4.44	4.93	4.48	4.75	5.13	4.89	4.96	4.84	5.76	3.73	5.67	5.45	5.11	4.87	6.23	4.94	5.22	5.72	5.22	5.13	4.46	5.77	5.01	5.89	4.74	5.77	5.98	5.53	4.2	4.92	5.42	5.24	5.74
PKN2	7.43	8.19	7.33	7.51	8.22	8.2	8.18	8.21	8.31	7.78	7.95	8.15	8.33	8.18	8.31	8.67	8.91	7.22	8.29	7.91	8.56	8.24	8.33	7.69	7.63	8.12	8.19	7.75	8.26	7.3	8.03	8.67	9.08	8.13	8.03	8.46	8.34	8.64	8.46	8.3	8.07	8.44
TAF11	5.42	6.9	6.89	5.53	6.99	7.8	7.98	6.78	6.9	5.58	5.94	6.62	5.83	6.36	5.88	6.89	6.8	5.77	6.63	5.48	6.52	7.08	5.59	6.25	7.42	8	5.9	6.33	6.14	6.71	6.29	7.76	5.88	7.48	6.29	5.97	5.88	6.6	7.1	5.63	7.41	6.89
SLC45A1	8.36	8.23	8.64	8.5	9.1	8.05	7.74	8.64	8.23	8.46	8.98	8.14	8.29	9.27	8.99	8.53	8.21	8.38	8.63	8.64	8.67	9.23	8.89	9.36	8.54	8.09	8.94	8.6	8.61	8.32	10.03	9.09	9.85	9.65	10.03	9.84	10.5	9.33	9.57	8.57	8.91	9.66
GBX2	8	7.17	7.91	7.98	8.43	7.75	7.22	7.66	7.33	7.78	7.24	7.45	8.25	7.81	8.28	8.18	6.88	7.56	7.01	7.56	6.5	7.13	7.36	6.55	7.42	7.33	7.06	7.17	6.62	8.02	7.61	6.68	6.47	6.41	7.61	7.63	8.66	7.43	7.1	7.62	7.89	7.37
GLRX3	4.44	4.35	3.79	3.66	3.5	3.03	3.53	4.95	3.76	4.09	4.03	3.8	4.48	3.34	3.48	4.61	4.1	3.32	3.54	3.82	4.35	3.57	4.66	4.08	3.78	3.6	4.05	3.84	4.02	3.87	5.04	3.78	3.76	3.84	5.04	4.14	4.26	4.14	4.06	3.22	3.95	4.5
VAV3	5.91	6.95	6.44	6.84	6.63	6.65	6.2	6.68	7.22	6.23	6.43	6.09	5.96	6.12	6.27	6	7.17	5.6	5.35	6.54	5.92	5.9	5.96	4.44	6.28	6.72	5.35	6.14	5.67	6.67	6.25	4.43	5.5	5.67	6.25	5.5	5.93	5.28	5.41	5.34	5.84	5.52
ST3GAL5	8.2	8.42	8.24	8.55	7.99	8.65	8	8.42	8.43	8.15	7.77	7.76	7.9	7.61	7.76	8	7.63	8.35	7.08	8.11	7.63	7.29	7.36	7.35	8.3	8.22	8.11	8.3	7.64	8.13	7.67	5.41	6.62	6.65	7.67	7.42	7.74	7.5	7.19	8.27	7.82	8.02
ATXN10	6.48	6.23	6.81	6.45	6.88	6.4	6.54	6.9	6.74	6.6	6.56	6.53	6.33	6.68	6.73	6.72	6.02	7.02	5.42	6.42	6	6.27	6.65	5.96	6.56	6.33	6.35	6.47	6.17	6.36	6.6	6.24	6.67	6.16	6.6	6.55	6.41	6.29	6.1	6.41	5.95	6.22
SCAPER	3.09	3.07	3.03	3	3.11	3.3	3.34	3.51	3.81	3.08	3.44	3.18	3.17	3.34	3.06	3.22	3.49	3.39	3.72	3.36	4.09	3.71	3.62	3.44	3.33	3.39	3.71	3.1	3.58	3.64	3.52	3.51	3.8	3.43	3.52	3.73	3	3.66	3.15	3.76	3.42	3.58
CDK14	4.49	4.1	4.57	3.91	3.96	4.25	4.48	4.29	4.65	4.38	5.04	4.23	3.85	4.42	3.95	3.93	4.42	4.79	4.57	4.32	4.98	4.64	4.23	4.66	4.88	4.78	4.87	4.79	4.55	4.24	4.04	4.74	4.67	5.19	4.04	4.61	3.95	5.44	4.69	4.31	4.04	4.66
KITLG	4.51	4.93	3.94	3.8	4.17	4.37	3.5	3.84	4.85	4.31	3.66	3.98	4.73	3.33	3.79	5.75	3.12	4.67	4.47	3.9	3.71	4.09	3.6	4.61	3.42	3.63	3.84	3.91	3.74	4.2	3.84	4.24	3.83	3.59	3.84	3.65	3.69	3.33	3.92	3.76	3.65	3.84
PRO2214	4.9	4.37	4.84	4.25	5.19	4.53	4.09	4.45	4.39	4.42	4.82	4.32	4.79	4.61	5.22	4.54	4.98	5.03	5.16	4.73	4.65	4.71	4.95	5.32	4.71	4.11	5.23	4.34	4.75	4.68	4.56	5	5.39	4.85	4.56	4.68	5.36	4.75	4.17	4.65	4.73	5.56
SERPINA1	7.1	7.43	7.75	7.87	7.97	7.83	7.33	6.47	7.63	7.15	6.98	6.77	7.91	7.07	7.03	7.66	6.98	7.08	6.54	7.64	5.83	6.22	7.4	5.77	6.89	6.96	6.99	7.21	6.38	7.81	6.32	5.41	5.53	6.1	6.32	5.9	6.54	5.49	5.67	6.77	6.71	6.23
IER3IP1	4.85	5.09	4.3	5.39	5.2	4.88	5.05	5.27	5	4.97	4.99	5.31	4.81	4.93	5.2	5.18	5.77	4.52	5.27	4.48	5.43	5.37	5.34	5.72	4.82	5.63	5.66	5.12	5.17	4.49	5.68	5.28	5.38	5.32	5.68	5.53	5.39	5.17	5.98	4.4	5.8	5.15
LOC100128175	5.62	5.24	5.94	5.52	5.37	5.66	5.11	5.45	5.44	5.66	5.89	5.68	5.35	5.66	5.45	5.84	5.85	5.56	5.55	5.38	5.77	5.64	6	5.75	6.11	5.22	5.76	5.76	5.77	5.63	5.65	6.2	6.13	5.84	5.65	5.66	5.58	6.12	5.54	5.92	6.16	5.78
RAB7A	11.2	10.44	11.4	11.39	11.81	10.85	10.1	10.5	10.46	10.96	10.64	10.35	10.85	11.12	11.4	10.61	10.2	11.07	10.37	10.6	9.81	10.73	10.99	10.08	10.89	10.78	9.91	10.54	10.12	11.35	10.56	10.3	10.13	10.5	10.56	10.07	11	10.39	10.18	10.16	9.94	9.95
TCAF1	8.58	8.71	8.92	8.62	7.94	9.58	9	8.54	9.25	8.87	8.46	8.6	8.32	8.26	8.01	8.55	8.72	9.46	7.31	8.91	7.35	8.53	8.41	8.34	9.12	9.24	8.5	8.84	8.13	9.18	8.21	7.46	7.44	7.97	8.21	8.3	8.36	7.87	8.87	8.48	8.27	7.48
PRO2958	6.13	5.9	6.52	6.02	5.81	6.31	6.55	6.08	6.01	6.27	6.68	7.03	5.74	6.17	5.58	5.83	6.2	6.24	6.32	6.19	7.05	6.6	6.45	7.39	6.76	7.18	6.77	6.59	6.4	6.05	6.44	6.58	6.91	6.97	6.44	7.03	5.88	7.15	6.96	6.74	6.48	6.89
CSNK1A1	3.59	3.07	3.43	3.43	3.74	3.79	3.85	3.5	3.68	3.36	4.15	3.63	3.24	3.68	3.66	3.8	3.63	3.9	4.28	3.29	3.94	4.29	3.84	4.79	4.14	3.85	4.39	3.91	4.28	3.93	4.1	4.23	4.55	5.01	4.1	4.12	3.85	4.4	3.61	3.97	3.73	4.27
ARTN	5.62	5.41	5.62	5.22	6.74	6.54	5.49	4.98	7.07	5.68	5.04	4.91	4.94	3.86	4.48	5.34	4.86	6.41	5.98	5.72	4.76	4.48	4.98	3.62	4.88	5.16	5.35	4.86	5.3	5.74	3.41	3.81	3.68	3.63	3.41	3.55	3.63	4.52	5	4.65	3.72	5.36
KCND3	4.37	4.01	4.68	4.28	4.61	4.43	4.46	4.66	4.3	4.51	5.07	4.61	4.55	4.98	4.64	4.17	4.71	4.61	4.6	4.41	4.7	4.77	4.63	5.32	4.89	4.53	5.16	4.41	4.71	4.64	4.59	5.24	4.88	5.11	4.59	5.05	4.52	4.6	5.1	4.91	4.52	4.49
CELA1	7.87	8.15	7.8	7.88	8.15	8.01	8.29	8.12	7.94	8.17	8.1	8.35	8.09	8.26	8.27	8.01	7.83	7.35	8.04	8.1	7.63	7.92	8	7.66	7.8	7.61	8.16	7.97	7.82	7.87	7.89	7.65	7.81	7.62	7.89	7.77	7.93	7.53	7.86	7.92	7.87	7.75
SNX5	5.34	5.44	5.72	5.47	5.02	4.53	4.91	4.71	4.86	5.19	4.7	5.2	5.82	4.49	4.38	4.84	4.54	5.59	4.59	5.14	4.76	4.9	5.2	3.93	4.84	4.8	4.82	4.85	4.67	5.02	5.41	4.49	3.81	4.56	5.41	4.32	4.64	4.86	4.38	4.15	4.69	4.73
SNX6	7.25	6.98	7.28	7.14	7.47	7.09	7.23	7.46	7.27	7.15	6.95	7.1	6.78	6.9	6.78	6.91	6.63	7.45	6.47	7.11	6.64	6.96	7.2	6.52	7.35	7.13	7.36	7.03	6.77	7.24	6.87	6.45	7.02	6.91	6.87	7.43	7.23	6.82	6.99	6.58	7.22	6.65
SNX8	8.26	7.64	8.24	8.08	8.49	7.84	8.21	8.09	8.22	8	7.72	7.53	7.81	8.27	7.78	7.35	7.32	8.34	7.25	8.3	7.11	7.73	8.13	7.04	8.21	7.67	7.5	7.94	7.19	8.15	7.87	7.17	7.13	7.47	7.87	8.1	7.91	7.25	7.57	7.73	7.77	7.75
RCE1	7.53	7.39	8.48	7.64	7.88	8.37	8.52	7.81	8.37	7.32	6.92	6.25	7.04	7.54	6.35	7.24	7.42	8.46	6.43	7.8	6.4	6.1	7.09	6.79	7.6	7.09	7.72	7.38	6.28	7.58	6.45	5.75	5.12	4.6	6.45	6.1	6.79	4.8	4.8	6.23	6.85	6.41
NF2	4.71	4.15	4.68	4.54	4.55	4.86	4.6	4.46	4.64	4.37	5	4.92	4.22	4.94	4.26	4.6	5.22	4.44	4.79	4.54	4.76	5.15	4.91	5.54	5.16	5.14	5.01	4.66	5.19	4.77	4.55	5.16	4.97	5.25	4.55	4.99	4.75	4.95	5.1	4.67	4.8	5
PRUNE1	6.36	6.56	6.49	7.07	7.13	7.49	6.61	6.43	6.21	6.71	6.32	6.54	7.04	6.06	6.34	6.95	7	6.36	6.29	6.09	5.87	6.68	6.23	4.64	6.75	7.05	5.91	6.33	6.58	6.83	5.89	6.38	5.9	5.58	5.89	5.99	6.84	6.95	6.91	7.12	7.16	6.19
LZTS1	5.61	5.46	5.28	5.58	5.83	5.22	4.31	5.18	5.04	5.1	5.59	5.68	5.65	6.21	6.14	5.78	5.66	4.75	5.65	5.47	5.44	6.34	5.55	5.43	5.37	4.8	5.31	5.38	5.56	5.26	6.2	5.7	6.51	5.68	6.2	5.86	5.69	5.46	5.17	4.66	5.4	5.41
CLN8	5.07	6.2	6.08	5.71	5.8	5.68	5.47	6.17	6.31	5.73	6.5	5.85	5.75	5.71	5.92	5.98	6.13	5.97	6.15	6.15	6.18	6.13	6.24	6.18	5.71	5.82	5.85	5.6	6.35	5.8	6.56	5.76	6.78	5.91	6.56	5.93	5.79	6.02	6.6	6.25	5.57	6.4
AMFR	5.9	6.14	6.09	5.72	5.53	5.57	5.63	5.74	5.45	5.79	5.24	5.84	6.29	5.44	5.66	5.05	6.21	6.4	5.12	5.95	5.61	6.41	6.21	6.09	5.23	5.36	4.56	6.59	5.22	5.87	5.29	5.39	6.34	4.26	5.29	6.13	6.1	6.23	4.69	5.66	5.75	5.41
SLC22A6	4.75	4.32	4.45	3.65	4.27	4.47	4.24	4.42	4.16	4.71	4.83	4.33	4.03	4.67	4.39	4.44	4.66	4.92	5.42	4.58	4.64	5.08	4.66	5.7	4.58	4.16	5.33	4.25	5.35	4.46	4.75	5.18	4.82	4.95	4.75	4.95	4.52	4.7	4.84	4.71	4.49	5.2
EHF	4.86	4.7	5.69	4.62	5.25	4.77	4.93	4.43	3.93	5.14	4.51	4.72	5.29	4.81	4.63	4.8	5	5.72	4.82	5.05	5.35	4.71	5.38	5.31	5.07	4.62	4.97	4.88	5.1	5.01	4.19	5.22	4.79	4.64	4.19	4.88	3.94	5	4.6	4.64	4.45	4.22
ARFIP1	4.57	4.3	5.02	4.2	4.46	4.46	4.46	4.37	3.86	4.56	5.04	4.32	4.59	4.42	4.27	4.26	4.6	5.04	4.3	4.69	5.01	4.55	4.78	5.21	5.19	4.3	4.73	4.51	4.59	4.33	4.26	4.73	4.09	4.24	4.26	4.13	3.78	4.76	4.84	4.06	4.4	4.22
GIT2	4.9	4.4	5.18	4.64	4.86	4.65	4.94	4.69	4.35	5.02	4.75	4.84	5.46	4.78	4.81	4.99	5.1	5.48	4.84	5.11	5.59	4.96	5.38	5.51	5.18	4.78	5.43	5.11	5.16	4.81	4.55	5.17	4.97	4.98	4.55	4.77	4.44	5.08	4.52	4.7	4.8	4.47
GFER	7.73	7.09	7.78	7.15	7.38	7.86	6.97	7.19	7.17	7.07	6.74	6.74	6.79	6.86	6.82	6.7	6.96	7.89	6.93	6.94	6.59	6.96	7.29	6.81	7.38	7.06	6.88	7.08	6.94	7.47	7	6.57	6.72	6.89	7	6.66	7	6.88	6.21	7.07	7.46	7.18
EGFR	9.41	8.17	8.89	9.13	9.39	8.7	8.38	8.62	8.35	8.61	8.44	8.47	8.74	9.01	8.79	8.47	8.6	8.94	8.75	8.39	9.02	9.18	8.99	8.82	8.68	9.24	8.73	8.73	8.34	9.15	9.17	8.94	8.81	9.15	9.17	8.44	8.81	9.12	8.79	9.25	8.39	8.73
CYTH4	7.26	7.39	7.15	7.62	7.05	7.15	7.74	7.83	8.2	7.67	7.46	7.31	7.52	7.41	7.13	7.33	7.25	6.63	7.01	7.32	7.95	6.72	7.14	6.63	7.06	7.93	7.31	7.5	6.94	7.05	7.6	7.18	7.16	6.82	7.6	7.1	7.01	7.15	7.55	6.54	7.35	7.25
ENAM	7.48	6.8	7.06	6.94	7.15	7.42	7.23	7.23	6.87	7.08	6.99	6.9	7.01	6.78	6.72	7.21	7.59	7.74	7.9	6.88	7.41	7.43	7.29	7.78	7.64	7.23	7.14	7.25	6.84	7.14	6.56	7.33	5.79	6.87	6.56	7.16	6.59	7.55	6.84	7.45	7.32	6.88
RAB27A	8.37	8.25	8.39	8.34	8.31	8	7.91	8.1	8.13	8.14	7.79	7.83	7.96	8.27	7.76	7.44	7.62	8.15	7.31	7.78	7	7.67	8.09	7.28	8.07	7.78	7.24	8.12	7.57	8.46	8.07	7.24	7.33	7.91	8.07	7.89	8.12	7.65	7.6	7.98	8.23	7.99
ORC3	7.21	8.54	7.41	8.01	7.79	8.78	8.34	7.49	8.09	8.09	6.91	8.12	8.25	6.42	7.36	9.06	8.45	6.64	8.29	8.1	7.46	6.7	7.59	5.42	7	9.59	7.97	7.48	6.86	8.37	6.65	5.4	4.71	5.08	6.65	5.91	4.25	5	7.28	6.74	6.31	6.14
RAD52	6.55	6.56	6.36	6.38	6.67	6.3	7.16	6.49	6.6	6.54	6.99	6.19	6.27	6.56	6.43	6.37	6.88	6.68	6.53	6.65	6.74	6.61	6.28	6.42	7.08	6.46	6.61	6.18	6.56	6.68	6.36	6.9	6.36	6.95	6.36	6.82	6.43	6.93	5.96	6.93	6.62	7.01
AKAP13	7.04	7.35	7.17	7.04	7.06	7.08	7.6	7.31	7.42	7.42	7.5	7.74	7.66	6.97	7.3	7.79	7.98	7.14	7.82	7.16	7.56	7.44	6.89	7.58	7.56	7.93	7.97	6.86	7.72	7.42	7.42	7.71	8.14	7.42	7.42	7.29	7.05	7.92	7.54	7.91	7.42	7.47
HHLA3	2.87	3	3.3	2.74	3.4	3.29	3.75	3.04	3.04	3.3	3.58	3.12	3.39	3.39	3.4	3.66	3.24	3.51	3.63	3.03	3.61	3.57	3.46	4.22	3.92	3.59	3.74	3.38	3.78	3.36	3.01	3.82	3.62	3.16	3.01	3.75	3.4	3.84	3.67	3.46	2.97	4.24
MAGED2	7.13	6.36	7.11	6.74	6.3	6.48	6.33	6.23	6.33	6.57	6.7	6.2	6.14	6.48	6.2	6.06	6.4	7.31	6.15	6.42	6.04	6.86	6.68	6.01	6.78	6.68	6.73	6.49	5.87	6.69	6.63	6.44	6.3	6.74	6.63	6.68	6.66	6.26	6.24	7.15	6.71	6.27
NOD1	7.92	7.36	8.07	7.66	7.54	7.96	7.98	7.66	7.5	8.1	7.39	7.62	7.16	7.62	7.2	7.24	7.87	8.11	7.42	7.32	8.07	7.79	7.66	8.27	8.25	8.27	7.47	7.85	7.45	7.77	7.49	8.09	7.61	8.14	7.49	7.49	7.41	7.78	7.39	8.33	7.94	7.83
ATXN8OS	6.28	6.37	6.38	6.05	6.11	6.09	6.61	6.55	6.57	6.41	6.49	6.54	6.68	6.34	6.04	6.25	6.11	6.75	6.62	6.26	6.25	6.64	6.3	6.34	6.71	6.3	6.29	6.61	7.25	6.15	6.28	6.79	6.9	5.89	6.28	6.09	6.54	6.67	6.5	6.39	6.2	6.35
DHRS7	8.52	8.3	8.67	8.78	8.71	8.12	8.45	8.07	8.56	8.4	7.89	8.08	8.8	8.44	8.56	8.51	8.19	7.75	7.84	8.61	7.94	7.83	8.39	7.21	8.05	8.2	7.57	8.07	7.48	8.53	8.06	7.67	7.64	7.66	8.06	7.58	8.19	7.28	8.03	7.22	7.92	7.51
CLCA1	4.19	4.87	4.195	4.27	3.95	4.485	3.54	3.85	3.725	4.065	4.4	4.37	3.8	4.495	4.315	3.98	4.495	4.205	4.05	4.17	4.47	4.34	3.91	4.64	4.085	4.765	3.9	4.28	3.995	4.535	3.96	4.795	4.385	4.23	3.96	4.15	4.165	4.45	4.54	5.36	4.125	3.68
CAPN3	4.91	5.35	5.33	4.94	5.03	4.86	5.04	5	5.07	4.95	5.07	5.25	4.88	5.09	5.02	4.76	5.22	5.2	4.81	5.17	5.5	5.07	5.3	5.78	5.14	5.18	5.25	5	5.23	5.17	4.8	5.1	5.4	5.61	4.8	5.6	4.98	5.41	5.39	5.47	5	5.59
NCOA6	5.6	4.82	5.19	4.85	5.15	4.66	4.97	5.22	4.93	5.13	4.69	5.28	5.14	5.28	5.26	4.51	4.98	5.32	5.09	4.87	5.96	5.32	4.43	4.85	5.22	5.64	5.65	5.15	5.42	5.17	4.98	5.85	5.69	5.17	4.98	5.32	4.75	5.35	5.31	5.08	5.48	5.29
INMT	2.85	2.53	3.08	2.82	2.21	2.43	2.87	4.11	2.82	2.88	2.29	2.64	3.17	2.28	3.07	2.81	2.25	2.71	2.34	2.32	2.5	4	2.3	2.59	2.96	3.49	2.46	2.67	2.34	2.78	3.26	2.73	3.11	2.88	3.26	3.76	2.86	3.08	2.34	2.5	2.81	2.83
ACSL6	5.87	4.99	5.71	5.4	5.63	5.37	5.22	5.06	5.12	5.51	4.76	5.33	5.46	5.07	5.04	5.02	4.8	5.75	5.26	5.14	5.59	5.09	5.18	5.43	5.91	5.55	5.43	5.64	5.06	5.55	5.68	4.98	5.14	5.12	5.68	5.28	4.77	5.05	5.39	5.25	5.4	5.19
DBH-AS1	6.64	5.49	6.46	5.89	6.61	6.82	5.83	5.95	5.95	6.16	5.63	5.79	6.39	6.01	6.38	5.85	6.15	6.46	5.71	6.08	6.28	6.16	6.42	6.25	6.79	6.67	5.38	6.17	5.87	6.56	5.56	6.4	6.27	6.43	5.56	6.25	6.02	6.43	5.58	6.49	7.05	6.04
FBXO4	5.9	5.6	5.13	5.38	5.16	6.11	5.41	5.95	4.69	5.51	6.05	5.44	5.52	5.59	5.71	5.29	5.37	5.84	6.29	5.58	5.89	5.93	5.48	6.38	6.24	5.84	5.9	5.68	5.57	5.41	5.8	6.36	6.36	6.6	5.8	6.48	5.1	5.94	5.68	5.91	6.04	6.24
FBXO6	4.11	3.84	4.345	3.88	3.825	4.02	4.17	4.905	4.25	4.03	4.25	3.92	3.57	4.115	3.905	3.995	4.22	4.915	4.99	3.97	4.335	4.26	3.89	4.62	4.515	4.495	4.545	4.005	4.3	3.94	4.34	4.755	4.84	4.93	4.34	4.24	4.125	4.93	4.485	4.585	4.66	5.015
WHAMMP2	7.39	8.02	7.81	8.13	8.63	7.83	7.59	7.81	8.2	7.89	8.34	8.02	7.74	9.16	9.11	8.35	7.89	7.73	7.75	7.82	7.59	8.38	7.56	7.27	7.11	6.94	8.04	7.45	7.52	7.96	7.91	7.89	8.55	7.73	7.91	8.05	8.46	8.72	8.08	7.13	6.72	7.46
AP3D1	2.71	2.96	2.59	2.62	2.26	2.55	2.78	2.77	2.79	2.5	2.88	2.47	2.32	2.58	2.47	2.57	3.15	2.57	3.73	2.76	2.92	2.89	2.78	3.73	2.99	2.97	2.88	2.73	2.85	2.48	2.68	3.14	3.07	3.41	2.68	2.9	2.67	2.83	2.93	2.98	2.72	2.89
LOC100132661	7.13	7.24	7.4	7.81	7.66	7.17	7.46	7.19	7.29	7.41	6.81	7.17	7.76	7.41	7.56	7.13	7.2	7.36	6.68	7.57	6.35	7.15	6.98	6.74	7.04	7.19	5.85	7.5	6.6	7.58	6.98	7.03	7.25	6.23	6.98	6.52	7.12	6.77	6.75	6.42	6.86	7.32
TRIQK	6.79	5.22	6.43	5.97	5.87	5.04	6.19	4.1	6.02	5.39	6.6	4.83	3.88	5.43	5.42	4.47	4.39	5.54	5.34	4.01	5.91	6.35	5.54	6.1	7.16	5.57	6.12	5.69	5.39	5.36	6.84	7.74	5.03	5.78	6.84	5.74	4	5.57	5.02	4.54	8.34	4.71
WDR26	5.7	6.08	5.45	6.01	6.2	6.05	5.71	6.17	5.85	5.88	5.98	5.95	5.97	5.96	6.44	5.41	5.68	5.09	5.02	5.62	5.81	5.7	6.11	5.57	5.44	5.92	5.75	5.73	5.38	5.67	5.47	4.76	5.97	4.96	5.47	5.62	5.93	5.79	5.63	5.5	6.05	5.78
SNHG20	7.05	7.1	7.1	7.35	7.39	7.3	7.63	7.48	7.51	7.09	6.66	6.99	7.33	7.27	6.56	7.1	7.16	7.46	7.37	7.19	7.1	6.62	6.77	6.72	6.97	6.87	7.38	6.88	6.79	6.85	6.9	5.91	6.69	6.81	6.9	6.42	6.65	6.83	6.34	8.27	7.45	7.29
TRAM1	7.93	8.07	7.96	8.07	8.13	8.26	8.29	8.02	7.8	7.85	7.93	8.39	8.5	8.39	8.46	8.26	8.57	7.63	8.49	8.18	8.48	7.99	8.04	7.82	7.45	7.99	8.12	7.96	8.24	7.95	8.49	7.78	8.51	7.83	8.49	8.13	8.38	8.25	7.96	8.34	8.25	7.97
HEMGN	7	7.16	7.07	7.26	7.18	7.56	6.96	7.5	7.27	6.91	7.24	6.7	6.97	7.11	7.02	6.58	6.76	7.31	6.34	6.75	7.02	7.23	6.79	6.58	7.36	6.22	6.79	7.05	6.87	7.07	6.73	6.54	6.95	6.73	6.73	7.14	7.41	6.9	6.56	7.15	6.68	7.51
LOC100129449	2.35	2.43	2.74	2.46	2.45	2.41	2.39	2.35	2.33	2.62	2.85	2.32	2.46	2.72	2.64	2.3	2.42	2.94	2.94	2.33	2.64	3.03	2.61	3.44	2.9	2.59	2.26	2.77	2.61	2.51	2.74	2.9	2.59	2.64	2.74	2.6	2.22	2.18	2.45	2.83	2.57	2.69
LOC100131508	5.95	5.44	5.58	5.47	5.73	5.58	5.62	5.85	5.66	6.15	5.95	5.77	5.98	5.48	5.74	6.13	6.03	5.96	6.18	5.7	6.03	5.72	5.94	5.88	5.82	6.17	5.89	6.04	5.78	5.58	5.76	5.71	5.68	5.6	5.76	5.2	5.28	5.69	5.47	5.97	5.87	6.02
INTS3	2.25	2.41	2.64	2.79	2.53	2.79	2.87	2.82	2.77	2.73	2.84	2.89	2.55	2.64	2.72	2.66	2.79	2.64	2.77	2.61	2.71	3.14	2.88	3.04	3.83	2.72	2.68	2.82	2.75	2.52	2.75	3.22	2.82	2.88	2.75	3.5	2.62	3.09	2.73	2.82	2.99	2.8
ANKRD11	9.65	9.47	9.47	10.03	9.71	9.38	9.53	9.39	9.93	9.5	9.56	9.77	9.86	9.83	9.96	9.87	9.54	8.86	8.77	9.7	8.84	9.28	9.59	9.05	9.31	9.41	9.3	9.55	9.26	9.25	9.96	8.47	9.02	9.42	9.96	9.62	9.61	9.62	9.99	9.32	9.82	9.99
LOC114224	7.48	7.66	8.11	7.51	7.09	7.38	7.1	7.16	7.6	7.44	7.43	7.46	7.32	7.24	7.08	6.52	6.18	8.27	5.95	7.9	5.53	6.68	7.41	6.28	7.02	6.25	6.54	7.57	7.3	7.43	7.52	6.75	5.85	6.6	7.52	7.06	8.1	5.29	6.2	7.01	7.44	6.38
NUCKS1	8.53	8.16	8.28	8.89	9.07	8.11	7.82	8.49	8.35	8.55	8.61	8.15	9.12	9.08	8.78	8.86	8.37	7.74	8.48	8.28	8.8	8.3	8.31	8.13	8.7	8.44	8.4	8.4	7.89	8.84	8.47	8.55	8.66	8.78	8.47	8.49	8.83	8.77	8.8	8.71	8.8	8.83
FN1	5	4.24	4.7	4.48	4.6	4.89	4.89	5.11	4.66	4.63	5.14	5.07	4.56	5	4.76	4.72	5.22	4.95	5.78	4.9	5.55	5.46	5.4	6.2	5.51	5.47	5.32	4.97	5.62	4.66	5.32	5.94	5.82	6.32	5.32	5.91	4.84	5.5	5.7	5.58	5.53	5.87
MAGT1	4.54	4.47	4.27	4.41	4.6	4.55	4.77	5.09	4.97	4.56	4.36	4.67	4.62	4.62	4.44	4.73	4.49	4.35	4.69	4.58	4.68	4.47	4.17	4.43	4.49	4.7	4.4	4.4	4.69	4.87	4.41	4.77	4.33	4.17	4.41	4.75	4.33	4.49	4.9	4.51	4.66	4.52
PARGP1	4.38	3.06	4	4.06	5.37	4.34	3.52	3.37	4.01	4.17	3.76	3.73	4.71	4.54	4.1	3.76	3.76	4.76	4.5	4.02	3.94	4.04	3.96	4.45	4.43	4.01	4.66	4.02	4.26	3.71	4.09	4.34	5.05	3.97	4.09	3.16	3.43	4.26	4.17	4.22	4.22	3.56
GNG2	8.43	9.26	8.52	9.39	9.12	8.97	8.95	9.15	8.99	9.27	8.79	9.54	8.91	9.33	9.2	8.94	9.04	8.78	8.76	8.94	8.98	9.22	8.28	9.38	9.06	9.47	9.44	9.4	8.88	9.43	9.95	9.13	9.55	9.17	9.95	9.49	9.39	10.79	10.95	8.58	8.45	9.17
LOC100129198	9.88	9.84	10.39	10.41	10.51	9.61	9.63	9.37	9.21	9.84	9.88	10.16	10.08	10.33	10.41	9.54	9.59	10.01	9.11	10.28	9.13	9.57	9.96	9.45	9.77	9.66	9.45	9.65	9.33	10.26	9.72	9.06	9.72	9.9	9.72	9.58	10.3	8.88	9.34	9.02	9.24	9.05
DMRT2	4.295	3.815	4.205	3.8	4.15	4.06	3.735	4.095	3.725	3.835	3.825	3.455	3.94	3.925	3.655	3.725	4.27	4.12	3.93	3.99	4.705	4.08	3.845	4.785	3.98	4.135	3.38	4.455	4.105	4.185	3.76	4.46	4.105	4.39	3.76	3.83	4.16	4.475	4.27	3.845	3.945	4.41
HEMK1	5.68	6.57	5.61	5.59	6.1	6.38	7.01	5.94	7.06	6.3	5.98	6.55	7.21	6.02	6.48	7.86	6.45	5.49	6	5.42	6.71	5.93	5.87	5.52	6.14	6.75	6.34	5.66	6.36	6.06	6.19	5.94	5.4	5.77	6.19	5.64	5.74	5.61	6.01	5.88	6.3	6.51
WDPCP	7.1	7.71	7.99	6.87	7.52	8.14	8.73	7.75	8.52	7.12	6.69	6.25	6.87	5.97	5.78	7.87	7.21	8.14	7.91	7.09	6.87	6.53	5.91	6.67	7.5	6.5	7.48	7.38	6.93	7.15	4.64	4.73	5.57	4.5	4.64	5.27	3.76	5.26	4.32	6.24	5.92	6.67
LOC441052	9.94	10.47	10.12	10.33	10.47	10.02	9.96	10.03	10.29	10.31	10.18	10.38	10.34	10.17	10.33	9.79	10.17	9.63	9.7	10.32	9.8	10.06	9.98	9.8	10.1	10.12	9.96	10.06	9.81	10.13	10.22	9.55	10.03	10.18	10.22	10.14	10.45	9.73	9.95	9.71	10.06	10.15
ERLEC1	2.53	2.37	2.21	2.86	2.81	2.07	2.35	3.02	2.46	2.72	2.37	2.59	2.96	2.6	2.77	2.4	2.28	2.36	2.66	2.56	2.27	2.38	2.24	3.21	2.68	2.68	3.3	2.46	2.14	2.43	2.62	2.77	2.92	3.45	2.62	2.96	3.01	2.71	2.49	2.27	2.74	2.77
FAM135B	2.265	2.325	2.185	2.265	2.445	2.295	2.445	2.59	2.555	2.515	2.63	2.415	2.445	2.89	2.08	2.115	2.52	2.405	2.935	2.32	2.655	2.59	2.54	2.965	2.905	2.345	2.375	2.3	2.555	2.285	2.755	2.82	3.05	3.31	2.755	2.505	2.48	3.19	2.655	2.66	2.46	2.315
ADCK2	4.91	4.68	5.04	4.73	4.65	5.1	4.88	4.97	4.73	5.08	5.29	5.06	4.17	5.19	4.69	4.43	5.06	4.69	5.15	5.12	5.23	5.07	4.85	5.56	5.15	5.33	5.64	4.98	5.65	4.71	4.83	5.39	5.36	5.9	4.83	4.9	4.54	5.44	5.69	5.19	5.03	4.65
ENDOD1	4.805	4.2	4.62	4.64	4.795	4.455	4.35	4.905	4.48	4.515	5.04	4.665	4.335	4.785	4.41	4.575	4.58	4.82	4.945	4.675	5.005	4.935	4.865	5.195	4.985	4.89	4.99	4.72	4.665	4.635	4.74	5.545	5.28	4.86	4.74	5.155	4.695	5.24	5.165	5.35	4.93	5.265
SUCLG2	3.75	3.796666667	3.526666667	3.883333333	4.113333333	4.026666667	4.446666667	4.05	4.173333333	3.606666667	3.69	3.52	3.62	3.746666667	3.723333333	4.053333333	3.903333333	4.546666667	4.016666667	3.753333333	4.31	4.113333333	3.663333333	4.176666667	3.75	3.776666667	4.013333333	3.626666667	3.403333333	3.593333333	4.106666667	3.47	4.216666667	4.186666667	4.106666667	3.68	4.14	3.536666667	4.083333333	3.703333333	3.426666667	4.25
SEZ6L2	5.45	7	5.99	6.51	4.29	4.98	5.69	5.98	6.34	5.42	5.25	6.15	5.5	5.42	5.02	4.36	4.71	4.15	4.54	6.89	5.79	3.94	5.52	6.33	5.47	5.7	6.12	5.71	5.34	5.15	5.79	5.27	4.89	5.58	5.79	5.83	5.41	4.89	5.57	4	5.8	4.99
TXNDC12	6.43	5.89	5.9	6.4	6.31	5.82	5.44	5.63	5.8	6.02	5.65	5.87	7.25	6.23	7.5	6.55	6.05	5.57	6.06	6.28	4.89	6.18	6.32	5.95	6.11	5.69	6.07	5.86	5.84	6.68	6.67	6.34	6.13	6.12	6.67	5.95	5.99	6.18	5.66	6.18	5.88	6.15
PCDHB10	2.66	2.44	2.41	2.49	2.4	2.88	2.49	2.33	2.44	2.73	2.63	2.6	2.38	2.64	2.1	2.52	2.67	2.61	2.84	2.7	3.08	2.39	2.29	3.61	2.72	2.89	2.54	2.63	2.81	2.52	2.61	3.62	2.92	3.2	2.61	3	2.79	3.31	2.79	2.81	2.46	2.8
CAAP1	4.21	4.1	4.19	4	3.9	4.12	4.45	4.67	4.04	4.56	4.64	4.41	3.89	4.08	3.69	4.09	4.53	4.38	4.54	4.17	4.67	4.41	4.1	4.79	4.61	5.28	4.63	3.68	4.78	4.26	4.55	5.05	4.91	4.89	4.55	4.7	3.99	4.39	4.65	4.84	4.38	4.73
SPRYD3	4.43	4.35	4.7	4.14	3.92	4.16	4.43	4.24	3.96	4.68	4.74	4.76	4.24	4.5	4.25	4.08	4.92	4.49	4.66	4.19	4.77	4.6	4.02	4.5	4.88	5	4.81	4.5	4.78	4.57	4.54	4.65	4.87	5.15	4.54	4.11	3.87	5	4.77	4.88	4.67	4.43
TXNDC11	9.04	8.69	8.9	8.79	8.93	8.6	8.77	9.06	8.73	8.84	8.58	8.73	8.82	8.71	8.9	8.43	8.23	8.66	8.64	9.25	8.2	8.13	8.94	8.26	8.84	8.39	8.43	8.63	7.97	9	8.71	8.17	8.47	8.65	8.71	8.7	8.83	8.54	8.71	8.81	8.8	8.51
PLPPR5	5.78	5.48	5.46	5.58	5.59	5.82	5.21	4.79	5.49	5.34	4.9	5.24	4.88	4.83	5.2	4.37	5.87	5.83	5.69	4.94	5.66	5.11	5.93	5.45	5.9	5.79	5.15	5.24	5.61	5.21	4.54	4.8	5.3	5.35	4.54	5.24	4.46	4.98	5.25	6.03	5.3	5.32
LINC01007	7.58	7.56	7.96	7.86	7.77	7.72	7.68	8.1	7.53	7.69	7.69	7.66	7.29	7.77	7.26	7.14	7.71	8.34	7.96	7.37	7.49	8.07	7.31	7.79	7.77	7.43	7.52	7.73	7.77	7.83	7.8	7.42	7.92	7.61	7.8	7.84	7.86	7.73	7.68	7.5	7.68	7.85
HECTD2	6.99	7.04	6.91	6.69	7.31	7.04	6.2	6.8	6.69	7.22	6.16	6.96	7.25	6.93	6.73	7.18	6.58	7.51	6.69	6.92	7.01	6.83	6.77	7.07	6.42	6.49	7.17	6.84	6.66	7.36	6.9	6.92	7.01	7.45	6.9	6.89	7.07	6.84	5.99	6.74	6.14	6.55
SDK1	4.62	4.35	5.02	3.75	4.21	4.93	4.69	4.4	4.79	4.49	4.38	3.92	3.58	4.14	3.83	3.71	4.35	5.47	4.62	4.41	4.62	4.36	4.42	4.75	4.69	3.98	4.58	4.24	4.27	4.55	4.16	3.86	4.26	4.72	4.16	3.96	4.4	4.46	4.02	3.97	4.21	3.92
ATL1	4.27	4.37	4.52	3.54	4.09	4.28	4.59	4.24	4.78	4.35	4.4	3.65	3.8	3.55	4.17	4.09	3.86	5.36	4.36	4.34	3.61	4.45	4.21	4.93	4.32	3.67	4.45	4.19	4.23	4.49	4.56	4.19	4.01	4.57	4.56	4.16	3.93	4.87	4.3	3.91	3.63	4.28
METTL6	5.35	5.41	5.64	5.2	5.27	5.75	5.7	5.05	5.46	5.46	5.7	5.58	5.25	5.71	5.32	5.31	5.55	5.61	5.5	5.54	5.66	5.77	5.43	6.01	6.02	6.01	6.04	5.48	6.12	5.55	5.51	5.65	5.56	6.12	5.51	5.87	5.48	6.03	6.08	5.69	5.83	5.77
RGS3	5.06	5.18	5.35	6.11	6.11	5.48	5.29	5.59	4.87	6.06	5.57	5.81	5.64	4.59	6	6.4	5.96	6.07	5.3	5.98	4.59	5.8	5.57	4.72	5.57	6.24	5.53	5.13	5.15	5.68	5.76	5.42	5.43	4.57	5.76	4.98	4.75	5.85	5.67	6.27	4.77	6.1
SERBP1	7.82	7.54	7.8	7.88	7.31	7.91	8.26	7.44	7.51	7.72	7.88	7.68	7.09	7.44	6.78	7.36	7.41	8.05	6.8	7.67	7.6	7.55	7.57	7.65	6.42	7.75	7.83	7.74	7.64	7.7	7.01	7.73	7.41	6.67	7.01	7.38	7.07	7.39	7.23	7.37	7.06	6.72
ANK2	5.99	5.81	5.66	4.99	4.87	6.01	5.69	5.17	5.57	5.57	5.56	5.72	4.42	4.84	4.59	5.27	6.54	5.9	5.6	4.33	5.45	6	5	5.83	5.22	6	4.59	5.91	5.99	5.5	5.7	6.09	5.51	5.93	5.7	6.16	5.58	5.75	5.18	6.87	6.75	5.8
HMGCLL1	7.4	9.53	7.88	7.84	8	8.09	7.25	7.16	7.49	7.91	7.56	7.54	8.34	7.66	8.47	8.3	7.4	7.68	6.99	8.05	6.74	8.16	7.66	6.8	7.67	7.3	7.36	7.91	7.19	8.02	7.15	6.88	7.04	7.58	7.15	7.01	7.84	6.59	6.68	7.61	7.94	7.15
CDC42SE2	8.26	7.45	8.16	8.26	8.75	7.61	6.99	7.52	7.39	7.91	7.73	7.33	8.67	7.83	8.42	7.76	7.09	7.91	6.89	7.99	6.26	7.39	7.63	6.81	7.58	7.35	7.26	7.51	6.91	8.12	7.7	7.33	6.47	6.97	7.7	7.4	8.31	7.09	7.22	7.31	7.7	7.6
BRINP2	8.68	8.29	9.25	8.74	8.83	8.68	8.8	8.57	8.65	8.56	8.67	8.57	8.33	8.97	8.42	8.34	8.31	8.72	8.65	8.4	8.89	8.62	8.47	8.86	8.96	8.88	8.82	8.64	8.33	8.69	8.57	8.64	8.52	8.85	8.57	8.75	8.39	8.8	8.56	9.1	8.63	8.92
ST6GALNAC5	6.51	5.18	6.78	6.78	5.94	5.54	5.19	5.09	5.55	5.83	5.42	5.19	6.62	5.75	5.93	5.48	5.58	5.32	5.08	5.46	5.11	4.99	6.19	4.84	5.66	5.19	4.96	5.37	4.99	6.56	5.22	4.96	4.39	5.28	5.22	4.97	5.78	5.05	5.29	4.69	5.51	5.54
OLFM2	7.7	8.09	8.01	8.58	8.51	8.11	7.96	7.85	8.18	8.13	8.06	8.33	8.39	8.19	8.66	8.5	8.1	7.52	7.8	8.15	7.85	8.07	7.61	7.88	7.97	8.08	7.74	7.98	7.78	8.26	7.94	6.47	7.41	7.79	7.94	7.75	8.19	7.31	8.05	7.68	7.72	7.96
SPSB1	9.46	8.4	9.33	8.98	9.25	9.15	8.57	8.75	9	9.14	8.99	8.55	8.43	9.07	8.73	8.84	8.75	9.39	8.46	8.69	8.45	8.82	9.14	8.81	9.11	8.73	8.42	9.06	8.67	9.47	8.66	8.02	7.89	8.67	8.66	8.45	8.55	8.64	8.4	8.89	8.77	7.92
GFPT1	4.43	4.89	3.72	3.53	3.11	3.53	4.25	3.63	4.15	4.71	2.69	4.46	4.06	3.77	3.39	4.05	4.27	3.22	4.44	3.43	3.67	3.49	3.14	3.72	3.98	3.5	3.13	3.63	4.05	4.15	2.87	3.51	4.15	3.39	2.87	3.25	3.14	3.23	4.33	3.11	4.29	3.63
EI24	4.43	4.76	4.54	4.5	4.32	4.6	4.33	4.54	4.23	4.77	4.51	4.83	4.33	4.44	4.32	4.47	4.77	4.72	5.34	4.62	4.83	4.91	4.74	4.49	5.15	4.7	4.78	4.46	5.11	4.29	4.99	5.03	4.43	4.79	4.99	4.19	4.5	4.32	4.66	4.84	4.57	4.41
GALNT18	6.94	7	6.65	6.92	6.74	7.25	7.3	7.33	6.72	6.98	6.93	6.55	5.93	6.49	6.46	6.68	7.09	7.1	6.67	6.36	6.69	6.58	6.97	5.35	6.73	7.45	6.7	7.39	6.62	6.82	6.39	6.18	5.57	6.46	6.39	6.12	6.67	5.68	5.46	6.77	6.84	5.95
DERL1	6.82	5.93	6.45	6.42	6.09	6.71	6.56	6.05	6.26	6.19	6.38	6.31	5.89	5.93	5.47	5.98	6.51	7	6.27	5.94	6.55	6.08	6.46	6.61	6.49	7.02	5.78	6.27	6.33	6.54	6.54	6.57	6.62	6.56	6.54	6.21	5.07	6.84	6.18	6.57	6.65	6.51
TMEM98	7.39	6.88	7.96	7.45	6.77	7.45	7.3	7.3	7.53	7.85	7.94	8.35	7.34	7.76	7.59	6.72	7.57	7.07	7.26	8.01	7.52	7.87	7.79	8.12	7.63	8.04	6.93	8.21	7.87	7.68	7.4	8.04	7.65	8.38	7.4	7.63	7.6	7.87	7.59	7.61	7.94	6.88
SDAD1	6.82	6.36	6.4	6.99	6.27	7	6.5	6.31	6.74	6.84	6.53	6.99	7.06	6.32	6.61	6.41	6.42	6.85	7.15	6.71	6.66	6.82	6.83	7.23	6.59	6.96	6.37	6.74	7.18	6.85	6.24	6.69	7.4	6.94	6.24	6.23	6.73	6.57	6.23	6.79	6.76	6.94
PRO1804	6.5	6.74	6.35	6.95	7.24	6.55	6.24	5.68	6.59	6.37	5.85	6.42	7.79	6.79	7	7.3	6.81	5.71	6.34	6.27	6.14	6.12	7.02	5.23	6.08	6.37	5.93	6.19	6.47	6.91	5.75	6.15	6.28	6.38	5.75	6.41	6.06	6.49	7.04	6.64	5.95	6.25
HNRNPH3	6.7	7.6	6.88	7.6	6.99	7.86	6.67	7.01	6.91	7.18	6.54	7.47	6.88	7.36	7.23	7.25	8.05	6.95	7.59	6.83	7.39	7.72	6.94	7.52	6.86	8.03	7.35	7.29	7.56	7.06	7.22	7.69	7.68	8.02	7.22	7.24	7.2	7.94	7.45	7.46	6.46	7.84
CADM1	11.15	11.18	10.82	10.99	11.35	10.98	10.67	11.04	10.85	11	10.85	11.2	11.2	11.2	11.17	11.13	11	10.08	10.84	11.04	10.88	11.22	11.14	11.15	10.94	11.09	10.85	11.16	10.94	10.95	11.22	11.32	10.98	11.13	11.22	11.01	11.1	11.23	11.44	11.08	11.27	11
HSPB8	3.83	3.49	3.48	3.71	3.9	3.63	4.02	3.59	3.49	3.68	4.09	3.88	3.27	4.25	3.57	3.72	3.41	3.56	4.38	3.88	4.62	3.98	4.22	4.69	4.08	4.21	4.2	3.81	4.11	3.52	3.89	4.62	4.06	4.18	3.89	4.08	3.51	4.83	4.77	4.47	3.78	4.34
CYP4F8	9.08	8.52	8.84	8.68	8.11	8.77	8.58	8.65	9	8.63	8.22	8	8.03	8.33	8.17	8.18	8.35	8.98	8.71	8.84	8.35	8.65	8.94	8.48	8.8	8.84	8.2	8.57	8.71	8.45	8.32	8.56	8.18	8.29	8.32	8.27	8.36	7.93	7.96	8.77	9.06	8.71
TSPAN1	6.33	7.7	7.24	7.92	7.26	8.77	8.44	7.63	7.88	7.74	7.55	7.75	7.64	7.3	7.13	8.31	6.04	7.27	8.18	7.67	8.25	7.48	7.89	7.57	7.65	8.25	7.95	7.57	7.61	6.74	8.15	7.38	7.64	7.06	8.15	6.07	5.75	6.85	7.03	5.8	5.55	7.42
RAB36	9.62	9.25	9.59	9.29	9.62	9.48	9	9.17	9.31	9.39	9.15	9.33	9.32	9.65	9.56	9.37	9.18	9.29	9.43	9.4	8.69	9.34	9.15	9.27	9.58	9.55	9.02	9.31	8.98	9.34	9.39	9.13	9.4	9.55	9.39	9.45	9.32	9.6	9.77	9.66	9.76	9.35
KCNK6	7.92	7.14	8.05	7.64	7.76	6.93	7.3	7.6	7.37	7.39	7.32	7.22	7.37	7.32	7.28	6.66	6.36	7.82	7.3	7.23	6.89	7.15	7.26	6.86	7.65	7.02	7.21	7.58	6.64	7.53	7.86	7.26	7.06	6.8	7.86	8.17	8.19	7.12	7.11	6.69	7.87	7.5
LIMK1	7.08	7.58	7.23	7.12	7.39	7.82	7.81	7.58	7.89	7.05	7.02	7.83	7	7.16	7.09	6.93	7.87	6.81	7.13	7.33	7.69	7.25	6.79	7.43	7.09	7.71	7.18	7.36	6.79	6.97	6.98	7	7.53	7.18	6.98	7.39	7.31	7.15	7.31	7.66	7.33	7.09
TNFSF13B	7.85	7.38	7.87	7.6	7.2	7.6	7.56	7.71	7.85	7.52	7.73	8.18	6.73	8.17	6.83	7.03	7.56	7.82	7.62	7.66	7.87	7.87	7.47	8.51	7.85	7.97	7.83	7.73	7.67	7.62	7.75	8.04	7.99	8.47	7.75	7.84	7.61	7.89	8.01	8.39	8.03	8.24
CFL2	5.34	5.53	5.38	6.06	5.25	4.58	4.97	5.37	5.2	5.3	5.34	4.94	5.54	4.97	5.46	4.96	4.7	5.5	4.96	5.97	4.59	5.87	5.04	5.38	4.76	5.39	5.7	5.11	5.34	4.82	5.67	4.21	5.59	5.77	5.67	5.43	5.67	5.19	5.07	4.68	5.03	5.56
NPCDR1	6.07	5.83	6.16	6.17	5.56	5.7	5.78	6.03	6.07	6.41	6.47	6.05	5.68	5.5	5.92	5.76	5.7	6.7	6.32	5.92	6.87	6.77	6.18	6.69	6.8	6.48	6.39	5.94	6.38	5.95	6.57	6.35	6.07	5.99	6.57	5.99	5.99	5.65	6.38	6.53	6.25	6.95
CCNI	6.14	5.8	6.13	6.23	5.92	5.59	5.89	6.02	6.26	6.14	6.28	6.2	6.02	5.7	5.84	5.75	5.6	6.59	6.17	5.81	6.26	6.74	6.25	6.64	6.51	6.21	6.46	6.21	6.16	5.79	6.69	6.34	6.32	6.39	6.69	6.14	6.33	6.06	5.74	6.47	6.31	6.92
NUPR1	9.12	9.4	8.7	8.82	8.52	8.68	8.83	9.03	9.17	9.42	8.71	9.33	9.3	9.03	8.75	8.81	8.87	8.65	8.59	8.85	7.89	8.99	8.59	7.7	8.38	9.13	8.41	9.14	9.25	8.83	7.56	7.44	8.07	7.82	7.56	8.7	8.31	8.84	8.75	7.7	8.26	8.7
KIR2DS4	9.11	8.605	8.36	8.81	8.375	8.905	8.21	8.48	8.095	8.535	8.275	8.95	8.32	8.205	7.825	7.955	8.325	8.31	8.08	8.68	8.7	8.34	8.395	8.41	8.545	8.69	8.24	8.655	8.1	8.395	8.165	8.385	8.18	8.2	8.165	8.475	8.31	8.48	8.25	8.29	8.595	8.83
AKT3	7.4	7.23	7.33	7.37	7.47	6.92	7	7.1	7.12	7.16	6.8	6.83	7.28	6.59	7.32	7.26	7.41	7.75	5.8	7.11	6.11	6.54	7.12	6.04	6.43	6.66	5.92	6.68	6.29	7.21	6.9	5.4	5.54	6.11	6.9	6.02	6.89	5.91	6.82	7.23	7.11	6.39
MED14	7.91	6.11	7.24	6.805	6.815	7.025	7.15	7.225	7.04	6.835	7.335	6.9	6.495	7.195	6.69	6.275	6.045	7.6	6.345	7.235	6.805	6.97	6.92	6.24	6.975	6.78	7.145	6.77	6.79	6.96	7.205	6.505	6.695	6.37	7.205	7.455	6.665	6.255	6.36	6.74	6.6	6.415
SORBS1	5.09	5.31	5.62	5.13	5.83	5.26	5.55	6	5.8	5.5	5.61	5.41	5.63	5.74	5.28	5.65	5.56	5.83	5.76	5.6	6.5	5.82	5.57	5.36	6.2	5.82	5.07	5.19	5.74	5.6	5.71	6.29	5.74	6.14	5.71	5.51	5.22	5.9	6.09	6.07	5.78	6.27
ABCB11	4.91	4.7	4.87	4.63	5.03	4.92	5.19	5.36	5.26	4.48	4.31	4.83	4.35	4.61	4.47	4.93	4.63	5.21	5.22	4.69	4.54	4.82	4.77	5.63	5.17	4.9	4.39	4.33	4.48	4.58	4.71	4.47	4.51	4.66	4.71	4.91	3.98	4.98	4.7	4.33	4.43	4.85
PIPOX	6.06	4.81	5.53	6.95	6.55	4.86	4.62	6.41	7.67	5.33	7.58	5.75	6.45	7.02	7.42	5.69	6.31	5.63	7.43	5.93	6.82	6.8	6.95	7.21	6.78	5.11	7.51	6.84	5.59	4.83	8.51	7.55	7.66	8.29	8.51	8.42	9.22	8.16	9.02	6.72	7.56	7.52
PPM1B	3.55	4.9	3.75	4.55	3.92	3.69	4.2	4.62	4.13	4.83	4.14	4.6	4.21	4.44	4.65	5.2	5.15	4.33	5.87	4.01	5.31	4.66	4.17	6.16	4.85	5.08	4.57	3.84	4.4	4.39	3.98	5.88	6.22	5.64	3.98	4.62	4.39	5.95	5.3	4.36	4.49	5.24
DCN	3.92	3.66	3.86	2.98	3.72	4.09	4.31	4.14	3.65	4.01	3.81	3.81	3.28	3.97	3.73	3.71	4.45	3.92	5.12	4.16	4	4.48	4.11	5.15	4.31	4.19	4.68	3.92	3.85	3.72	4.42	4.79	4.4	4.97	4.42	4.14	3.89	4.67	4.2	4.43	4.24	4.18
BECN1	8.64	7.93	8.75	8.42	8.99	8.25	7.81	8.28	8.23	8.34	8.17	7.85	8.09	8.67	8.35	7.57	7.93	8.03	8.3	8.27	8.12	8.2	8.42	8.6	8.84	8.27	8.23	8.45	7.81	8.38	8.71	8.18	8.67	8.85	8.71	8.75	8.96	8.66	8.55	8.34	8.59	8.83
IFT57	5.83	6.39	6	6.73	5.96	5.52	5.96	6.63	6.03	6.49	6.69	7.46	6.09	6.85	6.23	6.29	6.17	7.1	6.66	6	6.68	7.01	5.93	6.69	6.92	6.26	6.48	6.73	7.11	6.15	6.94	7.04	7.32	6.43	6.94	7.14	7.03	7.36	6.91	6.35	6.77	7.21
CENPJ	6.5	6.06	5.94	6.27	7.1	6.29	6.43	6.63	6.76	6.66	6.12	6.15	6.08	6.72	5.75	6.36	6.58	5.96	5.42	5.78	6.61	6.24	6.15	5.58	6.65	6.76	6.83	6.31	6.17	6.62	6.41	11.01	7.03	6.72	6.41	7.11	6.1	6.57	6.62	5.58	6.78	6.67
CAMKK2	3.74	3.34	3.64	3.48	3.28	3.52	3.53	3.69	3.87	3.34	4.15	3.35	3.31	3.62	3.11	2.94	3.92	3.76	4.32	3.73	3.67	3.55	3.82	3.7	3.73	3.51	3.78	3.89	3.5	4.26	3.78	4.91	4.66	4.62	3.78	3.29	3.51	4.25	3.64	3.69	3.75	3.36
RAB5C	7.9	6.86	7.69	7.45	7.33	7.05	6.49	6.85	6.93	7.99	7.26	8.02	7.39	6.71	7.15	6.57	6.37	8.36	7.61	6.93	6.72	7.27	7.31	7.4	7.77	6.72	5.76	7.39	7.72	7.78	6.55	7.3	8.07	6.99	6.55	7.03	7.59	7.35	7.29	7.24	7.44	7.64
ZNF521	6.79	6.49	7.06	6.65	6.66	6.75	6.63	7.35	6.68	6.43	5.95	6.2	6.27	6.34	5.86	5.81	6.37	7.06	6.32	6.2	6.89	6.6	5.91	4.97	6.2	6.3	5.54	6.26	6.32	6.84	5.92	5.62	5.61	5.67	5.92	5.56	6.12	5.61	5.36	6.31	6.15	5.95
DNAJC14	4.89	5.18	4.79	4.65	4.18	4.59	4.19	4.15	4.68	4.54	3.53	4.17	4.59	4.38	5.22	4.34	4.48	5.01	3.71	4.92	4.86	4.45	3.94	4.2	4.96	4.72	4.38	5.01	4.73	4.69	3.91	4.16	3.35	3.21	3.91	4.5	4.53	3.57	4.41	4.45	4.8	4.28
CNTROB	8.69	8.62	9.02	9.23	9.98	9.02	8.64	9.37	8.91	9.39	9.91	9.6	9.01	10.12	10.02	9.37	9.24	9.5	9.7	9.45	9.6	10.02	10.05	10.01	9.09	9.09	9.45	8.87	9.84	9.18	10.27	10.2	10.37	10.32	10.27	10.04	10.01	10.02	9.76	8.86	8.83	9.31
CELF4	11.41	10.91	10.93	11.18	11.54	10.89	10.73	10.56	10.79	10.96	10.74	10.81	11.62	11.16	11.61	11.29	10.34	10.65	10.77	11	10.8	10.64	10.93	10.07	11.14	10.69	10.22	10.88	10.27	11.44	10.8	10.2	10.67	10.68	10.8	10.61	11.18	11.06	10.62	11.1	10.92	11.18
TUBA1A	7.98	9.06	8.67	8.13	8.48	9.02	9.6	8.57	8.96	7.78	8.07	8.17	7.97	8.27	7.37	8.46	8.46	8.3	8.27	8.7	9.02	7.94	7.75	7.46	7.13	7.47	8.65	7.97	7.84	8.09	6.04	7.34	6.78	7.47	6.04	6.21	6.08	6.21	5.35	7.2	7.46	7.37
TUBB	7.17	7.03	7.18	7.37	7.42	6.86	6.56	6.64	6.47	7.39	7.07	6.91	7.26	7.36	7.39	6.66	6.45	7.39	6.51	7.12	6.84	7	6.96	5.96	6.83	6.72	6.43	6.97	6.51	7.22	7.35	6.47	6.62	5.87	7.35	6.73	7.79	6.17	6.33	6.9	6.88	5.62
ILF3	7.445	6.155	6.91	6.42	6.28	7.07	6.945	6.44	6.965	7.1	6.995	6.98	6.06	6.02	6.395	6.775	6.43	7.835	6.9	6.135	6.1	7.1	6.575	7.155	7.33	6.45	6.825	7.17	7.285	6.795	7.365	7.225	6.63	6.36	7.365	7.21	7.05	6.995	6.705	7.305	6.72	6.73
FBXL5	3.95	4.18	4.25	4.2	4.09	4.33	4.36	4.04	4.19	4.31	4.85	4.31	4.25	4.31	4.16	4.36	4.5	4.64	4.56	4.21	4.57	4.71	4.29	4.85	4.79	4.36	4.2	4.07	4.47	4.2	4.27	5.16	3.71	4.74	4.27	4.69	4.2	4.62	4.68	4.7	4.2	4.89
TEAD3	7.78	8.01	8.22	8.59	9.08	8.15	8.24	7.83	8.27	8.1	7.74	8.28	8.91	8.19	8.69	8.79	8.44	7.04	8.17	8.43	8.03	8.12	8.05	7.59	7.81	7.98	8.21	7.58	7.77	8.5	6.9	7.07	7.64	7.67	6.9	7.44	7.28	8.39	8.28	7.86	7.85	7.66
SLC6A5	7.82	7.77	8.09	7.62	7.33	7.84	7.92	7.21	8.01	7.36	7.28	7.6	7.71	7.79	7.58	7.32	6.98	7.35	5.73	7.67	7.21	6.85	8.08	6.98	7.14	7.04	5.98	7.72	7.02	7.53	7.21	7.48	6.78	6.76	7.21	7.77	7.52	8.32	8.5	7.51	7.86	6.1
CRISPLD1	5.58	5.34	5.55	5.38	5.37	5.4	5.8	5.55	5.53	5.62	6.19	5.51	5.5	5.43	5.79	5.68	5.83	5.75	6.4	5.61	5.84	6.13	5.64	6.54	6.16	6.04	6	5.51	5.61	5.41	5.83	6.49	6.33	6.33	5.83	5.79	5.49	6.43	6.14	6.12	5.81	6.41
OR52K3P	7.97	8.31	8.04	8.51	8.7	8.47	8.21	7.84	8.28	8.38	7.86	8.17	8.76	8.11	8.23	8.56	8.02	7.91	7.25	8.33	7.89	7.75	7.62	7.83	7.66	7.63	7.34	7.82	7.61	8.36	7.46	7.08	7.57	7.56	7.46	7.11	6.9	7.11	7.67	8.09	8.03	7.64
LINC00997	5.815	5.735	5.66	5.645	5.515	5.645	5.155	5.36	5.625	5.345	5.025	5.405	5.475	4.435	5.36	5.64	4.81	6.05	4.875	5.52	4.625	5	5.03	4.93	5.09	4.85	4.63	5.24	4.775	5.485	5.47	4.27	5.185	4.455	5.47	4.88	5.11	4.515	4.775	5.305	5	4.98
WISP3	8.32	8.26	8.15	8.32	8.69	7.79	7.95	8.19	8.29	7.95	8.69	8.14	8.46	9.08	9.24	8.57	8.07	7.62	7.17	8.24	7.43	8.03	8.09	7.06	7.88	7.66	8.07	7.75	7.98	8.08	8.62	8.42	7.67	7.32	8.62	8.43	8.53	7.28	7.44	7.86	8.08	7.75
MYO9B	3.33	3.14	3.48	3.12	3.32	3.52	3.25	3.41	3.15	3.35	3.79	3.44	2.9	3.4	3.34	3.38	3.83	3.52	4.38	3.33	3.96	3.96	3.54	4.37	3.96	3.76	4.09	3.16	4.02	3.15	3.66	4.26	3.92	4.18	3.66	4.1	3.39	4.08	3.95	3.57	3.67	3.76
CARD8	3.67	3.5	4.2	3.69	3.42	3.86	3.59	3.58	3.78	4.53	4.17	3.64	3.42	4	3.55	3.02	4.02	4.06	4.08	4.15	4.29	3.76	3.92	4.61	4.6	3.64	3.88	4	4.02	3.87	4.53	3.85	4.72	4.33	4.53	4	5.34	3.98	3.52	3.84	4.47	4.4
HNF4A-AS1	4.21	4.7	4.55	3.16	4.06	3.44	4.2	5.11	4.79	3.39	3.94	4.71	3.22	4.54	3.35	4.63	5.69	4.53	3.79	3.89	3.51	3.34	4.31	4.11	3.35	4.01	3.43	4.17	3.76	3.93	3.7	4.06	4.14	3.97	3.7	4.1	4.54	3.96	4.02	4.05	3.2	3.3
KIAA0232	2.26	2.18	2.04	1.97	1.93	1.96	1.97	2.14	2.05	2.51	2	1.85	1.93	2.4	2.1	2.08	2.18	2	2.62	1.96	2.36	2.14	2.02	2.97	2.4	2.17	2.11	2.4	2.25	2.4	2.22	2.11	2.17	2.26	2.22	2.76	2.18	2.52	1.99	2.21	2.18	3.19
CXCL14	7.69	8.44	7.85	8.18	8.28	8.19	8.31	8.03	8.31	8.49	8.82	8.65	8.51	8.78	8.53	8.45	8.98	7.49	8.36	8.06	8.76	8.67	8.11	8.83	7.69	8.62	8.58	8.01	8.52	8.22	8.71	9.26	8.89	8.68	8.71	8.73	8.55	8.92	8.4	8.55	8.43	9.1
SUFU	5.62	5.68	6.11	5.7	5.79	5.74	5.47	4.98	5.28	6.09	5.35	5.57	5.82	5.9	5.37	5.77	4.89	6.31	5.21	5.49	5.52	5.75	5.9	5.51	6.1	5.81	5.09	5.85	5.5	6.25	5.45	5.54	5.31	5.96	5.45	5.52	6.07	5.98	5.53	5.45	5.71	5.07
SPATA7	2.34	3.51	2.58	2.58	2.4	2.91	2.4	2.79	2.68	2.46	2.83	2.55	2.31	2.44	2.34	2.52	2.62	2.78	3.3	2.76	2.82	2.15	2.82	3.43	3.04	3	2.62	3.36	2.98	2.12	3.43	2.57	2.52	3.35	3.43	3.3	3.09	2.51	2.65	2.42	2.81	2.65
TNPO3	8.32	8.5	7.83	8.44	8.48	8.67	8.53	8.66	8.7	8.31	8.79	8.65	8.45	8.68	8.8	8.54	8.48	7.92	8.28	8.85	8.26	8.64	7.97	8.82	8.38	8.45	8.48	8.56	8.02	8.56	8.84	8.43	8.95	8.69	8.84	8.76	8.45	8.88	9.01	8.18	8.55	8.71
CCR9	10.51	10.04	10.44	10.16	10.7	10.15	10.37	10.36	10.49	10.21	10.11	9.81	10.34	9.83	10.15	10.6	9.84	10.29	10.55	10.31	10.2	10.31	9.92	10.21	10.48	10.29	9.78	10.28	10.07	10.62	10.09	10.01	9.67	10.01	10.09	9.84	10	9.89	10.09	10.81	10.36	10.7
NRP1	3.49	3.49	3.21	3.24	3.16	3.79	3.39	3.33	3.63	3.41	3.7	3.29	3.55	3.73	3.5	3.62	3.87	3.48	3.88	3.14	3.51	3.43	3.61	3.24	4.36	3.7	3.61	3.57	3.8	3.5	3.19	3.25	3.37	3.45	3.19	3.77	3.17	3.5	3.27	3.31	3.09	4.03
ABCC5	5.15	4.78	5.37	5.28	5	5.11	5.29	5.36	5.15	5.28	5.57	5.32	4.93	5.26	5.12	5.11	5.11	5.38	5.39	5.19	5.3	5.61	5.09	5.27	5.38	4.9	5.48	5.28	5.97	5.23	5.28	6.06	5.09	5.94	5.28	5.28	4.96	5.86	5.77	5.35	5.22	5.72
NR5A2	3	2.83	2.65	2.78	3.08	2.81	3.22	2.71	2.59	2.97	3.11	2.81	2.75	2.84	2.58	2.99	3.2	2.96	4.02	3.05	3.28	3.54	3.16	3.59	2.71	3.28	2.87	2.59	3.15	2.9	3.27	3.51	2.98	3.84	3.27	3.37	2.99	3.53	3.19	3.47	2.85	3.39
RP1	6.48	6.05	6.56	6.24	6.6	5.93	6.05	5.81	6.29	6.1	6.09	6.13	6.52	6.22	6.18	5.99	5.42	6.39	6.13	5.79	6.17	6.32	6.19	6.08	6.21	6.13	6.56	5.93	6.04	6.39	5.88	6.41	6.58	6.44	5.88	6.31	6.2	6.37	5.92	5.89	6.3	5.7
FOXP1	6.25	6.67	5.99	6.43	5.6	6.77	6.71	6.7	6.8	6.38	6.68	6.64	5.96	5.9	6	6.22	6.73	6.37	5.74	6.38	6.09	6.21	6.48	5.7	5.55	6.54	6.62	6.33	6.6	6.3	6.21	5.94	5.93	6.41	6.21	6.32	6.1	6.11	5.68	6.6	6.13	5.5
SLC34A2	3.88	3.75	4.12	3.71	4.5	4.27	3.94	4.22	3.92	3.75	3.97	3.7	3.46	4.18	3.15	4.33	4.38	3.75	3.82	3.72	3.13	4.69	3.27	3.3	3.55	3.9	3.68	4.12	4.01	4.5	3.6	3.09	3.89	4.06	3.6	2.81	4.19	2.86	2.87	3.21	3.81	2.97
DDX42	5.73	5.17	5.63	5.87	4.76	5.45	5.46	5.16	5.22	5.19	5.65	5.03	4.82	5.18	4.94	4.98	4.92	6.04	4.75	5.16	4.97	5.81	4.69	5.34	5.67	6.04	5.31	5.02	5.34	5.72	5.12	4.91	4.53	5.4	5.12	4.91	4.88	5.38	5.13	5.15	4.58	4.58
ETV7	8.29	8.31	8.46	8.33	8.62	8.31	8.22	8.01	8.07	8.18	8.04	8.31	7.96	8.3	8.2	7.94	8.32	7.81	7.86	8.18	8.08	8.29	7.67	8.13	8.01	8.81	7.89	7.76	7.73	8.58	7.84	6.89	7.71	8.53	7.84	7.58	7.8	8.19	7.89	8.14	7.98	8
MUC12	3.2	2.74	3.22	2.75	2.88	3.72	3.06	3.04	3.19	3.38	3.35	3.17	2.98	3.45	2.92	3.87	3.13	3.43	3.4	3.23	3.35	3.51	3.57	3.26	3.41	3.02	2.33	3.74	2.86	3.76	3.38	2.97	3.48	3.23	3.38	3.1	3.42	3.13	2.94	3.58	3.22	2.82
PCYT1B	3.92	4.07	4.04	4.08	3.8	4.65	4.09	3.83	3.84	3.84	4.19	3.84	3.64	3.61	3.81	3.67	4.12	4.61	3.32	3.73	4.28	3.85	4.47	3.37	3.83	4.12	3.13	4.21	3.57	3.84	3.28	3.78	3.85	3.61	3.28	3.54	3.96	3.81	3.5	3.6	3.79	3.19
LOC101929188	6.87	8.48	6.63	7.01	6.94	6.9	7.07	7.05	7.45	6.84	7.29	7.13	7.89	7.19	7.68	7.44	7.1	6.6	6.87	7.47	7.65	6.51	7.31	6.47	6.63	6.55	6.94	8.1	6.93	7.32	6.87	6.78	8.46	6.42	6.87	6.86	6.62	6.83	7.33	6.79	8	7.09
LOC105378948	5.59	3.86	3.71	3.17	3.56	3.61	3.3	3.37	3.8	4.31	3.38	3.94	4.17	3.65	4.38	3.29	3.49	3.57	4.47	3.2	3.45	3.88	3.94	3.22	3.6	4.03	4.17	3.31	3.53	3.36	4.29	4.3	4.12	3.69	4.29	3.98	3.42	4.03	4.12	3.73	3.49	3.33
TGFA	4.27	3.87	4.16	4.15	4.58	4.34	4.59	4.62	4.47	4.25	4.1	4.37	4.45	4.3	4.36	4.49	4.8	4.77	4.75	4.24	5.08	4.69	4.46	5.57	5.01	4.41	5.13	4.28	4.9	4.63	4.5	5.19	5.38	5.68	4.5	5.1	4.25	5.28	4.93	4.82	4.47	4.55
HYALP1	7.79	7.64	7.7	7.96	7.81	7.75	7.56	7.48	7.56	7.42	7.29	7.08	7.61	7.29	7.3	7.23	7.52	7.7	6.95	7.49	6.98	7.21	7.2	5.74	7.58	7.63	6.74	7.66	7.33	7.86	6.68	6.69	6.31	7.13	6.68	6.71	7.01	6.87	7.13	7.39	7.62	7.19
INGX	8.02	7.24	7.82	7.56	7.58	7.01	6.99	7.86	7.51	7.27	7.97	7.15	7.33	8.21	7.55	6.01	6.1	8	6.51	7.72	6.68	7.4	8.11	7.94	7.71	7	7.48	7.89	7.15	7.8	8.02	8.23	7.87	7.88	8.02	7.83	8.07	7.32	7.01	7.26	7.65	7.7
APAF1	7.52	7.88	7.63	7.71	7.82	7.16	6.67	7.71	7.36	7.4	8.17	7.33	7.83	8.45	8.38	7.59	7.52	7.25	7.47	7.68	6.94	7.99	7.43	7.99	7.58	7.25	7.24	7.73	7.3	7.76	8.44	7.61	8.21	8.37	8.44	8.08	8.32	8.08	7.74	7.24	7.61	8.1
SCN11A	7.41	6.89	7.73	7.55	7.43	6.34	6.77	7.33	6.98	7.02	7.06	6.95	7.01	7.1	7.03	6.43	5.65	7.52	6.91	6.8	6.19	6.5	6.97	6.72	7.04	6.81	7.07	7.35	6.37	7.07	7.58	6.9	6.83	6.57	7.58	7.78	7.73	6.77	6.62	6.61	7.64	7.08
EMC4	3.17	2.92	3.71	3.02	2.57	3.33	3.41	2.63	2.8	3.7	2.79	3.17	2.83	3.23	2.85	2.78	3.86	4.09	3.7	3.44	3.56	3.05	3.17	3.73	3.67	3.44	2.26	3.12	3.3	2.91	2.95	3.06	3.15	2.54	2.95	3.23	2.86	3.14	3.27	3.16	3.12	3.37
TMEM9	9.46	9.07	9.01	9.66	9.68	9.08	9.18	9.21	9.5	9.34	9.15	9.11	9.65	9.64	9.46	9.31	8.93	8.79	8.75	9.23	9.04	8.79	8.96	9.09	9.47	9.07	8.92	9.23	8.86	9.44	9.14	8.97	9.26	9.2	9.14	9.27	9.36	9.01	9.31	9.26	9.61	9.3
HGH1	6.58	7.41	6.79	6.8	7.39	6.67	7.43	7.19	7.32	6.58	6.53	7.41	7.12	7.62	7.47	6.86	7.04	6.07	7.56	6.86	7.7	7.15	6.83	7.44	6.47	6.81	7.05	7.08	7.26	6.96	7.3	7.66	7.6	7.39	7.3	7.48	7.33	7.65	7.74	7.12	7.34	7.73
ZNF581	3.75	2.03	2.39	2.3	5.36	2.83	2.34	2.32	2.07	3.39	2.29	2.54	3.63	5.36	6.21	4.94	5.56	2.4	4.65	2.06	2.78	4.74	3.46	3.89	2.61	2.16	4.33	2.05	2.71	2.58	4.75	5.27	4.43	2.78	4.75	1.99	3.02	3.91	4.94	2.52	2.38	3.16
MZB1	7.01	6.76	6.86	7.23	7.39	7.5	6.82	6.59	6.21	7.17	7.16	7.06	6.96	6.93	7.45	7.23	7.71	7.32	7.82	6.66	8.33	7.15	7.35	7.6	6.29	7.4	7.53	7.02	7.18	6.92	7.56	8.15	7.75	7.55	7.56	7.24	7.04	7.69	7.71	7.03	6.53	7.37
LARS	8.26	8.17	8.13	7.55	7.99	7.81	7.95	7.7	8.63	7.74	7.18	6.61	7.53	6.93	7.05	7.21	7.41	7.82	7.17	7.56	6.61	6.85	7.51	6.45	7.52	7.29	7.2	7.64	7.23	7.69	6.92	6.45	6.09	5.94	6.92	6.13	6.85	6.64	6.8	7.06	7.25	6.59
TMEM138	6.33	5.79	6.03	6.24	5.18	6.19	6.21	6.17	6.3	5.65	5.74	5.73	4.95	5.71	4.89	6.29	6.26	6.62	5.16	6	5.58	5.42	5.71	5.48	5.85	6.35	5	6.53	5.96	5.79	5.35	4.97	5.55	6	5.35	5.59	5.45	6.04	5.06	5.76	5.47	4.91
ANKRD39	7.425	7.34	7.5	7.3	6.98	7.425	7.37	7.52	7.925	7.29	7.105	6.68	7	7.105	6.985	6.98	7.015	7.605	6.77	7.45	6.36	6.945	6.915	7.08	7.04	6.695	6.84	7.285	7.565	7.15	6.96	5.99	6.595	6.71	6.96	7.205	7.15	6.43	7.55	8.075	7.74	7.35
GPR89B	9.25	9.36	9.2	9.6	9.92	9.54	9.22	9.31	9.01	9.19	9.23	9.49	9.43	9.69	9.69	9.51	9.24	9.14	9.13	9.21	8.72	9.33	9.09	9.09	9.47	9.02	9.01	9.21	8.95	9.37	9.27	9.06	9.42	9.43	9.27	9.36	9.61	9.31	9.7	9.24	9.5	9.3
COX16	6.42	6.78	6.89	6.68	6.2	6.45	6.33	6.58	6.43	6.33	6.25	6.82	6.57	6.82	6.45	5.52	6.43	6.5	6.36	6.87	5.43	6.38	6.39	6.06	5.57	5.58	5.82	6.71	6.31	6.52	6.74	6.15	5.96	5.38	6.74	6.3	7.28	4.97	5.31	6.2	6.7	5.84
UBE2J1	9.69	9.63	9.64	9.56	10.24	9.91	9.75	9.66	9.77	9.68	9.86	9.73	9.65	9.85	10.07	9.5	9.75	9.92	9.47	9.73	9.48	9.89	9.83	9.65	9.82	9.49	9.84	9.58	9.53	9.69	9.25	9.22	9.35	9.57	9.25	9.51	9.7	9.48	9.58	10.01	9.98	9.59
MUM1	8.61	8.59	8.41	8.94	8.09	8.11	7.78	8.76	8.55	8.54	8.24	8.76	8.48	7.99	8.12	8.2	8.12	8.54	8.4	8.8	8.83	7.85	8.1	8.09	8.38	8.44	8.46	8.22	8.38	8.5	8.64	8.35	8.38	8.55	8.64	8.07	8.34	8.39	8.6	8.5	8.23	8.24
[truncated: 14,713 more rows]
