# Supplementary material for: Identification and validation of immune-associated NETosis subtypes and biomarkers in anti-neutrophil cytoplasmic antibody associated glomerulonephritis
Source: Front Immunol. 2023 Jul 3;14:1177968. doi: 10.3389/fimmu.2023.1177968 (PMC10351423; doi:10.3389/fimmu.2023.1177968)
Supplement: Supplementary file 4 [file DataSheet_3.zip › raw data/GSE104948.txt]

geneNames	GSM2810838	GSM2810839	GSM2810840	GSM2810793	GSM2810794	GSM2810795	GSM2810796	GSM2810797	GSM2810798	GSM2810799	GSM2810800	GSM2810801	GSM2810802	GSM2810803	GSM2810804	GSM2810805	GSM2810806	GSM2810807	GSM2810808	GSM2810809	GSM2810810	GSM2810816	GSM2810817	GSM2810818	GSM2810819	GSM2810820	GSM2810821	GSM2810822	GSM2810823	GSM2810824	GSM2810825	GSM2810826	GSM2810827	GSM2810828	GSM2810829	GSM2810830	GSM2810831	GSM2810832	GSM2810833	GSM2810834	GSM2810835	GSM2810836	GSM2810837
A1CF	6.783960716	6.882647945	7.672640723	7.441499572	6.881358792	8.041716079	6.787658329	7.02995281	7.53796395	7.275860834	7.529055902	6.804415997	7.908333176	7.67091253	6.7958633	6.575332515	7.070933631	6.627001945	7.51817844	7.195828057	7.037229109	5.88048924	5.895967478	5.758359721	6.242159351	6.234144712	6.521218006	5.454288928	6.387885483	6.034993317	5.750874617	5.746452371	7.307976258	6.809573008	5.666317011	5.402168698	5.511605654	6.122804354	6.062920568	5.888050064	6.303133074	6.328941926	6.270184857
A2M	13.29860708	12.34486173	11.87727992	12.15378749	12.72784101	11.53461996	12.09971513	11.89983845	12.81928079	11.73059608	12.72891667	11.96038882	12.69820404	12.31220701	11.15656973	12.1815295	12.09342863	12.48740086	11.80342905	12.15649335	11.58501855	12.24338789	12.68210918	13.67471186	12.75501904	12.51973375	12.47842142	13.23795105	13.21822489	12.69959062	11.82988356	12.71337116	13.00429951	11.8204848	13.0766318	11.70309685	13.03263347	13.52252414	13.24903597	12.62653684	13.3415847	12.76234094	13.21646634
A4GALT	5.979655372	6.350858918	6.325637861	6.504405516	6.645825153	6.67504698	6.665291507	6.292444149	6.444487322	6.304200497	6.507575152	6.490493101	6.230062179	6.326765878	6.55423055	6.414325534	6.309772796	6.361793775	6.607417629	6.139933395	6.474239958	6.353977125	6.695251802	6.2126516	6.598011624	6.236114792	6.432611975	6.580412939	5.708634608	6.023424432	5.834696736	6.090211975	6.007864239	5.807097805	5.919649471	5.95020737	6.509535605	6.621420882	6.301585784	6.534944144	6.413314889	6.267758894	6.300190185
A4GNT	5.414695123	5.369871937	5.545341773	5.430792807	5.01379919	5.353862388	5.10389782	5.16392192	5.400971537	5.356188033	5.273470778	5.287275097	5.195378396	5.324987763	5.390873832	5.40968385	5.326572687	5.224619198	5.243199724	5.279938358	5.458312905	5.05387729	5.415339693	5.171299434	5.218783025	5.232407825	5.231334987	5.183013211	5.239018522	5.273382611	5.280574903	5.214868787	5.160032953	5.361355075	5.253096536	5.319298276	5.340697197	5.196409795	5.290028863	5.500258857	5.567796581	5.326954851	5.062180649
AAAS	7.663259076	7.765495454	8.043379528	8.218316233	8.357792239	8.159187373	8.332344564	8.038529153	8.307681337	8.066188959	8.161812481	8.396988865	8.173372126	7.807338693	8.188815144	8.233372482	8.159999433	8.011177059	7.924785556	7.924185209	7.706615168	7.961152411	8.027617354	8.067972157	7.993190327	8.226352426	8.039018268	8.521025707	8.421116175	7.89023131	8.234527567	8.109466612	8.014216249	8.478327044	8.16355253	8.19498475	8.326069292	8.274605737	8.275070661	8.028876017	8.409054891	8.562123314	8.203274441
AACS	8.656205945	8.056338421	8.244496514	9.272592883	8.766071688	8.462272687	8.417277885	8.360505476	9.036535127	8.305985158	8.859152732	8.84859262	8.573821823	8.2704939	8.462499619	8.17279746	8.56931482	8.49883494	7.889883879	8.417267356	8.29932567	8.65946654	8.582146869	9.179657062	8.292781667	8.852944858	8.45914	9.249899189	8.912586072	9.03365537	8.66264862	8.322182263	8.875551135	8.601028279	8.315840279	8.841311086	9.4022056	8.338009362	8.963279469	8.352671721	8.566032464	9.083759227	8.739129435
AADAC	5.042671998	5.035735549	4.920518291	5.097857986	4.960194546	4.871108335	5.01729041	4.829454236	5.220030755	4.987071436	5.092356239	5.408469654	5.037537528	4.88566368	5.238751964	5.138590675	5.329728227	4.732652275	4.998104484	4.770056377	4.931924979	4.854830278	5.01847428	4.872005399	4.910754903	5.04669567	5.039971804	4.91310256	5.300006458	5.074039893	5.135726154	4.960676629	4.923473478	4.830886671	4.84117841	5.17761266	5.098524081	4.869326343	4.952292956	5.014034018	5.180301349	5.326729789	5.046963335
AAGAB	7.89736029	7.964152345	7.608403338	8.109562353	7.645156963	7.8304527	7.893002064	7.715060277	7.574091165	7.871700507	7.963263716	8.158884987	7.808178737	7.673383399	8.102349197	7.992451892	7.825648628	7.743106259	7.302449868	7.781667317	7.822595316	7.63797708	7.872627949	7.783523305	7.892883873	7.910744254	8.213595476	7.930927551	7.974440688	8.113466869	7.637799849	7.944006078	8.143713704	7.680162213	7.839420836	7.976307007	8.171379358	8.059163353	7.913857757	8.073137118	7.917968381	7.918831233	7.849376333
AAK1	5.51398852	5.573534369	5.580430083	5.604648589	5.377067216	5.58969914	5.475123746	5.348565698	5.607656759	5.5782482	5.577117094	5.523845276	5.600313537	5.575683041	5.592440727	5.489616656	5.506692245	5.499473159	5.293664586	5.433054927	5.405780698	5.40003167	5.447840506	5.692767905	5.497503277	5.400393704	5.253876687	5.302495466	5.367714401	5.505878084	5.49488874	5.630991675	5.493220756	5.369055556	5.492538384	5.255697315	5.62593234	5.420241174	5.696321043	5.471436852	5.586930797	5.583036908	5.499100857
AAMDC	8.096805035	7.955116325	7.726050142	8.433491828	8.056917599	7.941641478	7.923220772	7.69673968	7.470781588	7.893360931	8.24840026	8.036755059	7.967072562	7.784405408	7.81770212	8.047545465	7.915029915	8.206444002	7.329982137	7.895758416	7.496361508	8.270980582	7.844464276	7.913494307	7.928854733	8.102296867	8.187218701	8.675057685	8.354615019	8.58796513	7.569096562	8.127429693	8.401781105	7.98028403	8.356032304	7.594484154	8.796309268	8.070254673	7.986133044	8.225515641	8.386494542	8.29282013	7.7068432
AAMP	9.945315122	9.41625535	9.493171316	9.894150535	9.956180374	9.474997254	9.638025456	9.501209343	9.897615032	9.470446845	9.958867643	9.704441522	9.810177024	9.480063602	9.436013847	9.593714117	9.518557688	9.558758906	9.525269525	9.484657573	9.535177865	9.674327891	9.660746276	9.879210635	9.597157477	9.928368043	9.773852464	10.1055664	10.11846528	9.929392119	9.725072974	9.822349586	9.911013096	9.775505665	9.889986079	9.732894036	10.20554159	9.871903579	9.892877707	9.741313983	9.957167656	9.880186986	9.988603619
AANAT	4.881531549	5.050352664	4.996852932	4.896903209	4.914046441	4.990117304	5.152125836	4.949806638	5.015825132	4.953379965	4.985743387	5.256256484	4.987578698	5.019135052	5.194617594	5.11679832	5.367670098	4.898136167	4.811283054	5.040911106	5.012356434	4.828165946	4.746488506	4.936830032	4.996936642	4.788379509	4.725906038	4.522098521	4.770277752	5.061332046	5.034341453	4.881934912	4.904919486	4.963883138	5.394048906	4.773091935	5.315221811	4.873085546	5.108720724	5.010424609	4.975765478	4.816022952	4.902945858
AAR2	9.320425559	9.020878659	9.130392926	9.240295412	9.19331066	9.158088407	9.241932254	9.169672543	9.264866577	9.071255242	9.258399856	9.357484867	9.232903424	9.228055362	9.329481555	9.21196072	8.967892331	9.238580953	8.790699624	9.024905866	9.059280445	9.296200621	9.310417868	9.425611309	9.197702116	9.190099662	9.170164111	9.302627368	8.979254087	9.353644196	9.241006218	9.476043023	9.323164976	8.954135394	9.4690581	9.18964737	9.641708011	9.150875392	9.240929354	9.35932164	9.28598408	9.323857223	9.21127266
AARS	10.69799322	10.42003489	10.30932269	10.44812853	10.77087385	10.30344519	10.51359657	10.52859742	10.76616858	10.31309661	10.81650377	10.52861495	10.78231262	10.40478144	10.1556102	10.49610216	10.39428036	10.50307771	10.27359705	10.28631888	10.40248837	10.51621719	10.6840335	11.00976405	10.4505503	10.70654509	10.64540887	10.85543647	10.70801207	10.95054944	10.31061567	10.83037823	10.86437483	10.38959355	10.60816254	10.58379028	10.84252198	10.6736038	10.81983736	10.77409955	10.83468673	10.62343691	11.05288587
AASDHPPT	9.932434779	9.39764705	9.156013661	9.327854744	9.574175394	8.939298938	9.144054729	9.357527566	9.373219512	9.040455566	9.187059447	9.112690485	9.419965004	9.215136376	9.032119417	9.279192805	8.879936836	9.329316881	9.044859213	9.152535848	9.153009235	9.344349296	9.205047687	9.302392511	9.065541994	9.193458454	9.195110762	9.086205418	9.558554513	9.459156907	9.376499193	8.960331339	9.415608805	9.124669356	9.295414605	9.495101759	9.170716069	9.143874965	9.330526298	9.050453024	9.036902432	9.276835639	9.520528616
AASS	6.660386686	6.16740738	6.661601598	6.657071852	6.743739935	6.674070997	6.567160015	6.731564659	7.023741131	6.538247319	6.677251462	7.111301649	6.862652695	6.833430301	6.504303736	6.539585706	6.220750903	7.020167536	6.74647126	6.813997496	6.75330095	6.829940793	6.855761578	6.566342513	6.517423641	6.404374981	6.607077557	5.387606965	6.300321828	6.984335814	5.650025415	6.462487844	7.234977292	6.087853336	6.353450023	6.052117031	5.991822358	6.537222836	6.640556417	6.540613404	6.673086165	6.803491435	6.107594696
AATF	9.964455122	9.575952143	9.590677547	9.950791949	10.13923418	9.743519941	9.813903362	9.764981536	10.12323863	9.669943994	10.07308605	9.85004669	10.12596353	9.777060837	9.647366273	9.910033738	9.745498378	9.904751539	9.582136511	9.751341916	9.682676885	10.0426556	9.889196399	10.28738055	9.857770395	10.21740632	10.08519133	10.56180155	10.4308143	10.16398666	10.09079088	9.95180771	10.15794867	9.999905146	10.34070795	10.02900754	10.18643974	9.905655524	10.08290789	9.978124369	10.08887195	10.01985955	10.20453278
AATK	8.083184509	8.459263011	8.363040968	8.052994658	7.969014788	8.262063352	8.277688512	8.314415015	7.810400217	8.20589672	8.000019575	8.466879353	7.990045169	8.14860337	8.37109225	8.22921309	8.517832851	8.124485752	8.121247945	8.161844781	8.125123545	7.952355886	8.197350429	8.298270168	8.353326071	8.410512219	8.388698047	8.0285179	8.38217577	8.311136388	8.202904344	8.205000183	8.081618111	8.354317137	8.600592473	8.242605774	8.457476878	8.645603922	8.227372603	8.275746251	8.180741388	7.929868309	8.123830303
ABAT	9.413698319	9.095211575	9.88724916	10.38875074	9.495471459	10.01443403	9.613940573	9.740976984	9.84318325	9.224757866	10.19503953	9.132241225	10.01800634	10.13572051	9.49716067	9.42302175	9.013743583	9.162842056	9.914658015	9.450600197	9.233224289	8.956457999	8.311391217	8.537158722	8.458555384	8.594680505	8.553292915	8.390321068	9.679971041	8.589731894	7.777980758	8.261326722	9.862012665	8.450076171	8.131723635	8.02204162	8.724897206	7.773605891	9.0347043	8.258348201	8.621175837	9.154281687	8.82032395
ABCA1	6.902150243	6.504803887	7.430222785	7.485901345	8.056406063	7.070847279	7.159534449	7.293246347	7.658927316	6.097409436	6.971454359	6.421610161	7.536677835	7.647488061	6.150483202	6.798995909	7.283593693	7.696165304	7.361810392	7.396974568	6.866343592	9.019107251	6.62180697	8.125286288	7.363942573	6.979521459	7.038450366	7.803609454	7.941573969	6.948928369	8.800308497	7.062780002	7.093739975	6.703075936	7.21244571	8.406471201	6.205673314	7.552288368	6.319604923	7.124584059	7.600986107	7.701788169	7.89253768
ABCA11P	6.168559889	5.913839235	5.69293102	5.901883644	5.940653235	5.716586098	6.017625043	5.874752067	5.88477039	6.175977024	5.88003993	5.91496067	5.737378528	5.691550818	5.853504598	6.140177076	5.758905331	5.830099177	5.791921066	6.169965842	6.002725274	5.370950083	5.726607495	5.57493837	5.36357332	5.44929779	5.651943692	4.748623811	5.601778481	5.906710101	5.113035135	4.970779274	5.748625383	5.463060418	5.60151306	5.388773636	5.611383731	5.544136105	5.73858515	5.694716648	5.655900465	5.531966984	4.900504517
ABCA12	3.970121642	3.83129141	3.896598561	4.010905423	3.915161116	4.019737375	4.052383442	4.004522967	4.005880185	3.956949348	3.864332897	3.962352151	3.874714263	3.948027174	3.932200433	3.936203193	3.947773249	3.84529528	3.921214887	3.930722343	4.013392594	3.941019492	3.907591104	3.955429161	3.901559996	4.003112775	3.83032286	4.142508615	3.920191576	3.744126162	3.98528323	3.970885298	4.013585354	3.977609382	3.839537818	3.912227295	4.068962122	3.98219829	3.926659786	3.984308882	3.926182914	3.954352083	3.831082306
ABCA2	6.092832892	6.291059694	6.227960873	6.386851837	6.531568368	6.438301373	6.579676261	6.469727569	6.281876083	6.574782386	6.464205567	6.539330919	6.236953572	6.238911404	6.192702763	6.504032626	6.454092282	6.38950763	6.134754444	6.242317378	6.308372753	6.103790031	6.531445112	6.131183585	6.176696652	6.2752979	6.456006189	6.316578028	6.058569417	6.185622525	6.019111074	6.434016862	6.293726592	6.04356733	6.327199435	6.020118979	6.723349608	6.495815938	6.356583096	6.400976832	6.183649497	6.44377276	6.127519601
ABCA3	7.844269637	7.95767068	7.362449978	8.203974897	8.067807209	7.870899244	7.825464772	8.020637382	7.92217073	7.659668193	7.972526695	8.04526475	7.853975147	7.571642297	7.846753433	8.284552422	8.089743179	7.880508923	6.779562798	7.57047377	7.695962206	8.084539247	8.333231268	8.708799528	8.342122339	8.407644131	8.198122974	8.787998221	7.853123678	8.854462995	7.848034901	8.285276223	8.297340532	7.0731101	8.211706269	8.141849495	9.017813199	7.909888698	8.396452514	8.162549677	8.214491663	9.048755645	7.755806145
ABCA4	6.713848319	6.80967554	7.145848519	6.909232888	6.563060791	6.577678801	7.017060256	6.751342176	6.68022199	7.112078832	6.506481059	7.064046624	6.220689421	6.899057338	6.963541831	6.970280285	6.886804307	6.889642893	6.706107967	6.945067713	6.94591495	6.364038347	6.585062361	6.298731429	6.832123508	6.625737211	6.681684277	6.511964155	6.545369914	6.469940403	7.051324791	6.892185717	6.544895805	6.754025337	7.066996083	6.775336244	6.990073408	6.663723105	6.74957385	6.892514562	6.567234745	6.992137004	6.543411024
ABCA5	6.418237865	6.025729678	6.760577818	6.335783352	6.565786801	6.480950569	6.513069744	6.920115094	6.873326647	6.313308436	6.286742875	6.464074353	6.667618376	6.702594988	6.306898125	6.368600125	6.616167428	6.077868059	6.402723322	6.579328417	6.671509591	6.281857296	6.611844369	5.524162417	6.300214275	6.482333155	6.81085213	6.258643728	5.8871389	6.177046395	5.865562261	5.944886068	6.205281526	5.521023729	6.143254081	6.289030724	6.310734297	6.324148349	5.877591676	6.185305242	6.04132835	5.884341301	5.833972449
ABCA6	4.181919089	4.540291843	4.603897988	4.301259587	4.79276425	4.681866913	4.559160504	4.538957232	4.659120055	4.460187305	4.60535765	4.435941387	4.87890851	4.826609097	4.537710327	4.686504585	5.040419135	4.357649412	4.438459721	4.738051047	4.758704658	4.643507068	4.449869627	4.609633858	4.60716185	4.39106428	4.402322646	5.414908669	4.796899082	4.43734056	4.925797722	4.559990676	4.4409677	4.798286374	4.450533655	4.766795202	4.517251996	4.544349743	4.688429384	4.450962605	4.708556835	4.271511075	4.448849518
ABCA7	5.647206736	5.89444775	5.326701147	5.955410899	5.758942542	5.376653975	5.829788237	5.518966517	5.689040772	5.538567686	5.928091185	5.772690074	5.824241751	5.700714211	5.677462881	5.624698868	6.045561666	5.715101923	5.143940424	5.479406483	5.603991748	5.837330474	5.779892553	6.051538638	5.844455125	6.018875044	6.016469181	6.281592468	5.977674306	5.986919649	5.998780249	5.848491331	5.787197822	5.671152852	6.447846312	5.701915342	6.028339576	5.971790832	5.777694415	5.718971045	6.185252233	6.027176161	6.17003897
ABCA8	5.032909631	4.165765368	5.821914315	5.553174318	7.11033343	6.1908995	6.167591027	6.610422238	7.28930375	4.458568182	6.632118011	5.618242967	6.993405348	6.233379944	4.480200866	4.113824871	7.41422864	5.163262069	4.792033043	6.142919393	5.831522584	4.070516621	3.983168113	6.869714519	4.405156279	5.218388685	4.13250688	7.553275996	4.042534841	4.938653354	5.227582163	4.922248478	4.639010221	5.690266449	4.533827215	4.243372864	5.886762356	3.886742744	5.722636701	4.057007987	4.372820553	4.21425501	5.731678333
ABCB1	7.251339141	6.810500779	7.598879166	7.508629754	8.38468196	7.648653318	7.444901005	7.527285006	7.832795751	6.993641014	7.676835904	6.26042045	7.942082311	7.502957189	6.666252151	6.640912618	8.136830242	6.654704023	7.900494059	7.676951891	7.507559607	7.194983477	6.324182782	6.792710692	5.995596739	7.981334387	7.068134256	8.665430107	7.544001083	6.109323335	7.385898404	6.3670593	6.812205652	6.360397833	6.412109369	7.817882837	7.804932546	5.106435703	7.5875781	6.386021503	5.836466086	7.903748519	8.181665864
ABCB11	4.061182602	4.162541507	4.207811348	4.118965051	4.171263615	4.175036826	4.14984863	4.165054609	4.113071888	4.162389674	4.287793158	4.155955851	4.220713765	4.240596083	4.340877052	4.21002203	4.170743189	4.137886697	4.200316839	4.242296911	4.152257044	4.187450059	4.198728057	4.202630112	4.140197068	4.01114526	3.94466006	4.019120516	4.010391945	4.199257309	4.221211635	4.224160251	4.047508402	4.366152434	4.167981994	4.178488016	4.262006751	4.069172254	4.091099716	4.167380041	4.185909486	4.058140775	4.03803121
ABCB4	4.916812819	4.586158163	4.669726038	5.229226215	5.31674682	5.058738762	4.86397616	4.885231325	5.301091444	4.936208715	5.217611968	4.626940589	5.266071994	5.323031661	4.977347193	4.594337593	5.25938761	4.885522281	5.097456162	4.915524412	5.163961692	5.751676629	5.055990231	6.144635035	4.595564921	5.697327125	4.6968006	6.193591946	5.779060547	4.988361822	6.226686662	5.28894419	4.776834095	5.315989492	5.228235618	6.561688967	5.814702059	4.584745711	5.387285028	5.03407287	4.320866434	5.469719131	5.304940937
ABCB6	7.435518889	7.131078863	7.256668695	7.978785118	7.47743941	7.744096904	7.222752727	7.552579871	7.825363768	7.346684315	7.6265135	7.76759509	7.20752787	7.497544555	7.56291906	7.49762703	7.532998198	7.380007859	7.361047344	7.330830717	7.245038044	7.615219018	7.593282992	7.849933757	7.563719779	7.485367324	7.534689363	8.289355284	7.888875631	7.916046394	7.661907815	7.877222645	8.154994885	7.472628227	7.65453549	7.263740131	7.568463869	7.436969425	7.492605649	7.424068249	7.734853172	8.242421593	7.850512082
ABCB7	7.692142065	7.49162435	7.532090189	7.923411265	7.954579169	7.774719484	7.902591936	7.816401521	7.991397439	7.346701524	8.063401988	7.727722056	7.873389867	7.5775571	7.52344622	7.58150362	7.773780806	7.76737502	7.623879516	7.632927662	7.715335804	8.133769381	7.643827286	7.958051567	7.400967985	7.857880109	7.81759108	8.160530546	8.198781693	7.443382824	8.010628343	7.16304745	7.593452529	7.617504366	7.869425549	7.982551483	7.762818555	7.426185626	7.574957145	7.400819053	7.485693838	7.368750881	7.942298195
ABCB8	5.702073172	5.7575376	5.781308092	6.148969862	5.810822553	5.942087759	5.939127934	5.700171456	5.905659483	5.747080996	6.062544104	5.930464942	5.897411636	5.742906143	6.051291106	5.94925743	6.147407067	6.010779129	5.667203801	5.752859893	5.833137629	5.455940088	5.912627107	6.050819019	5.908313887	6.070597351	5.853601948	6.165418505	5.853749369	5.853061361	6.013550535	6.071416833	5.927947037	5.783360495	5.559439173	6.01802992	5.94627041	5.917155008	5.896321985	5.877160434	5.901553304	6.039714444	5.859659644
ABCB9	5.118209713	5.511902405	5.656275057	5.348656756	5.459993316	5.697158219	5.551487509	5.580500265	5.654823217	5.633088869	5.476587846	5.635662135	5.323252604	5.700858474	5.621276229	5.640118302	5.660658227	5.603901535	5.725362081	5.464676564	5.472638487	5.384635293	5.553734297	5.516297865	5.54472361	5.839747502	5.472163652	5.869189798	5.382667591	5.407528836	5.462275186	5.635125283	5.21678752	5.399157869	5.526183481	5.411947478	5.830779226	5.793913662	5.379491745	5.511736037	5.543266861	5.422431623	5.785672576
ABCC1	8.775935311	8.346809672	8.415197285	8.6708946	8.737467291	8.584090427	8.576186275	8.564129875	8.666142777	8.477449135	8.869734675	8.546286213	9.019086896	8.265398532	8.506684179	8.45222924	8.293239879	8.786175621	7.857428037	8.246128751	8.048588375	8.270817892	8.680284079	9.259773283	8.510216666	8.592967724	8.58265672	8.47100263	8.88198497	8.704153529	8.662621411	8.699902939	8.683865431	7.815779841	8.569866353	8.415171382	8.821738752	8.593991837	9.01900898	8.699941024	8.841759279	8.879858766	8.534567662
ABCC10	8.10820829	7.724119949	7.715422577	8.356252002	8.229232436	7.987530949	7.792301685	7.614958308	8.141941613	7.873918781	8.350675947	8.204933372	8.375908039	7.848976179	7.832900422	7.975182228	7.901078119	7.983265675	7.276449295	7.456978147	7.35968015	8.41844445	8.143585071	9.139417833	8.166487815	8.399566497	8.139291629	8.513764484	8.882119845	8.423766608	8.423753196	8.624894304	8.613178097	8.315792519	8.657667414	7.93825227	8.696664415	8.443995479	8.652683633	8.224846919	8.612563438	8.859270598	8.828876408
ABCC2	6.188836281	6.248793758	6.465573327	6.732715284	6.483207424	6.64443807	6.787769088	6.612434581	6.755304862	6.30917003	6.70330352	5.523696589	6.793017139	6.749371329	6.363460475	6.16266053	6.289164837	6.146236018	7.180571853	6.746993052	6.275710244	5.44252873	5.449865898	5.448012129	5.606386826	5.737164329	5.743642821	5.138147379	6.810918876	5.15752264	5.857804468	5.51974659	6.4112482	5.79094246	5.267262842	5.327106471	5.627536312	5.765097725	6.176079634	5.360449936	5.905132007	5.347982757	5.958674848
ABCC3	6.807152638	6.798195183	6.599124543	6.887324669	7.26027945	6.6248189	6.583616962	6.647336858	6.462356876	6.684000566	6.516740583	6.259683423	6.701643405	6.782584065	6.647482204	6.511214302	7.030677778	6.279875203	6.796226585	6.732282001	6.696132541	7.64199549	6.5307545	8.69400267	6.787574669	7.801554228	6.808886403	8.203006792	8.183432756	7.12709258	8.743681581	7.901149983	6.991830285	7.346650305	7.177400105	8.309384108	6.836823481	7.408184036	6.833416731	7.18964437	7.724078007	7.870689688	7.716770922
ABCC4	6.697769946	6.460333668	7.117768368	6.655060884	6.841976272	6.597608703	6.627322251	7.007222005	6.808269551	6.486544229	7.031308783	6.338299382	6.782626701	6.952261961	6.627568055	6.733387486	6.789417932	6.589178949	6.949794618	7.335251753	7.229631553	6.753764646	6.449453843	6.943772287	6.63185354	6.755416034	6.450635286	7.262976115	7.374300869	6.911444396	7.640840519	6.913762135	7.050066855	6.422996196	6.109641273	7.62237431	6.46905966	6.400171135	6.694737006	6.55293716	6.437455713	7.265458014	7.099155833
ABCC5	7.509705368	7.348456598	7.82315971	7.636918493	7.856929981	7.715063528	7.549938069	7.639187343	8.223579228	7.737429206	7.925096634	7.889114306	7.847030228	7.779755856	7.480898974	7.871192447	7.93642222	7.982319105	7.189995378	7.347696132	7.571214399	8.309181674	7.704550859	8.388617176	8.080361772	8.151765436	7.772324647	8.590907115	8.098271452	8.332908154	8.309083172	8.170774482	8.024472629	7.957795412	8.156291502	7.9232167	7.984120611	7.938081616	7.956458871	7.816124138	8.380889559	8.087044971	8.514423844
ABCC6	6.454401764	6.369179203	6.702066624	7.493860435	7.007660567	7.094600455	6.709008819	7.035785542	7.224905947	6.411170326	7.006667904	6.42541581	7.058657921	7.011553547	6.592298251	6.297003187	6.560510636	6.575723746	6.956197088	6.691879841	6.391710858	5.364845049	5.501316246	5.539418257	5.786923697	5.425339278	5.771391809	5.12416081	6.352881148	5.24856157	5.661993915	5.35557704	6.863014666	5.779118797	5.656338827	5.567929345	5.810052215	5.386122416	6.368814871	5.406015892	5.730896797	6.044430694	6.173675332
ABCC8	5.887779106	6.061648609	6.298013675	5.804417939	5.759081887	5.709475029	6.07606432	5.769792327	6.046025019	6.027949725	5.974359051	6.236728029	5.862075665	6.149582627	5.9927549	6.245861287	6.188358385	5.905437184	6.538007763	5.824377287	6.042715469	5.293751223	5.801215711	6.352445452	5.777945077	5.627443268	5.530675224	6.409248424	5.667045897	5.943979347	5.998674437	5.712651385	5.838959734	6.343391604	6.29138483	5.936585179	6.068917697	5.524787325	5.917226138	6.028529684	6.358083149	6.24445951	5.602970157
ABCC9	4.462362283	4.42929377	4.528853403	4.254816826	4.609044029	4.472124218	4.561609575	4.387555928	4.423614161	4.547370679	4.364879191	4.537597318	4.448035619	4.319356574	4.451041886	4.453117516	4.670840451	4.432981746	4.385190852	4.34651457	4.482495261	4.276567223	4.429111182	4.314012739	4.202029874	4.558506551	4.405301717	4.610471037	4.235952321	4.629125713	4.495102393	4.477643424	4.263526998	4.421179176	4.552165187	4.381772954	4.453817398	4.696717043	4.510303962	4.479070487	4.407308597	4.318137248	4.253313116
ABCD1	7.696832475	8.206491567	8.130744923	7.405410344	7.663623909	7.678472886	8.120242218	8.370062916	7.315136765	8.617517682	7.424385403	7.74539217	7.755554233	8.406829531	8.130098328	7.711357151	8.213940258	7.61720779	7.872170439	7.930575778	8.244588966	7.475350873	7.529075377	7.417942654	8.40077327	7.786293963	7.941695437	7.539851502	6.91735502	7.304143619	8.233705533	8.104395803	7.706800034	7.798198401	7.549374324	7.862609282	8.340871121	7.684216836	7.180162144	8.229025028	6.916901679	7.906071155	7.626775939
ABCD2	3.989687303	3.877934221	4.034251552	4.114897429	3.768800497	3.886936674	3.762556667	3.911566854	3.930129527	3.929685726	4.057428356	3.968799759	3.93142422	3.857552728	3.81195503	3.907689614	3.893879948	3.862785972	3.946878684	3.989864135	4.044939109	3.843870003	3.893988657	4.048903842	3.985074636	3.768785122	4.005371512	3.887445548	3.676218521	3.822774324	4.018693508	3.923299486	3.913269006	4.098313722	3.909473619	3.92032116	3.896349071	4.157543835	3.890115668	3.896602776	3.753209635	3.772056053	4.058701206
ABCD3	10.06405421	9.401908882	9.612965835	9.410356595	10.01418106	9.174946795	9.532242892	9.920548158	9.723980964	9.285325464	9.999665901	9.282134589	9.976844628	9.101799435	9.04439442	9.082160282	9.397432312	9.088720787	9.525800562	9.476835306	9.330638141	9.260256437	9.09856	9.103195174	8.733240016	9.202861401	9.50694505	9.441864014	9.954066077	9.139659157	9.237142884	8.871559852	9.363136049	9.104353369	8.909194962	9.47951975	9.103523279	9.207976887	9.500816393	9.107203091	9.132706625	9.439064571	9.604419308
ABCD4	6.967727044	7.070805697	7.046734744	7.099936585	7.067350944	7.253094561	7.157079217	7.011843054	7.27974846	7.065647012	7.26103748	7.159946313	7.359043704	7.258519631	7.117574733	7.202489996	7.038125808	7.242254625	6.895676155	6.982825423	6.975420821	7.041276878	7.163871166	7.237652454	7.090058532	7.155099263	6.962827822	7.035674364	7.059547256	6.94316992	7.019566014	6.986230658	7.038007266	7.227255425	7.420911757	6.825039935	7.302973273	7.177734632	7.387496308	7.047406095	7.155168389	7.363446801	7.238116229
ABCE1	7.925394311	7.420373659	7.408928964	7.299535235	7.706660429	7.380146375	7.372125815	7.535688182	7.589106674	7.379688119	7.52390121	7.428726631	7.710637899	7.101765362	7.496544656	7.5540766	7.35329278	7.216643471	7.271843954	7.206933758	7.313311588	7.877509013	7.422216075	8.371245871	7.523630559	7.705286471	7.908525979	7.901906706	8.44382335	7.314438633	8.357530703	7.183914888	7.297938664	8.206631885	7.72264625	8.162240875	7.166110471	7.448933118	7.485481744	7.443891138	7.635716171	7.90570252	8.015509754
ABCF1	10.20751412	9.983493135	9.769885638	10.10683779	10.27599265	10.08879307	10.01884216	10.04186443	10.12052343	9.885832308	10.29454873	10.18644986	10.06073264	9.698224996	10.08694201	9.997820734	9.761940916	9.903785325	9.35373557	9.626097005	9.639896373	9.853539139	10.06930189	10.52887964	10.13025414	10.34512295	10.25716578	10.78258975	10.63382094	10.43589926	10.22482238	10.14169225	10.28336003	10.07124005	10.36116219	10.0979323	10.34761963	10.28095972	10.40889137	10.24114655	10.57366883	10.34280899	10.64502088
ABCF2	6.985282955	6.99585987	6.701281218	6.761098383	6.892277681	6.794797023	6.840577957	6.874949633	6.919160706	6.879359927	6.98100457	6.917954779	6.911610189	6.748696041	6.938631818	6.969473117	6.709282184	6.825901928	6.739857248	6.835457443	6.81624081	6.852307965	7.14579357	7.292633323	7.034977854	7.064233771	7.072565837	7.029020898	7.115962516	7.038956034	7.066563225	7.05408508	7.033488658	6.858036222	7.053269115	7.038674522	7.146760812	7.130645085	7.131623183	7.12648643	7.113554103	6.936201678	7.146735529
ABCF3	8.389740439	8.134916399	8.145667874	8.244349798	8.368649155	8.02018158	8.291711571	8.237253312	8.17019237	7.992612881	8.178598984	8.03719272	8.115239435	7.952278529	7.866419567	8.024100708	7.851824976	8.105630308	7.888043007	7.977764764	8.214722886	8.209118879	8.330957271	8.208799802	8.244776563	7.911330625	7.849386152	7.964899103	7.821327757	8.03671218	7.932334997	7.912674504	7.871948809	7.739678939	7.676273616	7.801962068	8.495636411	8.426059142	8.442375316	8.420118892	8.319579735	8.279820556	8.453852206
ABCG1	6.449674195	6.280900763	6.725036222	6.573031654	7.098350941	7.100486511	7.324101246	7.040710658	7.490273085	6.636128285	7.239059322	6.76010315	6.516224272	6.90592876	6.388995268	6.410460837	6.432955431	6.843615432	6.958875449	6.927304383	6.820137927	8.245194416	7.333919942	7.307456262	6.315833934	6.958602974	7.59497138	8.699255603	7.756472602	7.094995574	7.867149051	6.868547756	7.084866742	6.561733017	7.741561399	8.13987905	6.679848862	7.033761685	6.607680827	7.324571075	7.916645244	7.850533373	7.22337909
ABCG2	5.640606098	5.629982541	6.363393802	6.358150539	6.324683065	6.437899505	6.060268101	6.294031121	7.076739715	6.886832619	6.015277868	5.962141438	6.364275416	6.47458388	6.207344362	7.252934244	6.049720443	6.195413831	7.033218491	6.366219419	6.461400725	6.828801172	5.676848721	6.36929203	6.118077441	5.875135886	5.385310772	6.85897318	5.997416656	7.189336233	5.704616335	5.400231451	5.989838062	6.049358875	6.086458454	5.907891203	5.702275905	6.290486289	6.148403237	5.952414244	5.345997501	5.817764847	6.203936767
ABCG4	6.273125415	6.392455638	6.240406075	6.460290504	6.201458401	6.356171981	6.614878064	6.15179209	6.515162697	6.383346844	6.532367165	6.711388425	6.170805379	6.321259929	6.484918551	6.434003115	6.242098448	6.278963559	6.162456516	6.215001178	5.99840038	6.152714739	6.210787831	6.078784729	6.397923529	6.074044005	6.194452129	6.196387028	6.03875434	6.256668233	6.142833294	6.212352918	6.123311719	6.114392904	6.250406743	6.109588853	6.459830035	6.34059549	6.229204976	6.200555692	6.191019181	6.099396509	6.204117468
ABCG5	4.849226412	4.724241088	4.958159787	4.669011145	5.129328934	4.863591639	4.624824161	4.770883068	4.609833506	4.856293131	4.787192314	4.729510488	5.00724661	5.044339854	4.916868542	4.807180692	5.198214839	4.887558112	4.740062614	4.775792601	4.883275206	4.512386109	4.676991752	4.680849294	4.865821393	4.508587899	4.582586926	4.834275002	4.509161562	4.94016851	4.868146588	4.956268349	4.677157937	4.945788587	4.635444731	4.964769582	4.914773517	4.658432003	5.211379539	4.654770248	4.563707981	4.874077313	4.799550071
ABHD10	9.709437821	9.53481445	9.867946052	9.919394198	9.850709176	9.608218335	9.835824425	9.944890205	9.864691189	9.547909277	9.468106225	9.173271496	9.733954724	9.547463119	9.528831491	9.480782246	9.580090395	9.299697088	9.887890038	9.841756965	9.898080479	9.226816813	9.47798788	8.725706764	9.233634418	9.367650338	9.682213118	9.417614989	9.768239604	9.256006015	9.350835354	9.085473663	9.557995884	9.307087957	9.237891214	9.543633466	9.584531755	9.212122099	9.694952798	9.33280124	9.161220612	9.182169709	9.401436276
ABHD11	6.792771018	6.959939349	7.078175024	7.357532581	6.905681895	7.158576604	7.041629985	6.824769099	7.021169763	6.839838018	7.008569674	7.193786507	6.896605077	7.089981015	7.159299409	7.137785492	7.102011289	6.918219949	6.961413724	6.959140385	7.011190703	6.827157725	6.863243963	7.151494933	6.872753436	6.917584122	7.012630633	7.165313846	7.409720106	6.792111772	7.182718234	6.87903492	7.073590454	7.164927442	7.206403534	6.657564445	7.16810729	7.176303071	7.187427505	6.739345967	6.941870126	7.283682663	7.422612367
ABHD14A	8.693453883	8.338517927	8.677884774	9.16425813	8.966252495	8.900316574	8.588794361	8.462257765	8.973677533	8.510279432	9.007551968	8.701730604	9.278657879	8.422894028	8.483355287	8.546443308	8.796904172	8.41681147	8.330389244	8.456729857	8.424758598	8.356224872	8.295897457	8.584308713	8.304789912	8.641917747	8.412534506	9.211326157	8.444624528	8.490219404	7.811209822	8.3818692	9.211898623	8.136532951	9.039567549	7.777348514	9.036986913	8.021708186	8.809050713	8.465450898	8.314028324	8.690554609	9.044892077
ABHD17B	7.408109537	6.996495093	7.117957721	7.020566614	7.197750946	7.00616524	6.976811762	7.15825754	7.064522064	6.784543203	6.905733753	6.954418426	7.052166886	6.794665617	6.802102944	6.975941344	6.932445672	7.124605984	7.04956301	6.939042454	6.929391532	7.334146797	6.829858442	6.491596376	6.786258818	6.769119527	6.97319258	6.504574103	6.837325159	6.8720128	6.763577302	6.710165934	6.888806626	6.886073162	7.113577933	7.092168023	6.873020233	6.68291586	6.882505982	6.746130628	6.942940655	6.919717752	7.038655634
ABHD18	5.874254253	5.574036089	5.642913579	5.403948762	5.126707993	5.886882938	5.371972041	5.677360194	6.074390811	5.853409395	5.947611801	6.021765316	5.923903314	5.842557582	5.556995212	5.784875964	5.707612961	6.03734721	5.488555576	5.206276948	5.587133796	5.847063226	5.944628548	5.892400239	6.065450263	5.850182082	5.888310491	5.247378293	5.942636806	5.675848052	5.634349199	5.57537064	5.776273738	5.827915055	5.576689828	5.550823377	5.227470653	5.872226405	5.768897336	5.527083083	6.364296003	5.779836301	6.105452011
ABHD2	5.626862123	5.510941297	5.638327404	5.593789521	5.575627794	5.752953518	5.643005826	5.925061609	5.788904216	5.657070005	5.804947438	5.739382265	5.67628654	5.846487525	5.630308189	5.645922936	5.793415012	5.748029744	5.694757875	5.704175963	5.709521215	6.172729664	5.678471096	6.416091612	5.699631239	5.927342219	5.789723403	5.719530435	6.027900797	5.839333826	6.155976415	5.997642415	5.882895615	6.051311855	5.807604407	6.14316946	5.645002559	5.854260641	5.789876739	5.714566531	6.175063751	5.814031921	5.976324108
ABHD3	9.58589349	8.844950283	8.937186551	9.306365318	9.072484254	8.801772574	8.807477237	9.217827982	9.116858936	9.005721364	9.28413413	9.559231763	9.246412979	8.812894457	8.755180686	9.001728061	9.035064009	9.215848906	8.960572479	8.882209042	9.008508402	9.304118582	9.11686901	9.122226561	8.898746859	8.714978104	8.681249626	9.161134554	9.305276106	9.029045011	8.881583488	8.911055601	9.241312396	9.003245009	9.268659192	8.761609685	8.937511167	8.947801216	9.265779455	8.940806457	9.051859947	9.596075001	9.336508696
ABHD4	8.94978494	8.765815526	8.861886698	9.27513872	9.543058541	9.265532398	9.036164689	8.799979949	9.275768293	9.442854542	9.329865945	9.327732977	9.24445945	9.031117172	8.927286658	9.382968087	9.193601272	8.883414336	8.861654444	8.879323856	9.063175576	8.746387298	9.331467504	9.081380384	8.836482383	9.269272182	8.854795326	9.298236696	9.051413279	9.478468777	9.085397392	9.14308974	9.094594082	8.525373754	9.128072522	9.201143785	9.164889526	9.365035792	9.121028515	9.027817028	9.425340797	9.472200477	9.206192035
ABHD5	6.531048143	5.998871857	5.907319406	6.111754081	6.113220955	6.182669025	5.960014258	5.79836302	6.01096491	6.034895338	6.048611147	6.163312418	6.080548347	5.976952704	6.100118657	5.963763705	6.214467903	6.026901573	5.913022424	5.831021526	5.905748886	6.175881636	6.218810435	6.42485222	6.290398259	5.909602327	6.230282104	6.188266256	6.426026351	6.354772815	6.649980214	6.27627191	6.17437512	6.236170437	6.406201597	6.542441065	6.028526099	6.132478952	6.153513458	6.045028887	6.106871646	6.325250197	6.25709824
ABHD6	7.474692877	7.489296957	7.809455688	8.13104474	7.758785168	8.095081886	7.62714911	7.750937346	7.92903905	7.310577286	7.614256732	7.027585381	8.067286995	7.553190792	7.451288328	7.40040608	7.370187776	7.528987383	7.686285919	7.266454568	7.268165597	7.431075732	7.240730818	7.11067934	7.516688929	7.3521282	7.827401387	7.109795425	7.61540034	7.352930943	7.132094733	6.905812648	7.693313649	7.228951178	7.595607376	7.010344277	7.21272083	6.863236656	7.369078681	7.201637348	7.297065758	7.204224332	7.473583995
ABHD8	5.785499245	5.801468142	5.859498806	5.919261569	6.023092444	6.053813166	5.823972611	6.169713593	5.64058133	6.051297482	5.801706901	5.670934192	5.592652973	5.874945643	5.882466001	5.93006621	5.664257576	5.878830393	5.976232402	5.861242505	5.873779658	6.064877559	5.868842028	5.643197902	6.040152961	5.843028696	6.1413759	6.156703309	5.608646132	5.786778965	5.85290287	5.50558869	5.977829885	5.993829107	5.653466564	5.927492785	6.162082815	5.767019331	5.700762904	6.109102812	5.714100373	5.658164555	5.878412735
ABI1	9.920754157	9.390221921	9.541203115	9.426812232	9.677695419	9.036185794	9.27881004	9.539925033	9.451968464	9.549192308	9.415308956	9.751106016	9.483141836	9.449698732	9.616769433	9.871445359	9.317045628	9.510233171	9.282805504	9.397457832	9.753364171	9.621827645	9.589924155	8.941746144	9.321369284	8.985387018	9.584210636	8.780508457	9.468789187	9.967484351	9.156284595	9.627774336	9.639162657	8.978839146	9.54704366	9.550130599	9.029708778	9.107398515	9.117072537	9.455663634	9.692953649	9.643087364	9.28932919
ABI2	8.52085773	8.241531272	8.469298797	8.48069383	8.401143355	8.466164328	8.414021911	8.467715589	8.560451799	8.431107065	8.459926798	8.381053213	8.591067151	8.396867559	8.410397326	8.377663765	8.260491722	8.599600959	8.302465763	8.327740951	8.337533815	8.393189557	8.736445483	8.517174733	8.323376845	8.550582251	8.469600384	8.573377639	8.176708804	8.634149837	8.799849685	8.473829668	8.760308336	8.37150179	8.401308972	8.808072791	8.183026869	8.504143688	8.343715931	8.470492711	8.107231387	8.36012209	8.272171707
ABL1	9.357042246	8.992998842	9.182374118	9.683024131	9.834696959	9.398256192	9.314779823	9.365328615	9.727300503	9.48261767	9.786145754	9.705918708	9.678805221	8.88670412	9.024941841	9.419452828	9.413530168	9.310047703	8.998187316	9.051293206	9.0762123	9.511049592	9.427220815	9.8967211	9.182354279	9.652900699	9.43502583	9.949971642	9.712571551	9.510823282	9.396393394	9.743275836	9.710007951	9.39470661	9.770266973	9.383231459	9.670171633	9.713287086	9.936838012	9.747758042	9.655994857	9.808471222	9.875107988
ABL2	6.102547761	5.979549929	5.776865089	6.117557005	6.325483107	5.967878226	6.25468123	6.189460624	6.180079213	6.210701632	6.134663299	6.087177478	6.2765967	5.854462038	5.999929699	6.038381298	5.898950734	6.272518252	5.975941111	5.991055939	6.066994179	6.14034597	6.151796285	6.762697132	6.043861804	6.281684971	6.168507531	6.486996872	6.278463722	6.342080224	6.685540616	6.447476375	6.188813275	6.201928799	6.296109793	6.590613098	6.079581662	6.362834684	6.202162064	6.405776828	6.355642799	6.34605016	6.218015573
ABLIM1	8.658096073	8.666821076	9.315210962	9.335812518	9.350403303	9.222420181	8.886547276	8.866054503	9.331309407	8.879480271	9.205139802	8.612168788	8.699259779	9.278895037	8.76664932	8.298508381	9.432475027	8.475401218	9.186887599	8.988090083	9.028859953	8.696726246	8.265532923	8.917261687	7.733703523	9.43802277	8.369767423	10.04473494	8.616804007	8.426297723	8.901903348	8.804627939	8.890127532	8.239152071	8.125881479	9.161626809	7.974872215	8.082083786	8.981527402	8.332141495	9.504976554	9.165781009	9.527910474
ABLIM3	6.395767224	6.786600164	6.941435522	7.145242167	6.388488625	6.698782734	6.646803221	6.99777122	6.606553586	6.874772711	6.682247543	6.703597223	6.391631966	7.207176116	6.540804484	6.9368458	6.644564595	6.598216384	7.023294482	6.705617826	6.573248653	7.334378777	6.144286993	6.774937004	6.698603964	6.887320138	6.309852732	6.47148656	6.729850645	6.610297497	7.001348753	6.601076816	6.149915669	6.458385206	6.796780973	6.640488309	7.257366915	6.972831077	6.66148595	6.573876956	7.158247656	6.546273679	6.581348773
ABO	5.813945918	5.839180531	5.748735173	5.852457242	5.621935186	5.835971941	5.902707474	5.7443798	5.416583776	5.812232813	5.859602517	5.819663311	5.581908106	5.740012029	5.97444416	5.839201791	5.819962381	5.843526295	5.639489988	6.063172802	5.964162536	5.805190787	5.469225808	5.697517547	6.029315743	5.970645635	6.073176985	5.636195933	5.410588474	5.986864408	5.930865065	5.812388596	5.712235751	5.791458856	5.779326691	5.641489361	5.992503749	5.95839547	5.728564465	5.75565494	5.541070729	5.696550017	5.500907002
ABR	7.989901599	7.941800434	7.896959191	8.367933897	8.107448532	7.929566875	8.051657565	8.02325549	7.854227837	8.158219322	8.551791616	7.628635826	7.938718992	7.969772417	8.02689548	8.146805807	7.547171775	7.940534959	7.678440614	7.890481606	7.685469765	8.153673278	8.094306741	8.158819218	7.659684764	7.849162466	8.054585668	8.072625441	8.196177355	8.156941633	7.963767398	8.294525233	8.443215595	7.727780177	7.782348907	8.006119961	8.318860436	8.379626314	8.101621922	8.23675442	8.299183789	8.174049061	8.039039369
ABT1	8.745492954	8.383796482	8.19488391	8.645254399	8.723088438	8.432815905	8.497706536	8.338764174	8.533962366	8.354773596	8.665608899	8.637532512	8.599606053	8.25794941	8.362741953	8.340048779	8.240539268	8.367600166	8.213777128	8.091741092	8.319371274	8.47831254	8.439992041	8.55431702	8.315547741	8.657454893	8.605981829	8.672198524	9.038825213	8.558311894	8.468169885	8.574681379	8.836785169	8.631753657	8.849273979	8.269627433	8.959916633	8.653272176	8.75334797	8.621048451	8.397245747	8.678933273	8.834363178
ABTB2	6.511991911	6.683312208	7.076760587	7.221137638	6.828591093	7.063958615	6.803547663	7.135054021	7.179375785	7.043723949	7.307706347	7.124127849	6.866030879	7.193811199	7.184402181	6.869722903	7.138775903	6.721410134	6.886983962	7.073137765	6.877083982	6.442709068	6.436833059	7.027532532	6.635350348	6.844037108	6.488632678	7.244436689	6.68425035	6.846232046	7.050724876	6.912129304	6.839530669	6.507031242	6.65180381	6.965015894	6.568481573	6.797752536	6.638295524	6.656756843	6.850149002	6.845035735	6.754543577
ACAA1	9.67647786	9.316574567	9.659975295	10.71845333	9.943300629	9.927313308	9.575990069	9.649339995	10.34637366	9.458724173	10.74580992	9.508116472	10.46508796	9.89949658	9.393154391	9.461826191	9.661763877	9.395308281	9.990800984	9.563858686	9.411797371	9.05992133	8.753182474	9.08280609	8.775940624	9.297483176	9.098380146	9.195848962	10.25723381	9.446937064	8.677439143	8.711665749	10.0997248	9.49347536	9.328377025	8.296495769	9.529122284	8.982680241	9.710840811	8.865536521	9.439983658	9.409365382	9.758942086
ACAA2	6.32472909	6.301469108	6.880441732	6.952041153	6.811266922	6.807707056	6.533888863	6.485050562	6.698613823	6.392329051	6.810830377	6.62796501	6.465769844	6.749165052	6.541533019	6.731265211	6.773153976	6.556385832	6.702056274	6.594903467	6.67136657	6.336337925	6.458264083	6.384544769	6.487659826	6.548817498	6.363714698	6.633795627	6.464375726	6.644728624	6.406395686	6.201575972	6.621227664	6.371335805	6.313943252	6.521174618	6.461190292	6.055249354	6.445262195	6.27419744	6.402307868	6.266701234	6.619058268
ACACA	9.303010774	9.170084333	9.021459265	9.231113618	9.310905812	9.522852123	9.549233839	9.2997675	9.459733699	9.325708043	9.134963125	9.646737062	9.50882592	9.359947471	9.59520834	9.440713355	8.83629124	9.212302628	8.907482249	9.227142678	9.36960867	9.053291805	9.711032945	9.388324894	9.33705421	9.406771828	9.797928148	9.270502243	9.205928297	9.816283229	9.289270287	9.567410955	9.387326879	8.532676951	9.255096316	9.471426442	9.874204405	9.431529585	9.676645448	9.818816484	9.338757067	9.494757809	8.933749494
ACACB	7.909749922	8.341494524	7.946308466	8.941046002	8.101901617	8.536215372	8.518645202	8.507234298	8.609600973	8.602932707	8.727501851	8.963496945	8.593684268	8.767029327	8.906675562	8.956027992	8.436552766	8.703925303	8.329616285	8.147132218	8.413114494	8.302603783	8.449344558	7.75164735	8.650443149	8.041749945	8.330723656	8.190322562	8.021257172	9.476338296	7.036131235	8.935465101	9.492696921	7.873860049	8.30708924	7.892733091	8.561550799	8.621807453	8.317598447	8.29484157	9.154280481	8.143275501	8.13122832
ACAD10	6.521531982	6.442993686	6.606987591	6.463193958	7.003969088	6.864538351	6.897805736	7.088501439	6.800479349	6.545589871	6.90219971	6.78088039	6.537718498	6.72717737	6.645712396	6.634409925	6.625310884	6.680965629	6.516860331	6.64065336	6.723461913	6.348777275	6.42650438	6.532118575	6.375655923	6.813552664	6.780110884	6.500311267	6.609606747	6.470202889	6.67497113	6.401098118	6.597502141	6.258471282	6.414491209	6.36695057	6.622013333	6.150576323	6.462014926	6.503779853	6.745999898	6.649855559	6.680757498
ACAD8	8.222540386	7.624623918	8.203797232	8.836456137	8.482960988	8.048784958	8.178283799	8.229267157	8.587649035	8.086524248	8.56759945	8.01419444	8.571889346	8.152751816	7.864520695	8.036583506	8.037016293	7.823857652	7.978394634	7.976924247	8.043691152	7.841433136	7.668372186	7.835354014	7.557106035	7.969394703	8.097653503	8.08344622	8.245301652	7.66913886	7.495077555	7.760619397	8.301578399	7.687674818	7.887808871	7.378713467	8.449789865	7.792122989	8.311833542	7.696478916	8.154618917	8.251007152	8.303930966
ACADL	6.344422666	6.399678885	7.15206046	7.487058891	6.883826873	6.999565345	6.561666386	7.220178741	7.236679213	6.241321435	7.140853583	6.082938938	7.302581253	7.05457307	6.312257872	6.267150985	6.647501313	6.088991563	7.301478738	6.6320495	6.941113582	5.908952099	5.743017193	5.64851313	5.558047377	6.232261061	5.919242907	6.172622633	6.417006822	5.877854888	5.997823886	5.52240051	6.668849714	5.94988603	5.306028617	5.660178256	6.048656844	5.141625358	6.09033388	5.441769909	5.881451138	6.169130973	6.627739217
ACADM	9.92860898	9.455039374	9.769953383	9.879697791	9.820524779	9.879495023	9.775225247	9.921473061	10.10244254	9.407259413	9.946039009	9.638446657	10.10313531	9.940333726	9.484508128	9.561126642	9.589772398	9.4115297	9.811012838	9.511434988	9.547040992	9.052065764	8.756329458	8.98081425	8.772203483	8.779957376	9.056223308	8.758872792	9.736451392	9.006012414	8.763655466	8.437672155	9.492059469	9.218100957	8.916427864	8.800658698	8.814934766	8.660574089	9.59105138	8.702139239	8.95717345	9.34978172	9.447050073
ACADS	7.222280977	7.0176836	7.398845186	7.668728145	7.212274379	7.520882315	7.404098048	7.05118422	7.438731203	6.936209023	7.598205046	7.451831102	7.345687347	7.051733085	7.17951855	7.17576557	7.300980661	7.252918992	7.241184387	7.058169796	7.177285179	7.010184881	7.318988724	6.860425779	7.076580005	7.08614306	7.010411795	7.201243591	7.044523927	6.921789539	6.669869457	6.903548249	7.041165454	6.854590969	7.124498368	6.775946051	7.424296808	7.168138319	7.286619271	7.127694141	7.280493732	7.023218933	7.317937113
ACADSB	7.938430183	7.828132376	8.331533352	8.527139224	8.079257028	8.172765086	8.222839832	8.112215011	8.382065038	8.141672906	8.431036212	7.815606178	8.502009424	8.400509136	7.794556638	8.210467325	7.868036783	7.718235485	8.60144517	8.209673189	8.043384163	7.295511724	7.319712677	6.920446291	7.399346925	7.103549147	7.653831049	6.993551571	7.941851149	7.495616585	6.697845511	6.973370377	8.063582795	7.009294047	7.031481157	6.752821261	7.275108245	7.17504911	7.751592258	7.076621234	7.346977411	7.520507788	7.270270761
ACADVL	11.05211895	10.75826516	11.08045741	11.79345568	11.46090788	11.22538164	10.92560629	10.8179125	11.64595609	10.98268719	11.76773052	11.50126282	11.72498944	11.1439714	11.07311776	11.1575322	11.69559392	11.0504642	10.7148213	10.49362449	10.51318592	10.8203892	10.78033692	11.60523644	10.10081961	11.54604452	11.0034099	12.02249093	11.88997985	11.45121519	11.11616652	11.23910439	11.58849915	11.1535022	11.37241855	10.92676278	11.81078241	11.05413455	11.41714555	11.01528131	11.88048747	11.56951039	12.18436024
ACAN	6.169752458	6.092012134	5.996963998	5.976858564	6.011344365	6.02385334	6.072933251	6.013046095	6.074562763	5.99536582	5.980517141	6.213715093	5.825894356	6.217903812	6.061975637	6.141369716	6.207844502	6.038107791	5.983065761	5.973890878	6.146403541	5.618184463	5.990657204	6.269295812	5.98203603	5.512878117	5.976568633	6.017138802	6.031177369	5.972214374	6.158505742	6.345362195	5.97370832	5.959147832	6.044034157	6.085542891	6.323515807	6.168049012	6.003604575	6.094930924	6.026687664	5.862302005	5.798605377
ACAP1	5.392796025	5.657442985	5.705576443	5.878747997	5.564354127	5.932819763	5.655853921	5.694823448	5.775866619	5.51447731	5.589997228	5.86606816	5.435597027	5.718434755	5.650688973	5.640335195	5.89206386	5.741703005	5.555384482	5.427003602	5.88932755	5.811704494	5.764548469	5.800831712	5.9871085	5.766709234	5.858698024	6.028904269	6.07603169	5.51028798	5.916511245	5.801868556	5.577327007	6.204067847	5.935119177	5.817883365	5.818696853	5.626445115	5.458797411	5.646335579	5.836280638	5.463679159	6.251741141
ACAP2	8.46179304	7.717571243	7.504975798	7.484102227	7.871863525	7.268678255	7.638667159	7.70727871	7.830239648	7.584813686	7.775498081	7.862849855	7.953114543	7.762481776	7.354509154	7.928801948	7.767230562	7.908588146	7.523096476	7.497807796	7.426776027	7.844909079	7.570486183	7.878281996	7.64757402	7.279030301	7.558115013	7.047363619	8.128399093	7.517753845	7.781291824	7.617293857	7.650182004	7.406727427	8.181996377	7.476835745	7.752133953	7.809469325	7.822488475	7.555795334	7.65181747	7.724505522	7.861172914
ACAT1	10.81968686	10.62655543	10.95997178	11.41266853	11.02410261	10.83596032	10.70490388	10.83489759	11.475307	10.5174583	11.36500824	10.62630307	11.33163956	11.03186217	10.47238968	10.61797627	10.57982209	10.48908567	11.03039172	10.65054509	10.69305257	9.752020296	9.706499736	10.1263674	9.970291006	10.26888764	10.16511125	10.20172259	10.68731502	10.20376663	9.856674147	9.676421831	10.95899855	10.1710292	9.794028577	10.00306541	10.35255379	9.666089088	10.48118169	9.863979398	10.29211254	10.14188189	10.48476832
ACAT2	7.63421352	7.386014086	7.682466766	7.817197775	7.582401442	7.708739496	7.940199648	7.647727783	7.950921545	7.412882492	7.978039819	7.534134186	7.358825026	7.383435083	7.921904413	7.617144492	7.444113188	7.390578233	7.616016145	7.96832735	7.635639094	7.900897859	7.497826946	7.946675683	7.213008002	7.683982142	7.535254926	8.176588914	7.878761917	7.637878455	8.149890415	7.459190573	7.754413048	7.865409024	7.626964962	8.468485455	7.547009328	7.57933629	7.78403177	7.739132167	7.575483992	7.758724138	7.788763208
ACBD3	9.484352343	9.02170594	8.757622537	9.294619117	9.120136197	8.995296978	8.959751825	9.002273316	9.303555728	9.074208729	9.087898753	9.464633773	9.218892915	8.916864122	9.019044725	8.861087125	8.994390689	9.009751753	8.786336935	8.991074095	8.769044176	9.078601974	9.099603614	9.171940623	8.879167762	9.107919702	9.204198255	8.869095504	8.890147653	9.292709498	8.689586397	8.949484892	9.307264623	8.820012553	8.952063235	8.915709244	8.900811071	9.251120059	9.071691041	8.873212578	9.34553382	9.14874574	8.939429282
ACBD4	6.814781486	7.290753315	7.771274006	7.694464112	7.510121762	8.130087024	7.560629744	7.710960799	7.776794089	7.59400805	7.861020147	7.596850529	7.603354309	7.728651322	7.880095193	7.761903685	7.604581354	7.665774121	7.571686226	7.329961829	7.57705379	7.191012002	7.562552106	6.770769035	7.384784354	7.753567133	7.473976627	7.453873717	7.070598993	7.363760278	6.965870177	7.477238319	7.529871851	7.352174688	7.427493955	7.1777941	7.578186027	7.477887371	7.273530759	7.301877759	7.31473305	7.101069525	6.802877648
ACD	8.091723998	7.686467546	7.664191464	8.551544961	8.480652166	8.298972297	8.154458506	8.073875356	8.175019569	7.903123881	8.300751498	8.000552968	7.947199021	7.784979666	7.826864248	8.087922085	7.951011309	8.246529999	7.808789637	7.943564666	7.894399636	8.448476625	8.340913277	8.422854769	7.891785921	8.345375863	8.198037752	8.759597568	8.552463664	8.276594966	8.116093226	8.355179858	8.212220843	8.582544617	8.653295333	8.111849048	8.522168881	8.040952837	8.360655554	8.205449536	8.442016044	8.093966816	8.528760908
ACE	5.220221807	5.091654883	5.518261499	5.52512256	5.293887279	5.552006087	5.331844534	5.521206446	5.456758576	5.426985709	5.560833363	5.377628426	5.362426498	5.300078739	5.231099891	5.494551459	5.404617223	5.233835044	5.673104952	5.322023252	5.339974858	5.477698153	5.057979743	5.14896361	5.120034589	5.106959513	4.986016532	4.874652058	5.450643055	5.077849524	5.400126128	5.003908546	5.310414778	5.076171126	5.283971926	5.319980701	5.372403001	5.244548504	5.115127706	5.114582975	5.022172485	4.808372346	5.130782508
ACE2	7.969917708	7.682523349	8.268698896	8.245009856	8.469921155	8.260755264	8.153038392	8.249262273	8.505922398	7.592104052	8.67017154	7.261704841	8.529795312	8.24564208	7.638676516	7.532746286	8.14516433	7.572690377	8.382028279	8.008813159	7.991748692	6.532431744	6.544454984	6.617702072	6.496362404	7.096618073	7.140999797	7.178015001	7.681115561	5.919352675	6.015600876	4.845228254	7.677832424	6.856288145	5.583110467	5.345096789	8.050674372	5.275842675	7.681148223	6.061535921	5.453921215	7.473373316	8.305079811
ACHE	4.656210722	4.731054632	4.721839011	4.81910215	4.699129236	4.645776619	4.935531722	4.714775047	5.03893453	4.764734822	4.627858584	4.759708652	4.62432002	4.610735797	4.803464894	4.863141317	4.968820787	4.814254037	4.499828295	4.776737603	4.626238032	4.746522775	4.668915414	4.66619636	4.508170213	4.794954042	4.746441163	4.970504426	4.679646224	4.740302212	4.809580208	4.754142683	4.701915565	4.741844974	4.716821464	4.755587204	4.988250672	4.787600693	4.541961922	4.682734196	4.703250999	4.575295458	4.792856188
ACIN1	6.654154439	6.551229831	6.874039194	7.189588609	7.321958466	7.097685442	6.98278253	6.864950729	7.282168054	6.909937059	7.131403919	7.22488702	7.219517981	6.623098337	6.930140419	6.997079584	6.921906693	7.068077501	6.302879521	6.444779023	6.434642663	6.74385431	6.954130201	7.130511554	6.936424489	7.354087466	7.331770128	7.863199382	7.38740177	7.429348432	7.133963728	7.424908017	7.299944109	7.168523944	7.321000695	7.137349444	7.433773288	7.331265142	7.342410591	7.206785285	7.611614664	6.997208693	7.584451669
ACKR1	5.710415432	5.706278826	5.940431777	5.885604097	5.929598015	5.960563266	5.884859462	5.726862655	6.009414203	5.878140613	6.245194199	6.089740117	5.753204637	5.912007227	5.942889697	6.227511884	5.460046438	5.716284286	5.657640191	6.066739718	6.137719214	6.092727044	5.998567784	8.975779428	6.003746721	6.757277761	5.396258602	7.163127282	6.000231047	5.92442476	7.337419091	6.802058126	6.390620334	6.416224789	6.007861367	6.388368265	5.997279402	5.766905699	6.018780853	7.072493288	6.233493453	6.199993846	6.85244936
ACKR2	5.868916381	6.053863068	6.047685668	5.597921111	5.824474087	6.235563423	5.886443568	5.850557521	5.775669434	6.008771524	5.675592476	6.048485681	5.912309739	6.332783775	6.063961215	6.203539748	6.100714974	5.989955528	6.174021488	6.106155582	6.010090077	5.558772143	5.936535323	5.547962148	5.985301051	5.75964601	5.818682797	5.60694668	5.834509834	5.805249819	6.01379024	6.055472847	5.551434622	6.038826997	5.83060014	5.938973274	5.595689334	6.161780942	5.653601358	6.047624918	5.603181541	5.947274236	5.594716377
ACKR3	6.771171861	5.644770696	6.685017357	7.903966919	6.803941367	7.619817088	7.63640008	7.823108792	8.189925223	9.166796225	8.762786154	6.81647179	8.357255024	7.71398008	6.27234223	8.31285073	6.582126127	7.500113983	5.965285916	8.366772147	8.945995617	11.30599505	4.461405915	7.121173879	6.597126181	7.946428131	5.589413644	7.18675296	6.146551022	6.793372574	7.370745197	6.541032465	8.453610869	6.770717093	10.99627785	6.025315666	8.196586173	8.998509352	8.102544738	7.337081842	6.34004841	6.615892008	7.528909587
ACLY	8.447714819	8.23378366	8.281434861	8.485092018	8.973712024	8.012599014	8.488588952	8.56760362	8.408893797	8.158245864	8.559096634	8.306449971	8.590149087	8.312433438	8.263891576	8.164023555	8.304300672	8.073521458	8.410238348	8.293449374	8.368033229	8.438986844	8.265362947	8.798492439	8.092644258	8.788482945	8.760372965	9.347822449	9.008061096	8.457728963	9.059077668	8.274735233	7.992301357	8.3550744	8.249860851	9.284643127	8.465423667	8.395965095	8.428469388	8.356735484	8.541649273	8.495874863	8.714636429
ACO1	9.994173283	9.70896559	10.53376538	10.89445643	10.37235236	10.585179	10.106305	10.17133696	10.20213843	10.12678147	10.68232625	10.00179571	10.3926644	10.73018027	10.05784258	10.17216198	10.17696646	9.947095487	10.46982572	10.28563122	9.966808865	9.403663768	9.262346308	9.870552217	9.309918618	9.80972516	9.60880068	9.713899563	10.17162299	9.781342194	9.728946245	9.589292036	10.29499951	9.791544253	9.209023361	9.628650146	9.804325541	9.229071559	10.14984424	9.448329913	9.763993275	10.03718885	9.70712996
ACO2	10.03243073	9.549514049	9.905229075	10.472	10.27233443	10.17750702	10.09283471	10.04980743	10.37036066	9.728762933	10.53075513	10.05491081	10.43561325	10.12946023	9.75814692	9.715256283	9.919753136	9.721157927	9.812175481	9.797810159	9.787182441	9.483850326	9.765910594	9.868124915	9.610915902	9.631095324	9.833523224	9.91684073	10.34652892	9.876413372	9.397925103	9.460674649	10.18667248	9.557552145	9.379364494	9.485040535	10.12995078	9.500764485	10.22057542	9.723734521	9.808290064	9.713054834	10.26861013
ACOT11	6.664388762	6.530288683	7.187552374	7.338264511	6.453072045	7.636196094	7.009999013	7.052324977	7.372259492	6.813727626	7.050470968	6.673087813	6.971599628	6.935080453	6.920943418	6.586137045	6.892773092	6.686540794	6.675830726	7.001680929	6.649677259	6.719915045	6.464717931	6.331511059	6.356891612	6.261523963	6.567353354	6.958536101	6.849037256	6.156748702	6.789198787	6.558827507	6.836037382	6.768653171	6.066995028	6.415076478	6.898028585	6.505052439	6.696033756	6.71576646	6.80355368	6.30478558	6.635067803
ACOT13	8.842424991	8.753632666	8.949333608	9.652766917	8.844249308	9.024983688	8.998444134	8.800362096	8.657195373	8.376209048	9.000544991	8.208911697	8.78018069	9.026568711	8.498839386	8.276184738	8.801770114	8.279604684	8.789716457	8.631190374	8.268908904	7.803062426	8.415683338	8.391442101	8.402955767	8.018602481	8.616991785	8.501431346	8.932705157	8.443267496	8.424495702	8.269929881	8.559689358	8.580689806	8.353813882	8.071333427	8.233147234	8.137183351	8.771558293	8.704932882	8.387879663	8.64250415	8.719774977
ACOT7	8.776883535	8.407667035	8.60112268	9.104512503	9.222120923	8.926423191	8.640531158	8.925219236	8.849031315	8.152886876	9.002281735	8.51638246	9.23520982	8.552805585	8.507947647	8.448365775	8.831232927	8.29820503	8.732007369	8.368052125	8.586233221	8.312575238	8.475119177	8.613164086	7.759026583	8.854662088	8.619148052	8.638717459	9.181192861	8.888257049	8.467131274	8.400447996	8.877677538	8.8378879	8.455979602	8.392633189	8.577169111	8.021944009	8.089863216	8.19011119	8.574353853	8.514099371	8.516109086
ACOT8	9.414460532	9.155591016	8.840737273	9.694153604	9.074339452	9.204557932	9.045679657	8.70867624	8.897313045	9.093531272	9.177925858	9.146150001	9.325983829	9.001765869	9.346039243	9.051967501	9.11740626	8.985535783	8.462141005	8.735316219	8.690509796	8.705339869	9.19179947	8.842257842	9.202533021	9.20281272	9.279149519	9.339299338	9.416207682	9.443024435	8.72568874	9.313432531	9.454647061	9.119628398	9.301413437	8.479060436	9.66032913	8.759337187	9.389458844	9.369478125	9.07410693	9.182791217	8.854805252
ACOT9	9.72302873	9.358460445	9.005591812	9.271817882	9.462926887	8.946578352	9.109353068	8.977581413	8.982734693	8.986115511	9.475290904	9.429561105	9.429882234	8.997283023	8.900641009	9.053254196	8.976789974	9.183407177	8.723587597	8.965755159	8.843565358	10.04279354	9.534763625	10.19411255	9.245700682	9.77262436	9.697712046	9.796471849	10.32542555	9.890532393	9.905241891	9.617187193	9.625863986	9.657468985	9.963658356	9.925959987	9.436027936	9.545943146	9.480351415	9.299400641	10.05108301	9.581560651	10.01126044
ACOX1	7.916516502	7.867107565	7.933439807	8.296172379	7.900135064	7.917460978	7.85784706	7.9435827	8.043986174	7.542593326	8.117722501	7.208214332	8.209667871	7.828417722	7.57946209	7.533063085	7.538294172	7.52698476	8.010459044	7.796228857	7.717771816	7.841364409	7.782045191	7.976113357	7.834007354	7.591487647	7.651413163	7.307640295	8.206180704	7.598118925	7.791920912	7.215009972	7.756202021	7.52085418	7.500044402	7.756806404	7.216507881	7.452243856	7.423427225	7.538424717	7.603360633	7.379440618	7.820125131
ACOX2	9.528989104	9.055906877	9.202578173	10.2870418	9.719611954	9.671265583	9.268961727	9.471974072	9.929345974	9.152809037	9.822348874	9.319890671	10.0480851	9.614452788	9.318041517	9.001306713	8.993470921	9.195373936	9.44890993	9.257939829	9.130738952	8.657210349	8.963703246	8.69123512	8.752841483	9.00507223	8.925414473	8.950674583	9.297012263	8.820676152	7.566688986	8.496256144	9.744357981	8.704941146	8.795240348	7.978516397	9.052102618	8.66346129	9.377299184	8.805086394	8.751859742	9.312887943	9.121468064
ACOX3	7.099693022	7.358454098	7.3077073	7.181573023	7.176785831	7.249113403	7.306818073	7.33031294	7.121104525	7.30936455	7.257680255	7.217059068	7.226476836	7.471553179	7.181974867	7.304096478	7.346584374	7.22204897	6.903100493	7.538309393	7.18581453	7.582526838	7.22404233	7.458656398	7.275485653	7.528110849	7.321623441	7.535853039	7.610280296	7.511678207	7.620754859	7.316453578	7.318121607	7.582780449	7.325293186	7.755738882	7.411436091	7.39279658	7.408030881	7.065080306	7.571979777	7.576958479	7.440575694
ACP1	8.281900879	7.921272049	8.05744234	8.333176059	8.258862027	7.91322144	8.155443981	8.189306446	8.099379629	7.919505708	8.214790058	7.804124625	8.134964824	7.961718961	7.919415302	8.004631399	7.884629204	8.005730946	8.048445741	7.995333108	8.099233078	8.082459589	7.984981682	8.081921262	7.882119376	8.121858797	8.343900084	8.365194485	8.390746899	8.098705541	8.500236075	7.836935925	7.98375887	8.264348004	7.914632422	8.658256903	8.045136169	8.013396772	8.125122326	7.951938524	7.428492416	7.942040636	8.314467447
ACP2	8.909220049	8.548367816	8.622766415	9.530397842	9.0636727	9.162946424	8.815601576	8.877518422	8.908063075	8.739713067	9.301813842	8.714993664	9.277441506	9.159957345	8.901400554	8.604492762	8.784081542	8.645552849	8.678024498	8.664623965	8.637573671	9.840866365	9.191575488	9.973797366	8.821231397	9.060005256	9.006810509	9.329330526	10.19505016	9.104703066	9.829727075	9.073542725	9.617725486	9.17823579	9.43796425	9.37892751	9.108523856	8.95899682	9.447904206	8.932967114	9.191078652	9.000350801	9.863861572
ACP5	7.86704744	8.099412911	8.355002006	9.236678918	8.35791989	9.031459627	8.053145335	8.701366606	8.327029106	8.051352814	8.871427819	7.482930157	8.865450868	8.679931923	8.466523094	7.912835631	8.475107578	7.961688702	8.652561393	8.59926298	8.26905886	9.65117076	7.675970078	9.430194117	7.988813884	7.707042964	7.630951284	8.195135519	9.924923806	8.179447583	9.831505621	7.43359109	8.626863185	9.661923354	7.865265208	9.732335709	8.044125448	7.352188046	8.275810678	7.722164164	8.254195201	7.787135188	8.420393032
ACP6	9.029961966	8.488624931	8.755281434	9.753547822	8.653823494	9.111122193	9.109792781	9.252703658	9.293929191	8.819472314	9.322793586	8.600810277	8.600251202	9.111490792	8.679840272	8.779431284	9.292733333	9.138132042	8.669032257	8.842444908	9.11336037	9.148610404	8.549522722	8.831129807	8.290173089	9.011930997	8.495688151	9.572736445	9.318458054	8.287856401	8.661686654	8.899169797	9.066334182	8.488591602	9.076131844	8.760840842	8.748384079	8.734036791	8.999599842	8.600399426	9.058052492	8.796027451	9.372695433
ACPP	6.855411142	5.56536711	7.391246073	6.848781307	6.582287271	5.980285608	6.388339848	5.807456136	7.152358922	5.990453771	6.662044214	6.384926042	6.226528526	6.026288488	6.496770372	5.845738379	8.092966588	5.277028228	5.649369801	6.103475538	6.342310794	6.86720416	6.019707519	6.401720574	6.026991172	6.461186644	5.879950085	6.169141163	6.830515991	5.308890805	5.76155349	5.450775667	7.12391653	6.045802462	6.269951104	5.804203989	5.135042728	6.564315267	7.270110226	5.644596084	7.039767985	5.36181401	6.744169097
ACRV1	5.267583359	5.47140584	5.615096023	5.194771975	5.175296023	5.395580756	5.460979317	5.517735661	5.286292039	5.690994051	5.357360125	5.454139717	5.181240198	5.525743299	5.837085248	5.483080568	5.494733621	5.465628835	5.336133839	5.517988824	5.493136667	5.285839516	5.346408018	5.113255696	5.530722771	5.218892406	5.305417103	5.143286694	5.188662429	5.350091641	5.664903679	5.405448361	5.332686401	5.560327797	5.203141189	5.339300052	5.532444759	5.35833069	5.307360131	5.448572216	5.315477488	5.192624815	5.264750148
ACSBG1	5.027387401	5.463530918	5.319911961	5.139781126	5.074048473	5.248134317	5.161303168	5.11929338	5.066627966	5.304732568	5.065865258	5.30394361	4.953601018	5.003871124	5.287021488	5.116522952	5.416485982	5.382300328	5.019217575	5.094475954	5.153225685	5.139679708	5.025285887	5.062885837	5.204095685	5.113204997	5.03228144	4.948638283	5.290917608	5.195028071	5.066627966	5.287847363	5.079119894	5.354484694	5.373403785	5.12079083	5.021975854	5.144824057	5.221735863	5.279354977	5.202560767	5.18265111	5.009513868
ACSBG2	5.45725408	5.437829719	6.184099279	5.92587108	5.314288567	5.637603935	5.295064521	5.636861585	5.525756791	5.592191886	5.551269914	5.307503534	5.499695175	5.781742049	6.007844977	5.584735782	5.721478994	5.569933394	5.875764801	5.187902576	5.725573772	5.251377468	5.056710745	4.831277798	5.375119275	5.186426395	5.502332369	5.244692375	5.276553599	5.129836342	5.574855273	5.184230782	5.283637674	5.627426194	4.961312761	5.577196422	5.12315376	5.133115599	4.998618286	5.393857802	5.037721038	5.031344573	4.902401819
ACSF2	9.00129944	9.008957028	9.368742375	10.31187114	9.515076734	9.733280351	9.180294318	9.581484614	9.96239641	9.011718277	9.846657894	9.02855341	9.705133272	9.535697916	9.082659283	9.013273374	9.087223224	8.990141183	9.67719636	8.850016614	9.060221404	8.444860081	8.04237289	8.39268972	8.227520605	8.729703368	8.586202898	8.362527991	9.513648808	8.402200622	8.308814715	7.932296146	9.538553908	8.87325484	7.824706321	7.954089513	8.57786788	7.825827624	8.875563856	7.824087322	8.646944636	8.953099425	8.899045946
ACSL1	9.798346513	9.663924627	9.933430195	10.38311223	9.996976303	10.32495328	9.995337536	9.807899198	10.36084951	9.666339728	10.23114281	10.30397222	10.17668076	10.10204113	9.783539387	9.677205404	10.12789846	9.322967733	10.22201414	9.982683864	9.746067273	9.748513104	9.388238846	9.808281387	9.859784213	9.49957897	9.742905463	9.661573166	10.41620293	9.821578958	10.48184234	9.24064624	9.695132132	9.246830786	9.473568497	10.41857784	9.252347742	8.955794652	9.787972797	9.132241108	9.978133198	9.889816739	10.03792455
ACSL3	9.731672161	8.857799733	8.6710121	8.984989205	8.809773966	8.934978172	9.005005769	9.194470924	9.523063686	9.234944474	9.289439961	9.398065368	9.302500266	9.280059213	9.036516015	8.737092035	8.744212743	9.38584019	9.027787727	8.787656822	9.119942787	8.9076899	8.920407537	9.239803131	8.459309143	8.757322931	9.153059932	8.191287345	8.468787949	9.570952274	8.861349481	8.755653434	9.213791851	8.462568843	8.299621149	8.923624459	7.833686896	8.732812788	9.04746931	8.571202282	8.801055789	8.660389784	8.537553882
ACSL5	8.972137999	8.419997705	8.283359343	8.426348154	8.955079953	8.6683376	8.469608843	8.832689038	8.872218831	8.476831818	8.697255998	8.520403603	8.786390889	8.486409506	8.163123129	8.748585857	7.843768932	9.120847994	8.879758396	8.561340619	8.836809586	8.638388443	9.248798851	8.971024302	9.104529224	9.108082766	9.324491044	8.562415942	9.155851319	9.390179778	8.340203497	8.622211041	8.843595145	8.616611957	9.493087879	8.280672152	9.142343818	8.752978515	8.659810895	8.939071128	8.503379968	8.263392459	9.363116909
ACSL6	4.217947941	3.867919884	4.320022028	4.197288192	3.957035967	4.044888588	4.274281673	4.078475732	4.216876383	4.138281231	4.215206055	4.152554141	4.091069088	4.074591546	4.047793265	4.030975088	4.412686806	3.909899025	3.948955472	4.14513787	4.228966306	3.885148046	3.973920804	4.023255417	4.083119205	3.86340271	3.984592475	4.110781599	3.96948089	3.949319225	3.900194812	3.951037958	4.096402253	4.067514549	3.986459755	3.978365966	4.097142803	4.112311399	4.184774653	4.059926958	4.034265508	4.011766376	4.256378233
ACSM1	4.376706082	4.446893082	4.676760859	4.463049997	4.481362403	4.525751057	4.769700293	4.67352568	4.623859118	4.564076233	4.706986585	4.41017709	4.261976703	4.48074629	4.516506272	4.58233089	4.717601591	4.785944771	4.988002914	4.570039361	4.602626483	4.622319916	4.903122033	4.417448509	4.479083579	5.043018227	4.619843485	5.875853255	4.683949596	4.629350051	4.536350196	4.563749143	4.677402922	4.525820711	4.395768928	4.533450436	4.731433078	4.435888712	4.46599838	6.770624537	4.620801018	4.923678699	4.598510748
ACSM3	6.417570616	6.170911983	7.119641215	7.161810313	7.209645196	7.300096707	7.289598962	7.189720607	7.467373382	7.060132808	7.401172739	6.237529773	7.154081494	7.151378636	6.714677094	6.584859886	7.137648283	6.402037755	7.534097605	7.323699266	7.199655451	5.896587954	5.720572457	5.299833042	5.373192797	6.486488724	6.120245651	7.006863089	7.053003951	5.319951694	5.749831603	5.352578923	6.260128319	5.798120277	5.143494117	6.151828223	6.353737111	5.325687624	6.414983122	5.542172065	6.360608584	6.379431941	6.58262663
ACSM5	6.228346527	6.521345888	7.508302888	7.703494332	6.555720626	7.545623363	7.082614864	7.13152952	6.557200112	7.107775162	7.267380529	6.736059821	6.961237525	7.203766487	6.940323962	6.32956413	7.240409708	6.650095854	6.716369413	7.225726837	6.439588359	6.247370859	6.07205254	6.567778343	6.023376294	6.483632076	6.061288638	6.082406032	6.401359209	6.497683381	5.855671335	6.062108396	7.060106363	5.495122225	5.931066949	5.839879019	6.265454896	5.867262748	6.298358295	6.405932364	6.004516757	6.517450284	6.299657731
ACSS3	7.030690463	6.560657118	7.067961983	7.363908025	7.144043555	7.076818553	7.021226721	7.089187157	7.161237955	6.892747648	6.921782794	6.512560665	7.165155089	7.280672197	6.842726199	6.662875399	7.062119282	6.718357162	7.228798861	7.073768804	7.133261156	6.532290342	6.050970194	6.365666669	6.132244625	6.798328095	6.181817851	6.813298858	7.0393471	6.393992782	6.562349016	6.051767533	6.685983538	6.220930104	6.192581812	6.590295175	6.356498156	6.240323604	6.701545871	6.154180475	6.522118186	6.924287097	6.785815029
ACTA1	4.659009088	4.463894087	4.462398809	4.477153055	4.493047381	4.509232625	4.593517095	4.616417065	4.671922364	4.529371769	4.855224399	4.66275555	4.59061305	4.61708436	4.577402136	4.60193533	4.605446915	4.608386906	4.462189588	4.519206849	4.656059694	4.354328443	4.696650009	4.616285676	4.566927168	5.552334691	4.700770722	4.675792413	4.719945431	4.503894891	4.582750491	4.621278166	4.807521147	4.679289377	4.553655405	5.058365596	4.605370806	4.481102356	4.333744068	4.466047775	4.518664207	4.451240736	4.809821554
ACTA2	11.49621513	10.8191321	10.13724936	10.3317449	10.61372129	9.868359541	10.12768352	10.18025682	10.42291973	9.447669726	10.83562142	9.193353972	10.52142982	10.04298503	8.978686323	9.409636999	10.60068833	9.465708207	9.29250198	9.697590503	9.814818782	10.74503553	11.39024726	13.22953904	10.53948458	10.90219572	10.63060463	12.07446334	11.10290403	11.62040267	10.99603176	12.07233875	10.66403155	10.29606567	10.5132535	10.61370875	11.52702181	12.36193516	11.13917362	11.2048003	10.90934675	11.75751596	11.43377982
ACTB	11.67571769	11.67074084	11.47519699	10.97906919	11.74004315	10.36298562	11.26945772	11.18848865	11.14665412	11.05440379	10.86169983	11.04742344	11.17682278	11.4750456	11.1429054	10.77903213	10.84373397	10.52833268	11.20148659	11.07956024	11.20083641	11.35399326	11.30666991	11.77932408	11.12624758	11.03796647	11.69878096	11.18714289	12.19171116	11.27019142	12.25847232	10.98479332	11.44761024	11.59067335	10.92317114	12.38411381	11.16876882	11.44798462	11.11177978	11.79401608	10.75212264	11.27927389	11.68126193
ACTC1	6.283320964	6.035096043	5.808743813	5.738603382	5.6265616	5.881092868	5.770240692	6.03298083	5.815289521	5.662247371	5.934813977	5.73410888	5.836494041	6.103842228	5.772379566	5.739618343	5.862995578	5.552903099	5.704100802	5.825427658	6.051229418	5.558474932	5.840410336	6.362463644	5.915289558	5.595511117	5.512197505	6.150815543	6.316775878	5.762617466	5.90497399	5.886041258	5.944258244	5.820864766	5.799902043	5.832302436	5.91294655	5.972367094	5.394842284	6.183768924	5.754804534	5.961289614	5.832235328
ACTG1	13.89726184	13.56402591	13.59760157	13.84698359	13.85622512	13.43774043	13.40047855	13.4370029	13.81234363	13.59720166	13.82576916	13.86271619	13.81673367	13.53272724	13.70017892	13.8531925	13.76383546	13.71503511	13.25286552	13.50818296	13.26061314	13.86971315	13.65306749	13.95747174	13.63570377	13.82190696	13.55083328	13.8417664	13.92162021	13.92819398	13.66258397	13.9379333	13.8985635	13.82342875	13.90663082	13.76303087	13.89622197	13.93333712	13.89572158	13.93422068	13.91385296	13.9328571	13.92114971
ACTG2	5.621725672	5.676167486	5.828345752	5.504073132	5.454800368	5.598688342	5.864892802	5.447412257	5.389153187	5.851029725	5.42426959	5.368383353	5.478140699	5.862751317	5.603695505	5.676214084	5.861079834	5.416985739	5.803433122	5.459248539	5.50023832	5.492124183	5.720836866	5.487505856	5.513391349	5.659025976	5.556623692	5.476240492	5.49647118	5.388825389	6.413375766	5.866336079	5.224283001	5.6791451	5.252645853	5.461758147	5.530393993	5.552157832	5.426483208	5.618962682	5.332091431	5.370370006	5.648275655
ACTL6A	8.52504233	7.747942371	7.725108648	8.090326035	8.189912562	7.497675429	7.862057299	7.872903444	8.017860347	7.441975474	8.171963029	8.284784025	8.283993328	7.646321863	7.922372743	7.96608213	7.769675951	7.899770769	7.729777139	7.483729428	7.617934078	7.76557824	7.694360468	8.463399599	7.636686281	7.886998759	7.85449437	8.346948041	8.672609009	8.176306683	8.120765271	8.007280333	7.777195955	8.394861061	8.61366833	7.927909718	8.030729984	8.033480735	8.263088774	7.919667848	8.17046032	8.72569207	8.38247719
ACTL6B	4.880869616	5.048630691	5.004567865	4.942481411	4.874115489	5.04104179	5.058864787	4.845841889	4.925248091	4.915095212	4.99070507	5.050172077	4.805511852	4.9313715	4.90254921	5.01198347	4.989418314	4.911945943	4.904052063	4.861285601	4.903203149	4.898368193	4.882763979	4.536455129	4.895444029	4.789828061	5.088742336	4.635814082	4.731167279	4.907278835	5.054713874	4.863039774	4.695346805	4.868767343	4.820302294	4.888652496	5.086423408	4.900294477	4.727842917	5.068592801	4.824915792	4.87325985	4.909044105
ACTL7A	6.127456492	6.00850894	6.321118135	5.809669776	5.74880282	6.09706013	6.010860791	5.94348677	5.919657497	6.094933289	5.892500137	5.945975182	5.842497176	5.949444199	6.250987162	6.097453269	6.275232472	6.146230802	6.282344942	5.943699282	5.921218182	5.818709077	6.155563049	5.877258095	5.923638389	5.558378163	5.755417779	5.672834811	5.938332894	5.936730293	6.27373538	5.98844465	5.91858569	5.938235811	6.017552922	6.120665295	6.014840146	6.115339688	6.270929962	6.0325386	6.009727813	5.991008676	5.787839879
ACTL7B	5.393317925	5.264243574	5.3017904	5.072869486	5.367523857	5.172328814	5.251685889	5.228645726	5.243967144	5.320369658	5.182999809	5.385355426	5.075204065	5.290754554	5.397363121	5.589796942	5.446123845	5.438985002	5.188172322	5.315568537	5.42844832	5.229388814	5.437656672	5.128685752	5.301476923	5.200675984	5.244367733	5.070193449	5.329711454	5.451891805	5.508643589	5.43895921	5.24029651	5.353573771	5.198625843	5.260536018	5.493360674	5.411545955	4.702814978	5.488028153	5.255737939	5.469113427	5.238261543
ACTL8	6.627472927	6.636407088	7.041712504	6.924354031	6.468090237	6.934057827	6.533948502	6.748018475	6.727179402	6.763839139	6.770381223	7.215044815	6.568823505	6.992722289	6.934947621	7.008796161	7.002086629	6.71981331	6.743117294	6.716030201	6.496086227	6.51497924	6.554366062	6.548932228	6.72063991	6.673257828	6.61694168	6.423060773	6.49346415	6.631196052	6.624937675	6.611363305	6.75842231	6.505118115	6.898617766	6.696856182	7.05793632	6.692519146	6.586124285	6.682610231	6.967145907	6.665712318	6.778040449
ACTN1	7.034247824	7.087786434	6.633273887	6.91468104	7.101211357	6.860325807	6.578867915	6.832847943	6.423472325	6.298366123	6.949251422	6.827544555	6.589508557	6.605821465	6.524115601	6.204560307	7.265476428	6.257851679	6.481843266	6.566677428	6.350150372	7.841683816	6.820037254	9.193390869	6.792080514	8.208498328	7.303831245	8.340926259	8.175067541	7.844245363	8.822099669	8.43883022	7.37329401	8.414928203	7.12799026	8.861695908	7.265723553	8.032409717	7.376044707	7.341721222	7.758956952	7.996005569	7.705753906
ACTN2	4.706521683	5.056499544	4.998895573	4.878168207	4.776419265	4.964596854	5.111906025	4.984386182	4.930260553	5.003876614	4.876410324	4.917077174	4.839543138	5.162271799	5.150408528	5.00918363	5.037311913	5.070661533	4.925150614	5.031645006	4.857465986	5.026259925	4.906597834	4.830272369	4.938285017	5.081001524	4.911500526	5.088003896	4.829888773	4.955106253	5.072591393	5.032318215	4.825166278	5.035907452	4.947506869	4.92130337	4.989929369	5.086553742	4.806879159	5.089622907	4.909260952	5.076253093	4.862369437
ACTN3	5.374185571	5.429221383	5.447429339	5.343507946	5.326356229	5.282474286	5.454786954	5.547200354	5.594449623	5.512897647	5.422056573	5.757749281	5.386214441	5.445829732	5.589817034	5.491933941	5.455324799	5.533434171	5.38526759	5.49082394	5.353106226	5.083292423	5.496940172	5.155281257	5.450603201	5.179424465	5.125400262	5.261013205	5.252700174	5.359762344	5.31404508	5.130787942	5.329428201	5.364744893	5.426618002	5.222720671	5.723578645	5.748471505	5.392146348	5.378325493	5.353220115	5.470364211	5.497886092
ACTN4	7.258683023	7.506289873	7.626115598	8.690763846	8.052432199	8.008508105	7.924026253	8.014732137	8.203664518	8.235118688	8.311096217	8.681609903	8.440381202	7.307160931	7.961881721	7.866728533	8.083493836	8.06158345	7.064660922	7.681883338	7.84331354	7.423049745	8.156189414	8.153370094	7.823176804	8.261310911	7.983263866	7.704132683	7.775539833	8.169001822	6.982811	8.067213403	8.063280129	7.895785261	7.817873496	7.330914495	8.661616228	8.66650355	8.229785892	8.256153237	8.164103049	8.495669429	7.384620808
ACTR10	11.49325261	10.87219221	10.92737063	11.0299614	11.01884531	10.43121281	10.8990084	10.69776234	11.10711899	10.67563953	11.11439309	11.17663115	11.15830969	10.56642347	10.65850282	10.88472857	10.75138343	10.89756563	10.46244447	10.40055444	10.63464996	11.17904129	11.07403918	11.2450594	10.94709605	10.68169079	11.01641182	11.10231708	11.03584368	11.25711454	10.68417546	10.57134279	11.01271638	10.57004789	11.04421462	10.967037	11.02933884	11.23509542	11.03214871	10.95113321	11.2025241	10.92717297	11.18063732
ACTR1A	9.435744076	9.216554722	8.910151689	9.497865758	9.385006133	9.21038831	9.278508271	9.086362506	9.19596631	9.033666983	9.454223492	9.112973837	9.408034917	9.020494249	9.057466104	9.036220373	9.025186428	9.079134949	8.653512364	8.895237052	8.961688424	9.39683926	9.333261265	9.863255732	9.294217022	9.43274597	9.465031816	9.559998384	9.889449856	9.460059728	9.422703757	9.480241831	9.627623162	9.318426596	9.681408188	9.421162402	9.795541186	9.56407795	9.479652147	9.322404597	9.801372197	9.574355992	9.676279401
ACTR1B	9.530635182	9.237488643	9.386974958	9.765383606	9.719889645	9.640905182	9.600520503	9.390789644	9.825990929	9.466544067	9.804372129	9.860261614	9.692154444	9.487966894	9.580666553	9.573238646	9.583761307	9.469282966	9.141802355	9.303344598	9.377801902	9.306805763	9.735435691	9.634110569	9.306620628	9.621222274	9.363637149	9.565588878	9.674730855	9.692374061	9.205024575	9.759219215	9.896329667	9.535574768	9.516606626	9.392722583	9.855807858	9.768225181	9.642933772	9.634235663	9.846426617	9.72117147	9.558444618
ACTR2	9.867069101	9.59906077	9.556165114	9.150838722	9.460957007	8.983850533	9.572829641	9.640731686	9.223295404	9.076856784	8.980662839	9.204110031	9.630137023	9.34033904	9.615046584	9.640828322	9.166776743	9.755153155	9.904503557	9.714923372	9.795412757	10.31019517	9.991684341	9.917068105	9.887607436	9.325047199	9.931051134	9.470397552	10.03471641	9.770628546	10.45568214	9.483200335	9.697788747	9.461012334	9.722477001	10.65816763	9.352379002	9.458808548	9.347636622	9.632485453	9.540642465	9.093028633	9.89332499
ACTR3	11.11524917	10.73981381	10.39438822	10.60864371	10.67133945	10.35625846	10.67177462	10.48691079	10.58510639	10.51265012	10.60980472	10.73673636	10.61955625	10.41958191	10.85410816	10.78937293	10.08138232	10.80896746	10.36554342	10.5031102	10.59203433	10.6889306	10.73892377	10.77461521	10.5580588	10.25762855	10.70651503	10.32839451	11.0948787	10.989235	10.73347718	10.55021547	10.67882036	10.75174714	10.94899092	10.95073676	10.31984405	10.40361181	10.53784915	10.65334801	10.6565052	10.76782077	10.68717141
ACTR3B	5.964081036	5.85936192	6.054558407	6.38493568	6.350054495	6.046607492	6.212715882	6.021043495	6.194959563	6.359868524	6.468631032	5.815381876	6.014293732	5.881860349	5.991594526	6.200389568	6.1179316	6.091515918	5.946660127	5.804398293	6.11336954	6.016790489	5.75130665	5.88055457	5.75555877	6.445548853	6.255689683	6.594402629	5.953699852	6.434825058	6.196286355	6.118755808	5.98535352	6.210718949	6.072294733	6.221929638	5.882049291	6.077467264	6.243568856	6.065040656	6.270929406	6.09440691	6.040139096
ACTR5	6.745114652	6.572440377	6.626639125	6.775722426	6.928875866	6.607985557	6.881726402	6.755143113	6.888086218	6.444413174	6.86725192	6.809997487	6.94696742	6.432669186	6.509420641	6.646602882	6.690652023	6.764642259	6.603555689	6.400901695	6.52704791	6.828674214	6.792554118	7.063161675	6.77635871	6.991550893	6.88752592	6.973241579	7.093509988	6.893057963	6.815843266	6.854721506	6.852011133	6.778697844	7.036985294	6.808479192	6.939183786	7.149188952	7.019370085	6.808076906	6.812228641	6.995162942	7.134185218
ACTR6	8.712227799	8.12622276	7.823774325	7.995121554	8.279914552	7.90059069	7.858325281	7.966311575	7.960370684	7.734063382	8.203333355	8.088180235	8.157041648	7.80177695	7.91345695	8.376714609	7.739071074	8.186933632	8.027067862	7.747703743	7.923011683	7.939722177	7.979071606	7.605260938	8.03978439	7.915369956	8.286826629	8.216574587	8.675322966	8.186837563	7.579162287	7.700597303	8.011221037	8.003922492	8.511781294	7.694402005	8.275579413	8.01991842	8.735374849	8.281016071	8.385211027	8.190879003	8.141906356
ACTR8	7.563121041	7.584254312	7.525359189	7.541479304	7.48301494	7.441983263	7.495230819	7.36987494	7.651325719	7.557224025	7.736920295	7.561004006	7.588777318	7.60720165	7.468044844	7.632481826	7.71115319	7.347653859	7.478636242	7.566533435	7.615077971	7.566235356	7.917798194	7.662727924	7.586794248	7.522229839	7.588380896	7.478589108	7.653881776	7.650274505	7.701357226	7.718592591	7.658505	6.974608969	7.591273761	7.883972494	7.254550264	7.486441571	7.465235641	7.612706776	7.390850169	7.606941337	7.704522871
ACVR1	9.465015236	8.970626346	9.460129298	9.225755934	9.420487496	9.166265841	9.057305626	9.314950448	9.257886899	8.811818041	9.513949432	8.887024755	9.516230842	8.819284642	9.00731804	8.915926521	9.100469369	9.036596342	8.911424673	8.893240425	9.082003183	9.243625976	8.827483757	9.772821269	8.802570052	9.12250743	9.385885245	9.913202647	9.449095134	9.525717654	9.758143083	9.251294601	8.911784689	8.872958346	9.094730146	9.86357395	8.880935897	9.40413655	9.3926264	9.15574521	9.206934225	9.388985403	9.402678583
ACVR1B	6.265871637	6.197303109	6.246227851	6.450699872	6.310422845	6.388276177	6.14608638	6.281593759	6.461902893	6.289345233	6.371967964	6.323689577	6.419176399	6.530955219	6.385761562	6.242156931	6.436433772	6.447342884	6.347649385	6.374616119	6.462377285	6.291456051	6.214988673	6.133767333	6.318680979	6.267530234	6.141249183	6.257192847	6.272133746	6.268844798	6.287631213	6.16589463	6.347035413	6.11757722	6.207499361	6.192529351	6.039238562	6.270933416	6.424775532	6.00994798	6.590752565	6.241051647	6.315757112
ACVR2A	8.426281836	8.139770212	8.260606245	8.411864028	8.536897926	8.630555401	8.366411443	8.46412751	8.60406293	8.595963671	8.493537245	8.620368717	8.685839758	8.288596487	8.105994552	8.499283798	8.21411948	8.46281173	8.238647927	8.226653624	8.342388303	8.374708913	8.37821356	8.293365044	8.323217212	8.250387176	8.405267962	8.458867805	8.273625433	8.309937247	8.100813485	8.315736909	8.454976193	7.987224658	8.201084401	8.09426541	8.206936841	8.371883888	8.483718279	8.295407876	8.359096106	8.328454043	8.273648454
ACVR2B	6.774308905	6.704896324	6.879806011	6.661977472	6.726694337	6.673157369	6.714923814	6.463551312	6.781892685	6.833597986	6.832649455	6.858898515	6.71974806	6.845692897	6.72758591	6.99279831	6.660202387	6.856282577	6.747572971	6.698093648	6.678454466	6.462927021	6.911710811	6.316180654	6.836281241	6.894428896	6.64988113	6.461588239	6.381738587	6.62667042	6.387302406	6.766242589	6.998121004	6.331316199	6.7964261	6.275857656	6.889288576	6.870452286	6.829349074	6.953744872	6.650174694	6.871826476	6.484783493
ACVR2B-AS1	4.947555799	4.812308187	5.499128783	5.615619525	4.97251406	5.369215838	4.926769274	4.99640134	5.635870066	5.38299372	5.644913282	4.997220267	5.548444693	5.116657546	4.92562295	4.9166002	5.490735236	5.010042744	5.414456033	5.254715194	5.163495165	5.232329879	4.927016338	4.441337895	4.720129424	5.41942673	4.338901393	4.842078619	5.142421458	4.658898704	4.679463842	5.011326581	5.205418329	4.836190655	5.15300455	5.20964795	5.439889833	4.7797	4.810117854	5.065968027	5.112289326	5.466464936	5.01132309
ACVRL1	7.634186488	7.839146462	7.273521032	7.648254208	7.250963557	7.123488453	7.422350034	7.309221481	7.357727455	7.180828286	7.411459965	7.34166835	7.42534081	7.707316651	7.365791236	7.851084416	6.975163476	7.65483874	7.311366685	7.3040099	7.405697305	7.321548534	7.734397603	8.059306191	7.935494264	7.675288587	7.72433619	7.269633045	7.675560881	7.882628392	6.071982444	7.515229724	7.75095332	7.179497368	7.829497325	6.48002649	8.074960176	8.133617219	7.653545406	7.601080938	8.015347228	7.427576035	7.538923437
ACYP1	7.100351297	6.697288388	6.690289766	7.397086917	7.156409077	6.942561641	7.077057609	7.027196259	7.330643937	6.900608145	7.328533402	7.143408052	7.397393402	6.88211352	6.863604478	7.24881147	7.18271111	7.225367987	6.71900852	6.827750298	7.097764923	7.553386587	7.358744887	7.427956999	7.248318928	7.707261442	7.443749789	7.641388963	7.660469563	7.772740647	7.276379881	7.51634256	7.446468348	7.57514714	8.072774424	7.764739996	7.414981531	7.032139565	7.392293866	7.208566469	7.48519772	7.577777114	7.114822838
ACYP2	9.166037112	8.390612679	7.60367322	8.815278128	8.684423078	7.980155984	8.534539339	8.183189008	7.869909993	7.89573643	8.359752692	8.293508873	8.583739023	8.002830076	8.316531342	8.172088785	7.936154095	7.995222493	7.535438944	8.145559619	8.31706867	8.520222783	8.483425151	8.533542589	8.335578486	8.00036613	8.544164215	8.443324313	8.60355805	8.656846415	7.665959882	8.174347827	8.789045756	7.785011159	8.267229238	8.053839796	8.269019585	8.313248858	8.393337824	8.475834627	8.571444143	8.568302259	8.196766653
ADA	6.304718662	6.382054468	5.991068139	5.930034254	5.745317928	5.756240092	5.939329319	5.891121719	5.7841356	5.980767153	6.027240355	5.992101924	6.149606542	6.138096775	6.101794761	6.114820464	5.841930626	6.06074277	5.960425862	5.969902021	5.888225143	8.153436622	6.812413293	7.55497989	7.380050907	6.816476207	7.182474103	7.112164589	7.789408302	6.686141069	7.845858915	6.866359145	6.690822236	8.100025985	8.232759162	7.691497856	6.775072971	6.658999073	6.888010774	6.892235179	6.840264793	6.53281132	8.175811132
ADAM10	7.512274275	7.305395877	7.270509957	7.101537003	7.637422423	7.043850248	7.566334196	7.401579597	7.308935015	6.958898222	7.228124329	6.922273267	7.334109294	7.058208108	6.914109771	6.949621914	7.122506441	7.17204774	7.050314244	7.246851905	7.252382011	8.164495098	7.364046103	8.128412121	7.476677876	7.677887944	7.83787243	7.981169894	8.173899867	7.414224876	8.51565636	7.541214173	7.112557185	7.297347733	7.675939341	8.518362884	7.302695363	7.52232356	7.4499128	7.428919495	7.506171896	7.743058286	7.814738853
ADAM11	6.506564994	6.214236411	6.42247089	6.475383184	6.354471885	6.219883993	6.298307061	6.200150797	6.47677251	6.354835541	6.28280632	6.753168112	6.290251737	6.236490984	6.268126849	6.458043398	6.504431004	6.374774606	6.212676168	6.205334629	6.226162661	6.076083098	6.15381478	5.842780037	6.258861994	6.124499798	6.062606169	5.878316757	6.026242301	6.307573158	6.129597722	6.195791672	6.121255597	6.033759142	6.430202061	5.797347324	6.734477132	6.453561329	6.541849594	6.276438324	6.294024774	6.31220587	6.101203406
ADAM12	5.668819394	5.618400338	5.289661156	4.908535723	4.953896974	4.959984227	5.105998006	4.945898007	4.910030489	4.985975659	4.932436792	4.959931407	5.230502405	5.236744372	4.99189947	5.021313259	5.170843761	5.200657861	5.182199719	5.031243077	5.071893717	5.203327052	5.222606922	7.402855279	5.50407835	6.589969218	5.794393104	5.443139654	5.700686608	5.884051861	6.723634753	6.496084429	5.275033374	5.71554875	5.088674273	7.010236712	5.585251932	6.158352188	5.882976309	5.333194456	5.263026135	6.175474867	5.634755532
ADAM15	6.989139502	7.185894359	7.069722551	6.778182067	6.696418286	6.841603282	7.11867093	6.785206431	6.657919136	6.996105897	6.629818125	6.944922693	6.509916309	6.989134652	6.935332186	7.006667744	6.985117609	6.951794552	7.063922193	7.028297718	6.986633815	7.218467879	7.195162102	7.452616035	7.025690224	6.77058977	6.66797125	6.585887131	6.745975985	6.963506108	7.076028358	6.996925948	6.613687634	6.949123681	6.939577742	6.821920542	7.257539794	7.285979552	7.114121949	7.047767718	7.217596268	6.937477257	7.038684961
ADAM17	6.358895579	6.19346288	5.976332222	6.040841538	6.8118553	6.316601673	6.535536766	6.475510764	6.567923879	6.044215161	5.916908893	6.54062488	6.24642383	6.015436482	6.280146673	6.225652225	5.955013864	6.546571452	5.864726357	5.876217093	5.720824954	6.793099535	6.340899619	5.918646653	6.333940907	6.503693307	6.617358727	6.122123215	6.575302546	6.790308151	6.882421666	6.550767641	7.039574357	6.300796696	6.350909247	6.72373348	6.183647155	6.732990634	6.017866252	6.424998225	7.045242043	6.567721308	6.445051311
ADAM18	4.831868613	4.901035827	4.728895747	4.587405637	4.776850349	4.703036114	4.757490511	4.642473302	4.706502446	4.840630312	4.94759685	4.818287828	4.740418422	4.903087106	4.950404303	4.788655981	4.825839339	4.778473118	4.620441781	4.722707803	4.830262019	4.651604588	4.934832236	4.625239369	4.807418366	4.561038227	4.646422096	4.67151095	4.647592192	4.697414708	5.047954146	4.910092606	4.923839177	4.787711492	4.901668827	4.720913759	4.927414927	4.919054018	5.006435863	4.792529058	4.895543558	4.855928189	4.66141371
ADAM19	5.016611317	5.580057264	5.494753489	5.319080708	5.258344416	5.418321598	5.397819761	5.208115913	5.159254957	5.319642113	5.169299353	5.548550465	5.23623372	5.442488331	5.516020267	5.462844868	5.647090193	5.524140338	5.255327747	5.32798028	5.188003813	6.459035484	5.526151451	6.271833801	5.618500573	6.022214252	5.445441729	5.753362376	5.702048036	5.590344553	6.537163397	5.890999782	5.354100147	5.860619886	5.980533127	6.373893712	5.415168162	5.648031165	5.510064088	5.849419384	5.674838988	5.523224045	6.148976849
ADAM2	3.940493201	3.897787978	3.95213395	4.103653888	3.971276974	3.956708404	3.94018151	3.967925197	3.792360414	3.993642569	3.854832844	3.872097338	4.037751954	3.871929597	4.039520274	4.013545174	3.972109463	4.011216988	4.05031804	3.829757941	3.873817239	3.916306054	3.860265773	3.866914062	3.92913748	3.971008798	4.098178372	4.063919675	3.970267751	4.035190606	3.879411266	4.126592297	3.898158091	3.824899109	4.033552497	3.863722415	4.232559454	4.277004828	4.027250587	3.934272052	4.017922149	3.940318581	3.847405204
ADAM20	5.482266069	5.558087976	5.637515062	5.50036038	5.746062649	5.509363743	5.750002486	5.375845611	5.839771736	5.986193323	5.393454248	5.884810361	5.432733315	5.895709939	5.709540316	5.60983641	5.572084307	5.685046965	5.423350637	5.695275736	5.479810136	4.958579334	5.436006676	5.403117977	5.816715558	5.338684672	5.482484442	5.090785038	5.502875433	5.781859285	5.436989254	5.539486566	5.499614911	5.695469946	5.795005267	5.370499301	5.886576197	5.547653089	5.379500519	5.457615587	5.565202861	5.652316232	5.406994214
ADAM21	6.337551348	6.42508018	6.129276212	6.351522572	5.915679715	5.96205871	6.263316844	5.886539527	5.999022119	6.519540298	5.613362686	6.218958897	6.049132946	5.995069699	6.500768853	6.295714795	5.978775972	6.518219123	5.594073295	6.207179899	5.949517087	5.764277657	6.099492496	6.03206029	6.316834366	5.794534975	6.106025133	6.053375602	6.281812714	6.011269724	6.051477337	6.729565484	6.034502333	6.06162362	5.971225083	6.175769351	5.80949016	6.018267983	6.587578229	6.659680601	5.884876991	6.351134757	5.68074891
ADAM22	4.696043099	4.88501018	5.023433743	4.786569152	4.693740004	4.84185345	4.824332826	4.848260401	4.946190814	4.897843462	4.813799787	4.912734686	4.914372651	4.975187401	4.899659537	4.881025677	4.956488584	4.84751314	4.843463564	4.877558461	4.878384255	4.753163109	4.730819658	4.939904033	4.785928243	4.805939773	4.771588919	4.916201336	4.6053508	4.784298615	4.976721237	4.864465632	4.68117904	4.837530076	4.817485859	5.127453087	4.851315084	4.897987972	4.789924151	5.001218469	4.706609191	4.828625551	4.889769297
ADAM23	4.470135174	4.46491624	4.525452475	4.477276211	4.392008474	4.496823978	4.465897584	4.356324127	4.545843784	4.627000185	4.500601941	4.516259054	4.51482299	4.457341569	4.375253134	4.61874466	4.548107086	4.524370128	4.43584286	4.451161893	4.459084929	4.379406188	4.32633663	4.349697927	4.614819306	4.405115076	4.507876047	4.518152743	4.363504454	4.426977986	4.490697793	4.489773082	4.475253793	4.506243445	4.407573082	4.478695785	4.628023924	4.50687372	4.462560859	4.365424424	4.368367637	4.461420089	4.415529855
ADAM28	5.798366833	5.500452134	5.6062659	5.815662261	5.586138133	5.991574178	5.590783142	5.513181379	5.905304674	5.554312827	5.628027979	6.564967658	5.847038784	5.693716176	5.709060449	5.646464361	5.584263526	5.466887797	5.569696812	5.687857343	5.6267114	6.052635835	5.76125272	6.026259216	5.856951832	5.972499439	5.923863699	5.387686976	5.835950422	5.794019166	5.953245115	5.344487142	5.68374937	5.627964122	5.767088353	5.685806521	5.613521477	6.041567298	5.815804788	5.903842607	5.796607037	5.549828973	5.683407777
ADAM29	4.226699852	4.508460687	4.556649113	4.320383574	4.204225232	4.495281993	4.731997018	4.74546179	4.3911349	4.612671509	4.357387112	4.28414621	4.538674047	4.372589426	4.43166168	4.430243977	4.608548797	4.493167116	4.612938905	4.575853128	4.478643136	4.553414097	4.545238732	4.077874868	4.562626478	4.642888439	4.418956691	4.261116718	4.088840207	3.984565882	4.563697866	4.207380743	4.268757726	4.271814466	4.225549717	4.40634757	4.242969261	4.106934226	4.407014178	4.556259448	4.218868654	4.275848046	4.446525595
ADAM30	5.132147971	5.07341462	5.44285105	5.212921559	5.206100223	5.266971743	5.206289957	5.252526495	5.131228793	5.194228947	5.483690969	5.127811308	5.141466901	5.171982093	5.35513994	5.082949878	5.138169245	5.221704549	5.238863382	5.303511657	5.163300804	4.995757548	5.024302216	5.042348856	5.227794666	5.352496009	5.325962063	5.12817138	4.86386975	4.997136619	5.408356706	5.11690965	5.278986513	5.226906335	5.312844467	5.109163507	5.350029931	5.31700137	5.26649441	5.249164767	5.258397605	5.124958106	5.006660399
ADAM3A	3.833384081	3.821889926	3.718134703	3.703019648	3.877539429	3.719654322	3.824675381	3.744220485	3.663902004	3.725028368	3.805301194	3.973503446	3.890142683	3.766499421	3.896015218	3.714420054	3.788090398	3.817474903	3.703592991	3.853802906	3.539124702	3.71927602	3.737103405	3.692557906	3.78614678	3.860714641	3.851406399	3.652719185	3.941752882	3.670171651	3.920993319	3.935586911	3.723788345	3.713627096	3.81980898	3.808680228	3.785048239	3.738515611	3.880076274	3.769190274	3.772606637	3.681054886	3.92516203
ADAM5	5.088145681	5.07062232	5.464765862	5.122136298	5.135053593	5.055612782	5.516663349	5.111485092	5.070244149	5.439860503	5.14738847	5.206316101	5.104545634	5.303582998	5.465899873	5.234551365	5.188950829	5.228122246	5.365773305	5.135632381	5.02230284	5.058045418	5.151442804	4.856491095	4.986515867	5.050607058	5.151895855	4.765529398	4.999673752	5.266993383	5.435882726	5.21233007	5.2054011	5.524112841	5.313171282	5.251733888	5.043290585	5.64089349	4.949398478	5.433692923	5.111059903	5.170462702	5.065526751
ADAM7	4.139003966	4.300602237	4.2113037	4.167304953	4.110937124	4.272433373	4.332691521	4.271145876	4.217527259	4.208920297	4.285360327	4.159311606	4.079247157	4.231009565	4.152828096	4.346744938	4.171867592	4.11836677	4.111465985	4.192451546	4.120541823	3.920049533	4.104774031	4.085560386	4.089457594	4.117117947	3.987953345	4.146722995	4.044372526	4.119533402	4.236297814	4.232573721	4.277076137	3.953446995	4.163720888	4.135226074	4.316014578	4.599303126	4.226305334	4.240179082	4.209688447	4.195135132	4.104950827
ADAM8	5.541596225	5.631368994	5.531933716	5.544206034	5.503035823	5.512592123	5.586282599	5.576139873	5.603014306	5.420516061	5.508738602	6.068727901	5.416913909	5.698137667	5.587396246	5.699667913	5.752740936	5.57014548	5.571424783	5.433069708	5.46284542	5.946566707	5.662035807	6.081307174	5.606123528	5.619940345	5.695474456	5.654350799	6.078764103	5.757797839	6.308308724	5.711673382	5.636808281	5.773867732	5.995424663	6.118575535	5.679674704	5.897621533	5.457963361	5.818378411	5.92282007	5.712493435	5.899238314
ADAM9	10.95296873	10.41498243	9.949392373	9.603087945	10.32806434	9.560779658	10.49902857	10.06144549	9.825276281	9.851539065	9.781684017	9.428641538	9.738887774	10.10989397	9.999118409	10.2170785	9.770374101	9.820066363	10.03902616	10.32000924	10.20240554	10.35512281	10.39975777	10.45424675	10.18166231	9.991469788	10.55346096	10.29690984	10.59533228	10.55002408	11.35008565	10.19089406	9.784239913	9.491971703	9.501751468	11.32539376	9.81505169	9.732533898	10.02835873	10.06337953	9.919913948	10.18876554	10.1945329
ADAMDEC1	4.138019021	3.931827971	4.050502274	4.129778441	4.013321002	4.076527519	4.09507377	4.051781829	4.035655955	4.142350957	4.087566155	4.163737066	4.10261999	4.144257262	4.107554949	4.099212256	4.025527346	4.055770266	4.1318587	4.112792231	4.036816417	7.571548151	4.788633374	6.799382969	4.465886869	4.709546696	4.059781236	5.110536276	6.769561481	5.09511734	8.187490195	5.289759722	5.782022607	5.573776305	4.958544552	8.342059131	4.35915733	4.507972825	4.067744803	6.111976365	5.002254855	4.95653989	6.610842868
ADAMTS1	10.41574909	9.988652984	8.752771972	8.08488037	9.26779595	7.8458809	7.812637623	7.967205521	7.858131928	7.542953934	8.611414453	8.106735131	8.560391232	7.801426824	8.04816931	7.54776901	7.912926981	8.079162974	7.768953604	8.318553203	7.975604731	9.192217967	9.714696277	10.48396125	9.614298172	9.341119031	9.499043653	10.40579106	10.20445933	8.128693634	9.605185434	9.292796069	8.496690039	9.359034629	10.10002368	9.763614832	9.480442401	10.3023921	9.696568896	9.162253179	10.25082684	9.658553168	10.10329642
ADAMTS12	5.574373885	5.549104805	5.827382573	5.322042773	5.325149619	5.458637818	5.841801324	5.524680307	5.737905852	5.752937568	5.723426986	5.747230689	5.624108405	5.831397557	5.635032945	5.650221209	5.553694224	5.616043143	5.972040247	5.583911027	5.529086759	5.353525446	5.586254585	5.628195456	5.608912113	5.103991584	5.173156789	5.424520723	5.325306995	5.553650095	5.752167511	5.668271469	5.509947538	5.394517897	5.512142827	5.506303356	5.384888098	5.61733741	5.619366979	5.824926893	5.550664665	5.625305984	5.637543212
ADAMTS13	6.037438311	6.270813107	6.288233016	6.394408102	6.279769301	6.312976128	6.289664154	6.150468358	6.173776374	6.289111108	6.243863699	6.439745129	6.059773185	6.268848246	6.469587078	6.357611277	6.038396094	6.164963634	5.873558923	6.252815267	6.257368497	6.0805882	6.117346043	6.034987495	6.229590453	6.265189463	6.15679805	6.259178254	6.112466379	6.31545565	6.408302141	6.578004604	6.287536708	6.066555682	6.351569007	6.280652761	6.401989097	6.29216369	6.240531941	6.358596611	6.181893066	6.385373629	6.230598301
ADAMTS2	5.649355935	5.57790899	5.623392988	5.328335707	5.415204603	5.37731787	5.376374605	5.497372787	5.458401862	5.397105841	5.334336927	5.469722987	5.404595706	5.578199966	5.592475192	5.518075597	5.811112776	5.610319012	5.548443457	5.640300284	5.541641865	6.475748695	5.596587755	6.189444646	5.703682973	5.682444894	5.552183625	5.834526665	5.849660828	5.711566767	6.681637569	6.118427965	5.801655533	5.543891101	5.605356308	6.558657903	5.84025664	6.327069135	5.602505974	5.579570669	6.0583903	5.822957994	5.607440567
ADAMTS3	4.606105458	5.411506649	5.445764939	5.736807453	5.299316901	5.414469764	5.345153409	5.847335619	5.250320176	5.085584458	5.55870945	4.70362985	5.081910785	4.809028362	4.859583701	4.136773951	5.523723232	4.796729599	5.236552526	5.216744597	5.275504056	5.877814591	5.210387768	6.614649566	3.931407501	6.093235412	5.426164586	7.218405101	6.358455708	4.166356488	6.686785926	5.305544383	4.561426519	5.729848974	4.749161966	6.738456658	6.236908719	4.829737299	5.35127401	5.122019885	4.741763887	6.367138503	5.375202485
ADAMTS5	6.932850886	7.046986898	5.936427374	7.186377763	6.266585104	7.280981338	7.652694638	8.496293528	7.002941199	5.262336759	6.414654435	7.638257899	6.921653016	8.305792896	7.289716595	5.794804453	6.560289382	6.602476002	6.478263809	7.11929336	6.504591313	7.920020697	6.275124585	7.080583982	6.427870373	7.870252157	6.474501852	8.107580265	7.377137808	6.205685533	6.276363913	6.914988964	7.41624049	6.610025161	8.046840722	6.419919955	6.257735202	7.788771293	7.592867116	6.000603762	7.32381868	7.512461902	6.846182864
ADAMTS6	5.274390311	4.978239928	5.218519684	5.036008151	5.183765427	4.973814821	4.961686335	5.207764817	5.041423955	5.089700046	4.951259604	5.038493013	4.966369583	5.251540607	5.022983724	5.294612713	5.035617743	5.116923324	4.941937005	5.156248102	4.978420033	5.057801121	4.908000325	5.597596715	4.936582571	5.230560946	4.658051604	5.186106125	5.169029688	5.08643465	4.951973148	5.316271576	5.063111715	4.900571132	5.2105344	4.778536412	5.486203065	5.216872785	5.22579002	5.008106348	4.857094357	5.081989894	5.168113339
ADAMTS8	4.898454066	4.997745137	5.156562118	5.11106381	5.376022016	5.045666696	5.257002158	5.211225045	5.076465335	5.329108652	5.304963301	5.546893914	4.97500878	4.978066211	5.065452781	5.138225024	5.109320912	5.328967375	4.998807935	4.89102251	4.977156051	4.748303606	4.75289535	5.331530927	4.802731257	5.274772647	4.772995843	5.335022387	4.600460037	5.169811169	4.7189872	5.249274335	4.847382937	4.785037429	5.080491573	4.780463734	5.151879204	4.893879139	4.988206405	4.76579833	4.848762052	5.270035182	4.781163762
ADAMTSL2	5.717300981	5.370481455	5.596837428	5.66552033	5.668036614	5.663175651	5.563947688	5.653686164	5.696556115	5.398548036	5.754400776	5.678863682	5.677334418	5.582737123	5.225872948	5.590548007	5.631612124	5.615899074	5.481607581	5.476452566	5.668108745	5.044848827	5.637256098	5.754686687	6.052728563	5.250840839	6.192672946	5.800315621	5.528485446	5.597679804	4.949933415	5.903019458	5.746819665	5.030284139	4.712403002	4.846416235	5.860517971	5.795533393	5.568686597	5.300962781	5.511429814	5.274978996	5.054496285
ADAMTSL3	5.381006182	4.984221283	5.518532702	4.975756031	5.403028624	5.261796289	5.080640199	5.308163035	5.392625278	5.213451559	5.510952251	5.198532066	5.420770195	5.1085238	5.080315971	4.753809235	6.060745549	4.854598842	4.875739625	5.699547813	5.462844093	4.951299019	4.822964859	5.518399537	4.848654371	5.351105861	4.721150102	5.970372734	4.722476114	4.990785607	5.561024748	5.59013699	4.713476136	4.867063322	4.800007251	5.685803379	5.576631216	5.243225772	5.469680278	4.932163487	5.075184084	5.967941716	5.398559308
ADAP1	7.70485548	7.62035412	7.754872735	7.958199948	7.417784585	7.841415916	7.504842604	7.483305043	7.888073528	7.46285281	7.83065507	7.814499956	7.610300087	7.560325314	7.62286977	7.589764228	8.044726145	7.335027015	7.298942858	7.430361749	7.281031102	7.532177671	7.185435895	7.844424924	7.581199373	7.488171999	7.468100703	8.244786556	7.938346792	7.497454581	7.96863013	7.496997332	7.746467255	7.877944562	7.88850295	7.752112218	7.819591761	7.630293446	7.763470306	7.616821986	7.750381484	7.666493291	8.10451392
ADAP2	6.616365995	6.746201911	6.606781292	6.748358534	6.526286709	6.359557615	6.250674852	6.23716637	6.326116318	6.590728908	6.557163488	6.642937138	6.589442615	6.544772849	6.624842998	6.515036577	6.594268888	6.33552073	6.515563555	6.110301808	6.383954742	9.065416451	6.78912096	8.720865444	7.131517483	7.107455122	6.977832267	7.316989402	7.803801324	7.038316754	8.799215554	7.385745519	7.007836702	8.419704403	7.461605642	8.333006355	6.604867367	6.736015162	6.165005259	6.799537834	7.966786622	7.001836582	8.2163117
ADAR	11.57987402	11.2456982	11.19538693	11.86509849	11.74257958	11.16794173	11.4280689	11.20254391	11.95905162	11.32364225	11.91258709	11.43525969	11.91327071	11.17518736	11.30038997	11.34774803	11.40888709	11.49620844	10.76246884	11.01523475	10.92909257	11.48369417	11.62107771	12.14457836	11.48523528	11.72486832	11.58487451	12.05624653	12.30382814	11.81110403	11.20914545	11.65006135	11.89159354	11.13755032	12.17674164	11.10711454	12.0210905	11.64589185	12.09857494	11.82223165	11.92473761	11.62144301	12.15185146
ADARB1	6.920763876	6.778873386	6.628952064	6.71034549	6.877750591	6.622641253	6.654176915	6.481293134	6.654886009	6.346067002	6.708446402	6.583119899	6.806586163	6.549211424	6.302898447	6.507601976	6.611448047	6.805851889	6.401305889	6.614188662	6.479490515	6.583319959	6.698782023	7.188009962	7.046038806	6.784730212	6.76216733	6.905234261	6.641877831	6.674925179	6.713853306	6.78520964	6.559319332	6.570119095	6.823242612	6.595511976	7.112885404	6.914694919	6.806026312	6.722926358	6.852740376	6.776363467	6.902029776
ADARB2	4.874087935	5.240798139	4.981322563	5.142937369	5.145543964	5.229001837	5.295890939	5.237449904	4.823531429	5.001665649	5.083525147	5.09452445	5.010515426	5.336079768	5.008561768	5.085078614	5.000755266	5.069119443	5.286890435	5.05721152	5.223330698	5.004078834	4.811477006	4.869150684	4.995821362	5.059719309	5.06740985	4.676808276	4.496713188	4.854297004	4.885609592	4.943680061	5.011604324	4.905170238	4.955455932	4.959735455	5.006512135	4.948162797	4.962021261	4.917646109	5.12055559	4.793029896	5.021431019
ADAT1	7.091040191	6.838016008	6.376210715	7.004534291	7.043813805	6.709841555	6.804794526	7.030667096	7.032830282	7.143123962	7.202105651	7.111486252	7.391732074	6.603060162	7.14292766	6.401793842	6.765807436	6.800988688	6.074271045	6.514939606	6.633174577	6.84483458	6.953366522	7.204207129	6.521328639	7.170533276	7.030877219	6.911690628	6.783879346	7.044105803	6.874483274	6.998856457	7.188033187	7.004232388	6.569993107	6.821831296	5.30283438	7.080361881	7.116960578	7.075230983	7.388693654	7.102106063	7.314468655
ADCK2	8.18970007	7.813831968	8.010987656	8.888871916	8.549142445	8.229051289	8.480838134	8.08348806	8.638493752	8.344808858	8.972427618	8.860791729	8.334164692	7.646432034	8.543996354	8.531099279	8.417822403	8.180515056	7.408861737	8.047448099	7.997986675	8.485752476	8.560489605	8.316928767	8.522706705	8.303930797	8.189541456	8.605064216	8.742601422	8.821760839	8.022530097	8.365131647	8.772808279	7.944726452	8.700822746	8.242840109	8.158274495	8.012141731	8.125345573	8.476704664	8.590073956	8.899062038	8.135587447
ADCK3	8.184738453	7.894122873	8.25343134	8.873473028	8.673029379	8.443512423	8.117076049	8.234279138	8.282936695	7.855973351	8.327582012	7.992944337	8.65467533	8.225534418	7.938903671	7.930148929	8.211312192	8.215434937	8.106467132	8.097027093	7.909525943	7.981393495	7.710771462	7.830170173	7.841212766	8.185365526	7.797022783	8.248577998	8.108428673	7.701775665	7.887665553	7.758251186	8.330899482	7.864663978	7.900501317	7.887135261	8.387998852	8.135217816	8.137498669	7.575074824	7.969998675	8.094991401	8.356800212
ADCY1	6.278037013	6.553230538	6.398132186	6.974941297	6.747121534	6.833754873	7.117919142	6.813763747	6.965718891	7.165805236	6.816912873	7.073920713	6.686134032	7.170683734	6.742493406	7.370358304	6.490894937	7.072258719	7.303897516	6.93808241	7.037504544	5.959943042	6.647569298	6.140916583	6.566108174	6.213654682	6.638099621	6.100664551	6.179945238	6.758664935	6.273727064	6.531189795	6.984620095	6.373463751	6.243944124	6.07982022	6.598794066	6.511843278	6.569622242	6.352003412	6.906760194	6.748324843	6.255075122
ADCY10	4.198841368	4.47831649	4.306583218	4.137133251	4.110402736	4.218023286	4.270958274	4.070112702	4.339097543	4.363786156	4.239949256	4.490497144	4.234269126	4.295696232	4.349880726	4.378690476	4.295274341	4.364162811	4.240560079	4.272814067	4.441026981	4.069285119	4.193820445	4.436962407	4.234537557	4.149037042	4.204448625	4.146353581	4.084625371	4.410026094	4.162437962	4.324797316	4.122525412	4.230922059	4.133483448	4.336857988	4.314894371	4.175872287	4.189297866	4.487700672	4.242217191	4.166290122	4.185305913
ADCY2	5.664829326	5.829838377	5.928670146	5.584314483	5.644210393	5.699423107	5.878664374	5.61332542	5.684247154	5.734720305	5.632061224	5.800793585	5.690243176	5.771192929	5.81957085	5.806696773	5.879579636	5.963789874	5.888754813	5.862909551	5.813956541	5.606948388	5.726771466	5.798141221	5.802913847	5.639701551	5.659858513	5.69056791	5.534571246	5.91765566	5.842685551	5.947002063	5.562796487	5.631097831	5.612129091	5.758160171	5.976272334	5.858696585	5.645224009	5.726645162	5.762777718	5.856305358	5.447357922
ADCY3	6.887647365	6.744356842	6.345637774	6.242313367	6.6805336	6.253724361	6.633262777	6.501044543	6.0509933	6.342817131	6.219629681	6.179179931	6.324692677	6.552972945	6.096402754	6.256522824	6.621302687	6.667353164	6.552868545	6.551950231	6.440804468	6.65846109	6.631688414	7.433806363	6.505230278	6.799956239	6.795255773	6.828073353	6.883777521	6.787184946	7.256635822	6.956412862	6.841654467	6.550586392	7.051799669	7.238215469	6.256693331	7.499787207	6.967594546	6.895678361	7.693955034	6.403657462	7.049919205
ADCY6	7.939555631	8.195164835	8.005384786	8.415513919	8.266761269	8.239146748	8.177646532	8.057500682	8.393437514	8.191876691	8.505424753	8.285870927	8.44589429	7.97235059	7.96971506	8.130661098	8.067053157	8.007252213	7.371072107	8.062668092	7.71875816	7.864443551	7.929603792	8.381488595	7.913667838	8.005087706	7.743042973	8.120840954	8.008817129	8.066199157	7.631965581	8.063366954	8.049196752	7.37378906	8.118974605	7.551290054	8.203490965	8.200313656	8.454495903	8.034039247	8.458299997	8.415033269	8.188602823
ADCY7	6.483492	6.916139111	6.111658854	6.632163605	5.880362243	5.835956595	6.505501936	5.994533706	6.102119691	6.680772637	6.554476015	6.688264552	6.136780781	6.366977748	6.346871821	7.233680729	6.720382588	6.420709916	5.423180706	6.471171576	6.071912601	7.282788944	6.835764129	7.231003981	6.760535668	6.432932258	6.963859277	6.743327203	7.356269014	7.180957127	7.277638267	6.974763	6.961969194	7.132373663	7.012486452	7.223487487	6.996349295	6.458512028	7.586454169	6.787162576	6.775700102	6.893464669	7.146001622
ADCY8	4.547455777	4.631229017	4.685734565	4.948096613	4.867936121	4.815857824	4.692786875	5.080142229	4.65159178	4.639689372	4.684619016	4.800572663	4.868643434	4.598303311	4.771228107	4.649550247	4.784632725	4.4646894	4.95964732	4.667550427	4.590415707	4.323328153	4.481976102	4.260370837	4.501829578	4.176729946	4.605550424	4.498140901	4.297950289	4.366856256	4.617061983	4.473513793	4.738431858	4.453483118	4.483025773	4.940274392	4.628226111	4.750991052	4.794844172	4.502859267	4.677607043	4.592320332	4.540772289
ADCY9	8.030459467	7.895567243	7.945741238	8.225677112	8.312206326	8.21907805	8.02431918	7.965237829	8.266721034	7.810915613	8.246525405	7.885208836	8.28212423	7.87481754	7.85869944	7.928800629	7.989195493	8.133442163	7.83329775	7.901031837	7.958630044	7.890213578	7.982190439	8.189886472	7.974623162	7.825967082	8.032127233	7.931590482	7.807643508	8.000213082	7.469747874	7.992264099	8.173241399	7.658831032	7.99983877	7.668392	8.147800836	8.057830278	8.29449047	7.894436605	8.005166643	8.035736905	8.122744061
ADCYAP1	7.420283084	7.28309411	6.555002564	7.982319596	7.332608334	7.002179286	7.232327691	6.509735055	8.764548205	8.261561177	6.996026395	7.26825686	6.77181899	8.253378958	7.340574673	7.485178423	7.831238571	6.877848781	6.858538065	8.182067655	8.330029825	6.705346058	7.299277167	6.470681355	7.791758119	7.563562902	7.541171922	5.496241184	7.402477595	7.222712351	6.036516593	6.438124148	6.473318338	6.511773751	6.56459419	6.746159988	6.686356972	7.663551059	7.028246616	8.208253007	6.029963381	7.373402749	6.656688681
ADCYAP1R1	5.433920856	5.502728381	5.536800178	5.045027126	5.270450762	5.155469055	5.426378835	5.341829052	5.336332613	5.627078415	5.486473224	5.524735547	5.387759674	5.409380505	5.557284713	5.646680882	5.48372178	5.493525917	5.70355016	5.444965699	5.487449873	5.334125042	5.141298165	5.155317033	5.326747737	5.268306326	5.371805189	5.081667448	5.04171734	5.224892957	5.461824597	5.479131698	5.261231227	5.669922929	5.50726667	5.378090965	5.296023618	5.537480905	5.262428557	5.479536159	5.410187923	5.500827154	5.005522529
ADD1	9.977540284	9.716183904	9.730557698	10.17474401	10.20779112	9.991735763	10.09221986	10.07239179	10.13015276	9.990177842	10.1825555	10.21957697	10.18273831	10.04549323	9.921514596	10.13340781	9.854253758	10.05987387	9.719965957	9.844383596	9.876162937	9.842081094	9.903985238	9.938496399	9.763657622	9.816545057	9.999185459	10.0114609	9.965767781	10.18815783	9.477473801	10.05418984	10.24586908	9.435891703	9.932543755	9.802940819	10.16700785	10.12457256	10.29025808	10.0528866	10.35723317	9.914248115	9.979037073
ADD2	5.949414828	5.969428765	5.858189376	5.843569828	5.907866504	6.109891283	6.13494079	5.886516824	5.98543397	6.069821525	6.01017582	6.208450498	5.957870998	6.100819575	6.167108289	6.204435433	6.123612506	6.055506845	5.8900167	5.939671414	5.995921037	5.806445947	5.803963048	5.753809233	5.992728598	5.699525979	5.695184112	5.843863802	6.016001262	5.992024241	5.995381086	6.002482528	5.907079002	6.183424343	5.895162072	5.866239705	6.054934372	5.858653744	5.994138471	5.991202791	6.027499155	6.122861974	5.952414795
ADD3	10.93697182	10.38835386	10.58444229	10.77291836	10.63993009	10.69539662	10.52202592	10.93758111	11.05151738	10.7297641	10.67127371	11.01405374	11.15892182	10.66021817	10.63716203	9.836503858	10.42639657	10.50824548	10.39337548	10.58066805	10.3861421	10.72555511	10.57833285	10.2391784	10.2375727	10.39346331	10.76229046	9.894342131	10.23357109	10.83353313	9.681112196	10.38240382	11.13872123	10.34266032	10.20450883	10.19401344	9.501687197	10.63911671	10.54750219	10.70135935	10.24587426	10.36553973	10.53129708
ADD3-AS1	4.747213698	4.923108537	5.115591856	4.85471459	4.896150324	4.920315367	4.907525841	5.098118533	4.852789056	4.895026847	5.002795599	5.105265685	4.824395978	5.101338573	5.164885599	5.080158503	5.024474806	4.959188218	4.741966142	4.772329695	4.873037279	4.828929612	4.855892433	4.555093254	4.608194893	4.878545436	4.610242874	4.821859531	4.782444824	4.803053943	4.72161329	5.048251561	4.780933823	4.841991168	4.62221079	4.744943831	4.910504625	5.081932655	4.631381302	4.755793193	4.678379592	4.816528849	4.331650884
ADGB	4.010825743	4.000318132	4.025826682	4.07976644	4.013304659	4.096888314	4.141133741	3.970618631	4.168154917	3.933921548	4.052388456	4.188821904	3.962573112	4.128281859	4.035593204	4.026657461	4.071309754	4.06316516	4.06514976	4.002234423	3.899956042	3.938048933	3.858268487	3.93862048	3.932520782	4.117842955	3.937623649	3.998217302	3.737557421	3.942438329	4.002043797	3.768262826	4.068121967	4.095035267	4.204813139	4.041686516	4.110930388	3.769105198	4.076554615	4.040501412	4.235868005	3.913237603	3.939305418
ADGRA2	6.960690786	7.147288922	6.728020036	6.900511174	6.852557759	6.603768672	6.874280222	6.954452747	6.792559728	6.690018538	6.907713401	6.805185611	6.976285197	6.787016289	6.616382186	6.875983612	7.175241575	7.160503389	6.872298746	7.010285318	6.986661607	7.115397847	6.848554274	8.047797716	7.196327789	7.280009185	7.077779864	7.376282177	7.030991916	7.084842074	6.270126245	7.23552898	7.12847866	6.57451139	7.811699008	6.135591781	7.339268869	8.203862191	7.72574752	7.191791557	7.90989034	6.906430203	7.319968981
ADGRA3	7.584631376	7.349857622	7.683632204	8.228936792	8.21644488	7.503904564	7.983850867	7.894808638	7.692234336	7.622944134	7.915600234	7.674822279	7.627735743	7.413043417	7.686696477	7.445083948	7.720682751	7.737380663	7.641485607	7.621738644	7.492541106	7.402039794	7.768035489	7.175008415	7.257305379	7.554568891	7.872038466	7.502920367	7.282867201	7.517075873	7.355711494	7.576664812	7.567793108	7.391878592	7.335292857	7.276044164	7.386828547	7.094325422	7.89152788	7.649778238	7.268890483	7.601071337	7.079303502
ADGRB1	5.126323717	5.590656509	5.499634583	5.027346562	5.288496147	5.489146118	5.478459177	5.485634622	5.284136588	5.44272933	5.231607427	5.567005015	5.336587042	5.340468101	5.505908139	5.432494652	5.298879006	5.369334726	5.675223014	5.349459164	5.362453252	5.259066679	5.626191952	5.120874999	5.572735851	5.243445075	5.502977905	4.804348752	4.956191362	5.245337696	5.590231263	5.470680368	5.167177505	5.371087515	5.323177977	5.192112433	5.642119473	5.416590815	5.284366406	5.415993147	5.189795134	5.364468134	5.083192768
ADGRB2	5.711722549	6.065631047	6.166503886	6.518665179	6.518313564	6.506991124	6.095100463	6.030961386	6.077958971	5.650476176	6.386607565	6.069246818	5.645006542	5.462919542	6.085439439	5.464531769	6.480730498	5.552473555	6.037530185	5.963773088	5.782107595	5.797038084	6.188905445	6.243960497	5.263037604	6.466213036	5.631626721	7.848209579	5.935357568	5.748354231	5.694126694	6.199361899	5.990808291	5.881394811	5.649170949	6.204542032	6.695305041	6.076406545	6.514681652	6.042404385	5.533213829	6.985299139	5.761713044
ADGRB3	4.859100568	4.66587491	4.252158241	4.117750174	3.997099344	4.315996467	4.319820219	4.503443126	4.277470169	4.424074903	4.236832231	4.387900257	4.280931072	4.168735524	4.505580382	4.246991758	4.501595962	4.747739279	4.445611815	4.32277868	4.408509201	4.4579156	4.925319515	4.84635615	4.638600523	4.74511821	4.4365245	4.795611479	4.378743144	4.269948715	4.311111025	4.285495117	4.571410837	4.194836068	5.194024432	4.183042869	4.343689598	4.708715831	4.395845159	4.317913254	4.408878426	4.12902205	4.76671353
ADGRE1	5.932594171	6.687657588	5.660652288	5.960685225	5.682740313	5.652469123	5.797130181	5.89820749	5.948484524	5.773695298	5.193487813	5.749172486	5.721301999	5.982172108	6.037138963	5.946407197	6.027310871	5.681562746	5.57183746	6.008718614	6.154135101	7.189816312	7.437737707	5.95309191	8.167506943	6.044149001	7.241770237	6.071043117	7.54742818	5.951872757	6.434345247	5.657154251	6.10595797	6.717769279	7.613196075	6.11312572	6.543220467	5.564888511	6.108504873	6.505370237	5.652105073	6.414704822	6.72211112
ADGRE2	5.61382583	5.767493282	5.140927359	5.167957138	5.112058566	4.919318846	4.928644303	4.966449813	5.01258341	4.910459576	4.621584793	5.479251278	4.656813361	4.756487191	4.864584588	4.968918434	5.813763573	4.814668588	4.735624338	5.016932663	5.06232755	7.842078027	6.779791033	7.551081501	7.229662088	5.581067726	7.080024582	6.153081468	7.754094286	5.790833584	7.949261582	6.073484791	5.988695244	6.463034864	7.065731256	7.302726747	5.723553465	5.823800888	5.380581755	6.615265143	6.788216057	5.36802778	7.209324649
ADGRE3	5.269599571	5.635612573	5.483163307	5.198913823	4.871074035	5.255287417	5.44185871	5.015921126	5.157984934	5.14351575	4.956869521	5.321260389	5.053881955	5.302039315	5.373965435	5.069683897	5.54485821	5.142276312	5.261675806	5.265603462	5.210227206	5.599408802	5.418685284	5.66911168	5.933568408	4.906437213	5.537258018	4.92364614	5.569144373	5.062634402	5.205769138	5.161439635	5.128554779	5.176883248	6.206713335	5.133545472	5.211435271	5.391026904	5.042201052	5.665339052	5.097370382	5.467132207	5.321979002
ADGRE5	8.83850935	8.165167918	7.174018861	7.068612068	7.511500708	7.158436786	7.704795051	7.693679709	7.469217886	6.536752663	7.398367306	7.26484692	7.937342158	7.111146501	6.684765581	6.94724273	7.36014515	7.828831762	6.628023738	6.816328133	7.142550041	8.913395645	8.501596435	9.566607084	8.839443304	8.185259085	8.774317625	8.687980357	9.562558717	7.889961763	8.759916157	8.058927288	7.714534114	8.357836218	9.081459561	8.306545296	8.748602215	8.724055107	8.725114585	8.236049391	8.017013277	7.533044479	9.439490238
ADGRF1	4.398498173	4.581502662	4.821561257	4.883364327	4.784855753	5.175895769	5.147412978	5.169101708	5.392592991	4.98437443	5.15550033	4.907595179	5.337511394	4.739483935	4.643783241	4.669936367	4.970680704	4.769059114	4.809946796	4.749793242	5.120066076	4.748588472	4.626142723	4.597033403	4.763390151	4.992751435	4.810819179	5.833161358	4.528127596	4.606256934	4.764604263	4.607198386	4.699368601	4.619091589	4.551388836	4.674388807	4.857201892	4.676446905	4.76927816	4.659345356	4.924451786	4.595085401	5.054792625
ADGRF5	11.44270795	10.90444366	10.52846192	10.767086	10.87019168	10.61509397	10.65162349	10.79016511	11.29578178	10.6063892	10.87279964	10.87733579	10.89881035	11.00439455	10.28239674	11.0829861	9.921156783	11.02565925	10.71854368	10.80605921	10.78526042	10.5245443	10.89674857	10.75375564	10.98494119	10.37303943	11.05844612	10.00399733	10.67381807	10.78867174	8.593536994	10.61561889	10.94019719	9.8100334	10.69730386	9.488947751	10.80057619	11.29349204	10.86946533	10.41522254	12.00331846	10.36981958	10.88117776
ADGRG1	8.22302319	8.205436031	8.220239234	8.606435586	8.838874283	8.667243811	8.299888666	8.118370687	8.593839259	8.178106213	8.636067713	8.112351459	8.684480512	8.498380449	8.318582324	8.21447405	8.875955788	7.730008975	8.302727641	8.180072245	8.147268344	8.694260952	8.101016707	9.17405537	8.058882908	9.182865131	8.339408867	9.829231557	8.824232898	8.073783277	9.386739892	8.824912398	8.409206004	8.661218265	8.688510748	9.551283868	8.549439361	8.466808077	8.836239473	8.407936843	8.838558666	9.205383681	9.38543154
ADGRG2	4.651794908	4.745442865	4.904793949	4.626674467	4.753449677	4.795279199	4.665407279	4.645795538	4.729985173	4.775412827	4.8412707	4.686855594	4.782348863	4.86685517	4.811251047	4.995010349	4.779124716	4.70208664	5.163232317	4.786174288	4.711586074	6.269268149	4.441942233	6.631214131	4.764258107	5.512030373	4.652437785	5.177713104	5.440377056	5.143175925	7.051501379	5.901823576	4.957490046	5.457539795	5.192228552	6.058107525	4.822202529	4.924110754	4.742412502	5.075773602	4.865782051	5.584910054	5.197062293
ADGRG3	5.472787057	5.762773023	5.755161435	5.436281319	5.320206673	5.725827053	5.73266135	5.661379748	5.501676693	5.509803869	5.615709322	6.371040849	5.369080003	5.675583019	5.858106939	5.727758377	6.289848949	5.696438761	5.546408838	5.643768213	5.478336487	5.801726915	5.768483714	5.789988811	6.382729532	5.274095692	6.008210891	5.677136614	5.598229526	5.532110929	6.203361555	5.706428136	5.552289648	5.647589541	6.321963759	5.726264229	5.490719481	5.690255702	5.55287197	5.936312501	5.830292437	5.653428264	5.62282684
ADGRG6	7.243187126	6.993958783	8.147602763	8.397396162	8.766471398	7.925634844	8.08555268	8.367271586	8.218642208	7.077728176	8.169653399	7.295648936	7.545679276	7.030987695	7.646887921	6.769025381	8.565719667	7.094634674	7.910676897	7.708864312	8.089349019	7.761748699	7.255700567	7.120684061	5.72230554	8.067148963	7.772944541	9.153319088	8.015073979	6.597066493	7.985962604	7.250950977	7.030387386	7.225292946	6.799447658	8.451245453	8.309705024	6.042172886	8.302122779	7.095951181	6.740737473	8.314518122	7.575970892
ADGRL1	7.064487496	7.093554735	6.906516368	7.292234997	6.959240994	7.063347366	7.05944652	7.1978718	7.168994115	7.295785664	7.364971375	7.182791438	7.333806952	7.240684554	7.343503676	7.318472256	7.259422137	7.265377881	6.786390007	6.96890867	7.143791545	7.165492669	7.207311988	7.333876305	7.04720005	7.278285895	7.237631694	7.387621369	6.996392752	7.294847372	6.717989248	7.337771731	7.228286975	6.951802427	7.358314132	6.818569461	7.566337668	7.367630422	7.368979059	7.079297639	7.499913348	7.551432407	6.969564499
ADGRL2	9.111852164	8.319765166	8.208116583	8.281732864	8.501043035	8.444659216	9.007083139	8.657672204	8.558534928	7.986076742	8.459654701	8.388392023	8.250066006	8.408626312	8.144233396	8.973833174	7.772520883	8.973256686	8.201228544	8.496078338	8.34263098	10.36206902	8.62658545	9.053101401	8.836902274	8.500459829	8.653376662	8.679960721	8.562720824	8.489473999	7.977038108	8.55242965	8.760397007	7.314054589	10.01152759	8.01855556	8.865845122	9.05803889	9.247317341	8.226368223	9.324106579	8.280703839	8.81885151
ADGRL3	4.49380901	4.601893076	5.050475102	4.635709449	4.795102169	4.78579018	4.889047177	4.702288159	4.723485751	4.837697003	4.559598428	4.876503344	4.543039093	4.991276145	4.717890759	4.758052957	4.828141197	4.829533892	4.821730618	4.807320573	4.758607177	4.382489777	4.568347391	4.855454352	4.778437011	4.519659261	4.663032015	4.702900754	4.668632184	4.598794787	4.636237674	4.735358832	4.596174922	4.896237379	4.450789925	4.747623524	4.693811804	4.732307754	4.556132431	4.827024951	4.820550625	4.548675072	4.485011261
ADGRL4	10.26829218	9.456949776	8.897929727	8.245026014	9.142156579	8.582402535	9.126279742	8.857092033	9.316499767	8.403272784	8.865882535	8.866624856	9.378198073	8.656215432	8.670775916	9.192086796	8.147692488	9.27667871	8.900024516	9.023375018	8.933241024	10.8461768	9.502611584	10.135848	10.06815649	9.159173709	9.652036731	8.706510654	9.519735346	9.332648871	6.73751379	9.245829346	9.272595316	8.75215877	10.65655244	7.840902154	9.52509844	10.51568253	9.682027183	9.137840731	10.35105283	9.132145127	9.581453032
ADH1A	4.718413769	4.776644532	4.824976158	4.426633972	4.482224739	4.499481097	4.837003648	4.530844386	4.565311072	4.879106486	4.753352709	4.678797762	4.626194976	4.693235655	4.723651627	4.736647422	4.449613936	4.605436648	4.525369518	4.669189004	4.55473541	4.361318171	4.542401085	4.811277111	4.530067783	4.288789831	4.73797076	4.703817895	4.622862424	4.689844104	4.462864089	4.629204287	4.814014323	4.482957641	4.661074014	4.522901847	5.099204969	4.976188276	4.925305086	4.558382625	4.669980735	4.572687944	4.651755459
ADH1B	6.034657483	6.074949578	6.833648217	6.659004772	7.99598935	6.843310662	7.698050288	7.624174501	8.214522653	4.850092355	7.203985906	6.221803746	7.660217624	6.404829795	5.015966315	5.215603212	8.638999512	6.081129982	6.988910222	7.040244237	7.218340693	6.153655318	4.570844698	9.542839202	5.972554972	6.586420002	6.447679127	9.31301431	5.447553821	8.336564465	7.08583744	7.307465208	6.975980365	6.597294144	6.203510389	6.204644615	7.202493061	9.378105621	7.154503471	6.085305434	7.31711853	5.483838845	7.901142826
ADH1C	4.535838903	4.744521051	4.618260197	4.977059085	4.758590336	5.299536217	4.920263964	5.554685816	5.854695544	6.154285521	5.542788893	4.646882128	5.077138563	5.097425452	4.538320072	4.566630885	5.144792156	4.603827734	4.576864744	5.097083175	4.953245633	5.126961584	4.709918631	4.55656425	4.538701076	5.172300196	4.648191884	5.042027556	4.084340605	4.457065916	4.620923352	4.606874844	4.635170912	4.88921372	4.414247229	4.618569743	4.527213428	4.897168948	4.274148819	4.794728336	4.636146291	4.304397478	4.527219919
ADH5	11.57818347	11.13673694	11.07274404	11.47121973	11.57779115	11.21272231	11.30905256	11.12680662	11.68113186	11.23799509	11.64103308	11.50456351	11.57299813	11.27393898	11.02968011	11.28256112	11.30488447	11.3818968	11.04802901	11.20167104	11.09562236	11.00818792	11.03703866	11.11950975	10.93466763	11.11576227	11.0012416	11.15137833	11.26948353	11.47717855	10.6404185	11.13381018	11.43577953	10.82448069	11.17585786	10.85186687	11.48007997	11.2320738	11.47542356	11.31251439	11.24727511	11.31771435	11.33133908
ADH6	7.492938649	7.455221044	8.26963538	8.131255125	7.811647715	8.343490141	7.911173445	7.907516308	7.634567577	7.452297112	7.59396386	6.886859761	7.855030242	7.927187032	7.559425563	7.347562153	7.49553397	7.225901095	8.385300407	7.913971957	7.630330449	6.458957177	6.591473248	6.030877999	6.709078166	6.746477477	6.891511928	6.574217822	7.350675558	6.257349721	6.124108836	6.071651064	7.6576292	6.844235427	5.85168227	6.110420969	7.132953777	6.13481669	6.963265231	6.274435275	6.256773531	7.035476207	6.881413913
ADH7	4.707610564	4.738723153	4.742731099	4.538630294	4.562394521	4.64173469	4.753230457	4.867799943	4.499298316	4.810216981	4.49000029	4.948638681	4.615750629	4.728619982	4.976531274	4.596479832	4.831103066	4.719278193	4.621935222	4.557488013	4.760195045	4.885322162	4.680813767	4.475837309	4.798456732	4.571011387	4.748978371	4.5281117	4.540672639	4.713981131	5.038637848	4.893429189	4.499038839	4.892012607	4.487877993	4.78912099	4.930505147	4.671550726	4.572744112	4.903401773	4.794852021	4.642949542	4.55301178
ADI1	11.64425342	11.27234189	11.91494965	12.5580189	11.91412951	11.83342555	11.38733807	11.74322603	11.73473669	11.53133186	12.03009261	11.66373132	12.30529089	11.93614127	11.55602171	11.06418599	11.63348038	11.24131136	11.71734404	11.51655644	11.47401565	11.2822078	11.0139076	11.1716777	11.13895348	10.92290855	11.107658	11.15457275	11.85374489	10.76392354	10.90939671	11.23476258	12.20693381	11.53596495	11.21834347	10.98383893	11.6314934	11.14839929	11.41953488	11.38051282	11.50850378	11.61029249	11.24060376
ADIPOQ	4.370039492	4.408766798	4.376975832	4.652208486	4.507534513	4.382507031	4.417860869	4.549324174	4.346399883	4.674361789	4.918380742	4.442657054	4.530540621	4.854042103	4.456417595	4.604108042	4.72321982	4.640820745	4.508917911	4.433462539	4.639013	4.392152646	4.472279969	4.309498999	4.535193774	4.183337483	4.365584646	4.329123496	4.590991295	4.642105367	4.490290575	4.320999664	4.518276136	4.293572077	4.221112174	4.280870974	4.50791551	4.468028139	4.423739472	4.293367971	4.561644866	4.464154886	4.280615364
ADIPOR1	10.64701675	9.807616597	9.882002058	10.38886788	10.08788799	9.893691162	9.98222399	9.870545956	10.1714012	10.07037264	10.45900085	10.23956634	10.33826899	10.2323105	10.32097763	10.26959418	10.07591348	9.9710079	9.652405536	9.993054218	9.801291027	10.18127367	9.946892782	9.984584616	9.917804458	9.632353678	9.856662329	9.549157011	10.02601986	10.3466432	9.470298187	9.733394439	10.21644916	9.864173217	10.11953937	9.536520701	9.887241414	9.65762733	10.25828965	9.912257969	10.10919699	9.987751428	10.13377348
ADIPOR2	9.966343364	9.676228678	9.874925488	10.2512172	10.09903549	10.10932306	10.29765901	10.4646566	10.55296744	10.30587318	10.49872598	10.18652966	10.18832451	10.15321324	10.21150535	10.51636278	9.732762824	10.37387512	10.02011721	10.05088078	10.31501586	10.35616278	10.05807085	10.41992906	9.862963979	10.12861304	9.858315462	10.18751106	10.05852222	10.55348425	9.890940972	10.35593103	10.52526458	9.812280722	10.19181563	9.958324445	10.45407574	9.823551202	10.36211774	9.862253714	10.45789916	10.15211724	10.14593685
ADIRF	9.443981358	8.811582151	9.564253512	9.415140762	9.932622516	9.645360416	9.862101042	9.533140835	10.12594955	8.273868674	9.436034236	9.514438959	8.900731535	9.126655788	8.751571222	9.289622415	9.072477812	9.150143199	9.339145525	9.465407883	9.402151294	9.284741341	9.144780835	9.669617447	8.979354648	9.669380962	8.916346804	9.254658806	9.812042516	9.14073712	7.579910557	9.472328872	9.770529604	9.186926429	10.06606151	7.62194888	10.5430599	9.846409309	10.44002025	9.371570805	9.955103667	8.996791801	9.485365779
ADK	8.942511055	8.520759681	8.69373506	8.749271409	9.055481282	8.542760903	8.508414118	8.842198321	8.605762352	8.603268436	8.929719471	8.728489301	8.874156389	8.643482558	8.676791124	8.789794779	8.604709533	9.023018039	8.573069152	8.683647259	8.651714491	8.395861235	8.328884485	8.514522104	8.258031708	8.581535159	8.400748451	8.331354122	8.934329162	8.818948775	8.494136551	8.492856507	8.703640884	8.797767641	8.647230069	8.412398162	8.756483309	8.078189206	8.517675107	8.466552267	8.541137805	8.752953573	8.579365453
ADM	12.01155943	12.03961411	10.92405566	10.97973777	11.14959106	10.63453055	10.44559696	9.874462157	10.76375128	11.16072847	11.79796885	11.18467408	11.60618556	10.84458335	11.85829344	10.90071884	10.8729726	10.9662246	10.18378265	10.39600768	10.53938457	12.20335544	11.95665491	10.48742893	11.4760019	10.65761273	11.60430421	11.49754201	11.17870087	11.80233889	10.47639484	11.07551259	11.71362367	11.23710685	12.18346028	10.83090893	11.00807195	12.06988119	12.12010217	11.99522315	11.4410667	12.03627306	11.07190411
ADM2	6.523357326	6.671689203	7.047802449	7.102890723	6.974159984	7.06139986	7.019220914	6.741115898	6.810967277	6.849341185	6.99246147	7.002240589	6.751809564	7.115442091	7.045304221	6.979261509	7.074972273	6.827673335	6.841687899	6.854789024	6.84932675	6.5264876	6.924553243	6.8257458	6.710300017	6.609828261	7.002524119	6.868822651	6.624897224	6.49187495	7.105056519	6.864795157	6.713919259	6.749129962	6.971413779	6.752649716	6.687674687	6.808014157	6.603220446	6.714953956	6.711122437	6.734081165	6.82659867
ADNP	10.18381891	9.602323795	9.762861519	10.25050863	10.21539419	9.757473363	9.954930731	10.21632134	10.37876877	9.838938727	10.34346314	10.33862692	10.35699407	9.850763951	9.980988783	10.318324	9.880084361	10.15111661	9.617767553	9.737478601	9.786007681	10.02867605	9.883931647	10.18974977	9.753274974	10.02304009	9.827808548	10.22442182	10.03667517	10.35738794	9.565178098	10.07068468	10.1939536	9.307544622	10.3078932	9.767822748	10.16258733	10.03875379	10.22166666	9.938446065	10.27701055	10.12490216	10.15464651
ADNP2	7.27177849	6.971591894	7.087180987	7.206692138	7.404795794	7.249345773	7.24564454	7.504322373	7.400996357	7.110289226	7.122046868	7.581153055	7.270225453	6.819186712	7.294378845	6.992550021	7.134734433	7.318580551	6.977135326	7.083742332	7.13474095	7.252048794	6.987993374	6.877819788	6.971823375	7.478000554	7.392704152	7.238909896	7.075967758	7.22894715	7.31268606	7.10691807	7.276745616	7.111261415	7.112042649	7.515320588	7.105808505	7.435722231	7.048860014	7.163068683	7.607517324	7.002028521	7.328640167
ADO	9.55811013	8.870666663	8.79743655	9.206302391	9.216845266	8.762339486	8.871060423	8.959998655	8.893357533	9.046102011	9.121646238	9.107236583	9.239630494	8.667283025	9.071160564	9.136254118	8.826044093	9.04260699	8.49824822	8.850131929	8.823447227	9.092665691	9.328919886	9.218152368	8.965487076	9.019651694	8.980999851	9.064737463	9.151643778	9.265772518	8.860134812	9.206446149	9.176442072	8.909387658	9.199748211	8.94681905	9.371603847	9.08620575	9.312314612	9.171435575	9.030303751	9.1796255	8.879711628
ADORA1	6.878158212	7.404004667	6.91590336	7.340148307	6.81313957	6.835857786	7.028212584	6.730956346	6.632585879	7.093163602	7.203870086	7.228116648	6.870281425	6.792432263	7.315075824	7.144546861	6.783143092	6.843831623	6.593575887	7.002858613	7.095859316	6.7872995	7.631463377	6.799273938	7.410968754	6.685631058	6.949852569	6.801742217	6.58938387	7.051863819	6.591996823	7.231283182	7.18568565	6.565689533	6.539715135	6.588367543	7.584430367	7.633604936	7.116835835	7.488227101	7.317283821	7.627092543	6.648180708
ADORA2B	5.812731413	5.914164879	5.186584581	5.381203337	5.632681084	5.385063823	5.410427448	5.044556589	5.307340264	5.405347183	5.332209816	5.145203759	5.334881769	5.754008333	5.307309786	5.240409911	5.688388372	5.67061112	5.140641074	5.98759454	5.539627687	5.619365116	5.477815966	5.90003084	6.29004482	4.894096703	5.77358856	5.206377542	6.768641597	5.536319711	6.013212193	5.06239463	5.25262285	5.871879891	5.56626652	5.837914607	5.513472556	6.227781595	5.0463646	5.683891937	5.836922867	5.17964588	5.90398259
ADORA3	5.909547124	5.908734375	6.234982126	5.995450022	6.000602191	5.918386629	6.158951607	5.987075334	6.084134102	6.060524113	5.978859666	6.101755508	5.863202087	6.231702544	6.092579677	5.958853749	6.185117837	5.989161655	5.913491254	5.97110433	5.894910769	8.333993382	5.924974186	7.44962802	6.017823181	6.045321325	5.884790636	7.83938319	6.59704852	6.637085977	8.944605586	6.763204951	6.279766853	6.553246256	6.974105347	8.201561262	6.080639176	6.319112485	5.918117538	6.08636772	7.452943583	6.540370943	6.466185067
ADPGK	8.801177192	8.783693986	8.479894189	8.786980559	8.415603796	8.448604265	8.825478626	8.832161577	8.75895689	8.57934662	8.731422515	8.62981665	8.663030238	8.488727555	8.73213362	8.608531853	8.539165015	8.79390589	8.399463986	8.87855793	8.572150827	9.091481314	8.759397262	9.144640154	8.7307096	8.562232112	8.819950136	8.70629438	9.104664024	8.869035818	9.493181511	8.8519199	8.680661559	8.813271104	8.641936063	9.28539365	8.507473559	8.505189825	8.677999196	8.817159859	8.903668086	8.630118931	9.023275826
ADPRH	6.746375363	6.546154798	6.422266583	6.336122662	6.162071345	6.284518213	6.492680196	6.260811942	6.136175255	6.439542387	6.382557934	6.185324704	6.452289254	6.391938111	6.449716954	6.435056177	6.121401735	6.481729943	6.205715535	6.43722516	6.346250948	6.363347619	6.661454534	6.499217535	6.451660596	6.483313601	6.363081428	6.193002854	6.501799017	6.392190491	6.176880174	6.620840011	6.458358954	6.225301886	6.496063373	6.236564175	6.891267729	6.613054135	6.638173263	6.508610931	6.423380869	6.230059258	6.435126657
ADPRM	5.611469954	5.555378183	5.596468632	6.060033913	5.602989756	5.72781741	5.493960576	5.585449751	5.617968545	5.721138008	5.736009625	5.841545157	5.586577136	5.334549647	5.444765593	5.362986835	5.528674513	5.421965244	5.316757355	5.54852093	5.389375568	5.661200488	5.583768271	5.434877635	5.342756017	5.653896579	5.478348637	5.442368792	5.557467541	5.289930187	5.651937394	5.532090642	5.336431723	5.50016367	5.627878822	5.48432811	5.572587534	5.645742213	5.484489694	5.284696009	5.577278347	5.428830341	5.624497569
ADRA1A	4.257297783	4.274962866	4.292798959	4.377220574	4.20291594	4.267103377	4.270661555	4.26377021	4.359876306	4.26735195	4.258882485	4.411211192	4.207486609	4.32320851	4.324557484	4.368114968	4.314033142	4.349133855	4.350924228	4.442144392	4.334982168	4.226567722	4.279255765	4.272816527	4.318211275	4.118193826	4.226361074	4.253167383	4.20382827	4.34273971	4.180275451	4.384731195	4.311489697	4.105771155	4.146927113	4.141796039	4.24527007	4.326046025	4.343218918	4.207454987	4.244332977	4.246702541	4.260877815
ADRA1B	4.26200692	4.236858197	4.109471192	4.162113552	4.351723806	4.531163581	4.374347029	4.265616507	4.404226019	4.274587961	4.298333441	4.376505532	4.195914826	4.269301015	4.406576206	4.325047968	4.334588791	4.407564297	4.321802495	4.454269627	4.340554127	4.289215317	4.338888761	3.90363639	4.245870926	4.226680733	4.238834632	4.151859832	4.035635797	4.060216009	4.34097062	4.228271113	4.114526537	4.097621963	3.866235616	4.256925584	4.223061824	4.15232944	3.917012082	4.169719735	4.209642557	4.345704646	3.875778314
ADRA1D	4.45550807	4.592178096	4.658084253	4.479710524	4.551769009	4.52445274	4.733219282	4.487878341	4.430715607	4.523438756	4.518715064	4.663964932	4.480845604	4.596971526	4.63761977	4.759980304	4.727618269	4.531648453	4.555164643	4.497763795	4.669023091	4.354234607	4.506977224	4.421306248	4.625893196	4.415186966	4.379389742	4.5582449	4.43512394	4.562058319	4.456708037	4.586161775	4.481551143	4.538378691	4.489981336	4.501627307	4.539860306	4.729141712	4.337343053	4.61132525	4.565577668	4.516349614	4.375249424
ADRA2A	4.843507576	4.991035195	5.00276262	4.992814655	5.02616381	4.88960383	4.893113188	4.800323183	4.849742602	4.939798906	4.986538731	4.862684414	4.867212646	5.083914002	4.860388726	4.887226996	4.988615087	4.90424671	5.292578182	5.126737607	4.803962624	4.705317716	4.684887012	5.920016407	5.408140308	4.800449308	4.835888474	6.462630285	4.736349495	5.130527813	5.112292693	5.004087617	4.856094891	4.960947161	5.28057072	4.707152667	5.071561422	4.964595151	5.270516643	4.982196846	4.722314956	4.791585811	5.151861219
ADRA2B	6.107675744	6.146806359	5.978422566	6.357745085	6.026650328	6.057032711	6.047572958	5.906311133	6.071789204	6.158297137	6.220004426	6.44955925	5.827922564	6.45295633	6.321079391	6.117187706	6.378098189	6.520989072	6.055982801	5.998409238	6.048234752	5.888567662	5.997047824	5.8571528	6.027102044	6.039663375	5.981992927	5.757085467	5.907589201	6.195927153	5.991127844	6.02168688	6.179703533	5.892113673	6.421684672	6.010980972	6.176697627	6.300688059	5.799211143	6.255888694	5.936251317	5.985443882	6.132734008
ADRA2C	5.886207105	6.211100917	6.524639982	7.04651772	6.840127056	7.160522931	6.620669676	6.658126483	6.480968291	6.285737598	6.779979822	6.626059163	6.460381969	6.264273917	6.386591561	6.40375472	6.90467498	6.502177242	6.611115258	6.40517713	6.50130995	5.890796935	6.126325602	6.382561629	6.017407282	6.511458924	6.148972097	7.531734922	6.14646978	6.826357299	6.21209896	6.225370735	6.491432816	6.170712005	6.072829212	6.11549032	6.485754625	6.114607271	6.586901027	6.350820478	6.313364959	6.483845062	6.138847199
ADRB1	5.094129932	4.760072166	4.85579232	4.763186418	4.611617162	5.228013877	5.25575672	5.027862183	4.759940514	4.623818405	4.975495686	4.953245805	4.534171936	4.8818935	4.778556488	5.002309639	4.448276754	4.979737021	4.935465645	5.305838674	5.068330039	4.505822103	4.564656032	4.76288865	4.870907943	4.385776574	4.550924842	4.47469286	4.499386221	4.72002741	4.475306264	4.737429346	4.640176876	4.588206991	4.551721391	4.427540885	4.896529713	5.04296463	5.035248801	4.543071152	5.31777833	4.086701416	4.236647744
ADRB2	5.580099629	5.905070539	5.23564998	5.510683175	5.472077688	5.298754482	5.579874819	5.256442037	5.630790173	5.032833521	5.282568262	5.858613021	5.681062859	5.633928719	5.556301177	5.435566606	5.364431221	5.48987991	5.219734377	5.168034672	5.302093662	6.873384652	6.09972132	6.896396802	6.69185609	6.818428799	6.191855541	6.290288121	6.976607534	6.320019249	7.214216036	5.70289036	5.931953016	6.725804103	6.762200346	6.690561601	5.886500719	5.507683092	6.075678616	6.239587562	6.495101236	6.132126192	7.328103197
ADRB3	5.760625934	6.132553039	5.967382579	5.631294128	5.848159235	5.983970604	5.995266142	5.892597332	5.855887957	6.002933996	5.901064581	5.936712277	5.722613297	5.809082729	6.121523315	6.107170529	5.967067334	6.073687281	5.935725458	5.971688958	5.972067598	5.820787374	5.961740855	5.836355652	6.040283346	5.752149973	5.721481114	5.910344828	5.687618783	5.967444009	5.998878814	5.942311931	5.833230338	5.929745508	5.738565142	6.083017702	5.922482263	5.836826943	5.843633898	6.065534412	5.723872072	5.828085571	5.6656322
ADRM1	9.119783378	8.69844853	8.521926902	9.243270204	9.054195741	8.778780237	8.882143107	8.834193451	8.897897581	8.611000422	9.14050731	8.959028265	9.113150654	8.55151935	8.756637049	8.578014472	8.697411496	8.707054982	8.397831894	8.582885544	8.646252455	9.115164434	8.998304004	9.581930237	8.832722708	8.835091473	9.079040324	9.310184746	9.339576478	8.779728493	9.129580046	9.076052083	9.287471036	9.159613121	9.095909096	8.915351476	9.494045064	9.274649575	9.071737011	9.028104663	9.293060424	9.074683396	9.146185616
ADSL	9.998495651	9.654159809	9.540131254	9.958502967	9.799679136	9.586020182	9.477820595	9.451540551	9.830052844	9.366148095	9.86868639	9.570034049	9.850510593	9.491790981	9.548947557	9.483358565	9.540829613	9.572841825	9.507580972	9.471671974	9.284673653	10.55396545	9.672543518	10.54653488	9.57727166	10.00876047	9.720222592	10.22533353	10.47375648	9.976554321	10.26338407	9.835349637	10.03929037	10.30725784	10.39559725	10.22045989	9.791756773	9.918228145	9.836481621	9.676964996	10.05326176	10.13990714	10.43465787
ADSS	9.269432448	8.66749656	8.691993262	8.770379694	8.947443412	8.497054098	8.78887291	8.791635627	8.879118204	8.66863523	8.878151868	8.868231786	9.198470983	8.442028727	8.524470838	8.819894941	8.938134547	8.739863479	8.620321863	8.694208513	8.842116779	9.033943968	8.668025757	9.254659682	8.668502627	8.706174313	8.736983345	8.818848731	9.422181733	8.810699087	9.371409798	8.374370182	8.363807568	8.96424657	8.732651785	9.550006191	8.719381514	9.037759073	8.488618117	8.637940458	8.918385058	8.948077602	9.097541468
ADTRP	6.106129412	6.177689278	6.66578561	6.841872411	6.418682949	6.650123449	6.416038255	6.68873208	7.254180192	6.222221064	7.203401297	6.624002331	6.771483304	6.555913445	6.151573828	6.125892409	6.703755171	6.320966342	5.94374379	6.264386168	6.68350145	6.066786619	5.971378089	6.985180665	6.156731985	6.700823582	6.13466833	6.510728471	6.196708515	6.264671483	7.090776432	6.311822762	6.231513206	7.017211295	6.117273367	6.780717217	6.342410574	6.115062126	6.06735117	6.001174819	6.156881733	6.16893589	6.82043367
AEBP1	7.927512971	8.19695136	7.987874622	8.003637158	9.342872647	8.361728086	8.67300674	8.11152252	8.57828629	7.566941879	8.932670221	7.518913813	8.306754967	7.93024926	7.564326339	7.45223353	8.857596327	7.977982901	7.783996515	8.313068654	8.053996256	8.97000626	8.179837976	10.88586523	7.510189133	9.09712796	8.747177905	10.97565743	9.38448558	8.701133414	9.644048559	9.42058518	8.314201995	8.371433278	9.002527751	9.672474236	9.541322034	8.843163924	9.666356016	8.679966808	8.96753316	9.797829653	8.51821858
AEN	7.482145773	7.186630599	7.047901667	7.10305607	7.168447896	6.94551944	6.880170872	6.985286908	6.923176093	6.93166355	7.194352251	6.967881331	6.920476991	6.782685277	7.223099797	6.838591586	7.187494657	6.925035044	6.650986569	6.888270215	7.029504181	7.253345903	6.96296216	7.758873084	7.592504827	7.629252112	7.292822632	7.623305866	7.349438001	7.521798954	7.85607008	7.380474047	7.316633328	7.597370891	7.53839165	7.549700536	7.274577288	7.174230305	7.215586421	7.316496557	7.278348639	7.339674466	7.585486821
AES	8.024503344	7.6692596	7.458348679	8.140500408	7.864439925	7.870434352	7.783092764	7.849217562	7.813860818	7.485531531	8.013352782	7.879146068	7.805433454	7.349728399	7.364438813	7.519768393	7.789493389	7.753488297	7.399857251	7.712766736	7.678288661	8.278249436	8.218425371	7.872778279	7.954507268	7.551442317	7.772370114	8.141186986	7.476901101	7.706076015	7.285852867	7.582775095	7.706486306	7.638318546	7.640567995	7.616789091	8.445592129	8.166567348	8.002096733	7.932141587	8.245452878	8.052326845	7.664378481
AFAP1	5.559976106	5.260153688	5.260377055	5.09119035	5.377960846	5.111211981	5.538276149	5.616818547	5.303479217	5.488593601	5.342676113	5.684384831	5.327131899	5.214673063	5.276072531	5.67163203	5.260399351	5.127651729	5.537172975	5.259034996	5.370368507	5.238592939	5.320129751	5.283902365	5.304884074	5.151910589	5.217293372	5.54594343	5.171652021	5.527941353	5.243397416	5.538719831	5.212920876	4.91084767	5.074366743	5.454328525	5.39202523	5.304696862	5.637234038	5.130710579	5.726294853	5.410001359	4.869449853
AFDN	4.990449384	4.953740254	4.996591854	5.185309135	5.228410155	5.119699566	5.049893298	5.043215217	5.123680171	4.912663463	5.060249412	5.147975158	5.00410534	4.922837901	4.950589669	5.040650162	4.994540838	5.065602306	4.956422715	4.92944842	4.960712109	5.03176751	5.040361101	4.91152318	4.818656252	5.09279777	5.08917248	5.016832273	4.975305975	4.969473547	4.67912241	4.936277954	5.031905443	4.910872929	5.016145906	4.972444534	5.236812336	4.996517314	4.985349048	5.056711622	5.09214441	5.082809308	4.945519028
AFDN-AS1	5.125211668	5.111447985	5.653758674	5.909416321	5.428618068	5.848710044	5.547155817	5.329070481	5.747420727	5.524818368	5.9382123	5.458414556	5.078430737	5.700652245	5.718123515	5.273012833	5.789698436	5.476670741	5.599621254	5.481934352	5.566489414	5.748103755	5.093005527	4.68827352	4.873526523	5.512040735	4.60614282	6.264077241	5.273402068	5.196523051	4.899315557	5.413671557	5.678142361	5.427128448	5.019736367	5.046784643	5.722597938	5.490125289	5.713781402	5.166726528	5.374650176	5.893035602	5.078721022
AFF1	5.949899784	5.866847841	5.97455234	5.801969965	5.687429223	5.879276344	5.695066206	5.653747754	5.669511634	5.798391053	5.891067146	5.986082356	5.787789531	6.36375861	5.858193406	6.008522212	6.014056006	5.967564719	5.92956249	6.060755717	5.928159686	5.814137899	5.82116014	6.046208369	5.859820049	5.789608136	5.746967036	5.736512005	5.614702882	5.836873413	5.859608127	6.068485839	6.02539526	5.677971808	5.854011029	5.787519562	5.995389953	5.825991488	5.882844176	5.746173049	5.900590379	6.000621342	5.813042051
AFF2	5.063751773	5.146069961	5.17634437	5.012794893	5.016988046	5.171994525	5.16993531	5.098523664	5.084311554	5.152645822	5.021564698	5.281291539	5.068272635	5.07958786	5.218377344	5.246984698	5.355733301	5.240171086	5.206851505	5.234500989	5.075171429	4.960662633	4.990148473	4.910489682	5.168977214	4.982401541	4.871689892	4.864932382	4.812842946	4.866710563	5.228729921	5.21852128	5.12823007	5.194252751	5.067802771	5.062678415	5.09573353	5.034626288	5.006882531	5.143455065	5.089609374	5.144150721	4.873999205
AFF3	4.764078326	4.650087677	4.782231481	4.685801235	4.687895187	4.948974245	4.844845887	4.649997324	4.733743855	4.721433908	4.69604431	4.720634992	4.662344038	4.700266705	4.668468122	4.675992405	4.825362776	4.533591315	4.583976185	4.780906648	4.807921236	4.515377133	4.393715383	4.793389326	4.685406306	4.607117658	4.577684871	4.651554212	4.520419234	4.645335515	4.554003726	4.718707735	4.827350704	4.554020301	4.745788009	4.499922823	4.758581102	4.707935115	4.751092808	4.591589584	4.601760984	4.684517824	4.573802125
AFF4	5.01898416	4.959007473	4.683886355	5.053150587	4.893047624	4.954645874	5.161537813	4.988530859	5.054178291	4.869805134	4.935936459	5.098856126	4.854420754	4.935317335	5.115383048	5.15125019	4.969550867	5.122605934	4.943352349	4.941916243	4.850585564	4.973928767	5.055201534	4.919282684	4.963829472	4.793546383	4.818031296	4.958883485	4.905784395	5.083630852	4.96513945	5.084348753	5.059221568	4.692444558	4.787581401	5.089747537	4.823408787	4.887268901	4.728115867	4.783736387	5.105012353	5.003779149	4.831258051
AFG3L2	9.627998914	9.133526603	9.48088163	9.783534153	9.762824284	9.447805678	9.317454648	9.527958601	9.951212584	9.457476366	9.992461374	9.638128862	9.880937606	9.370917853	9.426651321	9.618184834	9.558193991	9.400387412	9.201564749	9.271775195	9.531383968	9.326852646	9.161861001	9.51958975	9.144176041	9.403900849	9.193705515	9.676238649	9.794895391	9.606261593	9.142450726	9.307067351	9.689576225	9.262986971	9.506570412	9.225013308	9.628263141	9.211983068	9.551498707	9.242911217	9.895350377	9.730965979	9.441220101
AFM	7.703356166	7.34429129	8.59666228	8.151275879	7.698816144	8.008817266	7.813752873	7.743577674	8.335746724	7.189567887	7.879363047	6.664742761	7.949447518	7.71268193	7.428436856	7.246639941	7.649661578	6.697447328	8.495614416	7.805783596	7.558693843	6.069180845	6.075218938	5.494664368	6.202987984	5.81734178	6.25396447	5.103987646	6.844699847	5.998377684	5.726835499	5.55603241	7.306353234	6.966595613	5.571275782	5.265737769	6.938768116	5.801024482	6.960589018	5.761423417	5.357504061	7.139663028	6.186971207
AFP	5.927668666	5.662060837	5.755532704	5.444655232	5.365107214	5.685409638	5.810554216	5.668332737	5.476257452	5.821341792	5.479569759	5.484751641	5.530650425	6.080917603	5.370627007	5.680802582	5.90296036	5.99658967	5.83817016	5.785460934	5.720336322	5.18587915	5.266294335	5.096833752	5.099077801	5.06631674	5.146246256	5.247975147	5.4140565	5.467672317	5.589681608	5.64766991	5.462532648	6.139047279	5.508628544	5.571417107	5.694297131	5.367505097	5.401221104	5.157276314	5.289626895	5.576440632	5.095143615
AFTPH	9.968600463	9.679946417	10.30550092	10.50399029	10.21630447	10.30232567	9.899059633	10.11541191	10.40732255	9.922449131	10.46296131	10.19839827	10.4183726	10.00564418	9.980170707	9.699537309	10.07390641	9.887489947	9.808452077	9.700675277	9.803458473	9.630024053	9.696961586	9.538296412	9.617351417	9.677472531	9.879312337	9.600210013	9.946702945	9.917492153	9.325819378	9.571964728	10.21983731	9.782499848	9.893778199	9.144040342	9.231613021	9.605202969	10.10629652	9.762487779	9.787561255	9.553356894	10.20783598
AGA	8.157762143	7.594852773	7.194550808	7.587215864	7.716304169	7.344189706	7.74496522	7.489012009	7.565153252	7.235844785	7.650668733	7.507800739	7.815238327	6.794932076	7.403933961	7.58704425	7.803350452	7.388029467	7.690266696	7.653457183	7.488568028	7.861808715	7.825716897	7.593432257	7.291512744	7.838121426	7.712773522	8.297119339	8.08672977	7.586745373	8.085274104	7.308932982	7.067529086	7.197015686	7.733901286	8.064649423	7.931280887	6.884621359	7.90947378	7.612079575	8.041876777	8.143348809	7.854551321
AGAP1	6.959471521	6.899455295	7.150529632	7.818066876	7.438082273	7.708431789	7.170549508	7.383754161	7.482836794	7.225184148	7.357660637	7.325030449	7.424571434	7.193625317	6.876069052	7.173927377	7.145023147	7.067582453	7.187596184	7.273477494	7.142189449	7.588794352	7.031332951	7.0535101	6.654958159	6.996466323	6.869802341	7.04378156	6.836026989	7.142491236	6.472950007	7.050485262	7.23485796	6.243414295	6.873220319	7.137895246	7.159520611	7.529829195	7.105295405	6.859759179	7.180290291	7.010040209	7.155087544
AGAP2	4.92706586	5.123715851	5.049715308	5.153769303	4.975662949	5.176081642	4.994991443	4.950681661	4.950617655	5.031697425	5.222154579	5.180916467	4.847985793	5.121438539	5.138861806	5.117380202	5.325166551	5.064399342	5.041120195	4.98954645	4.995708033	4.916530403	5.099519661	5.109569155	5.053157139	4.883336253	5.113942955	5.03398654	4.857605747	5.044675793	5.043926518	5.061177295	5.149525225	4.975707723	5.06599041	4.996773919	5.264141344	5.066586854	5.092138651	5.031811054	4.98576452	4.96012045	5.011376738
AGBL2	4.988844681	4.437109804	5.234192416	5.443741067	5.132612755	4.672572127	4.852767587	5.073148588	5.3087247	5.160641018	5.501590232	5.314999123	5.051642801	4.715630573	4.757186103	5.45614626	5.327820461	5.029867316	4.718438871	4.866183055	4.887252956	5.440757255	5.011521474	4.746899907	5.138241708	5.01046595	4.84265446	6.075284597	4.828592721	5.397137767	4.796565258	5.25904768	5.077998112	4.75098913	5.227616944	4.824893829	5.428094805	5.580163487	4.615929786	5.325518221	5.283050277	5.329550347	5.288009851
AGBL5	7.847517681	7.664654265	7.66806446	8.125699217	8.176918215	7.787257605	8.270231415	7.807517673	7.973311617	7.88838154	8.126471643	7.575943892	7.607725393	7.775955572	7.84705297	7.77947401	8.129709198	7.763332483	7.410302907	7.777102917	7.824489842	7.837097236	8.134879872	6.988089139	7.375786856	7.76635107	7.871721147	8.107309537	7.459461927	7.731277312	7.097446032	7.669717314	7.952984787	6.898526511	7.547439953	7.759672438	7.956178715	7.260246457	7.659177624	7.747351741	7.798115759	7.884673726	7.902649612
AGER	5.252635416	5.2556274	5.242620487	5.410977743	5.363076263	5.393284627	5.458410165	5.288052028	5.386993902	5.380774006	5.332687883	5.826993484	5.296711505	5.316866754	5.33032687	5.428722335	5.524359926	5.498232412	5.146807112	5.057849567	5.322270427	5.573158248	5.215860278	5.354463291	5.243114457	5.501541812	5.29124857	5.465459429	5.299734117	5.296086905	5.248056722	5.62468131	5.340655855	5.363281385	5.564356282	5.448979159	5.904788865	5.536236767	5.28929779	5.343087954	5.434744577	5.40360236	5.275454755
AGFG1	9.121248763	8.690536753	8.660664388	8.67011179	8.781969375	8.372053648	8.628876588	8.546479591	8.594556347	8.574777612	8.666801373	8.641789982	8.792076303	8.564639851	8.613026917	8.630146566	8.459393328	8.784018346	8.464943539	8.652199499	8.646705994	9.153315571	8.848956544	9.22589857	8.609642257	8.51857544	8.774935736	8.733502907	8.89469544	8.840354581	9.226387759	8.68690891	8.692934629	8.699634015	8.84584347	8.913313694	8.599165774	8.737557982	8.964882254	8.618508795	8.76553561	8.728018837	8.820135336
AGFG2	6.168688196	6.138821766	6.240753205	6.557833396	6.412125781	6.524192294	6.398988803	6.328800674	6.467157644	6.459915782	6.686939107	6.477649128	6.396617569	6.371040669	6.468068284	6.813844425	6.165262124	6.598681303	6.185918054	6.223724725	6.373630229	6.885262934	6.367560111	6.415821034	6.619488604	6.571782742	6.345625014	6.329229421	6.290244742	6.754592963	6.310422203	6.555009597	6.672514085	6.360957003	7.246665029	6.30177478	6.726787365	6.497224406	6.574837134	6.412745958	6.915623653	6.590075735	6.710656231
AGGF1	9.566772764	9.016861731	8.769133895	8.960982592	9.199870585	8.468551902	8.84651359	8.868545406	8.679482632	8.83147217	9.013999121	8.993266107	8.918698985	8.893103577	8.787790032	9.222333521	8.47672601	9.198964357	8.38504982	8.704997221	8.978860527	9.05726282	9.199834019	8.942219857	9.004090262	8.797766705	9.019756434	8.972453595	9.019714913	9.367693479	8.839744403	9.051597753	9.228945329	8.458021034	9.134026847	8.884152361	9.001970147	8.985688445	8.927911333	8.982058222	9.063318214	9.123304707	8.656739288
AGK	8.426371561	8.079797833	8.201489668	8.802416631	8.520268593	8.403917851	8.183130923	8.311654854	8.596849973	8.213053102	8.467460221	8.346569305	8.437700422	8.272219894	8.286138048	8.318601948	8.302474542	8.292404057	8.218400016	8.000425468	8.155429326	8.18421358	8.088554864	8.360223581	8.033811906	8.516102827	8.352155892	8.353620313	8.565109063	8.408541845	8.111804462	8.25936201	8.315993941	8.098441828	8.236940845	8.033581385	8.304321564	8.182855352	8.263612341	8.095568427	8.367627142	8.40061218	8.317607823
AGL	8.3340615	7.518097431	8.142630921	7.98249182	8.299658757	7.891839644	7.847309932	8.068515113	8.370626877	7.978880735	8.135467081	7.945236434	8.725596898	8.208654515	7.578470657	8.013201443	8.009729452	7.920946654	7.864777519	7.683942055	7.944861427	7.980695284	7.449312431	7.616400777	7.132913784	7.580700356	7.536162585	7.960922133	7.485217393	7.499888199	7.624760653	7.791613177	7.951266851	6.922887191	7.334071762	7.861704622	7.856330946	7.769318829	7.945380676	7.391704379	7.963492938	8.217940862	7.823512049
AGMAT	10.89244623	10.5863713	11.37898837	12.10447278	10.96293526	11.53110674	10.78781738	11.11503613	11.40957625	10.8316846	11.4928699	10.6021366	11.57056648	11.65527803	10.98085332	10.48884975	10.87260319	10.12081488	11.04749689	10.80149823	10.52865611	8.586782927	9.107473173	9.018483841	9.179614173	9.717762517	9.669212443	8.504215635	11.02348904	9.157932863	8.292345369	6.901561504	11.28283038	10.02449515	7.754019131	7.329388732	9.535077268	8.771922643	10.16007535	8.264093967	9.264751657	10.32153356	9.652290472
AGO1	8.1659349	8.110734394	8.174453051	8.250599522	8.641570138	8.347358468	8.50027966	8.341367638	8.621001096	8.408305891	8.41223538	8.437577046	8.597973214	8.232471964	8.213486605	8.673561843	8.076472272	8.613225671	8.209769142	8.16113444	8.146309197	8.280574103	8.408991816	8.501360134	8.264983374	8.266993752	8.241365578	8.405217337	8.357947578	8.494318093	8.268431346	8.446296576	8.525315084	7.941480849	8.439129896	8.13936496	8.789724088	8.326560785	8.40165352	8.340324151	8.475380371	8.281038343	8.177046932
AGO3	5.571578698	5.705133634	5.454437893	5.90897097	5.622680545	5.369469455	5.484185913	5.485880009	5.413635974	5.54804086	5.880844385	5.352548432	5.765073897	5.284085286	5.640479131	5.303079737	5.534533295	5.487722756	5.469266025	5.403442703	5.346776955	6.068816767	5.887031086	6.548696925	6.051764356	6.134133404	6.193567769	6.001088216	6.264561856	5.69430924	6.066992954	5.702819529	6.162589822	6.077748313	5.979950184	6.0255894	6.032242466	6.006676245	6.009332271	5.71290048	5.812094952	5.986928706	6.014794107
AGO4	6.127864353	6.125842947	5.89573144	5.997723532	6.15780326	5.785116951	5.996413591	5.827071048	6.002655139	6.051591658	5.893262522	6.048411274	6.10400478	5.948643534	5.800196154	6.09012125	5.744386363	6.27518478	5.701783761	5.901975029	5.786854965	6.634137379	6.217368596	6.06515522	6.181317139	6.054624914	6.036349354	5.946768056	6.404507158	6.232415457	6.288497894	6.22340018	5.996182809	5.614689332	6.617783629	6.3186887	6.039071756	6.217981105	6.100922574	6.0633057	6.629753409	6.182455659	6.152676453
AGPAT1	9.294248136	9.346244265	9.440234553	9.728727929	9.626138608	9.632336775	9.79664384	9.611458532	9.473180862	9.528402577	9.394366427	9.691434468	9.565674503	9.167626857	9.604105097	9.665015869	9.610865122	9.601712518	9.18979812	9.162709706	9.333480611	9.312553857	9.679830413	9.609825365	9.843136095	9.422991385	9.809672399	9.838255764	9.580998928	9.740109206	8.752275939	9.452186188	9.465785244	9.346640763	9.854128509	9.352851591	10.34043956	9.939501918	9.641341823	9.806166071	9.832820643	9.789810828	9.574409427
AGPAT2	7.404731081	7.093720644	7.260331587	7.696529714	7.568048579	7.622622717	7.384751286	6.928265084	7.814708194	7.184657278	7.76285314	7.512266204	7.759434762	7.215919957	7.392350981	7.143323219	7.43475544	7.252259785	6.957275328	7.19453893	7.233384795	7.545338161	7.069128762	7.414074252	7.121265939	7.752539827	7.273916403	8.103565821	7.607325247	7.490355906	7.674308568	7.347564401	7.723922759	7.529544054	7.347858053	7.545821308	7.751249901	7.20824146	7.489654703	7.509979801	7.363208362	7.466574034	7.546793
AGPAT3	7.893196113	7.818826086	7.771054077	8.148940849	7.88794121	8.208935349	7.826871173	8.022758241	8.069066454	7.823797099	7.971905638	7.952733242	8.140789677	8.241325777	7.925320957	7.803397145	7.866831312	7.862104364	8.019930176	7.777956506	7.900913473	7.780554974	7.855625074	7.814334866	7.614460638	7.729650625	7.733574474	7.561547704	7.930708233	8.063900588	7.492862414	7.621310552	8.04094829	7.671791285	7.554925746	7.666596651	7.676870293	7.528885245	7.784603979	7.645886418	7.691417031	7.928131621	7.871594402
AGPAT4	6.738311316	6.854590118	6.616684544	6.831158782	6.879585884	6.529224422	6.772998704	6.624865419	6.455908931	6.618662261	6.611949544	6.83426148	6.586447558	6.265993156	6.776647335	6.843949722	6.536144152	7.136649032	6.367715577	6.583559599	6.503407192	7.111032599	7.186154077	7.050135618	7.035284126	7.22246794	7.144388512	7.216124073	6.865126458	7.453347885	6.941218747	7.240295067	6.905020828	6.364869637	7.305616023	6.966419031	7.225261246	7.017375305	6.952275801	7.080804163	7.187964237	7.17087732	6.676037989
AGPAT5	8.187056724	8.283648699	8.289062725	8.696366326	8.733065662	8.37061828	8.206002763	8.756437507	8.387155078	8.233214706	8.580706602	7.506800865	8.235853454	8.64560542	8.006882623	8.274999395	8.11628134	8.105031703	8.80236721	8.52847157	8.572225224	8.757869177	8.281243417	8.640633841	8.042474763	8.665691042	8.406433486	8.779003635	8.801850174	8.129584984	8.82807444	8.411103308	8.392372399	8.304593086	8.664508871	8.998285779	8.297696771	8.075261183	8.518609597	7.836043048	7.939901536	9.009830944	8.554030574
AGPS	7.860070531	7.406772116	7.492104182	7.181909967	7.778687064	6.967923122	7.438736855	7.421293542	7.398712969	7.146625483	7.225252384	7.180043143	7.536304345	7.237923108	7.262556147	7.010432737	7.226229452	7.351546769	7.209797377	7.172875797	7.394864276	7.680903845	7.55004472	8.054661859	7.409142619	7.560748106	7.693571772	7.350588957	8.159719572	7.869642149	8.620428447	7.437283829	7.304783866	7.660748591	7.567380609	8.565494997	7.372051261	7.255956046	7.419273167	7.446662134	7.355403606	7.534373857	7.807419585
AGR2	4.776608718	4.573890863	5.300018461	5.132366512	4.532897842	4.614727925	5.232420051	4.810079601	4.697132455	5.187863363	5.056414446	4.801428446	4.563322572	4.69943952	4.890100442	4.843034243	5.169835039	4.674856975	4.568437463	4.870760608	4.878080331	4.396726966	4.423860067	5.11923514	4.673250648	5.164089841	4.325289644	7.735746617	4.919354119	4.623187133	4.754081123	5.023760748	4.699363547	4.713808661	4.722379954	4.625790128	4.767830297	4.649154861	4.629605298	4.985863072	7.7298118	4.710115018	5.742254822
AGRN	9.013181844	8.774411127	9.169018423	9.48720441	9.767073062	9.633810619	9.489653149	9.380253203	9.760526592	9.778972636	9.583191851	9.885598292	9.458855141	9.236366573	9.434180331	9.64653835	9.746791705	9.797721915	8.786821	9.209494281	9.175081741	9.186995466	9.345845056	9.12180632	9.22038813	9.563484967	9.359521886	9.778027669	8.922090623	9.728108723	8.933790063	9.631448958	9.244303616	8.711669654	9.323532982	9.344223295	9.991302419	9.657830378	9.771323241	9.614381998	9.497494044	9.828142841	9.18317155
AGRP	6.752830724	6.829561133	7.058952406	6.749039112	6.619288066	6.726798731	6.777991912	6.72105562	6.809665934	6.906997221	6.805481359	7.02134529	6.770710555	6.711869261	6.928198647	7.074712074	6.917920753	6.97007228	6.892268678	7.067241768	6.801940511	6.521934111	6.462477975	6.753382178	6.911139508	6.581035065	6.620515573	6.347622936	6.489431508	6.890609973	6.909395083	7.169312387	6.859847183	6.947307726	6.906959159	6.787678419	7.208326955	7.049649096	6.909612296	6.919621291	6.826262816	7.046574243	6.69079212
AGT	6.926457396	6.963110298	7.380173904	9.508071823	8.032891926	8.264027135	8.176676287	8.364161792	7.596797257	8.841021186	9.33351863	8.259212752	8.963740182	7.885437669	7.775311895	7.333398806	7.274958113	7.091873087	8.512055121	7.833996159	7.553180272	7.56848187	7.506334885	7.539551962	8.271346495	7.151779504	8.225616451	7.092181814	9.325206621	6.784151803	7.472261389	6.423419508	9.421823353	7.176089181	7.484023165	7.033170904	6.457603967	5.990019789	8.358196897	6.792192354	7.740321943	7.471055649	7.580022964
AGTPBP1	7.882556968	7.452781501	7.594189792	7.128693283	7.47163903	6.80207058	7.058875907	7.116823956	7.170722464	7.304546471	7.160131317	7.368251668	7.429626349	7.138071471	7.069214649	7.279286783	7.359419324	7.073447616	7.003230213	7.124058597	7.107949119	7.749348209	7.148512276	7.205654715	7.332774864	6.783606927	7.109125667	6.827357062	7.519885593	6.832919493	7.24460455	6.618851469	6.881035631	6.884665302	7.325968715	7.248676251	6.392650776	7.032762556	6.620388216	6.825964325	7.23135512	7.071748263	7.114948059
AGTR1	10.32702135	10.15558729	9.124507332	8.713648365	8.761042349	7.865711777	9.337610583	9.147251693	8.834086378	8.146194596	8.849955269	8.299980503	9.093110264	9.426813626	7.453760854	9.048677588	9.360037838	9.33579726	8.825322666	9.351891747	8.653912408	8.904701809	9.226286776	10.31623677	9.415673671	10.3058097	10.12449734	9.105728479	9.156951278	9.612335794	7.575703114	9.758830096	9.847998469	8.994515849	10.03821517	7.337390304	9.117234996	11.24879613	10.88361232	9.934269009	10.77034857	9.684569471	9.901128758
AGTR2	4.252726346	4.434409355	4.414334781	4.468209036	4.432252399	4.429562407	4.459033707	4.389706023	4.471519477	4.51383138	4.428851674	4.457061074	4.364734476	4.425237437	4.662109756	4.524026974	4.458728968	4.479697973	4.576780413	4.389665659	4.341641301	4.370820553	4.380442928	4.38358556	4.532217553	4.363427744	4.514126509	4.418836443	4.38230961	4.409815227	4.459751369	4.535256666	4.410179275	4.400437642	4.465645141	4.442408004	4.439777968	4.363793466	4.460060063	4.478863447	4.398322369	4.345633116	4.347528056
AGXT	5.288657123	5.598128572	6.779831109	6.83435977	5.920197027	5.797194338	6.833035081	5.998849981	6.107784973	6.327131419	6.361005314	6.12384801	6.452481092	6.067594723	5.754515681	6.104134896	5.823430099	5.85345491	6.486109133	6.476705681	6.468416463	4.90662398	5.263367821	5.375588612	5.258651989	5.350484434	5.281797133	4.989474288	5.787385314	4.938547215	5.524568867	5.467585989	6.772211476	5.456423899	5.362909101	5.74991389	5.065649046	5.371596568	5.493172598	5.501596991	5.228847923	5.043075509	5.086155434
AHCTF1	6.939731015	6.678241523	6.956621949	6.853274125	7.180793853	6.824750077	6.932742552	6.987293829	6.994731372	6.708080706	6.85306814	6.925565054	6.898658223	6.691575753	6.758948349	6.940459084	6.622181181	7.180355852	6.898227655	6.79332471	6.925000066	6.799862369	7.04301246	6.315250184	6.715342476	6.651879747	7.063091752	6.631705042	6.691317743	6.741056333	6.198202596	6.470750985	6.864212748	6.011862362	6.597676591	6.552736341	6.519269984	6.443493195	6.911346031	6.665227992	6.576577929	6.418154441	6.37333994
AHCY	9.511019276	8.940281469	9.666702622	10.57267817	9.956806709	9.899708964	9.717368524	9.780100496	10.09391301	9.437130362	10.31232241	9.44520071	9.968296085	9.636226904	9.55982675	9.391415167	9.473332831	9.049239525	9.853422981	9.573223346	9.433423437	9.410278554	8.861811058	9.930484871	8.679355675	9.079191677	9.025436709	9.426729385	10.16692671	9.217617273	9.857355424	8.714650772	9.99859978	9.733516021	8.866681813	9.629411276	9.206934943	8.567012294	9.18422893	8.901009449	9.073309693	9.440989865	9.599030712
AHCYL1	9.448636257	9.115568127	9.404148476	9.823803103	9.608192047	9.487364503	9.256355974	9.518689067	9.625305515	9.499864609	9.779954743	9.719672273	9.735068441	9.542173125	9.448818247	9.387462357	9.440118222	9.443995732	9.201819791	9.348584649	9.281171154	9.339196561	9.311540827	9.513577648	9.090615725	9.32742905	9.30592019	9.371777296	9.488283629	9.574535077	9.366333849	9.319163383	9.72179309	9.216362134	9.238772639	9.48459924	9.4828334	9.383773117	9.411731825	9.239842102	9.79603476	9.478707909	9.507125426
AHCYL2	7.722454732	7.456609354	7.860464632	7.506592494	7.512779606	7.741334708	7.559435948	7.393158832	7.767163424	7.499991998	7.860486732	7.573237757	7.640850899	7.80010409	7.549302147	7.6720517	7.445015656	7.61872686	7.382854051	7.582331911	7.511986955	7.359695749	7.402352979	7.494709329	7.69245813	7.168787603	7.452496575	7.23533611	7.446842816	7.664920795	7.055868415	7.422487579	7.658836843	7.183913516	7.607651482	6.933383543	7.278073127	7.369827127	7.758625237	7.487953132	7.44127206	7.623972738	7.437486404
AHDC1	5.286041459	5.39432849	5.628736835	5.754753561	5.437531877	5.565555967	5.604777945	5.847034351	5.447944969	5.60763591	5.553780278	5.909055695	5.539599891	5.777592754	5.60369808	5.765029392	5.669094241	5.745716236	5.563750164	5.565764249	5.438865653	5.497938299	5.517762157	5.565831762	5.540601316	5.50643245	5.340035827	5.691709793	5.414800736	5.725938373	5.447149708	5.710769048	5.895978836	5.500688387	5.452286266	5.376001441	5.997973919	5.862968468	5.569309382	5.488714253	5.616877787	5.534162794	5.150552709
AHI1	6.626550402	6.515942106	6.460727546	6.598200952	6.654512472	6.395383953	6.523436613	6.320245092	6.49936793	6.525144857	6.447897136	6.562602839	6.519922484	6.426658647	6.481794238	6.657921581	6.43158703	6.486083009	6.353479402	6.507252083	6.419569621	6.512443326	6.714171739	6.473809527	6.469938516	6.420901996	6.510276607	6.36438562	6.312643997	6.604352939	6.164723618	6.519422834	6.52463396	6.12082829	6.5870618	6.256771853	6.539363347	6.355329978	6.567917527	6.635573009	6.441877855	6.74519705	6.21714921
AHNAK	9.730512097	9.575525421	9.731968411	9.923623572	10.02299782	9.580422553	9.703246675	9.675865395	9.824483119	9.826369593	9.956063789	10.02259233	9.80613268	9.827462863	9.698850158	9.959705406	9.822573676	10.07346606	9.65829474	9.694594544	9.79409439	9.943484545	9.860184426	9.888646033	9.627372586	9.878766177	9.670205168	10.0449093	9.388367802	10.44258528	9.568629191	10.45448615	10.2046823	9.450512701	9.829822094	9.759209278	10.27958337	10.26860087	9.741585467	9.940332051	10.50388702	9.904867568	9.568079199
AHNAK2	4.509229997	4.649586202	4.709521845	4.779892134	4.536424822	4.519301865	4.638612192	4.751843236	4.696157635	4.781862912	4.763273544	4.796469816	4.578322999	4.651000531	4.772202392	4.79865413	4.866042585	4.609911225	4.953424247	4.571670803	4.803094877	5.407404173	4.302064013	5.381950978	4.858944276	5.51269719	4.748705971	5.713114829	4.891480903	5.198216256	5.771369185	5.899367004	4.530385792	5.334649376	4.710960455	5.233486395	4.781343937	5.160070561	4.447449901	4.919978554	4.662173235	5.394537051	4.899250894
AHR	8.653194444	8.246628852	8.249537488	8.037701656	8.426290684	8.181827249	8.103809479	8.22526413	8.235787456	8.021293308	8.138183425	8.185859679	8.448149416	7.933904172	8.125563922	8.073719326	7.915405804	8.00583146	7.976706793	8.136963703	7.960665111	8.871146618	7.927685468	9.038761352	8.295939247	8.303128331	8.143761238	9.095164311	9.038975878	8.08397713	9.193435629	8.27435598	8.299998879	8.685351101	8.617498328	8.996513983	7.719070455	8.321699103	8.665626835	8.081976344	8.624675754	8.919923995	8.85651886
AHSA1	10.45028955	10.28913593	10.05743547	10.79291761	10.51461083	10.26224523	10.34967369	10.1873776	10.30504983	10.10038097	10.66545938	10.80710969	10.62410006	9.916848068	10.26344842	10.24367446	10.20545654	10.394126	10.24258678	10.00862495	10.06201344	10.33902619	10.61394002	11.03758454	10.65415837	10.75107553	10.55772512	11.03835149	11.02345861	10.96006461	10.77783661	10.65220625	10.68587914	10.80007121	10.72883307	10.71261476	10.56051643	10.42391228	10.78901715	10.58696875	10.47652681	10.65556318	10.68990896
AHSA2	6.505454852	6.302697164	6.861171036	7.110379782	7.009659246	6.775961805	6.536557028	6.834890105	7.391729547	6.837722034	7.345735702	7.471522365	7.26477179	7.24303399	6.486614347	7.092665918	7.227445503	7.389456217	6.346145822	6.407360076	6.555952106	7.070546642	6.784104178	6.906234437	7.133118801	7.376051676	6.721848587	7.046001597	6.856642498	7.377057271	6.196563734	6.896678984	7.015419996	6.989940083	7.535913776	6.365011475	7.851940773	7.367872577	7.426027068	7.005814238	7.569835096	7.077465551	7.337459586
AHSG	5.177393722	5.366930096	5.267038391	5.389894754	5.133275811	5.306137992	5.231366425	5.203621772	5.230397787	5.383549383	5.167616342	5.477048583	5.236795685	5.345145982	5.394431333	5.526135362	5.435348796	5.301010413	5.124268847	5.286131856	5.296573084	4.961075708	5.164363963	5.184294266	5.267521423	5.080477399	5.223414013	5.098425979	5.040145176	5.131506516	5.138830308	5.262040538	5.181300606	5.102080232	5.118877013	5.184422658	5.250145554	5.288882237	5.181428458	5.192516279	5.038875646	5.324881017	5.131721222
AHSP	5.488534284	5.628793291	5.75272127	5.597542316	5.825227395	5.63621431	5.504213388	5.637670673	5.452171331	5.614229902	5.425501724	6.043096085	5.254935487	5.657323459	5.79770634	5.753512415	5.928551408	5.603079895	5.776407196	5.669458225	5.684344633	5.444071505	5.536213684	5.234140293	5.808916193	5.442359034	5.644580866	5.69889037	5.315935854	5.544080571	5.436405197	5.784885958	5.648212151	5.556149707	5.714015369	5.465937994	5.873079735	5.712582236	5.084456392	5.644757337	5.60659189	5.627074798	5.4538928
AICDA	4.462025045	4.473995132	4.567277848	4.64837472	4.517599099	4.509893397	4.677248286	4.443716789	4.70452593	4.60571398	4.573354009	4.971714149	4.505155306	4.688361337	4.667446461	4.546206904	4.709805694	4.705641373	4.589326546	4.582357352	4.599583944	4.301960263	4.527011988	4.462791198	4.700488983	4.444052586	4.283358061	4.392868875	4.564559237	4.516463676	4.763242592	4.61824021	4.581335334	4.606231519	4.738861276	4.502391686	4.527993223	4.549363467	4.559263683	4.787325364	4.541476144	4.57719848	4.383576131
AIF1	11.80623989	11.34379727	11.74761594	12.06136081	11.95048677	11.48267388	11.64477418	11.43810683	11.93078545	11.5812943	11.80083218	12.24594478	11.93278186	11.54531022	11.78376237	11.92161098	11.69627831	11.75674364	11.25772405	11.53419896	11.45538832	11.1920081	11.62474636	11.04742308	11.54989076	11.35514801	11.39417452	10.77144502	11.79901394	11.87878264	10.5580897	11.37346868	11.86512612	11.27304161	11.81408883	10.68072958	12.03463503	11.42704481	11.69934991	11.8766966	11.0330472	11.45732593	11.35647338
AIFM1	9.581578751	9.423711502	9.731834309	10.10283114	10.13574227	10.02600807	9.951477049	10.0672488	10.0049763	9.325430676	9.950579093	9.219107973	9.993578418	9.839333991	9.311256692	9.392339148	10.17001348	9.364459233	10.31127503	9.662197601	9.791463255	9.262209991	9.281681892	9.166143847	9.318323217	9.379208263	9.880750784	10.05299032	10.55047916	9.345228537	9.97643884	8.781174445	9.798623592	9.315408896	8.884937165	9.691918972	9.507015467	9.081977016	9.458442978	9.258573894	9.463864014	9.362275412	9.780182728
AIM1	8.119444252	7.7138334	8.190761941	8.307105215	8.150114466	8.277186819	8.109389772	8.177799187	8.830161001	7.899277949	8.285125943	7.668862613	8.675177703	8.010602385	7.403310381	7.338478805	8.086153338	7.927365064	8.257190852	7.833572423	7.785033049	9.472532767	7.791280513	9.2448553	7.852532887	8.275806645	8.0665418	8.967131406	9.455132299	6.807401866	9.480551358	7.822792892	8.173358622	8.519323305	9.209629787	8.973157636	7.682696628	8.152883055	8.094710427	7.944696899	8.340134553	8.256485542	9.219086591
AIM1L	4.877761377	5.045257601	5.061050361	4.891598393	4.914514902	5.065036684	4.972829728	4.967330132	5.149856387	5.039362374	5.087354319	5.255382965	4.83499342	5.047923134	5.130344146	5.142654246	5.153265156	5.122672321	5.05540978	5.138798571	5.0093541	4.829351239	4.884916155	5.073613261	5.022296987	4.93723563	4.892774272	5.044919194	4.986929853	4.835926086	5.172258096	4.986981669	4.899018392	5.062784738	5.009714273	5.068123333	5.067696234	4.943962396	5.014959473	5.047083542	5.11685801	4.873530358	5.016665885
AIM2	5.116851671	5.814662124	5.639900095	5.02257142	5.196637394	5.680236166	5.81852615	5.631626829	5.465882201	6.158838719	5.391421005	5.546017318	5.419188372	5.55706809	6.022136071	5.911962144	5.897341981	5.48577416	5.695831027	5.643012092	5.419966326	6.868154074	6.370653369	5.46123096	6.47350923	5.627408394	5.806142783	5.498483968	6.654796256	5.504536992	6.361670138	5.534950044	5.321842259	6.21281421	6.815360418	5.8880406	5.751897605	5.668910775	5.520722678	6.467236943	5.738427337	5.50859315	6.956934911
AIMP1	9.316076785	8.845261123	8.835489774	9.006858124	9.154916234	8.761474427	8.914438203	8.992173889	8.939046408	8.738974214	8.99683331	8.819108101	8.945172199	8.581586874	8.612595109	8.837792883	8.543220349	8.77221261	8.800256697	8.818452027	8.945464315	8.842763504	8.89644663	8.59550048	8.490638712	8.856104199	9.016132319	8.837713549	8.79061413	8.790941107	8.617163323	8.539413109	8.759856583	8.642650646	8.811618294	8.720968586	8.644726023	8.618556696	8.594639125	8.647462547	8.658479437	8.559454935	8.999904736
AIMP2	10.29526917	10.07398869	9.92568069	10.448524	10.18416974	10.09684263	9.990917406	10.23943698	10.41979709	10.016769	10.5143671	10.42272525	10.21627909	10.36126878	10.09716971	10.1353753	10.16878702	10.17004948	9.936504994	10.03526333	9.994365144	10.03788592	9.907837541	10.86197873	9.952107924	10.13308998	10.15951379	10.34006793	10.7086518	10.32408259	10.63617344	10.36539828	10.44298804	10.47696839	10.11176609	10.70967202	10.3296758	10.11672063	9.926744441	10.02454244	10.3629913	10.40647949	10.55604563
AIP	9.187967409	8.92385176	8.660941019	9.037312164	9.153281094	8.826359337	9.039197508	8.74569477	8.953412064	8.767888208	9.072075929	8.942822652	8.879300559	8.63979552	8.968292623	8.87553895	8.801770049	9.091641572	8.770449973	8.614819805	8.755416818	8.933491161	9.030053236	8.804474841	8.982207355	9.227117704	9.315157206	9.237291613	9.1161233	9.169959937	8.749582723	9.03844162	8.971319462	8.913075156	9.242560411	8.909183356	9.408596995	8.794667005	8.999696562	9.305207322	8.888115285	8.877849565	9.10749982
AIPL1	5.085781509	5.288419291	5.419963656	5.26241275	5.195813156	5.3738465	5.545347764	5.181861799	5.306164116	5.307369793	5.323591942	5.828820559	5.141970393	5.170426945	5.43971235	5.312387953	5.580213477	5.327417987	5.071877264	5.200348991	5.191332805	5.30236305	5.344294428	5.324150681	5.353600144	5.190664462	5.03803793	5.120188587	5.022391451	5.168929304	5.336659131	5.276496858	5.31002457	5.251409004	5.191366511	5.030491494	5.164620923	5.434734957	5.185188372	5.378071258	5.3614696	5.324487277	5.13364791
AIRE	5.520837724	5.443634292	5.554663199	5.558499899	5.440513949	5.594548317	5.431355331	5.428624298	5.615214512	5.519064194	5.741355804	5.647095446	5.500070732	5.774639891	5.483662077	5.708934275	5.484125556	5.381269336	5.485925535	5.625556261	5.685683778	5.189149862	5.37845119	5.274939454	5.528931962	5.309004354	5.309393746	5.3792235	5.20171344	5.661861965	5.550658159	5.330017121	5.364656523	5.435190811	5.318628799	5.482713095	5.435866154	5.42857664	5.540857408	5.284085747	5.467818375	5.371901873	5.570997924
AJAP1	6.246172761	5.886402535	6.170808425	6.61843363	6.860340888	6.450117258	5.996305489	6.197595997	6.0846512	5.726561926	6.232899743	5.52815321	6.219231312	6.73398086	6.121507635	6.898715058	6.613412227	6.454506449	6.619534392	6.671921603	6.58829036	6.64853404	6.528829644	5.95787533	6.502390885	6.266773783	6.317425476	6.635232253	6.449882166	6.572674449	5.710507834	6.253229963	6.592557335	5.561532227	6.039501446	5.905189319	6.728546663	6.707055423	6.510680685	6.143572198	6.332599049	6.256310602	6.469086085
AK1	8.635865124	8.326449438	8.365488645	8.630740957	8.413972789	8.079470829	8.270044433	8.272941637	8.354765593	8.168927545	8.650358205	8.654288431	8.49736339	8.011224388	8.275785955	8.379658885	8.386894364	8.393859598	7.726675502	8.010941877	8.142302244	8.556856967	8.403149543	8.787075113	8.536942707	8.683470881	8.558125468	8.654882393	8.570753404	8.412250158	8.038393888	8.837062396	8.714161175	8.509682136	9.231734144	7.917685858	9.119764633	8.921345632	8.646379865	8.704383157	8.905833087	8.613644931	8.572573089
AK2	7.693588172	7.594418686	7.724535281	8.03426023	8.111000664	7.909258823	8.121200098	7.740362591	8.047171695	7.802655495	7.949285426	7.725715549	7.912164167	7.354655761	7.848196574	7.940373535	7.764349982	7.696099506	7.66239469	7.703041143	7.487048636	7.59676949	7.817659391	7.836536882	7.6646876	7.776990298	8.141869312	7.838586032	8.2460643	8.052085597	8.100898322	7.805929028	7.881481148	7.87094552	7.814240434	8.127475847	8.227073236	7.649788327	7.850774468	7.774241917	7.512138674	7.816782873	8.162817259
AK5	6.842382698	6.985360953	6.35421643	6.209287828	6.966545097	5.809529488	6.593297317	6.038739042	6.491729314	6.406667312	6.436180557	7.011678923	6.096031959	6.399167672	6.050821081	6.316506871	6.341174716	6.84005406	6.775239434	6.741691045	6.01655034	5.862567666	6.403091367	6.79520143	7.213169587	7.033546726	6.545136499	6.566615274	6.447648351	6.566353902	6.10315838	6.838991686	6.582719875	6.286349361	6.926942187	6.001156056	6.727618252	7.246400419	7.268742137	6.430237247	6.558572048	6.254574591	6.561709864
AK6	10.14065897	9.542244729	9.816649582	9.875711767	9.367659425	9.480151065	9.416254312	9.619114413	9.501198722	9.364312023	9.527170965	9.494852807	9.571609855	9.261080291	9.508099576	9.493054206	9.381499539	9.430533743	9.445130579	9.304625749	9.643655062	9.746131387	9.648457047	9.265885947	9.475337408	9.294582112	10.07891512	9.752560971	9.800289921	9.661577751	9.416880941	8.78997881	9.330746637	9.282968312	9.386519758	9.546701885	8.833801183	9.34733948	9.418621815	9.468343901	9.397639503	9.388879801	9.382940474
AKAP1	7.472827141	7.169466788	7.434951535	7.68123805	7.531004401	7.719288614	7.379825477	7.573409317	7.900933253	7.55119083	7.701658447	7.583763708	7.78752711	7.327677504	7.269762891	7.335608878	7.591586656	7.23602545	7.373726581	7.480657316	7.462768126	7.187312808	7.182261232	7.448049931	7.183427835	7.488049016	7.104357105	7.433227832	7.231939123	7.479051563	7.198166687	7.381171743	7.589679821	7.199054578	7.285555	7.335749561	7.333459456	7.222157376	7.349956216	7.213768532	7.378380888	7.460830309	7.507978828
AKAP10	6.450798245	6.316031084	6.432305697	6.275730707	6.291337334	6.107563957	6.454691481	6.280195229	6.397411229	6.406625965	6.16488265	6.416933057	6.394714307	6.242415287	6.185261762	6.207371164	5.914763153	6.392401868	6.202502629	6.274817905	6.397539765	6.640810907	6.506149375	6.192109603	6.525263851	6.180926398	6.518587315	6.051022622	6.450381744	6.381150427	6.460042167	6.233427719	6.5234924	5.993478559	6.19061232	6.530182828	6.246255372	6.362152778	6.178541825	6.374417329	6.49936995	6.048953704	6.344917178
AKAP11	10.23993423	9.623858965	9.714618198	9.813481755	10.28014023	9.63149874	10.03352949	9.859055029	9.997130996	9.997955089	9.856365085	10.0225893	10.17168537	9.679234842	9.85025422	10.0935057	9.752053647	9.890485853	9.452571258	9.717068172	9.794375149	9.651391603	9.782304507	9.330490109	9.752274079	9.356190658	9.959699264	9.375333544	9.344192944	9.706132504	8.865275205	9.452995551	9.685795701	8.715712471	9.712520029	9.339377451	9.784609424	9.64886089	9.76707431	10.03946141	9.417595713	9.829179976	9.41024643
AKAP12	10.12207681	9.983426132	9.814669271	9.674813324	10.15281709	9.804520806	9.944376195	9.863257008	9.52764299	9.344003461	9.853245824	9.779921751	9.756220912	10.13975246	9.663685534	10.04685266	9.605834734	9.622251616	9.504732358	9.681993921	9.605129181	10.21429062	9.266525533	9.906660332	9.425102718	9.597217124	9.859017428	10.48735876	9.934907388	10.00231469	9.644803565	10.18004386	9.638355045	9.404425488	9.259050395	10.07126293	10.03471161	10.04472607	10.38621936	9.486686198	10.39698358	10.04699233	9.991524212
AKAP13	7.330693354	6.92036072	7.065813234	7.176452227	6.818651183	7.494773723	7.002846906	7.559046105	7.432337691	8.06862588	7.108365806	7.635451484	7.060239482	8.032492236	7.207099437	7.129870593	7.259990944	7.442633008	7.105540019	7.14386776	7.209449066	7.551660841	7.159206376	7.614539828	7.156386789	7.215919599	7.280411005	6.856198105	6.746146049	7.45728671	6.914992188	7.301427503	7.984219777	7.244975403	6.742445997	7.207011316	6.666978811	7.437436495	7.122814537	6.960429799	7.426472338	7.005189181	7.155880984
AKAP17A	6.776698439	6.488558245	6.739338328	6.961508901	6.930558889	6.617891505	6.725901432	6.674135451	6.904668399	6.820572466	6.927084088	7.13552865	6.854503732	6.602882216	6.71466412	6.923900015	6.929806481	6.657972326	6.386589922	6.641736925	6.454928041	7.136606395	7.127589469	7.110925472	6.82571855	6.828501333	6.890002765	7.164324841	7.217591346	6.896834969	6.799221456	6.794862377	7.031010756	6.907108783	7.163717952	6.84779261	6.972014204	7.167808974	6.970307204	6.981997214	7.411070006	7.026671942	7.32029178
AKAP3	6.14635292	5.639787264	6.127621379	6.706568621	6.271976652	5.813842344	6.000082232	5.846046495	5.859208022	6.27077441	6.198691508	6.271894023	6.325561072	6.301829549	6.335672317	6.123145666	5.689903912	6.129826962	5.836619494	5.674017024	6.318139598	5.924644921	5.804975364	5.568600499	5.737633674	5.863829685	5.949778668	6.601241194	5.947700795	6.067945512	5.962711197	6.126503382	6.204376001	6.080928761	6.023970171	5.646645797	6.385046843	5.581201077	5.574857467	5.898560473	6.153062151	5.485962457	5.789693936
AKAP4	4.69176337	4.614947628	4.855175175	4.842830828	4.837517023	4.988574393	5.006266454	4.683036165	4.888247965	4.729835889	4.963269596	5.072960956	4.778381585	4.781132764	4.881221456	4.77008844	4.938626949	4.848644503	4.850512218	4.880160497	4.722098306	4.716281386	5.011635312	4.526290978	4.679679276	4.764766194	4.645549374	4.779969104	4.754616672	4.57585173	4.721590522	4.825841981	4.748062572	4.696923825	4.760605481	4.554735022	4.881221456	4.795414627	4.624754169	4.592590861	4.756939498	4.887337925	4.768834072
AKAP5	4.767772128	4.925162646	4.805190019	5.057304263	5.062411449	5.109458041	4.94533167	5.024997553	4.936740409	4.844405386	5.290587916	4.786272899	4.952932754	4.929764224	4.992309513	4.907002331	5.361363466	4.895735018	5.113129473	4.887538616	4.933673684	5.146904508	4.905035103	5.099978219	4.742939026	5.276333843	5.045318322	5.38987378	5.022833989	4.95987312	5.073179208	4.793221091	4.761056281	4.764410147	4.791775421	5.317239999	5.028366164	4.829905524	5.063491345	4.789553077	4.753100371	5.088479763	4.964174226
AKAP6	4.848801273	5.004809837	4.822039766	4.786689075	4.609098485	5.122038012	4.976090218	4.987282146	4.808031782	4.897983118	4.934356406	4.949110338	4.726368479	4.770605182	4.867740901	4.860404001	4.964522326	4.959371391	4.84846305	4.959010603	4.956623315	4.580106329	4.872953984	4.752424226	4.83205172	4.831044536	5.030162385	4.571750215	4.514012263	4.810846577	4.871416303	4.957038882	4.771876709	4.851662266	4.742286479	4.866321742	4.802190049	5.208490656	4.977204487	5.108370134	4.605543755	4.560143719	4.692541929
AKAP7	7.354274508	7.04357032	7.188874466	7.234087442	7.195507562	7.210642574	7.289485083	7.309342475	7.238056739	6.894473161	6.894068313	7.066614152	7.152345921	7.012238528	7.15279029	7.322503517	7.407221167	7.184581095	6.97567779	6.837719297	7.139231135	7.216259799	7.062832845	6.650927918	6.692586944	7.045510658	6.937436604	7.229777246	7.01118504	6.807232769	6.966098007	6.689138518	7.07024622	7.131236449	7.20886443	6.908905891	7.282865397	6.820583543	7.383733195	6.940855498	6.927379751	7.261737616	7.217209075
AKAP8	8.253408658	8.141578566	8.322625591	8.233938028	8.393490521	8.221363608	8.256129411	8.445562866	8.217768684	8.188715446	8.390316647	8.363129416	8.152404744	8.131313312	8.255503946	8.406447334	8.316079188	8.457801212	7.865587372	8.172263817	8.185178596	8.345711208	8.256762788	8.376554783	7.896455201	8.335753658	8.151128036	8.298972981	8.20036621	8.210242718	8.457478437	8.276141312	8.213924638	8.377645035	8.504149555	8.128153991	8.282453941	8.28461833	8.206488301	8.10586708	8.869098836	8.296770803	8.230575607
AKAP8L	6.599934639	6.097829177	6.040661838	6.556847238	6.94253999	6.532071113	6.401325403	6.478398709	6.688180297	6.375329687	6.897901613	6.912983378	6.773024555	6.341979797	6.012552894	6.558790333	6.310832762	6.33259833	6.262883847	6.308650254	6.327740843	6.580840202	6.56711797	6.496409913	6.682086808	6.957133944	6.662949452	6.994660826	7.029526611	6.960487236	6.427611525	6.807537302	6.729863404	6.247413584	6.92422478	6.425848014	6.915203542	6.514701833	6.721887394	6.400039559	6.855463157	6.416215807	6.818113425
AKAP9	9.861955253	9.212406787	9.571220801	9.703982308	10.0819215	9.445805256	9.697514313	9.698439817	10.23033705	9.613872473	10.00958611	9.911967196	10.09380188	9.415240646	9.515426682	9.741103008	9.969741861	9.814903096	9.218944671	9.293463044	9.422929018	9.534100163	9.872651908	9.342071744	9.507162482	9.555785725	10.0289209	9.878447399	9.456168289	10.01151169	8.7720331	9.38723611	9.806545773	8.621414649	9.796860579	9.009039995	10.21033316	9.227392745	9.886064014	9.632220238	9.91996813	9.512024921	9.441028576
AKIP1	8.095269174	7.892138406	7.537361267	8.263660868	8.050821719	7.591933069	7.968666256	7.73209332	8.121799749	7.820125167	8.042274572	8.063858719	8.029343623	7.800663466	7.814291809	8.197974748	7.765219375	7.983913424	7.525623079	7.800149326	8.066955693	7.819882276	8.026258511	7.869221582	7.793197859	7.942303625	7.925278714	8.051666725	8.321008505	8.480274298	7.814625344	8.083798676	8.143891929	8.142463728	8.202007304	7.73330737	8.196479134	8.072932314	8.317301759	8.098905102	8.097155931	8.02493632	7.921952893
AKIRIN1	8.911328212	8.206008006	7.896873874	8.367984393	8.207867579	8.181999609	8.461814425	8.21940092	8.511704165	7.930964183	7.540149314	8.141396192	8.253568635	8.133216153	8.777709656	7.653162462	7.800557359	7.619462879	7.599561806	7.928886763	8.093049676	7.937436803	8.012408447	7.309371437	8.091842929	7.203689869	8.532359059	7.411883928	7.66345205	8.381352435	8.120856217	8.143227166	7.996979019	7.645785862	8.128212527	8.376190595	7.450043994	7.892009212	7.875185923	8.050615009	7.632622633	7.191729056	7.906245767
AKR1A1	11.63439061	11.103836	11.55572155	12.35973835	11.8307625	11.85267194	11.47428812	11.64667247	11.90939875	11.22909692	11.96445236	11.24495629	12.10350311	11.83650716	11.51641766	11.46331691	11.69692333	11.13863403	11.79051078	11.40973316	11.32906549	11.37096098	10.85692174	11.55577531	10.801908	11.3390439	11.04619323	11.73854523	12.44515626	11.57133579	11.58893059	10.9536397	11.82911605	11.62403523	11.16392401	11.33838726	11.78882772	10.8567537	11.45830428	11.04054423	11.36249969	11.75562199	12.1639983
AKR1B1	11.5376836	10.70519472	10.50945828	11.52554764	11.40025986	10.69897298	11.02688138	10.886316	11.44860189	11.12806452	11.51706524	11.13061327	11.46275227	10.96324332	11.13130175	11.37956775	11.0227358	11.03206277	10.36274641	10.74084491	10.71945593	11.82563862	11.3466479	11.79339801	10.91354701	11.46384499	10.94094822	11.72166343	11.96815475	11.79866958	11.71497304	11.55647864	11.72970792	11.65485856	11.90196895	11.6390912	11.84879444	11.50947417	11.6789632	11.24726487	12.22011327	11.71924915	12.13317199
AKR1B10	4.872480477	6.572506409	4.943983814	5.42146982	6.728807652	4.940447078	4.527327733	4.903651993	4.731932522	5.157920225	5.980804651	5.551058355	5.812783519	5.264112385	5.488841649	5.271630009	6.769841372	5.259165714	5.133650716	6.278047612	4.609483521	4.455407244	4.617337841	7.240749905	4.388605991	7.5304145	5.495954594	4.932634918	9.887910351	4.677681136	6.985406295	5.046188704	4.718979709	5.209731253	7.317844069	6.059560296	6.302524969	4.235753324	4.711714073	4.522680557	6.934514625	5.104232125	8.36032486
AKR1C1	7.576218017	6.777138138	7.123237518	7.787160566	7.797817856	7.533482119	6.791023085	7.596623953	7.436138236	6.577096522	8.084456561	6.478809715	7.52297025	7.072380887	7.290921798	6.638115011	7.970609385	7.004884279	7.579295295	7.593678928	7.037772139	6.598012399	6.028968851	7.768148508	5.547642835	8.081053121	6.223002961	7.758642946	8.368090285	7.267090627	7.043841719	6.668692041	7.310243965	6.729000731	7.775990762	6.887948993	7.881896512	6.164001707	7.147402906	5.601116725	7.983984494	6.572814168	7.995963292
AKR1C2	7.055662204	6.909825957	7.926294928	8.386920943	7.63752557	7.034741054	7.619128569	6.608671592	6.897644305	6.766108029	7.283615771	7.628454309	7.147354573	6.664593601	7.035003054	6.883852493	7.423027958	6.951964068	6.855029087	7.04498172	6.943902813	6.998687278	6.458115462	7.596220021	7.309244336	7.256056411	8.158844661	7.637067452	8.625663594	7.683296466	7.665930022	8.26646848	6.760589606	7.351231111	7.308551704	7.974920267	7.888487135	8.50695004	7.104681768	6.883428663	7.210300592	6.50177464	7.289266986
AKR1C3	10.16978648	9.388253231	10.03872952	10.94357434	10.39936815	10.3593826	9.712306435	10.27181508	10.41747401	8.965753378	10.41842425	8.762608244	10.62533885	10.2147087	9.774998913	9.272449853	10.04452104	9.368717866	10.22194236	9.817182996	9.713877211	9.232595355	8.579113132	9.78813523	8.48323937	9.979911083	9.13357747	10.46712927	11.01529569	8.960274847	9.943789546	8.976720035	10.07823423	9.721310602	9.428551201	9.930222899	9.66919039	9.034861325	9.576765599	8.171422122	9.749755648	10.11171467	10.75754728
AKR1C4	4.494890139	4.377882313	4.320279147	4.282019673	4.449522121	4.434330304	4.328171332	4.486064067	4.287942703	4.366029565	4.457603001	4.238922036	4.411176176	4.486064067	4.35888055	4.226542855	4.26416628	4.088924963	4.258390613	4.21974068	4.37800159	4.341322843	4.464271789	4.238922036	4.267318664	4.309488872	4.539346179	4.307527032	4.356962456	4.177083526	4.433081428	4.314868998	4.464813067	4.395014499	4.325884068	4.215268175	4.324170794	4.846496121	4.267401075	4.17523566	4.095100142	4.389371101	4.350308711
AKR1D1	3.996847464	4.04184276	3.871282624	3.769686113	3.834788367	3.892389236	3.851338828	4.022736513	3.906151448	3.887445448	3.931550111	3.998480431	3.699287842	3.830017055	3.913222714	3.917387306	3.979767742	3.820910474	3.784522587	3.946225075	3.945095841	3.877204385	3.85955985	3.794765769	3.803954618	3.949099274	4.047124397	3.882536443	3.912870195	4.007377001	3.931217448	3.772948914	3.902001733	3.901827052	3.900055401	3.926980929	4.186318942	3.951425508	3.995622557	3.92781798	3.855768081	3.758385497	3.853370477
AKR7A2	10.22712003	9.44548289	10.06351851	10.82563156	10.18676101	10.3199537	9.729393817	9.858138467	10.37038646	9.653427629	10.65395346	9.999365838	10.62208908	10.1051377	9.904187305	9.824121607	10.03682578	9.770037575	9.862866296	9.559059339	9.63725082	9.336469981	9.487587338	9.678319523	9.247109956	9.990867388	9.706812676	10.32365208	10.38399397	10.14981124	9.52549935	9.849189764	10.42864321	10.25181396	10.05633751	9.315158508	10.68256204	9.584283142	10.26597521	9.74126762	10.00917987	10.30367396	10.17827566
AKR7A3	8.986522951	8.735741132	10.06874372	10.16320816	9.356481198	10.12745965	9.180044425	9.583842211	9.512430447	9.50042811	9.884799185	9.166806539	9.8040446	9.623266261	9.322879079	9.064534814	9.1516212	8.97560832	9.704859921	9.008345749	9.389337323	7.965281032	8.257415317	7.72796383	8.304600238	8.618635966	8.595190086	7.467806196	9.394122919	8.115428956	7.97236687	7.879932842	9.515261486	9.19202063	7.112254781	7.708381402	8.372843072	8.337250769	8.545786438	8.221594553	8.742335504	8.548929371	7.902125449
AKT1	9.197720474	8.939942605	8.913820724	9.64240448	9.370202106	9.121655735	9.313434384	9.249922716	9.438345775	9.316232309	9.487829791	9.449969702	9.34420255	8.933310781	9.138321264	9.321493971	9.276186515	9.241450243	8.837333406	8.93064014	9.012048416	9.254260221	9.154302081	9.405343279	9.162146139	9.545603781	9.393692273	9.669632593	9.372250455	9.539638762	9.409617133	9.474502922	9.483987068	9.290509474	9.463531009	9.545058919	9.366464246	9.68650068	9.489288815	9.374856903	9.821984458	9.320606094	9.503847083
AKT2	5.830256848	5.86891794	5.803482437	6.051746931	5.906675142	5.975786019	5.864682084	5.897374573	5.878055274	6.129424187	6.042871609	6.326565412	6.018994068	5.94571108	6.045139588	6.072735012	5.935351118	6.047981486	5.591726141	5.786107777	5.757484782	5.866862725	5.955999536	5.705642463	5.833970767	5.742928871	5.769567165	5.745448765	5.597090116	6.138166468	5.447033201	6.13834426	6.101116172	5.613637222	5.901515636	5.657908479	6.172170813	6.020255456	5.921099274	5.882341334	6.08724798	5.915760451	5.614801428
AKT3	8.86546024	8.4058795	8.264786945	8.499458535	8.466465547	8.273401863	8.436718646	8.271542405	8.418735767	8.386590991	8.454039556	8.358203232	8.540074204	8.55394725	8.348921297	8.682507373	7.98095736	8.731680798	8.122486491	8.427232534	8.330848352	8.599649772	8.716914759	8.456359488	8.530978458	8.359387608	8.727153466	8.172251825	8.157086178	8.782947829	7.851724096	8.547360998	8.57189265	7.951792084	8.45556523	8.220451381	8.558948443	8.51983961	8.666662928	8.582343314	8.483442438	8.47623562	8.202603214
AKTIP	10.53264071	10.16238051	10.11571802	10.54146548	10.52082142	10.04736324	10.4352263	10.09029153	10.6525226	10.67151816	10.60405625	10.32466416	10.39502256	10.36750416	10.14898039	10.50938558	10.02173774	10.41270649	10.01754498	9.968854675	10.05446296	10.32426579	10.14092558	10.0110168	9.999684032	10.238687	10.30793293	10.59285456	10.26920801	10.79094421	9.671204873	10.38840123	10.56814459	9.906326435	10.50742898	9.888075184	10.64440705	10.36338651	10.49778005	10.61124131	10.46506925	10.14953852	10.20807375
ALAD	7.064426075	7.108510971	7.246967364	7.588798543	7.321681227	7.415525114	7.173113794	7.333591095	7.177199282	6.923634961	7.256592488	7.021499874	7.538408388	7.378278416	7.175039117	7.194173051	7.186123967	7.253768611	7.463441665	7.140598502	7.133583668	6.846653286	6.703230637	6.955665383	6.654194636	6.967901069	6.697233239	6.883376375	7.206724726	7.172250658	6.766172766	6.907870884	7.269849955	6.799084696	6.992599017	6.692890074	7.078531749	6.835169721	7.102990779	6.838267285	6.953686529	7.115321226	6.913427255
ALAS1	9.101301612	8.598861147	8.697813585	8.893468484	8.772421298	8.82218096	8.594332999	8.618657501	9.08747441	8.725901809	9.287357543	8.695588783	9.091377332	8.721974061	8.505019187	8.673953856	8.652258013	8.417727021	8.480999007	8.436609053	8.695460978	9.406959116	8.758648075	9.727814193	8.858894008	9.156051341	9.139290225	9.556639667	10.04063944	9.165633121	9.248143124	8.757980774	9.011927265	9.462197717	9.170979564	9.081181435	9.129683647	8.676334848	9.289652258	9.005758809	9.418795463	8.919567079	9.827880827
ALAS2	5.953767712	6.616818846	6.258482855	6.045389288	5.886643181	5.954615991	6.094437056	5.860848237	5.925672805	6.096356826	5.86029713	7.029180969	5.758801852	6.144661333	6.131634931	5.982968358	6.583072783	6.207855683	6.461565228	6.099566489	6.041610672	5.897188301	6.047502382	5.838093	7.013004589	6.042122096	6.600603461	5.777549514	5.836197348	6.581399808	6.328523642	6.262187149	6.212654929	6.348160136	7.751724317	5.905676705	6.470368539	6.291569125	6.183608823	6.234423029	6.001430424	6.017263894	6.954202321
ALB	8.01389592	8.854430966	9.192647024	10.4287821	7.175352214	7.426258369	8.43762475	8.769249298	10.01243993	8.715888406	8.908061227	6.580781242	8.951684825	9.589864732	6.671603588	7.736926647	8.545401783	7.754077444	8.998760084	9.432506244	10.3212328	5.37349914	6.454589961	6.45052351	6.458685683	6.42372642	6.801515705	5.19667485	5.503578182	5.957035473	5.172715805	5.099638462	6.489893818	8.98610095	4.823141604	5.198976675	6.040911443	4.912967005	6.961280005	6.654870805	5.069412328	6.045941698	7.182684306
ALCAM	9.128436953	8.373474337	8.558106979	9.087062632	8.979332306	8.859567673	8.746210474	9.12618555	8.885143154	9.202398383	9.11723756	9.036208892	8.933599508	8.702773899	8.820709441	9.021447153	8.526463434	9.001283473	9.093367436	8.790289352	9.121381816	9.671616058	9.125730153	9.947700107	8.844744934	8.903022972	8.783714973	9.024337078	9.371661343	9.188120053	10.19951098	9.303217883	9.334228144	8.957769647	8.388144289	9.916716585	8.517411479	8.628520648	8.901539261	9.015516448	9.085893743	9.643643763	9.029137451
ALDH18A1	8.363890577	7.914848373	8.05242831	8.304627246	8.563418601	8.006640198	8.237345306	8.352828829	8.420853462	8.068395522	8.327198415	8.119181939	8.502648325	7.722258978	8.092741073	7.823015414	8.444626433	8.141910507	8.085610033	7.97447966	7.978125597	8.355292274	8.410052342	9.196572413	8.307989114	8.801841768	8.556892492	9.116983024	8.666665726	8.719982824	9.265380949	8.430977806	8.333882236	8.462758424	8.344066187	9.152589662	8.343942402	8.144330286	8.318422718	8.518744189	8.176822968	8.896811651	9.023080283
ALDH1A1	9.005447951	8.52666166	9.261304799	9.002581746	9.375104645	9.119938764	8.87539978	9.355833158	9.859164685	8.381761424	9.275066114	7.927689651	9.883574486	8.792876415	8.016234169	8.154559445	9.601131347	8.338052241	9.369891618	8.956173323	8.917148211	8.467712848	7.874688511	8.212539466	7.198207722	9.011266036	8.692834798	9.923683335	9.856240356	8.432624578	8.222786654	8.928835348	9.069144922	7.435856144	8.098598215	8.217535651	9.244893024	7.96385308	9.63354644	8.034173748	8.872397579	9.122840184	10.10620703
ALDH1A2	7.735601344	7.493053828	7.997279416	8.04569831	8.199726902	7.687608119	8.115352773	7.921935203	8.186931516	7.414066262	8.099133012	8.590974909	7.452614558	7.525500621	7.695353116	7.467701345	7.82171199	8.114809428	7.524245422	8.00508196	7.835254011	7.941539951	8.1797428	8.011925097	7.265128985	8.375000025	8.055603851	8.941725675	8.428195707	7.861542694	7.738155825	8.024058391	8.33019084	7.765827643	7.564653937	8.237571271	8.212303881	8.238057293	8.412723037	8.098069838	8.15729364	8.095780435	8.111850331
ALDH1A3	4.625035885	4.876679776	5.313120904	5.014403072	5.132486728	5.55725722	5.013023783	5.653222158	6.144070513	5.070752652	5.704463949	5.258174484	5.613534846	5.266678647	5.188448483	5.03022227	5.768088511	5.006964977	5.403797063	5.175472618	5.734646026	5.004050182	5.250397195	5.836450321	5.072563908	5.685784014	4.777192425	5.905721846	5.691622193	5.202827236	6.857750588	5.490726301	5.266522886	5.891138826	5.635860691	5.812940007	5.228261767	4.834978775	5.655362375	4.966795434	5.203612718	5.405965296	6.050813797
ALDH1B1	6.903915983	6.48552883	7.274242025	7.280429946	7.549469419	7.385675926	7.45370642	7.215627369	6.719984085	6.518475924	6.916369586	6.275017742	6.934338939	6.769182167	6.817057051	6.627057075	6.871391801	6.377646164	7.695681979	7.060607996	6.618638543	6.318543716	6.637638936	6.466228354	6.296043223	6.785098801	6.660180995	6.66138959	7.030212772	6.175339665	6.934902694	6.257018327	7.039874922	6.789722879	5.925093894	6.873326956	6.752304825	6.049812837	6.80290695	6.266553336	5.96188126	6.781558111	6.491613487
ALDH1L1	8.550992113	8.320092085	9.527216645	10.22158294	9.513251791	10.01575824	9.369397605	9.488848441	10.21046809	8.87764386	9.849932079	8.930507558	9.884785113	9.750002428	8.939928951	8.863051206	9.413049691	8.658803429	9.696897072	9.156351422	9.057846593	7.933021428	7.580312986	7.325140778	7.264355673	8.188717294	8.057827434	7.544055517	8.653038064	7.97222048	7.136418858	7.529207107	9.885646052	8.286174921	6.82252772	6.710644709	8.423631348	8.136863468	8.97458113	6.910537289	9.289494774	8.245163362	8.549474968
ALDH2	11.80963899	11.39885022	12.00552753	12.46113229	12.29496158	11.97360991	12.04224934	12.31532551	12.4920382	11.80493418	12.45534075	12.04211969	12.55583274	12.20713482	11.71552761	11.79971674	12.02684356	11.84735739	12.13241949	11.9763605	11.95343573	11.82555031	11.26930724	11.67851923	11.40243935	11.54706093	11.42282103	11.59164861	12.30743287	11.55999204	11.44810847	11.19316953	12.07039413	11.61681776	11.28683358	11.43549989	11.95554142	11.20664872	11.8540837	11.46349192	11.6312756	11.46202075	11.92434249
ALDH3A1	4.984847149	5.219600764	5.354122286	5.603655244	5.299539782	5.419993826	5.1649079	5.144965606	5.254105376	5.477577695	5.168293141	5.445536645	5.113280445	5.064608085	5.385501156	5.203630896	5.213437319	5.367453116	5.153545912	5.34244777	5.128987616	5.02309908	5.007840887	5.234731968	4.973048452	5.109384998	4.969536093	5.154313541	4.666782008	5.279885049	5.03330785	4.71837276	5.369665974	5.120876951	4.844065595	4.885794589	4.977554822	5.403564703	4.86149286	4.823347786	5.154619999	5.030186242	5.313832197
ALDH3A2	9.766673885	9.790280834	10.07413145	10.6278188	10.25633832	10.43043264	10.20173372	10.10749551	10.51917548	9.84505579	10.04116179	9.656083078	10.14053246	10.38189773	10.08942783	9.923665733	9.920929253	9.937007869	10.38647029	10.00063048	10.08584146	9.402923566	9.383696691	9.204996398	9.299376613	9.719980704	9.443412501	9.710769922	9.515919152	9.642718888	9.12272483	9.339046548	9.976029175	9.296610886	9.312460128	9.247956826	9.781811244	9.275701815	9.744468806	9.29626516	9.422155109	9.749805438	9.658183313
ALDH3B1	8.053156178	7.740158562	7.864225303	8.256707043	8.401766864	8.216726547	8.355257699	7.930886724	8.029737397	8.183342963	8.522066594	8.589082238	8.211989078	8.066493188	8.169238727	8.011462487	8.219621047	8.029076443	7.498916251	7.943044059	8.230326308	7.971585018	8.025496804	7.66970926	8.066211857	7.740806144	8.071679595	7.912765183	7.891038835	8.416943337	7.522564952	8.307697933	8.366608157	7.790603791	7.7783804	7.668100186	8.320385883	7.885070359	8.143852103	8.28480326	8.204813855	8.023039769	7.712316272
ALDH3B2	4.351640404	4.471754652	4.49963862	4.492904207	4.440934856	4.360848316	4.337341546	4.354132247	4.467760724	4.467946112	4.514793091	4.421782569	4.28589477	4.481655614	4.551506449	4.318027412	4.526830223	4.566993469	4.373313976	4.337479887	4.545553241	4.323487508	4.360547506	4.323690973	4.515144051	4.474899947	4.274347068	4.422312193	4.294142935	4.467946112	4.384776995	4.471754652	4.49088354	4.40890601	4.333502566	4.48285824	4.644133832	4.495767258	4.483678759	4.477087593	4.460829187	4.501965386	4.381352395
ALDH4A1	8.498891004	8.946089309	9.557790525	10.19041179	9.304476225	9.617409737	9.187987059	9.469070938	9.049035986	8.90181076	9.445920873	8.702691175	9.333239368	9.344968634	9.055547885	8.702013402	8.888040015	8.580113862	9.721793996	9.25792705	9.048401834	7.922082746	8.364259277	8.303864175	8.163776065	8.19845088	8.215134871	8.050842941	8.595441517	8.281765206	7.86676575	7.602490984	9.082430105	8.423800073	7.562136698	7.600657053	8.749562938	8.12273228	8.762290707	7.96457721	8.585286987	8.797135454	8.670097646
ALDH5A1	7.141768202	6.900343455	7.251412207	7.012795865	7.223200363	7.001853642	7.056856159	7.209586277	7.102149666	6.982199667	6.984961819	6.813373129	7.02439984	7.148773437	6.869735063	6.888734309	6.953984743	6.882667706	7.339430102	7.149989576	7.038558821	6.574800268	6.648786042	6.003522585	6.53892763	6.706474386	6.713519201	6.895416948	6.60739851	6.470137253	6.19415275	6.470068028	6.798511938	6.297784501	6.356023864	6.580802837	6.86796093	6.275026658	6.517026617	6.486125269	6.353880969	6.836175141	6.464631601
ALDH6A1	9.63918545	9.181758359	10.19032677	10.72987037	9.992107634	10.4107292	9.930130195	10.23049408	10.57633923	9.730694292	10.40380887	9.965013683	10.59597249	10.2919964	9.756674972	9.509910841	9.460240499	9.429775903	10.12121845	9.823225083	9.662836384	8.393025845	8.345905836	8.112305556	8.604454817	8.681562739	8.927108988	8.040655725	9.540436484	8.829836738	7.487111637	8.102087634	10.13117753	8.981849766	7.977475304	7.620470077	8.951532735	8.453166911	9.264765294	8.579590338	8.824688394	9.091443679	8.479572172
ALDH7A1	7.766824932	7.49237007	7.273123421	8.108977952	7.839556383	7.493252366	7.58895448	7.625529703	7.920868656	7.508913129	7.999584904	7.676109203	7.920374219	7.736627152	7.959221354	7.591481675	7.561348846	7.770362606	7.49949089	7.509448517	7.390119981	7.406184406	7.208367707	6.984146012	7.300500084	7.22142357	7.292750747	7.243749131	7.247597596	7.431504054	6.901661869	7.341708668	7.624517468	7.073749654	7.243722227	7.11511714	7.434508904	7.260620708	7.678252829	7.145150993	7.264572311	7.738012086	6.946167796
ALDH8A1	9.796608456	9.258830955	10.10500153	10.72649596	10.05125515	10.29242421	9.680366014	10.28942097	10.27238351	9.377889901	10.46608507	9.001657938	10.51767549	10.45446576	9.506708245	9.303467693	9.725499265	9.69852399	10.31014539	9.816021422	9.635532859	8.195158033	8.541377965	8.130434935	8.634112899	8.860344084	8.861665726	8.749037618	9.82559094	8.635403351	8.476022072	7.142476536	10.11166615	8.925730317	7.95559589	7.55960313	8.975565078	8.128124721	9.487311264	7.923723408	8.61610978	9.641349322	9.810595178
ALDH9A1	12.28293964	11.79071968	12.00062415	12.62209315	12.32977941	12.01675245	11.7328267	11.87785382	12.63518712	11.89188	12.38946849	12.39095673	12.49042117	12.03780324	11.80665597	12.14728959	11.93966235	12.24952337	11.85535511	11.8578822	11.6538881	12.10366876	11.80415173	11.9265652	11.65466524	11.96354529	11.71566507	11.74586631	12.13004213	12.32738233	11.29028707	11.65724896	12.28234641	11.79312526	12.06709568	10.92707732	12.01926027	11.93350003	12.07885517	11.96297523	12.33194712	12.16524664	12.31489688
ALDOA	12.22164225	11.52138505	11.65435113	12.29888376	12.19960907	11.6606214	11.62721157	11.59133462	12.30569385	11.43302732	12.29197981	11.82796815	12.29275434	11.95442773	11.7328841	11.82348464	11.8997075	11.40729547	11.09964375	11.5154149	11.53522584	11.98823779	11.77059007	12.53281175	11.53172767	11.99316126	11.76277526	12.68469986	12.84390258	12.0042513	12.50631239	12.11327687	12.16591406	12.0537693	12.21818592	12.22565504	12.39343435	11.83276992	12.22520173	12.16100887	12.11585661	12.07892782	12.69714535
ALDOB	12.32356415	12.05187342	12.56179379	13.19773842	12.72128418	12.58019137	12.3942784	12.50400942	12.82966966	12.31221132	13.17069756	12.28812891	12.94200899	12.63415704	12.37088143	12.28119115	12.35122525	12.20207984	12.44509733	12.51721178	12.10860465	10.62214568	11.01697848	10.63551492	10.76654578	11.0502254	11.27214471	9.387967104	12.28877591	10.58743964	8.930577263	8.957796642	12.50546958	11.70515487	9.344458845	8.960308243	11.7663839	10.80642367	11.81434282	10.04359979	11.2480193	12.00166138	10.90704966
ALDOC	8.505272209	8.425353408	8.590522436	8.356727494	9.01859401	8.042926204	8.479396246	8.481190627	8.539682817	8.634478225	8.329216769	8.802291558	8.498638312	8.171321528	8.542081002	8.649033954	8.516101233	8.834331144	8.036752442	8.415570689	8.55165194	7.692164235	8.506919624	8.223382116	8.529995864	8.776633954	8.515012456	8.103117398	8.491520136	8.949412145	7.80357514	8.639174167	8.416645937	7.860561728	8.602569361	8.176338225	8.60718994	7.630302465	8.601980246	9.062682918	8.201804255	7.780130589	8.55099729
ALG12	6.380312694	6.383152297	6.376192802	6.871179303	6.765592378	6.934628735	6.143447336	6.292915605	6.565636691	6.292361232	6.726589427	6.653419322	6.613593793	6.765908627	6.78468865	6.469888988	6.509748782	6.42168177	6.206616695	6.30436736	6.417857426	6.165748721	6.619082694	6.854182345	6.369968327	6.487092305	6.296671889	6.674155165	6.743837522	6.432287436	6.2458731	6.386499673	6.561599954	6.644994314	6.755354578	6.442268836	6.537402803	6.493363679	6.662501146	6.510213658	6.163891307	6.633658813	6.871955108
ALG13	7.143569088	6.841943749	6.773608981	6.822873388	6.871810758	6.753798592	6.631190582	6.785644685	6.962529172	6.563349267	6.939184375	6.650177679	6.978675679	6.576294132	6.707300433	6.813186779	6.873068496	6.861047047	6.387531538	6.540382223	6.527951296	6.921304699	6.826054498	6.987541285	6.726667351	6.85625688	6.918594051	7.303558462	7.112695851	6.925764348	6.814502373	7.011414322	6.979287401	6.832313156	7.113839764	6.781337717	7.067184225	7.007903569	7.108186468	6.952276658	7.121808076	7.229111151	7.13901016
ALG3	8.496969945	8.699667655	8.24566886	8.47048717	8.286511803	8.439826859	8.163870034	8.161432574	8.431745601	8.16416647	8.580573467	8.21972205	8.541097183	8.269701522	8.613811734	8.430087677	8.577924033	8.380554018	8.740814389	8.077842689	8.308431445	8.332757228	8.420634067	8.938712656	8.500742067	8.791006064	8.514259583	9.054393996	9.200510465	8.738300427	9.040705007	8.831760106	8.584280106	8.95218372	8.6094265	8.909882505	8.794756647	8.496308258	8.735668867	8.541796528	8.680671363	8.690203798	9.242390939
ALG5	11.30330087	10.66214913	10.50286622	10.81884562	11.03486184	10.3702314	10.5018902	10.66358411	10.9988151	10.40356818	10.84709617	10.876556	10.94925846	10.56124463	10.48818266	10.59458675	10.41177509	10.73221543	10.2713366	10.35345859	10.48067621	10.88394411	10.78446356	11.11643419	10.48696827	10.69820215	10.64566774	10.98669487	11.00619902	11.08026161	10.7934834	10.82968431	10.99449631	10.74621214	10.83988039	10.75304575	10.72065903	10.90748194	10.84270552	10.66373532	10.90039787	10.8025183	11.36060971
ALG6	8.589830857	8.34862058	8.264618401	8.028241117	8.705618028	8.277819307	8.523430537	8.454819756	8.57497797	8.167837619	8.081393852	8.378959073	8.390227996	7.926443893	8.502794976	8.504979366	8.488622128	8.486419564	8.012533933	8.199098255	8.330803003	8.605674766	8.828541035	8.797704133	8.715876341	8.638472259	8.898377924	8.966448896	8.920216719	8.450186613	8.830003083	8.347742963	8.267527394	8.411177718	8.599271114	9.061143178	8.703186093	8.198193006	8.393493591	8.528928111	8.506822065	8.496095967	8.993008131
ALG8	9.537700849	9.060651708	8.895272334	9.311376515	8.768750597	9.221243482	9.226122513	9.007542681	9.451930028	9.125673244	9.162815128	9.268913561	9.435490328	8.915983552	9.05950504	9.253094401	9.307075967	9.185057419	9.134445685	8.965131422	8.97597333	9.036549457	9.270027628	9.838295948	9.261911649	9.536935299	9.325541156	9.650718044	9.882216135	9.75155873	9.544151006	9.469882685	9.406281944	9.461644583	9.420688383	9.346118469	9.894206772	9.355949149	9.543200722	9.242163501	9.14843639	9.546501655	9.788804306
ALG9	8.3030975	7.859518339	7.804927901	8.069998549	8.514545899	8.05626248	8.09914458	8.044514703	8.284524025	7.94993219	8.128769475	7.960823589	8.165729925	7.756711233	7.91141164	8.100479383	7.938068267	8.046413532	8.002310376	7.879590901	8.012845609	8.438586869	8.36551856	8.529373741	8.236965267	8.619791974	8.37996766	8.786657929	8.282278055	8.767727224	8.026521054	8.253040791	8.436218826	7.881513088	8.54770249	8.106111925	8.324415717	7.954277326	8.487315932	8.452241241	8.335122136	8.414291622	8.323145653
ALK	5.069649135	5.460239679	5.495236496	5.383506837	5.280373614	5.450939467	5.344294669	5.282400954	5.487083909	5.463454728	5.256922635	5.617405783	5.330920376	5.248889774	5.531820258	5.388793917	5.321003356	5.410225407	5.168276592	5.245207847	5.179680792	5.062490902	5.157253358	5.309858347	5.473998472	5.137201089	5.011593363	5.406843153	5.480148878	5.339983119	5.485523957	5.455741681	5.326677456	5.371575259	5.51419007	5.073898315	5.615075307	5.546131189	5.342119422	5.454647676	5.448000033	5.324102171	5.131736214
ALKBH1	8.439805465	8.364262962	8.288439573	8.460018716	8.215179819	8.401065779	8.428276845	8.390345406	8.334940334	8.344418502	8.170744223	8.418938007	8.25458009	8.047029052	8.232249511	8.592243427	8.00019729	8.248712562	8.276236884	8.103934135	8.233555888	8.6677227	8.428316694	8.317640426	8.773118499	8.344511696	8.68235003	8.639687315	8.635350205	8.54438843	8.46702624	8.557290095	8.391321937	8.270774564	9.085978479	8.41057196	8.829945313	8.724677211	8.605540629	8.609587349	8.394667019	8.510951131	8.756481888
ALKBH4	6.098991676	5.853058695	5.735313084	6.49372562	5.930656672	6.016184033	5.973403179	5.967628439	6.163654866	6.114016758	6.092042806	6.113683531	6.04782414	5.887111178	5.940985236	6.018604909	6.16857711	6.025784596	6.145915269	6.336399778	5.983809754	5.669199164	5.822691697	6.202141858	5.704867129	6.105981867	6.068649494	6.162214582	6.140859209	5.95033577	5.939181506	5.93729204	6.179766892	5.95437333	5.922523068	5.79436752	6.159652135	5.975197447	6.022077389	5.982477037	6.100445322	5.657760863	6.017773383
ALLC	5.228981379	5.460752293	5.813229533	5.509536911	5.068070894	5.611830244	5.440182669	5.247142835	5.786591464	5.417744075	5.440876041	5.172660258	5.357416322	5.710619473	5.61022607	5.363315681	5.368593984	5.510108921	5.837607087	4.980659018	5.432732297	5.040980248	5.15465319	4.768516844	5.578558155	5.02133814	4.954864798	4.885350112	4.910586976	4.998667022	5.081235452	5.06273609	5.275448241	5.424383155	5.054022108	5.153577119	5.447576714	5.305621966	5.136206563	5.194218083	5.099105792	5.179052943	5.130148512
ALMS1	7.402584588	7.104749893	7.052641249	7.262985573	7.69463869	7.288242442	7.239580504	7.394489318	7.693183926	7.212308618	7.62883915	7.33001133	7.715955224	7.171595939	6.793676153	7.404291782	7.152706358	7.749782635	7.134452441	6.913859006	7.355641467	7.355885227	7.587885756	7.858825451	7.365289583	7.642115793	7.333562171	7.760860368	7.271925433	7.711018959	7.045947264	7.735678414	7.760022886	6.820455234	7.826211775	7.044631018	7.76668658	7.195563198	7.923918992	7.525531373	7.245447253	7.939264788	7.336136022
ALOX12	5.028899436	5.048998887	5.152309766	5.168506221	4.856787364	5.034738876	4.796424429	5.016078155	4.928897639	5.17891976	5.460717299	5.579860976	4.915243607	5.201394111	5.255142974	5.175535578	5.440334474	5.00210469	4.880585176	4.979848915	5.175114431	4.995111879	5.178927695	5.234221195	5.293173565	4.869766211	5.03651514	4.718253726	5.576447632	4.756981635	4.944327944	5.552235814	5.176497354	5.064132433	5.380982417	5.029713069	5.074973444	5.992212504	5.031223781	5.066359509	5.014337486	5.598418137	5.014739797
ALOX12B	4.717724904	4.653089001	4.823742492	4.770401244	4.439016215	4.803073282	4.621321079	4.648066815	4.988256104	4.591732355	4.869082036	4.725405659	4.563046106	5.049711934	4.95330472	4.781964695	4.825919318	4.608802661	4.623068429	4.629354549	4.652952587	4.54496539	4.688518526	4.472545198	4.903284047	4.793010506	4.654346803	4.630856004	4.788403635	4.52973098	4.678326967	4.59725371	4.789788264	4.808671171	4.461936633	4.647907877	4.691551938	5.021163452	4.662065897	4.687176055	4.870829888	4.541652743	4.540942618
ALOX12P2	5.874906578	6.379485836	6.910563624	6.058702195	5.890386911	5.902549747	6.349261884	5.934071519	6.076894152	6.244747447	6.087462801	6.056873638	5.545843133	6.268569059	6.553769345	6.538864732	6.161029419	6.006669032	6.437239827	6.558238172	6.147816926	5.871820327	6.060607974	5.899866228	6.058135994	5.928097255	5.704384143	6.043936341	5.781315574	5.940873839	6.195719752	6.057319103	5.876147815	6.063410679	5.927496791	6.075155258	6.069976762	6.033299304	6.061006647	6.189654354	6.287298158	6.087824794	6.145084009
ALOX15	4.404849091	4.607904197	4.642785946	4.604414441	4.512262211	4.686356376	4.583817512	4.42031306	4.62817311	4.718990281	4.770379254	4.634578384	4.489933342	4.604392014	4.925001456	4.79275371	4.778118485	4.451781464	4.852303924	4.534862663	4.559711248	4.584969471	4.548908006	4.273947663	4.576221635	4.543480309	4.389020201	4.355576737	4.307029299	4.657589645	4.449577479	4.486827641	4.446560901	4.452424071	4.135842469	4.335443427	4.83634772	4.391034901	4.584721135	4.516416324	4.661027117	4.40241987	4.485645731
ALOX15B	5.599178003	5.865969521	5.90696001	5.637218371	5.604499656	5.747609972	5.955844565	5.653881149	5.890403592	5.921289111	5.580620623	5.920619143	5.752675006	5.994781746	5.923851174	6.022712354	6.013492224	5.695752333	5.651234021	5.722057501	5.881892786	5.987721118	5.400268077	5.761785256	5.759203899	5.386856766	5.482245484	5.484329704	5.627505949	5.893857496	6.193803363	5.680536665	5.94915542	5.95098217	5.762904816	6.342120932	5.901352396	5.996065774	5.618243144	5.830145302	6.02154263	5.728059257	5.759111474
ALOX5	5.428246327	5.669242266	5.413190484	5.713545944	5.86608285	5.329577742	5.382320539	5.361322036	5.312272382	4.867013048	5.431650801	5.896136108	5.338981549	5.107567514	5.084032786	5.17830232	6.168164888	5.161618117	5.13123076	5.297186721	5.375850894	7.643127034	6.19292878	7.745043431	6.801344355	6.769147504	6.382699169	7.531683088	8.14795794	6.237920186	7.901719467	6.496828924	6.026952183	7.614058065	7.033601217	7.312658307	6.181895581	5.721273052	6.121458588	6.402103726	6.604903931	6.851138264	7.58465441
ALOX5AP	6.024583327	6.350046122	6.356494444	6.662757187	5.907746383	6.043181859	6.15648185	6.006012523	6.467148613	5.711246729	6.496377618	7.598231938	6.12025064	6.452797861	6.248111037	6.155397342	7.097957217	6.086952847	5.743739241	5.792362193	6.263791355	8.369190773	6.390951092	8.374943542	6.845678314	6.611657282	6.83048142	7.901207422	8.528896298	7.977273344	9.524266455	7.935540031	6.635924625	8.272899441	7.721451494	8.90545116	6.26549712	6.478820242	6.361581904	7.293932674	8.108316767	7.495902017	8.316648574
ALOXE3	5.214537415	5.466570811	5.414865864	5.203186896	5.174032296	5.314323761	5.398370986	5.13070182	5.37915892	5.420023745	5.278066017	5.695303657	5.174541212	5.379988124	5.657506334	5.508150802	5.440534965	5.479777625	5.344303987	5.230109312	5.049035256	5.219199565	5.071114819	5.044719521	5.358872345	5.164471261	4.960973615	5.057029183	5.00637508	5.317381343	5.36196663	5.661122259	5.438473823	5.173350277	5.203206239	5.26128858	5.478453979	5.665145399	5.056080956	5.413899043	5.269482712	5.349584096	5.249508593
ALPI	4.745194577	4.870449522	4.854456046	4.925160845	4.9863473	5.047878171	4.850991841	4.786152866	4.626756894	4.933500314	4.94856481	4.812400522	4.708441751	4.810015788	4.717315088	4.903970631	4.851177768	4.772107014	4.91543821	4.721994408	4.784702213	4.704344607	4.723621022	4.589312036	4.899488569	4.707154123	4.781600098	4.706831385	4.861086373	4.864721886	4.692784832	4.777501054	4.797042752	4.737844572	4.77243435	4.651006669	4.914261597	5.071728711	4.866539554	4.855104391	4.85590646	4.773211628	4.982198241
ALPK3	6.987094391	7.046418497	6.940661187	7.117027883	7.142264074	7.194953663	7.149795862	7.367639134	6.967219033	6.91691752	7.392803028	6.507689257	7.250668748	6.773868371	7.136400696	6.98583041	7.153240531	6.953124684	6.57900365	6.907391555	6.778827401	6.914560021	7.509632875	7.443073937	7.164994425	7.231677655	7.620412831	7.32245615	7.09826793	6.940031127	6.534902565	6.927306703	7.184806874	6.488187486	6.899755678	6.762117624	7.414111934	7.345308593	7.337847511	6.994304725	7.307174722	7.090126832	6.919999995
ALPL	5.315002445	5.260837017	5.282861198	5.727871632	5.378163582	5.759783395	5.585727628	5.651089062	5.244543558	5.294984986	5.417518911	5.187700651	4.957961414	5.369424363	5.342156135	5.051927596	5.372066861	5.118897906	5.574362804	5.606695768	5.364509065	4.705778863	4.997595796	4.8205095	5.221413564	4.718750761	5.104206316	4.451716884	5.096781809	4.887196625	4.951248493	4.925052311	5.088041248	5.041490635	4.912673158	4.850252779	5.13214828	5.081349615	4.953017414	4.995826535	4.887651834	5.011974949	4.858800685
ALPP	5.042384922	4.994003525	5.269663431	5.256382254	5.219691317	5.346014539	5.478129066	5.181730326	4.929337142	5.20305958	4.982986496	5.271515544	5.151470074	5.167305958	5.315919628	5.133197805	5.396522771	4.864643609	4.949472894	5.223986683	5.258428169	4.883749837	5.204763892	4.571165629	5.077703737	4.925323269	5.164807219	4.852338305	4.681665167	5.354568853	5.184877452	4.992653415	4.999628708	4.984684113	4.76848787	4.858290278	4.986749767	5.390143904	5.300928325	5.015809486	5.049112334	4.863232812	5.0435163
ALPPL2	6.009836941	5.971173627	5.856702541	6.155132529	6.045681299	6.380291386	6.043582747	6.021501155	6.083700968	5.991965053	5.960033684	6.34284373	5.958727427	6.075831192	6.246400521	6.092479759	5.801987663	5.998791034	6.306530687	5.953163022	5.98844675	5.803014505	5.637997499	5.477198154	5.811127192	5.508255599	5.997239831	5.835557698	5.775909741	5.702285561	5.98117649	5.694314834	5.879195275	5.70510877	5.645979921	5.778108151	5.739550612	5.648885246	6.088919016	5.718205022	6.06544311	6.099970153	5.71971773
ALS2CL	10.19193781	9.707421886	10.13314412	10.39993102	10.430478	10.18681573	9.955495448	9.908704178	10.50452367	10.14084761	10.65195323	10.83017436	10.56195092	10.19150069	10.25327706	10.41750673	10.16160272	10.26131146	9.400796043	9.78035438	9.845127335	9.691444288	10.31631098	10.00339762	10.26063249	10.08718882	10.25813191	9.655916516	9.888143624	10.53030263	8.328688341	10.36056042	10.64639141	9.730692698	10.48178969	9.17086315	11.003358	10.47181523	10.60448238	10.41782375	10.53985028	10.41955261	10.04109408
ALX1	5.35009383	5.47567189	5.491157867	5.496652112	5.486479832	5.659408974	5.49946044	5.463446937	5.280411696	5.497148569	5.36099687	5.474922733	5.608747758	5.431895195	5.591024632	5.618072697	5.739880715	5.682921584	5.565257853	5.453621837	5.547645289	5.372292205	5.478905391	5.307139588	5.497714267	5.405183477	5.386601828	5.567351762	5.176566713	5.609997509	5.580662525	5.502937669	5.420301579	5.461512411	5.360173773	5.310796076	5.432608453	5.433000522	5.500266243	5.479107906	5.598393393	5.284414995	5.297491104
ALX3	4.480851113	4.713840898	4.578921204	4.742587388	4.584083924	4.917607357	4.813341951	4.67412396	4.56693773	4.653933879	4.647920821	4.84943172	4.500064416	4.930675712	4.748290223	4.895629618	4.921428987	4.634112783	4.531066596	4.708321555	4.913226409	4.479333355	4.321894977	4.375955874	4.496024644	4.506917229	4.427735066	4.583313594	4.233308964	4.790405466	4.714785213	4.604471808	4.579126828	4.635028839	4.638163329	4.762941778	5.024496768	4.754946333	4.522508943	4.49810646	4.551430893	4.717396123	4.52158813
ALX4	5.669953436	5.791378272	5.779999164	5.729779455	5.510631067	5.851591782	5.602533478	5.625351682	5.611141495	5.682231614	5.829453423	5.646572107	5.726896697	5.805412764	5.814142871	5.834664364	5.718645193	5.759998139	5.798105919	5.789911708	5.700551713	5.504492326	5.56481135	5.421298886	5.679429154	5.402841512	5.602104017	5.283404135	5.466602185	5.744841272	5.818330306	5.741288346	5.844300293	5.816294237	5.727906417	5.513951978	5.474682396	5.796198939	5.595426771	5.999612655	5.965829803	5.588223689	5.564991822
AMBN	5.294358516	5.790800161	5.691681302	5.106827249	5.015075491	5.391110916	5.468233975	5.4681683	5.409157047	5.776651402	5.26650279	5.56651431	5.337575729	5.564659017	5.919565216	5.873039177	5.544430282	5.431344278	5.508222323	5.560830625	5.459426243	5.215393205	5.354555152	5.077038884	5.363641915	4.944723447	4.919316056	5.137779143	5.040675383	5.117399597	5.459698159	5.24393692	5.363753743	5.326005746	5.371016274	5.258974241	5.74606238	5.550312895	5.278734364	5.530929101	5.419541721	5.374242381	5.116998117
AMBP	6.073437048	6.239138015	5.909815506	6.192958173	6.409564234	6.051582976	6.25185693	6.108948735	6.393889838	5.790562616	6.4270461	6.264847768	6.637863883	6.244112934	6.041304465	5.832601164	7.594339734	6.033785331	6.058829543	6.391691077	5.851023408	5.954031698	5.539217521	5.849461476	5.559085821	6.068325107	5.730833593	6.44875847	5.909815506	5.926008024	5.713899938	5.751120306	6.117496256	5.720632338	6.064149117	5.884335317	6.56511884	6.021446001	6.271586787	5.421503882	5.732969986	5.72377358	6.165388642
AMBRA1	7.260426479	7.127301773	6.979852109	7.313312086	7.389660587	7.215655616	7.111442475	7.092320634	7.135080173	7.101872616	7.544018675	7.338791204	7.409036383	7.11558462	7.08505126	7.230001295	7.124464332	7.2778611	6.907414497	6.947624666	6.97011927	7.186721306	7.136761423	7.364709972	7.024666298	7.092957542	6.968224404	7.31582251	7.290928895	7.393696227	7.019763954	7.419521046	7.295655797	6.92040033	7.38093736	6.993156267	7.476197644	7.386796056	7.527464801	7.194631161	7.300738898	7.618806873	7.393565624
AMD1	9.407802904	9.102031389	9.110015393	8.538201166	8.929990303	8.856936372	8.841682672	9.090301228	9.271933379	8.851780534	9.19823999	8.73846073	9.007731549	8.693399766	8.995451435	8.763813239	8.741107758	8.702318704	9.048702823	8.709248969	9.023682184	9.394428438	9.219559628	9.63182701	9.098773084	9.189760901	9.333162189	9.374564323	9.623200133	9.437974373	10.20961459	9.07932875	9.073780757	9.706134519	9.083575254	9.941507321	8.905568009	8.89638089	9.045881345	9.315323863	9.353144175	9.133152272	9.552371028
AMDHD2	5.975367338	5.810557913	6.113662632	6.476940312	5.913759222	6.615905962	6.256771134	6.316990367	6.102615683	6.002358729	6.331514455	5.908493246	6.165358618	6.417651928	6.027148762	6.226980381	6.244044881	6.276860562	6.237864556	6.324895817	6.230811566	6.564745486	6.170580772	6.088746761	6.089190545	6.355457982	5.938630959	6.705923114	6.240470565	5.867619799	6.371824664	6.314152547	5.886668408	6.51703391	5.628558477	6.277357925	6.08700439	6.399147741	5.754466412	5.909227913	5.972090399	6.405776078	6.351171587
AMELX	3.7965418	3.887551566	3.881670749	3.806070636	3.752864962	3.724672488	3.717421114	3.826206216	3.708573934	3.639604944	3.807736787	3.879366601	3.731241679	3.864723335	4.038932963	3.681550826	3.860535288	3.735266546	3.806613613	3.621131353	3.819591938	3.604029812	3.874368063	3.785511661	3.715697208	3.818695774	3.812322982	3.876016458	3.809300079	3.901072264	3.776970604	3.714306925	3.735185181	3.761289397	3.908812429	3.733007239	3.972666331	3.771452735	3.892437508	3.889372462	3.792875931	3.834526459	3.740397541
AMELY	4.24841804	4.172586318	4.367903175	4.610668432	4.425072105	4.431373646	4.290074145	4.478935896	4.54659151	4.282784802	4.54818028	4.281402899	4.344528306	4.449116605	4.247017819	4.486355815	4.516283033	4.26160219	4.449555773	4.336947586	4.326039563	4.476311815	4.301649091	4.049012784	4.222305037	4.162924838	4.553938032	4.366396219	4.437526707	4.380340169	4.356201522	4.361938348	4.488824193	4.324213126	4.667143194	4.154591473	4.573686228	4.435410111	4.532583574	4.498204431	4.298202891	4.341221417	4.577960812
AMFR	8.520094028	8.854038706	8.685181783	9.129813239	9.187886385	9.255966182	8.936921652	9.317926627	8.419401445	8.947552694	8.602777855	9.412013581	8.965258889	9.092730425	9.117934297	8.856291515	8.732976704	8.75872981	8.545375901	8.622471141	8.32715754	8.13164759	8.462116038	7.770168738	8.328768891	8.454942364	8.54547493	8.661911364	8.088977223	8.850818196	8.702898199	8.067123185	9.129188752	7.934401011	8.33164541	8.122855701	8.43094497	7.864977944	8.10531608	8.415495527	8.991016027	8.763826203	8.829526684
AMH	5.786412166	5.654904679	5.53746324	5.881784075	5.660793251	5.666401039	5.742589934	5.666311773	5.742938627	5.941492411	5.663806931	6.109107499	5.526416019	5.988290983	5.946165403	5.873168899	5.827546401	5.873944987	5.894325906	5.888597023	5.811386738	5.703888092	5.712627492	6.24980497	5.805247621	5.99933867	5.706530576	5.739084502	5.602881104	6.005961435	5.883991947	5.955987892	5.876615993	5.989662591	6.214209506	5.954121488	6.03487374	5.946835676	5.771399319	6.020904066	6.125584323	5.868796022	5.703864337
AMHR2	6.146112897	6.799084645	6.622461543	6.259517682	6.09705963	6.250794395	6.492707218	6.444920875	6.424956067	6.539158529	6.497390899	6.425956912	6.447727675	6.8175268	6.836784215	6.740906835	6.324057496	6.620824178	6.991171228	6.43095921	6.52255419	6.004834833	6.206327444	6.12666063	6.459762475	6.265565517	6.336434185	6.069194333	5.976641533	6.308887879	6.265275371	6.476000945	6.237947105	6.337775887	6.348741921	6.436691291	6.531416158	6.571377117	6.445292236	6.282896745	6.024970594	6.329021983	6.256951725
AMIGO2	12.75799916	12.16012838	11.92593014	12.22427084	12.3745575	11.55090483	11.88759289	11.70098069	12.18169583	11.89908683	12.18736577	12.34490101	12.46744028	12.03741153	12.27484998	12.38782056	11.95967241	11.95943851	11.15951666	11.80110778	11.52897418	12.02120886	12.14290868	12.47518025	12.08002201	12.12274917	12.08909367	11.90338987	12.26697665	12.5122843	11.97175654	12.27748078	12.1925291	12.01596456	12.13138263	12.17158205	12.42726143	12.3285707	12.53819891	12.46345161	11.87085879	12.44560666	11.99372905
AMMECR1	7.224322832	7.157830194	6.693210177	6.676473575	6.658163035	6.797683897	6.716023255	6.962602801	7.119670408	6.750068546	6.981672409	6.895528072	7.03944077	6.866842769	6.540753999	6.461346612	6.717917824	6.943530104	6.654486351	6.344264101	6.912026548	7.280945123	7.059989826	8.076507171	6.879501228	7.408372037	7.070244576	7.722768695	7.475569746	7.2986902	7.725754384	7.366762806	6.883028495	7.597959917	7.035751946	8.121896226	6.293804954	7.171620384	7.135349284	6.680521549	7.217808326	7.560145508	7.320248213
AMOT	12.90393763	12.3764568	12.40592469	13.06569614	12.72563324	12.44351213	12.52211328	12.36776076	12.812199	11.42807163	12.86651525	11.6565864	12.91587055	11.63620972	11.45822457	13.04128194	12.73014128	12.47999015	12.09242054	12.60685892	12.3369572	12.63130371	11.45508138	12.2989954	12.55484003	12.54167605	11.68957058	12.51979987	12.35981177	13.04267517	11.37804777	12.77520238	13.02086246	11.00934558	11.86511175	11.1777095	12.92252849	12.87220013	12.76375827	12.68849618	12.57637237	12.92676261	11.89083723
AMOTL2	9.852293635	9.561811914	9.996335882	10.20010196	10.36244689	9.802771103	9.536840237	9.89661334	10.13421201	9.950168513	10.15946708	10.51052404	10.25568851	9.761030689	9.889238175	10.07088577	9.852115073	9.858167714	9.593169983	9.949647964	9.899357283	9.646270166	9.75386026	9.652276925	9.732309525	9.547121531	9.568154601	9.666015392	9.584599186	10.27910987	8.749201209	9.741581453	10.36512819	9.406434188	9.507919064	9.216743634	10.08779105	9.908407068	10.33574479	10.01711798	10.18595006	10.00095787	9.512662821
AMPD1	4.209502029	4.52588514	4.599323137	4.48616958	4.330911461	4.632620346	4.665084469	4.364397772	4.42803838	4.453342511	4.747444297	4.448214112	4.329337591	4.539782674	4.532999193	4.739098567	4.746341878	4.632805634	4.465303706	4.576545454	4.398274982	4.372187602	4.356581223	4.399205984	4.440975495	4.305880642	4.460707831	4.309104518	4.305835856	4.303822347	4.557668577	4.352183574	4.53178223	4.331137907	4.81390751	4.529132516	4.494561042	4.448056234	4.554219529	4.619012673	4.514471306	4.442693756	6.340800076
AMPD2	8.973859821	9.092464684	8.712240669	9.495245926	9.589163149	8.959279072	8.926685534	9.009411183	9.528615118	9.637495512	9.6099396	9.615127771	9.403694128	8.961729061	9.28528831	9.460859964	9.315565759	9.379780811	8.492894077	8.960089691	9.023537926	9.164596914	9.157243273	9.638620079	9.132187054	9.60593401	9.134656465	9.473345373	9.594428125	9.786242714	9.114178104	9.315173212	9.771680386	9.279665738	9.44376834	8.991580219	9.424646803	9.378985027	9.323063701	9.619100282	9.570170877	9.516580075	9.522477543
AMPD3	6.533496663	6.800712271	6.792071631	6.986779175	6.7577352	6.76797281	6.821528473	6.988589385	7.167559585	7.168820479	7.085171251	7.125883436	7.163964047	6.858450536	6.829129789	6.782026643	6.926699464	7.09913471	6.740185331	6.64545415	6.737088289	7.358748131	6.827408666	7.590838381	6.87620072	6.820459789	6.936665633	6.958068549	7.321614273	7.005123228	7.882276254	6.93850587	7.051152036	7.225979946	7.112493143	7.297865587	7.049302883	6.739231076	6.895444858	7.015288739	7.093336353	6.812773588	7.507670837
AMPH	7.322846263	8.691054169	6.908490526	7.025969801	7.192438489	7.350596864	7.064877157	6.253082588	7.18782176	6.74350424	6.615193078	6.911649046	9.651349858	8.726982926	6.751794046	6.650497154	7.394975075	6.904691264	6.415046766	6.779436833	6.695622207	6.52456414	6.492794447	6.811807479	6.960358135	6.807666972	6.751076206	6.811403303	6.435827733	7.664636139	7.883070743	7.560876346	6.798888848	6.925710037	6.991186756	7.178806231	7.144950185	7.618558698	7.124856044	7.129475118	6.978812056	6.592077979	6.781087355
AMT	8.483207039	8.188064016	9.221777575	9.728353524	9.262789462	9.184747013	8.827241242	9.139825891	9.506494375	9.059056494	9.671166771	9.410984347	9.590282277	9.232725772	8.943685321	9.086359844	9.285759356	9.085679544	9.1214281	8.721962314	8.715459567	8.503771201	8.355175838	8.373445871	8.437527324	8.948666283	8.327088029	8.892665121	8.628821599	9.033670435	7.724897412	8.829871707	9.026682126	8.552268989	8.783079532	7.645729313	9.242610022	8.742936636	8.908760692	8.518280043	9.169948245	8.973163874	8.893751316
AMZ2	9.665989803	9.256073832	9.314074061	9.851354857	9.641929271	9.181543591	9.511771456	9.376805545	9.764695199	9.428430399	9.615904161	9.504789539	9.761095243	9.233124268	9.323206559	9.472459306	9.30539836	9.420554914	9.213392628	9.221177109	9.212943751	9.599553443	9.357395294	9.153798363	9.269564834	9.339089216	9.350545647	9.355580114	9.648431335	9.643343343	9.078489135	9.468475715	9.491738639	9.093126454	9.331638556	9.620272014	9.328250038	9.134017796	9.54456156	9.613070587	9.222836441	9.528721695	9.691153458
ANAPC10	8.431809209	7.469275398	7.579862672	8.011011228	7.883136729	7.433567065	7.414232293	7.685520522	7.615368384	7.225506053	7.505001265	7.569671979	7.855155309	7.541251329	7.523267372	7.670722151	7.282817258	7.687939598	7.258550107	7.280516291	7.579108947	7.424957622	7.876204757	7.260625781	7.45980356	7.508775375	7.844835735	7.513354498	7.451108639	7.401329587	6.878107268	7.495463036	7.47903728	7.52971169	7.484650791	7.106837335	7.768929539	7.282128963	7.693253554	7.737625486	7.383756688	8.005980369	7.411224949
ANAPC13	12.04753633	11.24505911	11.16492644	11.89885	11.70682533	11.14797147	11.09321463	11.40218872	11.66237575	11.40357086	11.85371825	11.71091068	11.69240673	11.60395385	11.45458769	11.59470234	11.55768422	11.34746946	11.11759693	10.94116242	11.04457971	11.3707405	11.23352769	11.27659569	11.14978558	11.40709855	11.36558513	11.52309319	11.33142552	11.49369921	11.04582419	11.1128212	11.6862783	11.18745727	11.56611133	10.88952601	11.66038377	11.57784125	11.691081	11.30849735	11.56959743	11.51350575	11.77103307
ANAPC15	8.202126544	8.227052484	8.10824429	8.895283052	8.279623331	8.42308511	8.000768378	7.923125535	8.051687837	8.108668038	8.376348435	8.180550768	8.18998929	8.272959332	8.239555885	8.019373534	8.236838072	8.108592074	7.789212297	7.982685758	7.986825608	8.13650535	8.012902328	8.534865061	8.05685168	8.299768466	8.291490903	8.63961268	8.779221725	8.333289919	8.478526311	8.286517544	8.474188754	8.861669718	8.696837586	8.331068375	8.818544149	8.249951564	8.232706516	8.385328587	8.153583836	8.408813232	8.478125722
ANAPC2	6.4233041	6.081308297	6.2909782	7.267276009	7.130584171	6.992411168	6.668101724	6.618543479	7.120923944	6.634619269	7.107801019	7.005641106	7.19865422	7.05895562	6.804838422	6.940157548	7.128684535	6.86177591	5.965827461	6.65051208	6.455755284	6.894484987	6.635726382	7.112850167	6.829016413	7.31425022	6.949372168	7.311289761	6.902041553	7.021184402	6.382073588	6.975133432	6.913979744	6.813465172	6.770503592	6.37607814	7.31433815	7.194743061	6.741577971	6.81018316	7.228338518	7.166538693	7.348919433
ANAPC5	9.845464275	9.438443556	9.409349017	9.862492529	9.746994825	9.490893436	9.558504972	9.51191531	9.798995012	9.557516696	9.917628488	9.757350958	9.909409099	9.564660706	9.556353742	9.580960096	9.57093303	9.503299641	9.281961174	9.400732133	9.408151472	9.619492797	9.503331056	9.867633854	9.416957409	9.680627704	9.529858636	9.821649949	9.974294618	9.800954562	9.662080135	9.698762747	9.851984494	9.644566523	9.78386792	9.611399099	9.930683606	9.712191574	9.822313289	9.638625712	9.845955369	9.87845429	9.862871099
ANG	6.93237281	6.200155885	6.867758956	7.580842761	7.372768332	7.245011926	6.97165023	7.098392399	7.127113252	6.873521221	7.124921848	7.061777263	7.526195293	6.914180456	6.656308917	6.881389747	7.049434912	6.736529633	7.014907213	7.108215104	6.940860222	6.782601219	6.311922487	6.806841642	6.231582952	7.051594578	6.429314927	6.81704499	6.950075456	7.128844804	6.654197361	6.79603464	7.511947509	6.651828344	7.220371367	6.483407314	7.156567408	6.591316677	7.043770373	6.620713248	6.744209283	6.74251976	7.347316639
ANGEL1	7.359017675	7.171693238	7.138473224	7.51053866	7.301610615	7.221476868	7.641810067	7.239312175	7.332717773	7.431487152	7.316585062	7.391832962	7.456518225	7.14866917	7.228681128	7.474051588	7.302900139	7.426306349	7.152495235	7.065415626	7.079287459	7.360632549	7.232353527	7.435640755	7.289735997	7.357689571	7.113178757	7.222302634	7.411228558	7.628097435	7.431543854	7.262220809	7.364550933	7.25816564	7.614171103	7.370093423	7.822241569	7.414070492	7.445835642	7.433699713	7.346536767	7.17151167	7.411004774
ANGEL2	7.542553694	6.885892174	6.968679751	7.488258794	7.319340516	6.979590383	7.287850858	7.425780609	7.248692711	7.296992819	7.283582369	7.146563585	7.579612233	7.008041075	7.097264361	7.404086701	6.97560426	7.153851788	6.950421096	6.867107759	7.016642465	7.361016223	7.303884394	7.158179576	7.220149473	7.430528876	7.432737502	7.452811358	7.61523665	7.281238841	7.079189421	7.204396719	7.353719055	7.233289504	7.768425834	7.347874616	7.480372255	7.154813265	7.225173672	7.276761161	7.491681622	7.438422685	7.563440451
ANGPT1	6.847181454	7.01487167	6.899060707	6.271434781	6.090433779	6.476558793	6.351244163	6.833938027	7.155846192	5.894452323	6.464418956	6.069675819	7.101781605	6.86767717	5.758830987	6.22099777	6.790924539	6.871588508	6.831336607	6.886982789	6.734295678	5.917595449	6.097456971	7.084635281	6.911478257	6.925263564	6.806080974	6.791827215	6.150866776	7.043468758	6.111614439	6.882302426	6.642975404	6.296119908	6.160320083	6.380784147	6.652904406	7.792806925	7.022099234	6.693854125	6.891983924	6.527810798	6.677968636
ANGPT2	4.486016903	4.496082209	4.595584209	4.540156182	5.536564237	4.534780273	4.809403218	4.476921643	4.835279706	4.471044422	4.843376318	4.553584453	4.467148581	4.617339185	4.550030636	4.476591818	4.576364226	4.482373973	4.543782903	4.703751476	4.648774264	7.058279701	4.928407099	4.833313093	5.119973793	5.024093312	5.038352605	5.576797457	4.805938388	4.674918321	4.799419167	4.800305857	4.47127795	4.610080301	7.18486218	5.449407257	5.212486124	5.626829179	5.355971225	4.922807878	4.881875087	5.263206673	4.818433434
ANGPT4	5.892169627	5.943064769	5.907152122	5.780680097	5.627364244	5.994695643	6.283196206	5.899114919	5.762085133	6.106251203	6.015617749	5.898757296	5.756805811	6.152216865	6.109332395	5.963161125	6.180717642	5.882131575	6.117045553	6.110238569	5.999309982	5.594268049	5.759916523	5.699439143	6.152241546	5.684635203	5.978531728	5.507075455	5.813488366	5.845472969	5.894646886	6.018820229	5.785978557	5.99851571	5.629847252	5.907724136	6.001878527	5.90496271	5.946542223	5.89712854	5.826766798	5.899610125	5.640559992
ANGPTL2	6.479058804	6.174214097	6.071026168	6.141736143	6.576607646	6.21628918	6.308790461	6.20284406	6.192933227	6.086829107	6.363611043	5.951137923	6.237493915	6.05431178	6.180969969	6.189031726	6.293661477	6.265908575	6.011335836	6.096569953	5.980706486	6.935517529	6.129563822	6.952892839	6.36796266	6.802007046	6.443778156	6.386411017	6.069125885	6.032614228	6.047471653	6.220956431	5.981383825	6.136146125	7.156664285	6.033293634	6.616371613	6.584471046	6.466043119	6.315752147	6.070603011	6.21112906	6.445540882
ANGPTL3	6.142546912	5.445920592	6.683007058	7.244033931	6.042808764	6.697382464	6.575620337	5.423800537	6.007004605	6.27257267	5.978967374	5.747663924	6.75848934	7.135282846	5.762692923	5.869197677	5.54397418	5.521893452	7.564035493	6.748835265	6.40403283	5.238450709	5.179590565	4.709349456	5.293201585	4.922598699	5.022357438	4.484965534	5.797895946	4.765583451	5.002801599	4.651840827	5.916981823	5.790100724	4.717161863	4.847230946	4.878374452	4.953675196	5.603360033	4.816998874	4.686588165	5.864049674	4.70836384
ANGPTL4	8.667688397	8.018854346	7.620300353	7.255031302	8.458587781	7.429641505	7.203134566	6.893473036	7.722192566	7.28951104	8.151158342	8.066618091	8.398629815	6.203310739	7.249856767	7.229184452	7.841464201	7.794939725	6.973826632	7.712460541	7.975752489	8.130909641	7.949513728	9.765484706	8.388459799	8.46454231	7.810975463	7.879864232	8.845101426	9.034798256	9.841365194	8.538815587	7.988485123	8.417257884	8.09606598	10.09055462	7.602153385	7.704647219	7.623727417	7.080400184	7.429906346	7.087237643	8.167292987
ANGPTL7	4.965695014	5.254600966	4.751743062	4.866858772	4.798520698	5.148078671	4.857644056	4.822707528	4.95952408	4.874474543	4.909266996	4.941925467	4.977740306	5.040262436	4.905208568	4.969735452	5.121305735	5.211092712	5.399157063	4.91396163	5.14065875	4.985262995	4.873191743	4.892603693	5.238812587	4.694660711	5.026333484	5.01256407	4.761525626	5.054613832	4.99339946	5.013208106	4.67370459	4.96701187	4.979905091	5.006761269	5.678717892	5.096973549	5.071491843	5.117597827	5.01675635	4.591162812	5.174153532
ANGPTL8	5.346503903	5.731764436	5.355952339	5.697282015	5.493986367	5.40702791	5.38397336	5.554121473	5.208528014	5.420040851	5.282136345	5.672806524	5.286213302	5.772091833	5.335982557	5.643424233	5.610669312	5.452284299	5.0918033	5.395984276	5.166983963	5.605070168	5.015776014	5.367556768	5.153861727	4.952230271	5.310870367	5.245257848	5.402381945	5.318145936	5.311223826	5.600350527	5.585367625	5.466676772	5.539792224	5.199590787	5.493763022	5.529612284	5.309843956	5.192423351	5.612848401	5.331244967	5.403117316
ANK1	5.009036347	5.457767585	5.375451924	5.26032814	5.11118771	5.351348331	5.339408236	5.122598687	5.191694486	5.241459141	5.197534633	5.249496756	5.229167117	5.382437226	5.478746367	5.420558483	5.399676794	5.224382492	5.130912773	5.245403642	5.161708036	4.90191846	5.201441605	5.109458662	5.20356418	5.261163472	5.258822892	5.14811444	5.112526146	5.259254145	5.23814532	5.521474583	5.049793508	5.303240025	4.962077303	5.177049722	5.146375992	5.603497552	5.368746838	5.254660232	5.103718697	5.2612383	4.955823835
ANK2	7.277791141	7.550124364	8.321549447	8.692110266	8.194607128	8.511728314	7.986458952	7.704509506	8.377311549	6.992652643	7.941117042	6.967789539	8.26177849	7.945123827	7.620374066	7.278661645	8.041140881	7.233153542	7.880229722	7.334951849	7.596916554	6.410139085	7.277477308	6.599803085	7.224091996	7.270606715	7.057860857	6.846190145	6.553512628	6.367752494	6.131111457	6.398729777	7.584572217	7.086286654	6.450259769	6.09597338	7.296172329	6.843205576	7.697746725	6.840987164	5.79912339	7.755880545	8.724456046
ANK3	7.643092649	7.601240079	8.063230868	8.245083338	7.78319951	8.0424166	7.763963572	8.094048433	8.157819569	7.713611844	8.005638725	7.417491282	8.097002461	8.024149701	7.745812238	7.308085973	8.035977308	7.394729326	7.929803671	7.682057206	7.577855661	7.538123193	7.327311381	7.604708434	6.986876839	7.646596497	7.555253753	7.577092196	7.561128854	7.568489511	7.551766768	7.38820161	7.973965825	7.025237616	6.953273188	7.518290186	7.11093623	7.304401679	7.778745045	7.131094103	8.054658993	7.890963826	7.828992064
ANKEF1	4.524749047	4.865216894	4.979533601	5.337740459	4.875285189	5.313263412	5.280053718	4.894217028	4.825498067	5.134184354	5.197106809	4.931285962	5.041458417	4.948627463	5.018304952	4.843695659	4.977435254	4.921130936	5.064361501	4.959208585	5.274002303	4.866784076	4.784228982	4.530720514	4.647719039	4.932183713	5.064688847	5.146412333	5.286599069	4.437812797	4.629123763	4.904844823	4.915395449	4.477747846	4.729991576	5.260621969	4.743980491	4.596573242	4.695984517	4.992011133	4.809746624	5.017884831	4.789199456
ANKFY1	7.843693591	7.590686939	7.570306896	7.473131362	7.871481491	7.333405513	7.961827967	7.64372451	7.904099045	7.650352126	7.646225052	7.574994737	7.652383074	7.454441829	7.541205046	7.74901014	7.318018387	7.736851935	7.596784951	7.564621514	7.721500508	7.752750113	8.059398983	7.55026858	7.719754659	7.589730595	7.993047256	7.716132528	7.701902365	7.728377768	7.690709218	7.570710799	7.635237341	7.010115419	7.651923679	8.006973653	7.386719778	7.539580796	7.731785894	7.708219196	7.530490186	7.426636045	7.751565553
ANKH	6.654637437	6.530883373	6.399611232	6.326693286	7.136271134	6.8951965	6.694937328	6.856037507	6.616582867	6.465643817	6.803062304	6.908939791	6.339760893	6.56602813	6.476782644	6.666659476	6.318865217	6.7006417	6.637241251	6.719598478	6.746965385	6.417542251	6.512505901	7.130623266	6.351973301	6.776650523	6.537395866	6.852689811	6.002069634	7.623707163	7.105186428	7.061758154	6.425707645	6.152307435	6.532837977	7.07076839	6.706310754	6.518119592	6.041931728	6.406472776	6.450122978	7.053173795	5.778760238
ANKHD1	9.002609845	8.321768927	8.655484871	8.882848274	8.709174457	8.506448103	8.453941333	8.607080246	8.819214291	8.280348329	8.91245472	8.749833097	8.923394658	8.584058229	8.444427156	8.791365	8.498249866	8.735582994	8.414419787	8.477215356	8.466533135	8.65459656	8.623167967	9.073120157	8.447218115	8.50636955	8.541443798	8.58451879	8.771479304	8.718334316	8.192697168	8.678410362	9.079300623	8.397345024	9.046715275	8.38672646	8.569788497	8.516470312	8.850364169	8.678457665	9.146739824	8.743861131	9.041066612
ANKLE2	7.115921071	7.023857941	6.845367973	7.122445344	7.269758729	7.116235257	7.131965657	7.212787155	7.216210022	7.233218408	7.158298254	7.213882551	7.277537189	6.734124557	7.278378966	7.337732148	7.115480818	7.216338256	7.146186958	6.961528357	7.135995902	7.574004066	7.388101581	7.846599619	7.167290711	7.57302878	7.46123273	7.500933823	7.674361316	7.59524209	8.075647995	7.650376705	7.368605904	7.42177854	7.348735354	8.447976291	7.408611422	7.446628175	7.265961104	7.538177415	7.503480734	7.422496735	7.203673438
ANKMY1	5.5752077	5.287313863	5.069929203	5.397599142	5.213224283	5.116138785	5.216880803	5.336407691	5.127048625	5.135086404	5.302598563	5.434506942	5.460555873	4.996731075	5.331831693	5.179942547	5.302894928	5.141719429	5.230879652	5.054998661	5.226965599	4.911021963	5.328656328	4.911366025	5.402958042	5.300615687	5.238583707	4.979010704	5.124287156	5.216812258	5.112210473	5.337993133	5.183633171	5.206993251	5.346346318	5.081048529	5.611739523	4.998697992	5.133124468	5.272175388	5.174033164	5.025404346	5.466156545
ANKMY2	10.51164165	9.610128642	9.748244005	10.30749194	10.31297423	9.724857525	9.931027418	10.08504247	10.35045237	9.874541452	10.24343479	10.00554466	10.25629517	9.644563692	9.725894895	9.858734311	9.83185666	10.05503434	9.498100203	9.916621527	9.905335376	9.965254701	9.905026254	9.779427047	9.404489482	10.27101681	9.960655146	10.37777714	9.735395234	9.872216964	9.23376911	9.485307458	10.0973035	9.129774746	9.89135757	9.363561987	10.06627475	9.662683783	10.15948271	10.0125868	9.530849377	10.01774684	10.13569578
ANKRA2	8.56971212	7.956791609	8.542187342	8.012150014	8.258782722	7.869460437	7.958940663	7.949098823	8.539160348	8.129261867	8.33153134	8.660671078	8.348579774	8.392558104	7.559371889	8.74556824	8.053656299	8.283700779	7.85910628	7.830990604	8.002552526	8.242631813	7.80121561	8.008296805	7.900273764	8.033576111	7.799251454	8.329468567	8.084783984	8.335988619	7.899514596	8.142006567	7.779992167	8.332389051	8.536197185	7.631365328	7.898347	8.087230995	8.375701956	8.145943614	9.032694646	8.507913014	8.348044444
ANKRD1	4.392357833	4.67621402	4.529517821	4.621485987	4.57763021	4.63797309	4.393444182	4.443055938	4.306318257	4.277075328	4.733309787	4.96871245	4.494940367	4.387187631	4.590116588	4.247667375	4.556772987	4.394992981	4.329139768	4.322122131	4.391151035	4.322232668	4.408565792	5.017279053	4.270838705	4.397355246	4.582873207	5.765870081	4.401063345	4.748361762	6.763238954	5.435951088	4.422776721	4.696373443	4.545198711	5.542242719	4.475638907	4.604263636	4.565571304	4.55838403	4.341669951	4.616140005	4.289832988
ANKRD10	8.691959497	8.688520338	9.002688214	8.98836971	8.84422903	8.503788279	8.718932506	8.985687312	8.962664361	9.073002415	8.929876452	9.066466807	8.86362358	8.924396086	8.795975294	8.970557145	8.870956836	9.169504655	8.718175752	8.922746932	8.885245252	9.275826165	8.879889389	9.212808865	8.776738637	9.020728878	8.848721677	9.463368028	8.94809249	9.048397685	8.922383456	9.224112954	8.724257252	8.961793692	9.311080305	8.898619693	9.026202213	8.997706844	8.77064117	8.829055334	9.303712286	9.145682896	8.886461866
ANKRD11	7.967139003	7.611898715	7.362536815	7.481046902	7.179568488	7.35606987	7.120745637	7.315009354	7.353692596	7.348425925	7.40673931	7.635690982	7.482507744	7.972316434	7.098211168	7.255255601	6.877265637	8.048986986	7.526533502	7.670309605	7.660336958	7.570982902	7.796410041	8.181705443	7.509185553	7.44567274	7.501977215	6.959857272	6.676505521	7.589563328	6.703723519	7.456515198	8.066568062	6.889764649	6.644310416	6.865832106	6.916057922	7.506671624	6.935084835	6.942818147	7.497879609	6.838183143	6.923405406
ANKRD12	8.86513099	8.511874664	8.314049314	8.22173056	8.695788018	8.299495991	8.357559821	8.47603408	8.493111602	8.355681133	8.221896294	8.486008559	8.810274064	8.338108893	8.347040616	8.469318916	8.09063473	8.764437866	8.519356858	8.371839107	8.592580458	8.65447543	8.634215336	7.917497794	8.581321154	8.254914331	8.713185707	8.001187743	8.106061903	8.425017303	7.762121911	8.32864405	8.311485933	7.743342901	8.251678051	7.993928746	8.211423765	8.3328471	8.421237717	8.520844325	8.238507954	8.269696863	8.395544687
ANKRD17	8.906736077	8.592411445	8.571294701	8.541270218	8.662406922	8.638082452	8.514492075	8.716458703	8.933455262	8.619448813	8.651136967	8.8436276	8.866099817	8.654271073	8.392189724	8.64394347	8.487875366	9.165955648	8.365300368	8.541790252	8.547408544	8.771913168	8.945281432	8.99078176	8.768304961	8.580260836	8.743743308	8.14553201	8.295254309	8.862917174	8.220334692	8.43049693	8.683934068	7.997609646	8.300850787	8.458948202	7.950159111	8.727858955	8.540616391	8.451902868	9.038438151	8.580866104	8.674140904
ANKRD2	5.406799525	5.488915888	5.783570486	5.810329235	6.08208262	5.667977072	5.502067291	5.687274572	5.28848027	5.744451912	5.638868596	5.58859972	5.458923407	5.732596537	5.612166763	5.518494283	6.163951326	5.644191451	5.798071018	5.530030915	5.52468347	5.556259322	5.631476833	5.571234302	5.629789497	6.288686037	5.453005094	6.158249724	5.657308736	5.628032212	5.881002755	5.885809111	5.89848558	5.646022179	5.534427094	6.056105141	5.929766027	5.736587918	5.548843741	5.4182004	5.837473039	5.730291964	5.77699742
ANKRD26	5.732280884	5.804603469	5.978830602	5.750033104	5.941130724	5.742517859	5.881178963	5.435488843	5.745503172	5.75294708	5.556791077	5.456301626	5.800591635	5.749044936	5.747146089	6.022651073	5.427478457	5.633337348	5.483057731	5.47637239	5.563614643	5.929906907	5.899036833	5.416617827	5.94478934	5.706369452	5.855724204	6.145667543	5.73125941	5.527014662	5.695548343	5.743474899	5.507659971	5.501892187	5.934204237	5.909687509	5.634478145	5.34205245	5.445629013	5.498198812	5.655269659	5.843234541	5.350055348
ANKRD27	9.57857358	9.098442567	8.781803836	9.145554735	9.411320331	9.004497285	9.152848423	8.875831021	9.131388846	9.097784272	9.086946243	9.158120319	9.823386282	8.728549185	9.006457047	9.228147104	8.807788717	9.410984186	8.795316098	8.730119228	8.986904684	9.208880427	9.128326869	8.83556175	9.324017612	9.245676352	9.359555283	8.991551288	9.512332143	9.373054987	8.591363066	9.474765545	9.780444354	8.935837328	9.44168428	8.856734881	9.259164856	9.199364841	9.690847186	9.471203878	9.406806899	9.231104813	9.398426208
ANKRD28	9.982672944	9.315382168	9.544642796	9.830268651	9.99970118	9.657744604	9.682357886	9.59657006	9.734571967	9.669413925	9.791174911	9.961657081	9.912953785	9.524162363	9.564275377	9.689417479	9.42886285	9.68915378	9.436037692	9.591171476	9.533859981	9.826916305	9.547107728	9.662123251	9.350291077	9.507879282	9.686496965	9.318499981	9.468644962	9.834500891	9.672403852	9.700881692	9.698375575	9.170569494	9.4890018	10.08833385	9.113293155	9.663804119	9.528334863	9.531640087	9.454448222	9.77568259	9.727912602
ANKRD34C	5.266922248	5.114169988	5.208118389	5.416933514	5.089897024	5.073688908	5.145490018	4.938941704	4.764186684	5.011589021	4.730710851	4.892886365	4.927798461	4.80539163	5.297959668	5.044817451	5.185099105	5.227744265	5.092972602	5.064885853	4.896772378	4.749629159	4.995120687	4.666633174	5.334387085	4.790648853	4.70797446	4.924075634	4.82831558	4.944718557	4.967109275	5.020186825	4.92734585	4.846918784	4.76542007	5.045467141	5.09515755	4.846027466	4.670620397	4.909816888	4.69514136	4.832179247	4.782670389
ANKRD40	9.024538303	8.718453686	8.458394548	9.028467178	8.809829922	8.715922479	8.881017802	8.533657749	8.862931973	8.818409297	8.889629053	8.912220408	8.927100688	8.552233542	8.780456288	8.782457073	8.471341006	8.794796752	8.355422109	8.642976946	8.293497152	8.619144398	8.894768851	8.894964803	8.913895775	8.695701878	8.836478876	8.429493378	8.694055089	9.176966615	8.387559476	8.924186698	9.10337367	8.689968438	9.039001202	8.391158359	8.950137952	9.262816112	9.328197225	9.129217232	9.004825701	9.012899337	8.787272039
ANKRD46	10.26880937	9.837134873	9.992680753	9.972547098	10.10122044	9.766017167	10.11709925	9.945659074	9.831174508	9.852182266	9.98851328	10.07784833	10.09488483	9.867226153	9.738150809	9.983234574	9.530070055	9.937512831	9.872968858	9.80829445	9.973495154	9.633717745	9.643261451	8.886256708	9.961321073	9.431275157	9.907264509	9.082016197	9.20453823	9.581698258	8.261235781	8.998375703	9.456601293	9.127483713	9.682300425	8.684485544	9.714947479	9.622407331	9.745288244	9.716104253	9.430507696	9.176747503	9.242279534
ANKRD49	9.015010337	8.687270838	8.664656512	9.420028192	9.158855835	8.933291988	8.607784911	9.063046046	9.200344791	8.736295356	9.222528529	9.540063307	9.08426459	8.638358737	8.576424354	8.927561828	8.809990656	8.782157711	8.408145633	8.598143257	8.916263484	9.368779279	9.132932791	9.404078323	8.921525862	9.013777315	8.970273756	8.866188138	9.231561005	8.938196193	8.492841235	9.066157592	9.078307166	8.846768069	9.127798878	8.412393387	8.945571855	8.824792596	9.255061202	8.985696819	9.44625638	9.087258857	9.732240056
ANKRD55	5.575841723	5.605006877	5.688586309	6.103965329	5.322097328	6.003117336	5.704951993	5.912051824	5.483045955	5.706405163	5.573135724	5.626090439	5.501507834	5.968554822	6.015812517	5.563033591	5.606943692	5.562253251	5.884316258	5.882924687	5.787304587	5.374124405	5.644938096	5.932851189	5.878557411	5.475841147	5.789581369	4.910494076	5.607484234	5.332653079	5.567048653	5.57340681	5.405347704	5.555205655	5.808061467	5.381086278	5.392399118	5.602552512	5.513578543	5.567048653	5.442344236	5.693675365	5.53854301
ANKRD6	6.431974982	6.054650459	6.436221119	6.731302066	6.89093108	6.476936431	6.529713613	6.676224583	6.523509292	6.109481774	6.668730735	6.015456993	6.487069714	6.256216601	6.009778403	6.003584889	6.865448795	6.165839677	6.379284852	6.371255252	6.421430848	6.90302269	6.364100533	6.433601518	6.286975064	6.457011763	6.365874838	6.932745944	6.465139735	6.190863082	6.517755421	6.130192302	6.53672224	5.997663926	6.647006224	6.812838637	6.274780112	6.517121589	6.448070278	6.183352586	6.244439615	6.891186065	6.815717602
ANKRD7	4.012494838	4.292883715	4.65025757	4.247737311	4.190400697	4.039226278	4.285046047	3.912220261	3.975884768	4.322835063	4.127027843	4.006328201	3.926527508	4.258787826	4.311780736	4.113311804	4.250519265	4.214696063	4.467921115	4.327792835	4.285503686	4.013627851	3.995940866	4.070575973	4.107663594	4.248242056	4.261384581	4.19774799	3.92475782	4.109119899	4.545512677	3.922860041	3.916407438	4.130024865	3.977101911	4.300581596	3.897766034	4.179132422	4.138473861	4.30378784	4.183630059	4.169131826	4.128718541
ANKS1A	10.30194058	10.08927216	10.41586185	10.60688759	10.40797142	10.38929814	10.64968088	10.6890745	10.81093799	10.77136786	10.91023323	10.92703851	10.40405986	10.75269231	10.49363962	11.08044298	10.21187559	10.81186219	10.47215391	10.35717742	10.28387059	11.03205937	10.32149082	10.53818433	10.27281214	10.18655591	10.14109362	9.888909129	10.26178208	10.9692272	9.350367694	10.54055345	10.92361997	9.269391677	10.76112381	9.671527404	10.56221713	10.0465214	10.94180975	10.2338926	11.03518597	10.70966463	10.4724998
ANKS1B	5.577205136	4.538821098	6.203865772	5.863475006	6.948365985	6.161471705	5.651041451	6.830488206	6.624548417	6.193170147	6.343036751	6.853668959	6.922526836	6.043773134	5.256331181	6.370855728	5.916259722	7.043568609	6.667675656	6.279148192	6.695941528	5.437529227	5.582006722	5.022486073	5.944180318	6.443490087	5.407261818	4.558499176	5.142488362	6.43708993	4.383303483	6.105868524	6.252500527	5.709298981	5.805603956	4.989306241	5.819532036	5.458060462	6.27312628	6.226290411	5.481393797	4.462364722	5.403649908
ANKZF1	7.29047905	7.256240569	7.200228056	7.635916218	7.451637787	7.41537865	7.271526459	7.064036068	7.69655617	7.36140383	7.730798944	7.697635363	7.485258737	7.384689847	7.165947584	7.467921664	7.449596861	7.369367793	7.062841478	6.956548107	7.076477736	7.47513339	7.319313198	7.546145118	7.285407065	7.562513184	7.360669702	7.998985191	7.410131905	7.674227517	7.44508719	7.459979023	7.762297393	7.462262885	7.673275796	7.163398712	7.952122397	7.613676421	7.773299695	7.442114514	7.745519027	7.736186587	7.766894539
ANO1	5.407519695	5.320382394	4.940817226	4.630422735	4.823965698	4.571235804	4.957535256	4.836319842	4.744989114	4.638617794	4.769288469	4.487778833	4.588298847	4.817398741	4.67623556	4.800701878	4.86032509	4.775613432	4.408498021	4.931055641	4.634917992	4.638788853	4.850079579	5.383772765	4.716815452	4.956143738	4.771687324	5.118608432	4.534198198	4.98097643	4.590833372	5.140658981	4.683549995	4.676792108	5.112940732	4.689480221	4.85806743	5.576252188	5.048976979	4.838198038	4.920749802	4.841000539	4.768053331
ANO10	8.801784357	8.535988743	8.41381529	8.901693771	8.817435603	8.846317808	8.589977946	8.672322192	8.755447701	8.49255939	9.133159869	8.627511147	8.948246338	8.480247653	8.477486619	8.64392858	8.825980166	8.438909445	8.336420601	8.357906747	8.602884708	8.958659043	8.730652509	8.959486151	8.656423601	8.892455085	8.988527776	9.261873595	8.896829994	8.968641328	8.726092093	8.787257986	8.973948241	8.590924614	9.070039789	8.884685667	8.830958325	8.640583394	8.965677261	8.667614293	8.794184029	9.100533847	8.93483473
ANO2	4.845220705	5.117251487	4.955287311	4.927060363	4.872798023	4.989446883	4.973558549	4.976774188	5.009782433	4.942029706	4.99071503	4.909568106	4.640506638	4.960743263	5.362382055	5.007175921	5.0123802	4.733431011	4.859580815	4.97200073	4.912386938	4.649480553	4.772010314	4.630238237	4.880271882	4.911299627	4.736090303	4.699689258	4.571511345	4.801375549	4.944171257	4.912968855	4.971711909	4.839584364	4.914147456	4.66384645	5.196499817	5.09710584	4.756178331	4.68413256	5.12470626	5.045527721	4.848125282
ANO3	6.139278352	6.219343856	5.064699777	4.726618578	5.304772375	4.961091111	5.279216319	5.238466481	5.228392416	5.137675796	5.45822	5.321145008	5.400942408	5.447175168	5.092176213	5.20045949	5.142752678	5.386199263	4.965853575	5.278446381	5.327262415	4.741145389	5.046982301	5.861505001	5.176732643	6.062094907	5.141576314	5.319669244	4.828197592	5.396788164	4.694298324	5.37922573	5.308998682	5.526510775	5.482751185	4.773619023	5.576507677	6.837038906	5.616174183	5.722953533	4.921641545	5.350489615	5.175020938
ANOS1	6.047650616	6.28081578	5.489511942	6.451881233	5.942237599	5.332674598	5.07864547	7.092895934	5.57254021	6.772542716	5.369195129	5.476521872	5.628581347	6.328241154	6.683062783	7.024842279	5.408896121	5.846995851	6.752805362	6.269971956	6.523761922	7.225583774	6.741513575	6.606906613	6.436852769	6.412756552	6.044783703	6.742669523	6.621256547	5.915927081	7.886157691	6.710561886	6.303062257	6.25502408	6.396550701	7.097748356	6.158207518	7.265926931	5.666187834	7.333820193	7.009802181	6.814876321	6.543087551
ANP32A	10.09195854	9.981280474	9.90059132	10.0332532	10.15224373	9.670874999	9.832812024	9.861471966	10.24247568	9.668504173	10.12935661	10.07069538	10.35987964	9.860775049	9.773701157	9.962773224	9.824756832	10.14801358	9.723094019	9.836722781	10.00996005	9.836940764	9.940068888	10.19901972	10.00485994	10.08329711	10.13747535	10.01035959	10.0015662	10.36664111	9.811831135	9.971898836	9.863030582	9.967472722	10.2184254	10.08925591	10.15448534	10.29621542	10.20910393	10.18116442	10.05170414	10.11495397	10.20024605
ANP32A-IT1	3.78363292	3.799238934	3.999887552	4.098647701	3.805542556	4.04244452	3.981680622	4.061124642	3.942289404	3.913145628	3.806112301	3.881192203	3.95532709	3.893973115	3.921073835	3.862024107	3.859795485	3.936788704	3.762601868	3.802029217	4.05689119	3.992350158	3.951518765	4.075837234	3.97668991	3.997459758	3.854101389	3.943611498	4.140102671	3.852028372	3.940839454	3.883650471	4.001543675	4.12656311	3.918850729	3.944634004	3.958484528	4.11025783	3.978506684	4.311233557	4.100024652	4.174750127	3.977290457
ANP32B	11.17890824	10.61332616	10.61214311	11.21931871	11.23240967	10.6858568	10.70904319	10.71533494	11.22914086	10.73160916	11.27773623	11.27788455	11.24157486	10.62397034	10.64426159	10.94748094	10.79063828	11.20635033	10.68533845	10.58561318	10.6155768	11.25834916	10.84124493	11.29517216	10.81027676	11.20049973	10.86797435	11.36226553	11.43326299	11.42687927	10.97165965	11.18760577	11.37005808	11.31481687	11.46826372	11.01443432	11.20896759	10.95704023	11.24660845	11.04035791	11.49424975	11.35867175	11.34920902
ANP32C	4.614414242	4.833802753	4.697638009	4.852970787	4.599718487	4.831038938	4.639596565	4.652222059	4.79301158	4.699941144	4.733481714	4.821748154	4.455449154	4.894449348	4.78896024	4.809983944	4.748426205	4.753030429	4.822445206	4.694720831	4.643561774	4.580090531	4.629607182	4.565378178	4.838197628	4.575202184	4.929855269	4.709905796	4.753584841	4.752180042	4.78398637	4.718324791	4.729641434	4.701869345	4.539165718	4.68183595	4.792079322	4.90199787	4.660066492	4.823335246	4.616527097	4.551004784	4.776572471
ANP32D	4.066439458	4.488297668	4.730776313	4.074004137	4.183657733	4.395241112	4.498411253	4.315882133	4.195819588	4.201062431	4.033095664	4.360170727	4.046587992	4.373727077	4.494842991	4.335717347	4.493870207	4.511962104	4.593030691	4.443512357	4.981672755	4.394727005	4.560584081	4.026325061	4.921116697	4.347692794	4.444853632	4.264355136	4.276554761	4.147504078	4.663398034	4.371495607	4.132875689	4.598523974	4.119712526	4.337277226	4.714484949	4.47560972	4.411824295	4.456124768	4.338881084	4.166886391	4.143979944
ANP32E	9.193928252	8.656465041	8.704563376	8.586171771	8.948774268	8.393156607	8.669251671	8.885510396	9.106131627	8.634012701	9.043960561	8.846529851	9.059430518	8.594570473	8.622818768	9.08073608	8.660835318	8.816647241	8.758797904	8.659873253	8.837336531	9.051165565	8.598405499	8.909712498	8.531876618	8.848515509	8.630292037	8.826402736	9.512093042	9.05635231	9.22429237	8.858197235	8.726127472	9.404137964	8.993938056	9.123078659	8.885474688	8.705398637	9.185863216	8.825152876	8.807816462	8.871359812	9.076827216
ANPEP	8.280846906	8.014899172	9.273445349	9.804979633	8.96008848	9.523172575	8.526588891	8.717014525	9.214802247	8.433116446	9.894199246	8.102001889	8.973924151	9.515343551	8.611159771	8.539934871	8.508560276	8.224498276	9.187411717	8.400892151	8.263473356	8.130837734	7.5127084	8.852773576	7.976665009	7.80892795	7.801746522	8.267051258	10.23636704	7.126572858	8.890576465	6.690061295	9.097599967	8.585068749	7.933568373	8.49255589	8.383561994	7.055250529	8.362588908	7.002159044	8.539591529	8.946222814	9.129487709
ANTXR1	5.592767322	5.633600142	5.468161465	5.633554244	5.598378214	5.329830169	5.506842994	5.508108246	5.553337829	5.296524696	5.583988391	5.612237054	5.635012486	5.5073256	5.525154932	5.508062578	5.615726503	5.836629503	5.38963651	5.589901122	5.395968421	5.383651284	5.448800928	6.214159274	5.271442271	5.644760056	5.508474481	5.932404224	5.360111145	5.747621633	5.689286464	5.777228539	5.501212274	5.592403289	5.327407087	5.682351741	5.828007628	5.741862265	5.58896686	5.422610629	5.664797242	5.698153586	5.340859348
ANXA1	11.88723515	11.32921108	10.81852674	11.55295904	10.98277109	10.98527249	11.54377937	10.81242891	10.99578835	11.72193476	12.0671764	11.56883339	11.13358738	11.09976815	12.19732962	11.30266528	10.74239244	11.04527659	10.27357469	11.15581005	11.32403531	11.76760334	11.68257467	12.22184959	11.46508471	11.36894663	11.38640457	12.02272804	12.23512326	12.04754945	12.05352062	11.70906223	11.19067531	11.65394365	11.81226562	12.04360355	11.61199841	11.94100283	11.12415346	11.86470947	11.69223735	12.48123831	11.94843561
ANXA10	5.027865234	4.930577121	5.190169057	4.653599063	4.639002546	4.933215455	5.101834993	5.010644987	4.970546301	5.352018334	4.859885734	5.22283804	5.03990835	5.626157557	5.290059034	4.960253035	5.096434034	5.129915818	5.547257701	5.223118434	5.045952544	4.806261473	5.017715237	4.656857199	5.035219138	4.782216571	4.723441485	4.978232268	4.835761316	5.087575558	5.015511299	4.909330675	4.804095558	5.033925873	5.019042824	4.559771903	5.561747505	5.3401772	5.091076073	5.111655904	4.508780339	4.697905157	4.737011592
ANXA11	9.211636431	8.921712263	8.797468202	9.316199084	9.219407034	8.966760499	8.861085768	8.952457528	9.322196035	8.893644226	9.146660294	9.280816524	9.222841917	8.800385226	8.890937502	9.012302001	9.093514517	9.067863667	8.638935563	8.887498265	8.951351076	9.303169921	9.130575879	9.459423658	8.949352247	9.205262795	9.003655735	9.642079723	9.52244507	9.423590303	8.966221396	9.21717484	9.49768314	8.952490624	9.419809384	8.810329609	9.379197052	9.400143014	9.358972552	9.095006145	9.554112679	9.368509506	9.486341681
ANXA13	7.133362982	6.962769761	6.555542911	7.005935616	7.559514173	7.185245415	6.958644709	7.161858226	7.047596414	7.255465887	7.553222764	6.43075816	7.842032099	7.082277025	6.983252695	7.213952514	7.423958535	6.661714986	8.136493927	6.963781671	7.162809368	6.546439445	6.56703123	5.906337983	6.357793753	6.907563753	6.265774444	8.199765408	6.61291609	5.793309665	7.002365006	6.62950862	5.926761816	6.843148392	5.909373999	6.556457043	7.263187519	6.76712923	7.495691266	6.616556761	5.987111438	6.920230638	7.825288027
ANXA2	14.07562927	13.71564914	13.55507655	14.03787033	14.03982562	13.55028302	13.55392807	13.59970598	14.04560432	13.93938663	14.09293317	14.08194375	14.09903256	13.91027824	13.91516919	14.1606609	13.88829436	14.01402359	13.40626874	13.69327631	13.50954829	14.05972445	13.89087231	14.20908816	13.78506276	14.01064501	13.72531801	14.14411368	14.13337594	14.25229469	13.93634821	14.18741145	14.13726562	14.09876028	14.04573105	13.94498241	14.08659158	14.19141418	14.06623018	14.09325414	14.17983016	14.17208485	14.06549929
ANXA2P1	5.878009981	5.83701741	5.918569881	5.679724221	5.409718019	5.961767715	5.578465724	5.779729906	5.538527091	6.116734325	5.936354585	5.775147113	5.746327072	6.144058166	6.062974824	6.214680069	5.678333379	6.061804964	5.981382141	5.705102956	5.906371857	5.732401153	5.947866506	5.764528212	5.993747759	5.883927154	5.973531476	5.450802278	5.663117738	6.0122869	6.252883707	5.98943919	5.665794731	6.196541944	5.658985588	6.022427476	5.587277621	5.728811045	5.719561759	5.974473638	6.021680214	5.844269846	5.481936495
ANXA2P2	9.036741523	8.657822386	8.468029815	8.871914064	8.727304521	8.18001423	8.527670454	8.617683051	8.618922606	8.82334258	8.772612531	8.827140916	8.963301084	8.735912607	8.793323202	9.00936272	8.803752045	8.857772851	8.533170431	8.770914708	8.732357902	8.632334224	8.756998244	9.074242291	8.711880606	8.728015639	8.782421743	8.395130612	9.092593295	9.386733682	9.128954574	9.245063495	9.190575087	8.9672905	9.186723639	9.065421751	9.058073936	9.073779902	8.980967579	9.246523083	8.999981677	9.327340228	8.677797877
ANXA2P3	6.333204937	6.095717379	6.125524369	6.117958335	5.992614843	5.843443554	5.943154528	5.942657621	6.157534657	6.081474089	6.17924375	6.497243904	6.265691362	6.079486293	6.068103113	6.345616593	6.176069361	6.123504016	6.037333489	5.961639498	6.102510144	5.757736104	5.988020907	6.411405836	6.051249887	5.901321631	5.944199574	5.986901891	6.065951766	6.231597637	6.137813768	6.371692857	6.213166596	6.191676978	6.19357778	6.070081339	6.201224655	6.385228467	6.073025701	5.997871414	6.268117718	6.309215162	5.991473098
ANXA3	6.822440985	6.736930056	7.179995876	7.117566522	8.435374765	7.32372676	7.0030209	6.785353857	7.120428474	6.154451503	7.541540611	6.067689596	7.172726216	6.612031694	6.920142357	5.930757386	8.121024418	6.191256337	7.463874317	7.086242101	6.924476498	7.663942469	6.18392063	7.082305166	5.993648394	8.139036787	6.91290889	8.777134034	7.887871873	6.478104397	7.713719998	6.90813105	6.858914836	7.65025457	7.065264485	8.220435694	7.662189503	6.490085137	7.590907206	6.438797797	7.01364579	8.016242019	7.157223658
ANXA4	11.1296338	10.51307494	10.84730478	11.21291271	11.44416492	10.87554345	10.82865777	11.01679929	11.32189367	10.74381256	11.12734649	10.81263545	11.24929081	10.78077854	10.71538759	10.52200068	11.28771354	10.88480662	10.69088974	10.58628957	10.66554625	10.89230571	10.5106992	11.14844078	10.33549642	11.39294783	10.55536937	11.77981915	11.52439233	10.89284698	11.24477844	10.92225942	10.77353179	10.71552399	10.77736717	11.14847068	10.92317669	10.3901426	11.17711952	10.77827561	10.8010874	11.48093235	12.12873052
ANXA5	11.53934221	11.41604741	11.71439275	11.58197901	11.58441743	11.13929471	11.54372511	11.37335656	11.73259062	11.22319107	11.72568097	11.79523495	11.69605753	10.91051817	11.61847941	11.89541626	12.00687807	11.6157997	11.38641668	11.22516806	11.41371908	12.07946048	11.34821808	12.48409571	11.8559774	11.79913708	11.90742832	12.326613	12.54012239	12.52725303	12.46161573	11.37034934	11.59574489	11.9574509	11.81678401	12.58819962	12.1736577	12.15241314	11.80197005	11.84766526	12.30354848	12.04001977	12.13918834
ANXA6	9.128807187	9.907175742	9.046449523	9.200232372	8.67230464	8.929190547	8.838799268	9.040754493	8.803750281	8.432247837	8.602976729	8.501252884	8.811534595	8.886605324	8.7960616	8.719857595	9.385980302	8.801856502	9.13628812	9.196859078	9.047457204	9.663526847	9.43030223	10.4476233	9.557473696	9.402772811	9.353803175	9.783640933	9.34910283	9.369570574	9.132073348	9.5362506	8.903481233	9.607807651	9.303460803	9.317064128	9.490565895	10.05442129	9.386845191	9.41825602	9.952901501	9.221341098	9.943449484
ANXA7	11.33342701	10.78810348	10.75118138	11.21829783	11.16885589	10.69756549	10.87214767	10.81326556	11.12839277	10.7803485	11.23267989	10.9996002	11.22194537	10.88477586	10.77123131	10.97501349	10.89518471	10.94521757	10.62430289	10.72818539	10.82831096	10.87570117	10.8530358	11.06643221	10.67014994	11.00428342	10.81624603	11.10252986	11.2349385	11.23251421	10.69857241	11.00599801	11.24388683	10.93123904	11.12623946	10.81449156	11.14511283	11.03786867	11.27670788	11.04900049	11.17083033	11.21129855	11.15395798
ANXA9	7.057659184	6.663781757	7.232986734	7.770816586	7.386907223	7.557307972	7.14209749	7.107321887	7.272335672	7.256708669	7.253902263	7.290709672	7.527868326	7.097521711	7.161152519	7.166739332	7.29827229	7.236984581	7.173224559	7.222615816	7.034620685	6.559148819	6.972591571	6.16526339	6.818822773	6.844089708	6.935253582	6.650648486	7.191732519	6.965953631	5.987794593	6.772194618	7.108518235	6.640311404	6.832771709	5.998963264	7.160109591	6.597243033	6.987506339	7.195816922	6.453193677	6.782827257	6.911024125
AOAH	5.914932766	6.189348007	5.608409744	6.110961178	5.61938212	5.55090481	5.594876878	5.790244049	5.88385554	5.499139881	5.88047902	5.831506395	5.597657918	5.811991871	5.692685738	5.824768485	6.109252847	5.797772339	5.468983686	5.467878196	5.115733115	8.150729767	6.901678865	7.494519788	7.844060181	6.41128725	7.412447339	7.406644925	8.56250046	6.327316829	7.667903479	6.11302949	6.696504749	7.800119664	8.495695514	7.433848644	6.497564485	6.423748303	6.580358385	7.276988692	6.635339335	6.246794236	7.997112033
AOC1	9.473148487	8.796533941	8.9808416	10.9042187	9.013168103	10.74658277	10.08382933	10.6567793	11.17985734	9.928567612	11.18682175	8.749405963	11.04085654	10.69183976	9.990663667	9.609641757	10.1257859	8.732771855	10.48537066	10.13821485	9.705228446	6.782925369	7.997456932	8.050317163	7.048246745	9.086500913	8.517874682	9.249992244	8.925086079	6.848185384	7.154099863	4.937464195	9.384155974	8.327571004	6.377691592	6.584686352	7.242018744	7.395866493	8.655224315	6.902652123	9.300605063	8.984977699	9.079748813
AOC2	4.726080062	4.850487516	4.960733525	4.981945418	5.029286088	4.780836672	5.050383886	4.92618694	4.915055233	5.012450571	4.842315376	4.874432994	5.095339298	4.998169428	5.205744754	5.158272362	5.246797984	4.926716286	4.954509521	4.863553548	4.896822229	5.019838088	4.658019429	5.061302501	4.911462774	5.155379749	4.826157234	4.791110425	5.171592904	5.400594824	5.088878734	5.039861899	4.710150138	4.94566718	5.296423271	4.790124929	5.1285399	4.948533055	4.94999285	4.830781624	5.080009705	4.791913428	4.9408889
AOC3	4.714952047	5.565990563	5.575417155	5.499802178	5.949994359	5.623126953	5.571593709	6.001872945	6.584785434	4.658322364	5.895168099	5.605369206	6.366123381	6.103904928	4.785089493	5.289622339	6.616250936	5.274198702	5.265249704	5.357140906	5.564450291	5.288813835	5.328489367	7.147818857	4.638525873	5.963690133	4.838753899	6.889767682	5.610161521	5.655157004	5.023195196	5.352614438	4.854060467	5.447204173	5.836322555	4.795650239	5.584490127	4.536180822	5.975735249	4.986608241	4.333347978	4.201562697	5.748454283
AOC4P	5.248369027	5.056593685	5.252424745	5.140612363	5.139237088	5.042021395	5.235422029	5.14256315	5.288546785	5.141432436	5.13577037	5.409783313	5.02434273	5.176226196	5.35472799	5.331067191	5.267147483	5.202201536	5.020992942	4.994454563	5.111261527	4.809407383	5.077168061	5.141795264	4.998724517	4.809158545	5.091119242	4.96056446	4.859788766	5.298036511	5.199721924	5.182949784	5.058976261	5.022776171	5.380873914	5.085570434	4.954728885	5.325127414	5.139838135	5.043477484	4.960784938	5.236289101	5.280116816
AOX1	9.893343166	9.56037501	9.736575164	10.13864592	8.660958496	9.118086507	9.371168077	9.454425061	9.237582376	10.85673638	10.06712072	9.77347937	8.831491262	9.82678631	9.853912422	9.849698753	9.008958772	9.110028403	9.303531323	10.32170974	9.888897437	10.33381914	9.061839218	7.783515137	10.05054313	8.719951379	9.989708992	9.773100872	9.874132836	10.04131204	8.159623238	9.327377141	10.50474121	8.147958338	9.337597424	9.929710591	7.271351405	9.532523686	8.883386402	9.774594854	10.79299655	9.769754948	8.759073281
AP1AR	6.41468892	6.389573311	6.739951083	6.324152027	6.528854425	6.345612269	6.573497081	6.592643977	6.333589019	6.229479379	6.09421114	5.913868589	6.527646117	6.54970052	6.204558208	6.221598905	6.149120202	6.228926097	7.143566061	6.560922864	6.782605866	6.592440767	6.026526817	5.866909878	5.93884707	6.042587065	6.474017466	6.191209619	6.388261378	6.139203817	6.54116813	6.128895356	5.878323812	6.008862897	6.018253186	6.650185416	6.190959338	6.089466449	6.162824494	6.007455953	5.903186434	6.331329273	6.088393144
AP1B1	7.214803954	7.103260261	7.180553883	7.694090829	7.389095518	7.396517527	7.400862445	7.432204369	7.318880785	7.304536155	7.626061754	7.333934063	7.643113693	7.336749451	7.276467232	7.365399238	7.253698801	7.326631808	7.107441189	7.128951808	7.336480074	8.004939051	7.67043714	7.798257451	7.48740891	7.6849759	7.554198964	7.590942617	7.561877409	7.195438354	7.713554546	7.445861917	7.594991911	7.38243467	7.436700221	7.460084943	7.556228385	7.210503471	7.530450546	7.450246772	7.510182713	7.357900982	7.805227846
AP1G1	9.130643718	9.028951144	8.710588793	9.300039104	9.049790995	8.979538567	8.888362976	8.950604562	8.931732326	8.990417084	9.103364971	9.046906469	9.216402059	8.76988185	9.506408732	9.072598906	8.546204604	8.796461946	8.628234699	8.640284787	8.568708629	9.12348784	9.500290199	9.310082009	9.396448725	9.108101219	9.561387611	9.44320142	9.347064018	9.629124236	8.996400883	9.189597864	9.385383957	8.805616546	9.380767021	9.133385996	9.044589973	8.953358018	9.331547622	9.450813875	9.436288668	9.360195763	9.191931553
AP1G2	7.204363461	7.020713247	7.188650535	7.723108206	7.586660917	7.329181383	7.139864151	7.182715173	7.71882866	7.392857366	7.798086926	7.800791969	7.636431856	7.316224397	7.231281397	7.275589102	7.580715663	7.368293548	7.092076366	7.127949581	7.300894623	7.900243244	7.267915158	8.015875091	7.354805825	8.026484057	7.280604401	8.109727817	7.8190623	7.501249696	7.704155848	7.723908139	7.454802802	7.637326513	8.053543799	7.52499	8.198808576	7.670167731	7.677603596	7.843538037	8.084264356	8.062353887	8.204122815
AP1M2	8.127479098	8.123179275	8.655891022	8.719954742	8.369098105	8.449580305	8.353063601	8.107285252	8.664359018	8.559858757	8.62926792	8.667862905	8.117848002	8.666777649	8.663386874	8.356833032	8.835323231	8.277505664	8.817385836	8.430071838	8.48533794	7.963113404	8.101928187	7.095909926	8.142004654	8.483831803	8.009481634	8.434486161	8.658628185	8.860898437	7.939682894	8.384105205	9.2462921	8.743602748	8.314080547	7.861145886	8.489418377	8.040406392	8.215897493	8.539159246	8.778541485	8.043996013	8.425690247
AP1S1	5.740944456	6.114421808	6.296584053	6.269641762	5.920508357	6.092218226	5.954664408	6.116746667	5.934721642	6.04008353	6.000448283	5.873221296	5.814813661	6.02951665	6.11081324	5.991341157	6.133902009	6.077810925	6.291719733	5.833824751	6.108136462	6.248815285	6.024230497	5.975419229	6.073340243	5.947080926	5.903889769	6.041954923	6.157909958	5.953416496	6.371036721	6.214244446	5.866346828	5.968608848	5.842272886	6.382339459	6.458670333	6.144426023	6.04486536	6.284010579	6.341640484	6.23768188	6.078054676
AP1S2	10.50167551	10.21896713	9.497758754	9.668841584	9.989310983	9.48985885	9.946913214	9.184258441	10.01936313	9.148376159	9.727874538	9.621452424	10.18643174	9.196162356	9.245347998	9.482332688	8.933924363	10.23753021	8.962479492	9.127668729	9.162941676	9.997699767	9.834614838	9.748128982	9.910415802	9.885539549	10.16398762	9.22911923	10.02261407	9.579669045	9.495271461	9.56667363	9.08154524	9.989296556	10.07418331	9.601714856	10.47049105	10.01055247	10.20363092	10.07853588	9.567580758	9.377292739	10.06915697
AP2A2	8.565834451	8.371968737	8.619837674	9.002082323	9.022952634	8.941890132	8.782389104	8.622451784	8.86188866	8.508489949	8.802652828	8.696178405	8.975771624	8.292535911	8.600425063	8.611972626	8.903877439	8.714559212	8.470827598	8.334077513	8.493366855	9.206506277	8.672868847	9.042748454	8.773652585	8.902499955	8.825278563	9.170432944	8.754344861	9.104356236	9.08749872	8.815651711	8.724140141	8.738051788	9.125639096	9.039124279	8.913245998	9.010971582	8.929349315	8.872616975	9.129738127	8.848970965	9.238677893
AP2B1	9.156265621	9.506233201	9.234256232	9.709314838	9.348844385	9.32178007	9.227542215	9.061405435	9.090271974	9.257584966	9.29498406	9.439356733	9.408664461	9.277471771	9.516377308	9.426317136	9.469200225	9.282810093	9.027059827	9.117381229	9.169022805	9.526487814	9.460222909	9.773271587	9.569706329	9.556899503	9.55989999	9.548896839	9.398016413	9.630021958	9.405910953	9.742462153	9.758751285	9.230877191	9.506849306	9.835588484	10.05351288	9.529575164	9.338168626	9.65950511	9.690750543	9.41594119	9.441479135
AP2M1	11.19560927	10.46326353	10.27106004	11.05698923	11.39245395	10.53563742	10.72156617	10.60261813	11.02205546	10.37359194	11.05822574	10.78394025	11.01641008	10.52253866	10.55615339	10.95584993	10.92248252	10.96407199	10.06998173	9.96383961	10.15409736	11.1604807	10.96994172	11.49761943	10.60407145	11.352065	11.08020062	11.97124017	11.96659195	11.73536574	11.67658221	11.34281151	11.11232597	11.27066644	11.43124157	11.62143002	12.09703353	10.99404367	11.38171295	11.2658337	11.48609474	11.52678448	11.55423697
AP2S1	9.30756159	9.02642386	8.699854047	9.482192278	9.100880714	9.002860961	8.802631268	8.889044141	9.089086875	8.452390879	9.165101379	8.892406094	9.085348712	8.751439583	8.887239037	8.810924581	8.721571815	8.869392015	8.612953027	8.412453538	8.717358232	10.14032055	9.264546535	10.06644352	9.089418157	9.462966964	9.409821194	9.921457517	10.5644823	9.447595709	10.59731737	9.312138238	9.472090243	10.01679458	9.868840068	9.988035034	9.898362724	9.449064528	9.617056917	9.313538933	9.921357021	9.428849628	9.885455018
AP3B1	8.672183265	8.541341293	8.380339485	8.48067052	8.745567836	8.411658991	8.622896681	8.643679865	8.529055304	8.579566623	8.572166656	8.438991163	8.386334018	8.348016554	8.499438309	8.761464635	8.625622818	8.496458376	8.45604911	8.486918316	8.662754143	8.910208417	8.686605839	8.561055246	8.52863281	8.363394019	8.696842087	8.533364488	8.550210588	8.658487135	8.673314512	8.420364954	8.669521976	8.191258428	8.517260291	8.712845107	8.486002183	8.45907851	8.662635465	8.720339138	8.554425279	8.421397335	8.483105732
AP3B2	5.281136748	5.220590952	5.241041175	5.617920397	5.272695295	5.424818097	4.989931163	5.009831562	5.500662063	5.294446631	5.629117856	5.332232899	5.011382178	5.04025912	5.654450535	5.725140934	5.030575951	5.481206085	4.785780673	5.225457061	5.031613367	5.006199216	5.556211755	5.527852962	5.246292874	5.329759017	5.264941974	5.189003956	4.713683029	5.593930332	5.151096504	5.489325694	5.553334519	5.55379213	5.281957127	5.080542367	5.49941433	5.164492088	5.239124128	5.796564645	5.022352793	5.212553808	5.225338054
AP3D1	8.734688455	8.576191912	8.358480767	8.543347321	8.348532345	8.283505069	8.110103619	8.161674134	8.365281236	8.273766647	8.565452925	8.56697817	8.534668766	8.705697792	8.337719201	8.186708276	8.176655867	8.764196535	8.108612653	8.626917506	8.446865426	8.398797343	8.455472989	8.842862712	8.474947548	8.268152866	8.218346945	8.14790954	8.433548026	8.376561259	8.180940076	8.449458128	8.69885895	8.039113761	8.031270112	8.228940922	8.247777191	8.430551273	8.3579072	8.278044316	8.339481312	8.352978161	8.602525039
AP3M2	10.32560417	10.16083072	9.53272265	10.10649113	9.926826068	9.713443712	9.89580673	9.603290859	10.1724236	9.767685413	10.06644672	9.697868012	10.12084301	9.581974011	9.922235615	9.922333507	9.526874786	9.903465528	9.35655205	9.569287516	9.547334	9.730955706	10.15206679	10.31859144	10.34476243	10.29277314	10.36174291	9.996758846	9.946032	10.17737891	8.856187997	9.828358699	10.06900289	9.737061635	10.62000865	9.060046016	10.42424408	10.3084821	10.77006743	10.40213984	10.05595874	10.03367256	10.12078252
AP4E1	5.425252752	5.223565599	5.12027002	5.171457558	5.274368952	4.944832626	5.186467085	5.086607666	5.101675644	5.094012391	5.104807923	5.098573537	5.175995519	5.052151189	5.123651604	5.204931933	5.083706225	5.178542131	4.898818846	5.220568504	5.057571681	5.427144816	5.314231551	5.594289786	5.271153208	5.194610205	5.386906726	5.161271006	5.406453608	5.414673254	5.540159098	5.25938168	5.251567419	5.113383972	5.250004443	5.47860429	5.193742729	5.327416162	5.12748807	5.153700701	5.451088761	5.162589042	5.301760885
AP4M1	8.298569171	8.079987117	7.894803615	7.902710469	8.287046321	7.824154403	7.79553548	7.98780729	8.223412283	8.09063019	7.744593342	8.270569123	8.00070534	7.757059389	7.970995697	7.925999955	8.018776399	7.885632568	7.765771831	7.50683483	7.834971209	8.320619146	8.411586502	8.69699509	8.265814402	8.59047843	8.280806848	8.783700957	8.518495882	8.212735665	8.566763104	8.096598759	8.104122988	8.357961712	8.170062777	8.580532833	8.442584246	8.175224015	8.003682373	8.38531339	8.269540355	8.343353098	8.154886203
AP4S1	6.717380769	6.51826867	6.503849616	6.741043511	6.656249096	6.597132842	6.52015973	6.560326398	6.499574424	6.617900726	6.880610442	6.641570797	6.785625501	6.531995984	6.646431316	6.632915115	6.553201286	6.637762856	6.434732104	6.499420051	6.629353175	6.63483284	6.806837693	6.568454093	6.62670395	6.545431996	6.674830236	6.569936092	6.583085796	6.640701373	6.201985404	6.540131475	6.792816596	6.566833771	6.830100491	6.103602927	6.806693046	6.438948022	6.787520131	6.668759021	6.658406801	6.563479725	6.581448396
AP5M1	9.517950257	8.9676433	8.999525733	9.240329863	9.399119633	9.199977269	8.842968107	8.888582101	9.353529891	9.008502533	9.519140992	8.7637578	9.390875282	9.203696609	9.104480626	9.072389561	9.095113435	8.849209048	8.895040256	8.678160341	8.831006172	9.196901169	9.004010465	9.069773173	9.02106793	8.93326859	8.860695695	9.253221457	9.469711372	8.720232733	8.900248709	8.762451087	9.229275472	8.691650127	8.814605692	9.258110467	8.914178266	8.872801411	9.217685325	8.834989213	9.186658469	9.169656454	9.665433133
AP5S1	7.908456231	7.643083893	7.433213799	8.149121002	7.586562902	7.936408249	7.555038985	7.477762493	7.724960052	7.469685999	7.79477487	7.902959195	7.646904576	7.368792345	7.79390818	7.865925368	7.910304422	7.601794255	7.026123168	7.33054972	7.0692681	8.050482171	7.985188814	8.495643467	7.638343493	7.732599782	7.52408453	8.0763828	8.045560484	8.071693173	7.988020301	8.037944862	8.018725605	8.022787921	8.1051344	7.607992875	8.204186581	7.921380343	8.068972646	7.998171876	8.501511775	8.293368125	7.871941366
AP5Z1	6.072560402	5.972279023	5.824060473	6.309442752	6.248607949	6.085197969	6.189216992	6.092773031	6.06511078	5.986966372	6.30700747	6.201858253	6.189313534	5.848061519	5.954593603	6.20757198	6.094865392	6.149137175	5.805857728	6.172911908	5.953225149	6.346067229	6.29976492	6.574622215	5.96228145	6.197656735	6.211788696	6.625190816	6.402048135	6.409284673	6.251514262	6.346312669	6.267256884	6.069366015	6.433284689	6.336198683	6.404868539	6.611900844	6.397624266	6.414675798	6.285972438	6.423095696	6.088660304
APAF1	5.735173184	5.721618373	5.751919912	5.688833347	5.592497037	5.590531045	5.56253804	5.537596458	5.671389698	5.668336219	5.712256138	5.746635789	5.669489156	5.596591824	5.779499245	5.928744986	5.536475808	5.750730967	5.486292418	5.652850973	5.656617558	5.743744516	5.742368324	5.723405555	5.950736881	5.610244747	5.49929453	5.483232385	5.703933932	5.726370183	5.989703884	5.711200012	5.778321701	5.663582732	5.998013926	5.71629057	5.731940454	5.769406872	5.780697142	5.763006268	5.827801914	5.874603507	5.744682507
APBA1	6.851939278	6.620418657	6.599797146	7.29372898	7.345999054	6.909486328	7.035406758	6.748948008	7.094065398	6.97599434	7.05794248	7.247110366	7.244014039	6.640434418	7.018521559	7.075666654	6.886858943	7.133150992	6.602380227	6.763719008	6.540140825	7.025378092	6.821654364	6.670812674	7.023013216	6.989114495	6.924465563	6.794132782	6.687499265	7.022629499	6.147750057	6.854963695	7.243891574	6.374511827	7.13060693	6.173061276	6.96010916	7.106000986	7.140247494	7.210317943	7.13773446	6.957664345	6.749044111
APBA2	6.061645031	6.385079161	6.2120497	6.061835438	6.068649383	6.26512232	6.393373312	6.009587846	5.881858134	6.233325886	6.03314779	6.383639013	6.150370733	6.206315049	6.264171465	6.235813946	6.28614398	6.240668304	6.086389122	6.196042777	6.307645416	6.14668376	6.32107107	6.236726231	6.170333859	6.696863888	6.063896993	6.989186822	6.088967423	5.981740906	6.663661868	6.431292515	6.249521115	6.342885912	6.253253856	6.677831706	6.31149806	6.260311954	6.189467772	6.267294559	6.002009366	6.349748586	6.644171778
APBA3	7.006077707	6.636240998	6.504949793	7.326731199	6.949135935	6.847672175	6.668235969	6.69115321	7.121416704	6.708055066	7.189565134	6.954857847	7.173917132	6.721911859	6.784360202	6.758547495	6.65176227	6.674391186	6.485913157	6.53054942	6.399939481	6.926780812	6.929127469	7.713676599	6.778545356	7.083210879	6.746504585	7.143793887	7.32611832	6.877266361	6.812074543	6.989055474	7.32086073	7.042461192	7.319120395	7.017775284	7.09998515	7.118174618	7.171514984	6.953174841	7.195551202	7.133599807	7.302638122
APBB1	6.872143107	6.834290512	6.918278133	7.183688861	7.046049006	7.062022789	6.891784394	6.871266826	7.023845004	7.14989469	7.227581104	7.284191431	7.112932038	6.753358609	7.012216326	7.036256305	7.231559041	7.134211554	6.976936617	6.750752889	6.809107893	6.814338061	7.221540678	6.699316541	6.867307346	7.288122587	6.774895215	7.186122382	6.531355503	7.225818111	6.70714835	7.060766178	6.986360736	6.801681644	6.718558291	6.660353425	7.386921652	6.816301751	7.044355262	7.067452306	7.219718435	7.002666977	6.928106711
APBB1IP	5.372482857	5.580133521	5.510043317	5.79577823	5.998365857	5.847805301	5.55756481	5.554461211	5.361391822	5.533999847	5.262872489	5.591754655	5.560230964	5.364859348	5.428230576	5.424930025	6.118649024	5.513619319	5.501156705	5.358216259	5.337346034	5.965696985	5.664290889	6.009641765	5.988563748	6.125050828	5.95730663	6.029224023	6.057252906	5.830898453	6.794614434	5.963376538	5.61016234	6.61010789	6.090528856	6.377023736	6.009138163	5.573851129	5.893607774	5.868182048	6.197098748	6.155127006	6.113720013
APBB2	9.493321224	8.719801699	8.664112076	9.263696326	9.218777734	8.529808138	9.029504802	8.919003887	8.947845401	9.124094472	8.877317122	9.187676176	9.221966694	8.742689013	8.979635194	9.397209306	8.700730828	8.969246545	8.652215783	9.033360331	9.045741455	9.190841285	8.987273747	9.264838947	9.142563244	9.124243207	9.081852631	8.881316089	8.862977328	9.56773124	8.695039008	9.163587022	9.440958726	8.246092798	9.000438642	9.151225641	9.029707567	9.158150405	9.267065226	9.210312367	9.385748427	9.29956608	8.79573132
APBB3	7.740656985	7.680660428	8.1134795	8.40324927	8.043686283	8.107198939	7.941091573	7.895135025	8.536659421	7.879309256	8.292980016	8.470912074	8.189237097	8.000044309	8.02185126	8.182530147	8.342545588	8.036461047	7.686686156	7.495212187	7.779437553	8.020641411	7.761933492	8.031468272	7.735554246	8.194891217	7.788041104	8.473299572	8.088605963	8.278512486	7.714514095	8.088502915	7.932507374	8.107166154	8.29227412	7.500230674	8.366613698	8.115343412	8.44980587	8.039700031	8.259876274	8.525833634	8.36747523
APC	6.647173543	6.583619107	6.410825657	6.390222576	6.549827376	6.205121728	6.592474508	6.458950302	6.455679988	6.537009204	6.338068092	6.36398073	6.616156364	6.368653393	6.460461346	6.490480805	6.313572175	6.47067823	6.319766365	6.424615	6.455286115	6.459951095	6.512747891	6.267253589	6.472098152	6.227747121	6.461186037	6.139708078	6.222216204	6.505789637	6.07079166	6.411218998	6.398786386	5.795594082	6.299294452	6.255157268	6.366638026	6.351789451	6.390207063	6.572686687	6.153279076	6.313148988	6.053065399
APC2	5.147651209	5.274731526	5.208130757	5.406966795	5.00958931	5.194530917	5.225423015	5.157347445	5.188216086	5.121992811	5.35981653	5.58727504	5.163179127	5.335151011	5.445447811	5.220945435	5.396223636	5.124203609	5.16584012	5.215516052	5.209133362	5.194509363	5.151512807	5.108659722	5.307928249	5.263671208	5.303528762	5.242562738	4.953886869	5.176928203	5.189873005	5.244077181	5.246850838	5.060271705	5.27056921	5.186316067	5.49824641	5.304965514	5.155790967	5.103112786	5.225179117	5.267110497	5.147615566
APCS	5.152408308	5.219146239	5.187831499	5.220030318	5.020955906	5.164445357	5.286271529	5.117119245	5.312353992	5.240629495	5.177227437	5.346943815	5.170343132	5.34215106	5.434230845	5.387820885	5.47874437	5.280992487	5.363977963	5.246115604	5.364851554	4.918450597	4.971551506	5.056345409	5.153003071	5.070217652	5.009181701	4.916071897	4.929910306	5.102899735	5.122344514	5.210821906	5.04320948	5.115331187	5.125765201	5.336398936	5.170033617	5.17151975	4.993628699	5.218229832	5.077925687	5.430808715	4.888394717
APEH	9.602781144	8.890874488	9.263837397	9.691856309	9.977752354	9.184996247	9.270365168	9.095730386	9.894230814	9.033312045	10.10243543	9.460654057	9.786969875	9.34558727	9.233217081	9.238802832	9.637639899	8.91339399	8.954252813	9.035683492	9.041030042	8.999728617	9.054884572	9.694943671	8.652250225	9.276002893	9.102641464	10.26895671	10.19884054	9.444046138	9.419641253	8.90226644	9.550406745	9.538691922	8.756068107	9.45144225	9.478456019	8.225713774	9.382636079	9.251386516	9.203193261	9.454236931	10.36065147
APEX1	10.59603696	10.04596797	10.35472186	11.288363	10.90085421	10.51580435	10.2780406	10.73218147	10.90555205	10.15143141	10.96052907	10.60127577	10.75515479	10.30289884	10.39246003	10.45482909	10.87181273	10.17519143	10.35031947	10.24549468	10.21564804	10.93548564	10.01942657	11.78146392	9.825163344	11.019845	10.45967443	11.60829912	11.66160612	10.83701654	11.46857926	10.58573113	10.73564263	11.40062643	10.57239344	11.22773353	11.13103789	10.54716157	10.70767565	10.34162045	11.00534088	11.09568581	11.54870866
APEX2	7.356672004	7.458281974	7.32078844	7.640992861	7.36578284	7.470979976	7.430860833	7.316296094	7.500238475	7.434468627	7.669958758	7.475785189	7.401050652	7.430207542	7.303592092	7.352397544	7.344605512	7.371338706	7.300433693	7.266944755	7.281540778	7.638783404	7.486152558	7.950847509	7.664116236	7.839678847	7.711323504	7.811592873	7.90782053	7.681651221	7.959953019	7.665660362	7.703441188	7.990484977	7.633449281	7.798336528	7.808496569	7.706016177	7.454197552	7.624856926	7.68241064	7.62805241	7.704332346
APH1A	8.43054849	8.580765882	8.65621035	9.037046428	8.836341846	8.913200728	8.980864659	8.990424774	8.74881884	8.943535556	9.264446442	9.037918354	8.758587998	8.416301531	8.958597194	8.840913925	9.088598942	8.68795078	8.833406841	8.833511333	8.761088143	8.777056256	8.691724848	8.599121428	8.421109198	8.602404693	8.694628138	8.843998135	9.015117673	9.107113797	8.877297574	8.961337374	8.662316081	9.118654134	8.824235443	9.172606905	8.666860222	8.912965277	8.836197267	8.720948284	8.84181537	8.571783664	8.705782505
APH1B	8.08614589	7.807748278	7.886034934	7.890382277	7.983128282	7.488984713	7.899068589	7.782689485	7.865304698	8.083258458	8.006813866	7.73639369	7.875050664	7.844440222	8.001096645	8.119015994	8.132953434	7.857562162	7.610108643	7.94385091	8.18344209	8.20381868	8.066607118	7.669167964	8.022376036	7.920534091	7.932222234	7.661616683	7.818911805	8.068577423	8.221024523	7.913921427	7.930478323	8.100885186	7.987447212	8.079727328	7.967983174	7.903052729	7.653980288	8.052934407	7.845527945	7.78520703	7.871763927
API5	7.350225983	7.122828541	6.870040288	6.863442692	6.67449593	6.826953697	6.813327156	6.802790494	7.213480702	6.924794931	6.825453289	7.074909868	6.944181045	7.351089802	7.038564794	6.892602231	6.591891544	7.292717323	6.733506767	6.952596855	6.987311198	6.782774288	7.027732911	7.568166306	6.709661872	7.263183498	6.914616525	6.568041521	6.684661669	7.207180989	6.807617584	7.137540666	7.756533555	6.899334671	6.50769063	6.790208078	6.665065515	7.113286727	6.757737788	6.842789383	7.244568218	6.474063936	6.874218074
APITD1	8.957227732	8.251052241	8.964385432	8.995685206	8.863797807	8.634209224	8.55656337	8.793515153	8.52727356	8.70201986	9.116090866	8.83556504	9.135655385	8.993735202	8.795212317	8.708062677	8.372249627	8.913666941	8.968789656	8.383665066	8.683411319	8.498783325	8.504423622	8.380795146	8.223369296	8.614701857	8.37268079	8.48101335	8.759946009	8.82774008	8.103857637	8.576741997	8.767107987	8.788354059	8.5262943	8.135963284	8.714161416	7.811130105	8.331569417	8.520196902	8.269886701	8.329054438	8.024535918
APLNR	11.07694915	11.23536829	10.49225925	10.17560076	10.43414016	9.913258044	10.5347382	10.00957024	10.69370804	9.775329743	10.2221724	9.900913935	11.36537141	9.796793417	9.972313311	10.23598652	9.83250724	11.00063499	9.524661353	9.465626524	9.245883703	9.263905812	11.02256095	11.26579973	10.83035309	11.11874789	11.04441327	10.50415933	10.9150706	9.006081199	7.579084665	9.298146243	9.175659763	10.78057678	10.8197726	7.921333124	12.12103339	11.3191292	11.50167975	11.07220812	8.29578406	9.309259685	10.52358247
APLP1	8.641239668	8.497455467	8.28795092	8.79803862	8.5471435	8.5533483	8.642314601	8.918307775	8.198623159	8.515323595	8.568161212	8.91254957	8.395990381	8.077553395	8.675683092	8.323594675	8.27204278	8.252861752	7.761314509	8.916245741	8.226394332	8.470034276	8.819630684	8.26832169	8.507361309	8.253874189	8.571014654	8.403653516	8.082938658	8.602330502	7.71965784	8.984885639	8.796130015	7.514825015	8.328680353	8.428362524	8.872167182	8.570164615	8.533123946	8.771353299	8.238541329	8.729818266	7.945112339
APLP2	11.24258162	10.6740599	11.05440275	11.2661118	11.74326265	11.07005644	11.61693575	11.43291409	11.77428357	11.28438954	11.48340966	11.58403586	11.51260154	10.86225655	10.89899245	11.44831921	11.34124198	11.56891863	11.11110624	10.9064239	11.05536326	11.53815451	11.11250291	11.23305728	11.02780263	11.2749199	11.35224223	11.858186	11.59941422	11.84412233	11.50550353	11.39193114	11.50062608	10.64053409	11.40830886	11.65439868	11.6851468	11.33047023	11.62769031	11.38608476	11.66764657	11.52033777	11.44026751
APMAP	11.74249019	11.21110965	11.04187212	11.51587973	11.5035519	11.14701193	11.34112358	11.21644769	11.59023234	11.28716754	11.55217045	11.66335783	11.62200021	11.22773691	11.55829367	11.55624813	11.43516799	11.53650113	10.87818746	10.97804124	11.08737536	11.61137997	11.61568258	11.76729709	11.47558859	11.54024683	11.54334961	11.90220294	11.83172062	12.00531675	11.54905416	11.58500966	11.6012405	11.24558854	11.68707415	11.58866074	11.66166279	11.54871652	11.57762483	11.56385423	11.79317646	11.6181953	11.53650102
APOA1	5.020751695	5.331999447	5.558862667	5.777317695	5.29834094	5.692251333	5.398874533	5.512761447	5.51620526	5.327612401	5.454194587	5.212416969	5.096955923	5.580100147	5.380712741	5.485769022	5.895268761	5.378670661	5.811238398	5.309477167	5.530604163	4.922945018	5.240176003	4.991950581	5.213178188	5.068080969	5.170969264	5.024037658	5.040184142	5.059552492	5.368864721	5.165083406	5.258076279	5.447830259	4.990254716	5.245436687	5.358747189	5.334592611	5.317511679	5.182277794	5.137389879	5.360234442	5.197682823
APOA2	4.271791189	4.237177578	4.397843033	4.452689622	4.293949941	4.399494672	4.330930452	4.16022029	4.16856647	4.347068336	4.240881666	4.512613828	4.188028341	4.321141582	4.281543431	4.540080269	4.353022363	4.325588987	4.718373635	4.511057142	4.181320833	4.042685085	4.105381754	4.179560019	4.375732671	4.193289484	4.243150168	4.112882231	4.298806827	4.274997794	4.292506119	4.278887469	4.260143228	4.370743673	4.266328133	4.179627039	4.229728234	4.518308577	4.711047471	4.321452673	4.386702474	4.346504633	4.084705036
APOA4	5.598570926	5.540270214	5.770373095	5.974437336	5.716201494	5.725690009	5.722844489	5.827148326	5.538867827	5.47035721	5.852856196	6.056258954	5.585793097	5.661273959	5.615477332	5.749515049	5.720657773	5.848405075	5.505859568	5.466171631	5.662330064	5.396701451	5.492242592	5.631481647	5.773043965	5.847115661	5.834850155	5.784047939	5.227562165	5.515234	5.467997581	5.569794646	5.450895877	5.526725408	5.470194913	5.569343649	5.282034699	5.384897353	5.522399362	5.786362967	5.645054379	5.519055325	5.643041037
APOB	4.820781897	4.811803413	5.097043163	4.693413981	4.699631627	5.047089096	4.821503935	4.777939349	4.632114078	4.845881045	4.77097493	4.975457061	4.738580427	4.886254975	4.918015041	4.95061079	4.992750798	4.836700212	4.872788787	4.938698572	4.959358618	4.724404257	4.912422446	4.583692088	4.793852393	4.597430825	4.804917912	4.646131247	4.623025644	4.619825226	4.74903297	4.89993269	4.90208631	4.753164496	4.677514923	4.733815875	4.91994821	4.669435286	4.712452508	4.844418756	4.824077086	4.743777649	4.580044717
APOBEC1	4.926152248	5.067452395	5.019484262	4.713123484	4.789702755	4.876023753	4.695990886	4.897526	4.83031338	4.885557432	4.892057426	4.999385977	4.797963144	4.966236637	4.986070057	5.236093683	4.882241493	4.902621293	4.734100822	5.104475742	4.916279238	4.51225634	4.77205955	4.589648414	4.701404656	4.618458329	4.73326612	4.619157854	4.729320615	4.778148544	4.832318904	4.813735771	4.816118613	4.640622588	4.785650104	4.688177248	4.871481441	4.731553692	5.089990191	4.807936763	4.783531879	4.812915332	4.62954327
APOBEC2	5.489037711	5.539198986	5.952772133	5.521647733	5.342583904	5.758816865	5.797823285	5.500001281	5.480762466	5.608785612	5.264850843	5.693077081	5.375752312	5.844325389	5.962051956	5.823211281	5.780737005	5.575724678	5.861399079	5.804952734	5.981234356	5.545753136	5.64841985	5.335724779	5.620688541	5.423874216	5.493011481	5.278544855	5.47207422	5.479038275	5.62160579	5.828227797	5.552875337	5.495650796	5.424325431	5.562199139	5.881987102	5.627402262	5.441817388	5.667457163	5.380628986	5.466217618	5.774862441
APOBEC3A	6.693927101	7.264619596	6.408729691	5.982016109	5.317553183	5.614361846	6.186349309	5.924197971	6.255257965	5.873086659	4.940861751	7.740599473	5.138696742	6.091033993	5.785250777	5.527735885	7.995532642	6.10637401	5.655545888	5.536693897	5.548227809	6.602383389	7.274328126	7.1262648	8.934274059	6.782146804	8.428788756	6.051600128	9.861113704	7.106573574	7.06930212	5.992420399	6.230104965	8.180220241	9.106724796	6.712126701	7.319644931	6.294838623	7.129018932	7.912506904	6.353221633	6.572472419	8.865509817
APOBEC3B	4.72043429	4.592353199	4.441926145	4.55529266	4.545504566	4.38478976	4.367448961	4.521138924	4.989697171	4.50994577	4.732441463	4.342896235	4.625143212	4.690053687	4.729831461	4.288480229	4.74970568	4.666005408	4.48836088	4.148115321	4.182821018	7.224378774	5.535279239	6.935424307	4.367636314	6.413095329	4.493987086	6.288910213	8.818149368	5.676405353	7.309405158	5.570667266	4.76754581	8.632512072	6.34650849	7.333954611	5.926896682	5.018417005	4.857041679	4.803860476	6.139817914	5.840017022	6.30228081
APOBEC3C	6.125972258	6.197946552	6.303420422	6.694477085	6.36571462	6.729415422	6.276389279	6.505278671	6.35442381	6.640995345	6.555464953	6.971634519	6.536959501	6.178075443	6.567102295	6.242884665	6.220938162	6.2534375	5.862484309	6.080732759	6.405517119	6.548587489	6.523697157	6.877680036	6.341483889	6.648215512	6.635036292	6.900564194	6.343914418	6.718992149	6.51350977	6.605098294	6.549560057	6.879099522	6.802316754	6.593888041	5.865366904	6.505041651	6.438624608	6.488766435	6.742274384	6.439939247	6.685773721
APOBEC3F	5.288224891	5.124805292	4.903381211	5.711102669	5.201011494	5.134441134	4.863627707	4.916249191	5.434058032	5.369468726	5.185976511	5.132378673	5.321588512	4.639729919	5.174543298	5.375628953	5.11448521	5.281195723	4.811784005	5.176055327	4.938655217	5.303955915	5.814985747	5.836070933	5.682866741	5.710875045	5.639815478	5.989779912	5.612279895	5.90814074	5.537824355	5.589110308	5.480234592	5.667769797	6.136105368	5.428906848	6.056958012	5.658748607	6.045688393	5.582825386	5.535968276	5.95509803	5.590699349
APOBEC3G	8.591480011	8.379483012	7.793474299	8.436063833	8.107571492	8.216734006	7.810747092	8.550892798	8.186601225	7.768794191	8.280458247	8.279164919	8.2783665	8.102569883	7.465524284	8.125213731	7.912946786	7.98889451	8.320931986	7.418642246	8.300813906	8.648540111	8.232853766	8.898261537	8.066812875	8.840855755	8.281645328	8.907216798	9.776475926	8.271807271	8.137486436	8.306704852	8.440849238	8.949148366	9.160626887	8.132675307	8.624423474	7.804791958	8.917412055	8.637892844	8.198244604	8.422487371	10.34473875
APOBR	5.769418263	5.820919456	5.66857335	5.609587892	5.61694844	5.66100231	5.69951117	5.644866367	5.736249698	5.624216846	5.84926056	5.808799744	5.781843899	5.683080283	5.931660108	5.733201489	5.883975686	5.811472231	5.732235121	5.626301053	5.645116129	6.42582676	5.739213359	6.329111174	6.062672322	5.70127282	5.961490208	5.966807951	6.422820209	5.69253499	6.367214177	6.008143964	5.888978687	6.193636788	6.295905048	6.327472588	6.105113108	6.108444333	5.864065251	5.846964858	6.103283418	5.91696379	6.040678258
APOC1	7.315265697	7.51574146	7.151353577	7.68636491	6.983320277	7.559567473	7.510730089	7.455749238	7.489277763	7.025263973	7.362373826	7.156303828	7.478494719	7.621868667	7.36244897	7.259277735	6.946367565	7.193342287	6.989539381	7.272278914	7.377936491	10.426551	8.347880507	11.00109349	7.569726891	8.850160288	8.130735559	9.171700514	10.84419276	9.248147568	10.94021929	8.437379546	7.878117926	10.42549094	8.846299296	10.51087565	7.27243986	8.052815792	7.009382995	8.602911345	9.804077832	8.131044225	9.220202419
APOC1P1	7.03525029	7.861978594	7.763962326	7.234163118	6.882555821	7.859762336	7.556195374	7.757685073	7.381040226	8.527328673	7.685844121	8.192919364	7.665423722	8.199541303	8.152581757	7.663811683	7.779289204	7.72758648	7.826611584	7.749369372	7.778607692	6.943466488	7.147622011	6.706662101	7.433128738	7.1675131	6.8266221	6.737774244	6.592766992	7.305195435	7.223896404	7.628834544	7.467189955	7.754703702	7.306289233	7.179662139	7.4745107	7.304655132	7.521348253	7.774829569	7.607599214	7.394324996	7.098072739
APOC3	5.631344744	6.164483406	6.627353238	7.080233812	5.852080169	6.269597592	6.329778384	5.774362585	5.799389962	5.739518237	6.184973831	5.514162412	5.89769173	6.821723911	6.493724413	5.737840066	6.99548098	6.220106033	7.114475756	6.368395322	5.512639132	5.079534959	5.348360225	4.648592477	5.252838215	5.246602953	5.169342868	4.441709809	4.845693068	5.417566203	5.250456427	5.728746923	5.708075774	5.130836736	5.070102531	5.345262915	5.57341895	5.19720629	6.37484176	5.516389484	5.024820756	4.928576073	4.886007396
APOD	12.0038512	8.421117853	11.68229664	11.7226088	12.43567289	6.886206257	10.71260862	9.772829499	11.82464348	11.60515222	10.58193449	8.889002408	10.87900126	11.50193444	11.67161903	11.51036347	10.98914102	10.87340997	9.645613652	9.383632359	11.88501813	12.89890966	9.994397842	9.70026284	11.74036695	11.10260013	11.53873204	10.04797625	11.25438428	12.27340314	9.327324314	12.16712621	10.36856736	9.90670677	8.859481131	10.48820909	10.90504643	12.48006571	11.69311849	11.56013164	10.70045715	8.643257141	10.03056363
APOE	9.464713263	9.48871379	9.899020266	10.88101174	10.46788559	10.51153196	10.32578035	10.65197251	10.69879376	9.422538043	10.52520104	9.640183236	10.90311218	10.55312443	9.655637964	9.426469306	10.20042562	9.65964942	10.46994892	10.05768256	9.996928516	10.37261653	8.523922754	10.91307664	8.687271629	9.473603535	9.141453573	9.091882226	11.18872564	9.397599208	11.46170281	8.340366614	10.5202025	10.30938719	8.901246266	10.72820686	8.96801247	8.851160891	9.729142137	8.660590512	9.749022939	9.51376001	9.57478477
APOF	3.926371156	4.00876085	4.031127388	4.090658165	4.018843933	4.054866796	3.966724293	3.997760525	4.136761528	3.903264336	4.060372597	4.029630288	3.875465052	3.908772933	4.117977146	3.916823795	4.127848719	4.121767321	3.958282431	3.897150798	4.142111548	4.077428787	4.074601857	4.156690129	4.028826048	3.988471321	4.060387648	4.17044727	3.969076236	4.026433359	3.960671877	4.118955367	4.094275087	3.919148167	4.133459481	4.077641205	4.393073466	4.058261359	4.000880444	4.11755892	4.028284309	4.230299583	4.06681513
APOH	7.066339619	7.186867895	7.235839639	7.984522042	7.614451769	7.484565449	6.874501478	7.703386243	8.803896869	7.238375245	7.697015823	6.42946179	7.897559787	7.999752572	7.35585649	7.015531526	7.429551384	6.959773069	7.905735124	8.736915966	7.615258498	6.099006095	6.510479771	5.856619356	6.138168342	6.017606898	5.918009079	5.658305757	5.540814765	6.307527824	5.464985076	5.330304015	6.367362726	6.764330433	5.370215873	5.436379347	6.276020945	5.076787714	6.704584772	5.628295769	5.595000226	6.480068559	6.690858076
APOL1	10.48689307	10.29589367	9.389170134	9.929936208	10.10491496	9.634241594	10.19126491	10.00643049	9.797439717	10.69631579	10.05495195	10.10626408	9.779324666	10.02654735	10.24712516	9.785726576	10.02250229	10.23112778	9.614733272	9.865999638	9.874584438	10.35332396	10.8951129	9.82574376	10.50767661	10.44517699	10.74642188	10.59607946	10.03262779	10.98777855	9.410191085	10.05848143	9.855850568	9.675297865	10.29832089	9.769785227	10.4931027	10.06264592	10.25176192	10.51293258	10.22850905	10.14798024	10.07723168
APOL2	8.568765596	8.509577497	7.813621013	8.708463852	8.615142054	8.266457666	8.586193567	8.472090939	8.389148221	8.59907193	8.280212858	8.653897072	8.681768461	8.250230182	8.446672398	8.479396338	8.501506558	8.533674298	7.950533517	8.162033285	7.92873388	8.280870566	8.905426859	8.072548567	8.595775084	8.801695109	8.827522145	8.425797233	8.242693206	8.817468763	7.818738194	8.659869466	8.777368718	8.200030645	8.583154735	7.928675541	8.913351235	8.516997579	9.004572925	8.854181336	8.788508279	8.433939134	8.244332236
APOL3	10.31506458	10.31423835	9.713120284	10.03046267	9.907802591	9.980034674	10.24437842	9.906170854	10.43385543	10.04651762	9.901859035	9.822967115	10.07313111	10.1691351	9.631602507	10.729567	9.251058545	10.39030631	10.35998456	9.914179205	9.892932246	10.02747161	10.62587635	10.20217207	10.28986136	10.38835844	10.42422359	10.1852676	10.45818597	10.68566233	8.64673225	10.32910939	10.57579223	9.955950435	10.94862151	8.897543498	10.62082425	10.41846783	10.67541967	10.11294501	11.49195434	10.23793184	10.80114307
APOL5	5.669672208	5.747333718	5.892290533	5.423808206	5.29693385	5.479570244	5.635502572	5.471439504	5.405846439	5.519916695	5.421057492	5.680062937	5.478099752	5.471101487	5.883610048	5.655193422	5.718906376	5.642382988	5.582181255	5.555417684	5.431896792	5.44788851	5.447022926	5.412999291	5.677389836	5.295460456	5.516179155	5.582496352	5.389036387	5.809513245	5.521832312	5.78467587	5.594077046	5.575404851	5.505623397	5.400476554	5.924814588	5.988998153	5.545395929	5.667751168	5.457878349	5.262433239	5.445214331
APOL6	6.72376332	6.376301076	6.050728646	6.523575353	6.391306825	6.413421483	6.366882001	6.530758634	6.653203056	6.490161084	6.629572773	6.382862523	6.705574511	6.281068007	6.238808513	6.189673299	6.153906239	6.570215276	6.417057023	6.565105298	6.145222128	6.441006723	6.905856157	6.763067098	6.393702339	7.012791412	6.739915128	6.764003101	7.359326	6.635365902	6.195171551	6.492144527	6.712884394	6.46004273	7.071444511	6.253923659	6.250586815	6.779687326	7.330439924	6.823243322	6.61178265	6.660440483	7.285876157
APOLD1	8.165285988	8.697897196	8.847596947	10.27388889	8.944993571	10.09783118	10.47730918	10.52685071	9.548390646	9.897618272	9.494334468	10.48598057	9.823032989	10.0648442	10.13287763	10.05495944	9.120121801	10.78535887	9.28682127	9.845538952	9.28384155	9.818620566	7.843047796	10.71133167	7.719209406	8.44355727	7.722317306	9.679743487	8.127976178	10.09284115	7.665692377	10.13337286	9.166383705	7.557834127	10.50581561	8.419321565	7.952573009	9.639561565	7.385086919	7.774486179	10.51098484	8.752119143	9.052523354
APOM	9.081554438	9.360166722	9.723293438	10.91409899	9.667698906	10.21934184	9.935128099	9.888841282	10.20254886	9.127924494	10.17424147	9.440234207	10.53789583	10.06706408	9.290852612	9.158993228	9.790283823	8.98008656	10.12201143	9.630748519	9.502640379	7.808584452	7.712511962	7.882145744	7.884269387	8.350713633	8.173519417	7.591824701	9.563087145	7.780373539	7.88528874	6.945574551	9.957531339	8.395194931	7.350405125	7.409460026	8.941760308	7.365451243	9.274764665	7.229641831	7.045763137	8.632230736	8.341565495
APOO	10.51601053	10.27155042	10.29482567	10.77216531	10.75800447	10.70360252	10.323729	10.34851063	10.74908539	10.14542017	10.69753718	10.5389151	10.6964981	10.34883877	10.40966535	10.29266008	10.55438903	10.03065045	10.14186184	10.03839119	10.48243067	10.07367684	10.27875599	9.814890323	10.11749813	10.63321048	10.40035682	10.49952556	10.81049726	10.14675227	10.00538777	10.14063536	10.51673493	10.58008642	10.34128856	9.962773288	10.57637211	9.734723956	10.28493026	10.3237477	9.97438362	10.081819	10.43532634
APOOL	7.52994403	7.068518304	7.127712175	7.527091715	7.624121961	7.147413258	7.45608395	7.383244804	7.71794165	7.568179902	7.215900476	7.360341803	7.807102624	7.110121314	7.502516202	7.014746237	7.344781778	7.286910806	7.310036098	7.376393032	7.297764178	6.867372574	7.13886199	7.112753378	7.32560708	7.168919747	7.595014803	6.794256791	7.159355923	7.357342962	6.447738958	7.111024863	7.151275792	7.046095932	7.052893295	6.963630738	7.200850428	7.325911158	7.436632568	7.14886167	6.85696714	7.039001606	7.176069392
APP	11.30866037	11.34548753	11.08769835	11.07021668	11.19994057	10.95211898	10.99399337	10.81924572	11.12465577	10.75825533	11.21778902	11.31915223	11.41920753	10.99865433	10.98356069	11.40402769	11.07681516	11.35870426	10.93460176	11.08700108	10.87149521	11.25373166	11.09374955	11.54423918	11.32659081	11.07131513	11.07695338	11.1784048	11.4997372	11.14464541	10.64535283	11.50874168	11.33371224	10.44187655	11.58995107	10.79175572	11.57482958	11.70926776	11.44667102	11.16067575	11.68961261	11.24214905	11.44780585
APPBP2	9.477686841	9.068666218	9.33858612	9.673586718	9.283180391	9.253182182	9.267070065	9.546133328	9.43316674	9.498126848	9.501505972	9.645835261	9.441099425	9.513642854	9.365319708	9.650227519	9.084169142	9.735576055	9.337001146	9.297777198	9.407109898	9.205289503	9.425662713	9.130866842	8.995647607	9.030704363	9.175236611	8.84155627	9.050946879	9.51669749	8.664895518	9.304224815	9.644498658	8.640216504	9.091574259	8.895735673	9.130220328	9.037958835	9.366409169	9.116915253	9.313725557	9.289114303	9.132426753
APPL1	8.864603915	8.53323972	8.227231005	7.947243035	8.560026569	7.756694147	8.298746457	8.452961865	8.158581349	8.180741143	8.028031608	8.034372113	8.440706142	8.25548935	7.84986463	7.877186449	7.838047997	8.348363915	8.363598641	8.619545554	8.488661901	8.554845343	8.372935093	8.344206977	8.139262903	7.732985389	8.20243106	7.463856706	8.136108309	8.059957471	8.054028098	7.86706834	8.084162229	7.569014512	7.558838322	8.42118847	7.619391796	7.859588876	7.886624462	7.988233943	7.742755485	7.763211268	8.077506015
APPL2	6.936631333	6.282788042	6.670084776	6.707387881	7.095156396	6.925840621	7.259836694	7.11339564	7.230980918	6.873164522	6.754993547	6.8442617	6.922241685	6.194105369	7.034887069	7.20173749	6.990398982	7.19838937	6.673879888	6.905300988	6.664785446	7.007139929	6.724994145	7.000726394	7.029134276	6.38112729	7.30252443	7.619014463	6.543397311	7.032268083	7.450309993	6.908567713	6.078050586	6.100522252	6.947366973	6.894332786	6.988554732	7.148614063	6.875470695	6.982230697	6.92710556	7.067946491	6.760859649
APRT	8.911797858	8.320524055	8.426571394	9.605096367	8.849753335	9.037461226	8.505236663	8.460620913	9.174307574	8.303034106	8.951549585	8.673653265	9.025744697	8.580562838	8.751922359	8.359708464	8.823812537	8.419027085	8.259627038	8.145027498	8.197194367	9.128225596	8.696539378	9.899909673	8.772889679	9.263948914	8.665799342	10.13555709	10.23526889	9.47495433	9.87381754	9.254645208	9.35757134	10.09615429	9.745863247	9.204817853	9.919937456	8.961060613	8.825213141	9.047995496	9.242947689	9.461570991	9.643790662
APTX	8.253219506	8.156759045	8.112381738	8.448005143	8.159809993	8.191308863	8.190246322	8.083811326	8.199123597	8.263967661	8.240626647	8.32646647	8.290660511	7.912362921	8.114446943	8.367654626	8.167234029	8.191278271	7.956142863	7.892932684	8.024857574	8.129144406	8.310757809	8.433109515	8.226482183	8.556779531	8.458350489	8.421952078	8.525109288	8.835471404	8.417843586	8.471571415	8.29319698	8.447938815	8.540040301	8.321577717	8.969088511	8.357085936	8.397954543	8.467558999	8.514687066	8.497428873	8.378416507
AQP1	11.5642121	11.19516396	11.21045656	11.6046122	11.42772552	11.09821019	11.10884222	11.02952539	11.39292117	11.0647917	11.78800216	10.8293419	11.1044401	11.47990025	11.28427312	12.36224366	11.01659038	11.13153953	11.33743472	11.47892067	11.28167424	10.54382818	11.06234137	11.52246436	11.6146701	10.78925466	11.0051091	10.82602062	11.54236438	11.82818255	10.8608761	11.6259922	11.7638228	10.76344912	11.40912864	10.84057663	11.46421051	12.08269229	11.03868749	11.81306011	12.16253605	11.35639769	12.03120027
AQP2	7.285218672	7.245773147	8.62685501	8.251626335	8.006150636	9.489571292	8.425463287	9.186326126	9.725557483	10.17596904	9.670117042	8.230602184	9.363894294	9.472178134	8.05313725	7.913022284	8.593914249	7.414498406	7.350991133	8.287560127	8.673323284	7.960224125	7.32029967	7.0806602	7.212834447	7.231992164	7.904747914	7.271834771	7.222280034	7.27786027	7.397497814	7.254348488	8.680746137	7.702017164	7.602470151	7.192757559	7.524598311	7.303578769	7.689655426	7.37520212	7.15181712	7.205019947	8.518022645
AQP3	9.576070799	9.503803509	9.106826059	9.785798025	9.337119183	9.453111889	9.474149073	9.434402445	9.598965777	9.940761881	10.13854102	9.206073353	9.811008602	9.57236661	9.755741903	9.165017152	9.566320155	9.015507397	8.787044511	9.270560049	9.235970546	9.448912315	9.762825728	9.472280331	9.344876287	8.955178891	9.76954133	9.177841629	9.553877763	10.09554467	9.166795989	9.185275397	9.936296586	9.588890592	9.667032717	9.274306526	9.638414645	9.249699726	9.382283996	9.632264506	9.432466492	9.927157856	9.72377964
AQP4	4.017953253	3.986208206	4.191564996	4.034495593	3.999455299	4.067436493	4.039311753	4.000598777	3.956893261	3.964330284	4.04133332	4.023633007	3.942637471	3.986856067	4.053178907	4.008138686	4.109829081	3.915500051	4.052214067	3.984413613	4.159422618	4.044547402	3.996059803	3.986708242	4.053303122	4.029346147	3.953666203	4.050880683	4.026565906	4.027874793	4.042992448	4.052134917	3.981162115	4.006243827	3.948985002	3.972799905	4.074736669	4.155472234	4.087024036	4.147755265	4.138881602	4.023954648	3.948997445
AQP5	5.381617455	5.54099356	5.812880729	5.242521645	5.250017362	5.531902784	5.604668427	5.220267593	5.458170527	5.386188967	5.442614203	5.563804552	5.254132264	5.764753723	5.605728895	5.641603891	5.756449796	5.464147239	5.639095288	5.557743441	5.582677377	5.166713207	5.65838049	5.274088266	5.550148931	5.623704038	5.422742561	5.091405168	5.227968263	5.442265685	5.688107686	5.568945512	5.507131956	5.580525661	5.511272372	5.771322619	5.414946456	5.792200163	5.386022466	5.633108216	5.319305627	5.794096912	5.635941489
AQP6	6.072504807	6.256968153	6.607867322	6.519800613	6.499957704	6.574438474	6.304643168	6.470349041	6.697304646	6.306831551	6.562383021	6.44352456	6.327183098	6.443215068	6.40833124	6.345706391	6.586740003	6.243923405	6.510815605	6.523348247	6.82227016	6.126841851	6.061855636	5.908760163	6.204169383	5.900837553	6.336137198	6.227915002	5.757324947	6.14565393	6.197658632	6.063179688	6.30132738	6.113856228	5.980900411	5.962159022	6.064979612	6.139773256	6.335585548	6.227583536	6.175448483	6.11636565	6.042458619
AQP8	5.731528587	5.675472244	5.819156885	5.641223846	5.820764735	6.050520868	5.843377833	5.853821044	5.847462724	5.891582532	5.72350535	6.213147477	5.745092086	5.941915545	5.830346059	6.035874788	5.907893312	5.918909283	5.688725488	5.725874584	5.753815864	5.297799415	5.748447061	5.518805548	5.629185962	5.540038871	5.685762008	5.909071578	5.625256436	5.465077439	5.671723702	5.598122002	5.595331578	5.977712869	5.800986045	5.639286801	5.448628461	5.695549103	5.699061587	5.531323945	5.979818417	5.458970602	5.598147773
AQP9	6.874216275	7.551416919	7.390093314	7.181309893	5.951146349	6.797483714	7.148352455	6.120548165	6.950898613	6.664177274	7.124019274	8.854716926	6.654708957	7.001997684	7.078263382	6.993388781	8.755621496	7.056067026	6.473516758	6.605759247	6.648961986	9.686551647	8.031544223	9.907282218	9.592696473	7.657474323	8.995851996	6.694264799	10.20297433	7.111725559	10.25899181	8.189275549	7.72342374	9.284502831	9.520336584	9.762767882	6.572531682	7.738784196	6.840593183	8.390797344	8.892595514	7.701808038	9.146108304
AQR	8.625547096	8.103761878	7.966446521	8.34679817	8.603625774	7.905288299	8.211685211	8.116325254	8.451791493	7.849174606	8.398833961	8.003175188	8.362123475	7.817154188	7.92356401	8.024860125	7.969236342	8.300871769	7.975304353	7.981106199	8.013071335	8.705659121	8.511191499	9.10396095	8.263654814	8.626647386	8.564528793	8.627450159	8.757629687	8.141045372	8.538093023	8.308870479	8.491086493	7.977133732	8.590731182	8.520060562	8.553977971	8.259785749	8.265878909	8.38829023	8.386318149	8.128221878	8.856250475
AR	7.291327924	7.18715501	7.048143112	6.842547135	6.887459374	6.976667734	6.870416804	6.858368648	7.071746784	6.847973807	6.89425476	6.724254315	7.144661785	6.944767922	6.677973903	6.736928445	6.804734289	7.228422386	6.772374077	6.876521917	6.72879676	6.550735377	7.128458668	7.178838991	7.194973756	7.049873107	7.162487118	6.470408602	6.486789804	6.770781445	6.045624391	6.7164291	6.952586338	6.55317254	6.968826739	5.929672149	6.799954414	7.415405159	7.285099125	6.804024616	6.855723332	6.765681334	6.835538659
ARAF	9.019246644	8.721227802	8.72325747	8.993797589	8.930327005	8.889862013	8.687948962	8.724679308	9.003492607	9.017643753	9.137254223	9.208644382	9.082433587	8.765444767	8.825602192	8.844484675	8.787228752	8.710571849	8.331549069	8.478360646	8.606671188	8.778773012	8.921124688	8.904493358	8.677880058	8.665702661	8.890025984	9.053834733	9.032453368	9.269582888	8.457692402	8.937137934	9.156953136	8.662747214	9.098625678	8.482096786	9.197041367	8.836251296	9.027104467	8.854437483	8.856126609	9.028648496	8.872616585
ARAP1	7.560342731	7.534005665	7.521457999	8.245209572	8.188793432	7.951770225	7.954004177	7.608928386	8.068739893	7.884365889	8.305708331	8.088265977	8.225453277	7.51993344	7.652227009	7.701521482	8.057395354	7.815741429	7.210684397	7.690141198	7.748422067	8.181864851	7.906653676	8.612010829	7.903121446	7.990060209	7.93008272	8.49963128	8.702941091	7.86751609	8.054854809	7.644715383	7.892277534	7.90896654	8.201593236	7.921910518	8.307947621	7.840675528	8.274473941	8.094366801	8.097293888	7.95388954	8.34057756
ARAP2	8.26918583	8.232307752	7.868017342	8.526840727	8.965484012	8.226140975	8.562988477	8.306307045	8.334175845	8.715905258	8.529461642	8.739447993	8.751165715	7.94696898	7.92160093	8.11231149	8.311779177	8.931488258	7.805702019	8.294774678	7.839037476	8.575910056	8.952625309	8.576551215	8.246179571	8.416329141	8.056916194	8.760674443	8.411978881	8.060660771	8.156747608	8.225041455	8.047579197	8.311807202	8.688659877	8.26912988	8.020915321	7.901915862	8.369568125	8.480348265	8.326691792	8.459063649	8.605374705
ARAP3	8.710885774	8.378096093	7.811508675	8.422759367	8.132371655	8.042096919	8.121033267	7.8555076	8.148380991	7.960027793	8.331922769	8.289030445	8.350383217	8.01086981	7.944151206	8.349481747	7.753431879	8.328692954	7.888904757	7.769339291	7.659568292	8.167026496	8.138025209	8.779748987	8.478939906	8.479832236	8.495490368	7.942684137	8.739677259	8.14776543	7.710052685	8.356662555	8.145462143	8.173579138	9.146048934	7.579425873	9.511138957	9.041661143	9.083057635	8.407596363	9.090413916	8.468501492	8.714250021
ARC	5.705380861	5.800603465	5.878317876	5.999221952	5.615933478	5.711661221	6.19838973	6.11202053	5.799738166	5.399603464	5.991242923	6.860108018	5.376731902	5.913437305	8.249353472	6.60806119	5.857355651	6.460156028	5.356654998	5.99650465	5.589799144	5.822151481	5.374153293	6.15353328	5.873723905	5.181949633	5.400077675	4.828322726	5.166222397	5.365797974	5.198059703	5.839825935	5.320931645	5.410932866	6.853157887	5.386179736	5.658273124	5.883208492	5.712794871	5.51111565	5.815513503	5.795053032	5.157692238
ARCN1	11.22554621	10.60748337	10.45653145	10.88872491	10.93664211	10.49070832	10.72817428	10.56285779	10.87769722	10.55859885	11.1062587	10.8402318	11.14179394	10.51946314	10.63596265	10.8080086	10.50285268	10.73263862	10.29102736	10.59668497	10.54929884	10.80383453	10.80198385	11.16997763	10.56014082	10.58510192	10.60445818	10.55941687	11.02037839	11.05085062	10.66868855	10.80299018	10.80659977	10.47520466	10.92181566	10.91859781	10.69903262	10.81216171	11.09294014	10.8641319	10.88259097	10.84762169	11.06960894
AREG	4.909935404	4.370512529	4.417147608	4.500627579	4.232126855	3.713982664	4.55881867	4.959282938	4.523573537	4.554174439	4.729124795	5.997502326	4.780629346	4.459560014	6.804910395	4.931887284	5.915446783	5.492156361	4.337566153	4.702652862	4.032519568	4.60768233	5.72272583	7.799229807	5.425182619	6.927919422	5.969948348	4.692114453	7.090665811	6.81452683	8.581979129	6.028412745	5.132212741	7.886975449	5.130095261	8.530502739	4.047457283	6.392888004	3.676010137	6.185928063	5.159787445	6.12563042	5.968891023
AREL1	9.341009939	9.099139607	8.636609407	9.581609723	9.63784827	9.005957977	9.268316306	9.127188613	9.420411639	9.269432243	9.407007604	9.470832073	9.856387249	8.808369714	9.326712684	9.026762908	9.185173879	9.016040596	8.478698241	8.771122888	8.915909666	9.229192279	9.355241591	9.430601545	9.01313691	9.370723286	9.51844641	9.370248103	9.812406596	9.592960622	9.208586304	9.399377391	9.507398939	9.140821537	9.232488645	9.426630732	9.410732022	9.133105594	9.393961129	9.359522748	9.779793073	9.52101355	9.435561094
ARF1	11.69298127	11.41585945	11.08422668	11.57901048	11.64320324	11.0660338	11.33001432	11.21180653	11.43835495	11.08336489	11.53268842	11.51432302	11.5935278	11.1979844	11.28666902	11.25607438	11.11617247	11.21250493	10.87812383	11.2013794	11.12388476	11.10856252	11.19973783	11.42837346	10.95522199	11.19554964	11.2364609	11.29442129	11.58585252	11.45894984	11.08730707	11.23820027	11.57364916	11.05834487	11.22346917	11.25021689	11.63929249	11.38851354	11.60388692	11.44353341	11.25329414	11.31520641	11.50602921
ARF3	9.949759654	9.709052443	9.816083026	10.38127252	10.1582259	10.02624685	9.950450477	9.821166638	10.15058814	9.919307352	10.37608655	10.33381014	10.09978038	9.916758542	10.05736437	10.111074	10.07204864	10.06013837	9.709765255	9.559086863	9.670596669	9.994325593	9.906566764	10.39760754	10.05599796	10.16490899	10.04794671	10.38145942	10.42936578	10.40141555	10.24639745	9.992544917	10.23105534	10.40625137	10.28076812	9.943825868	10.39448589	10.0077502	10.18208261	10.12586738	10.03822649	10.08761421	10.12244473
ARF4	12.23879418	11.63791163	11.48227048	11.69525307	11.71844281	11.13412313	11.37781404	11.28543111	11.68860135	11.42538908	11.82235595	11.60360254	11.83119593	11.21758245	11.62593769	11.57913201	11.51903585	11.47807214	11.07983179	11.32678352	11.21183369	11.75491371	11.61913163	12.25169789	11.49755599	11.66403564	11.48680691	11.83118029	12.01623654	12.01450831	11.98482171	11.65302259	11.73795134	11.7033824	11.59430317	11.9649826	11.64237044	11.95447027	11.80887015	11.70908716	11.83950431	11.99282499	12.03071767
ARF5	9.507521026	9.111627908	9.042405682	9.787090155	9.37227548	9.071579299	9.319484378	8.953046444	9.150887012	8.85656956	9.458901083	9.309020032	9.302187777	8.877788642	9.088790965	8.892648116	9.278021507	9.124456994	8.793592742	8.944950429	9.133049815	9.342599966	9.328676571	9.896779574	8.996620373	9.231863559	8.810365104	9.581265829	9.467379655	9.332367505	9.408513741	9.413941864	9.246844475	9.35307324	9.219438072	9.351797848	9.8672862	9.33793977	9.453124498	9.455295979	9.57320952	9.971845256	9.409965278
ARF6	9.536029816	9.235167064	9.129038485	9.111882001	9.697485013	8.507705808	9.279677662	9.028835212	9.203897638	9.072091924	8.899972135	9.099280612	9.546142373	8.749019295	8.733397148	9.044938805	8.993666414	8.779788855	9.021573493	9.196278785	8.903621297	8.934465218	9.196833635	8.319286756	9.092209902	9.123456069	9.567506631	9.080092104	9.40318238	9.294854903	8.879991954	9.266784873	9.612475687	8.852536028	9.012387671	9.267913736	9.331583547	9.165532288	9.338603341	9.821049901	9.051033785	8.761327871	8.983691454
ARFGAP1	7.324021541	7.276122906	7.311876887	7.725550261	7.508789996	7.595596654	7.47275603	7.466333413	7.66440905	7.512918775	7.7153085	7.927373995	7.642127567	7.341789769	7.622529257	7.659975249	7.643198709	7.637295456	7.038674473	7.285317509	7.423232904	7.801288347	7.78949986	8.328272681	7.418534556	8.163524466	7.62311206	8.403729778	7.699389405	7.953551238	8.215572728	7.950672442	7.510976888	7.907369042	7.695339727	7.846385227	8.16624601	8.12619617	7.732686457	7.802342798	8.287103289	7.997476572	7.686194337
ARFGAP2	8.891002213	8.990352113	8.876007298	9.562168354	9.367715302	9.08457194	9.243439179	9.259491466	9.517196018	8.963039574	9.495148474	9.603330779	9.223979669	9.027599062	9.197573294	9.312243274	9.333043201	9.305328586	8.922118055	9.044120148	8.96352525	8.956893524	9.123912419	8.757290153	8.929727229	9.397406885	9.254067862	9.638337385	9.077983749	9.505216738	8.910030672	9.386445743	9.618002524	9.168631006	9.305311253	9.117037253	10.06113965	9.542781481	9.168748199	9.388968058	9.466343403	9.444002647	9.327716965
ARFGAP3	10.07300347	9.568071905	9.598488474	9.466928253	9.507650988	8.906729957	9.240607451	9.332185832	9.398962862	9.316788188	9.837528436	9.701377166	9.944992585	9.233350254	9.089120178	9.284846358	9.283517005	9.091723975	9.244275692	9.472258455	9.453471823	9.625301509	9.439721518	9.921658416	9.391743532	9.236524113	9.374882352	9.729069138	9.99592757	9.739602928	9.810000342	9.367555881	9.163671747	9.207367697	9.593137246	9.765725957	9.271700684	9.422703533	9.581849335	9.377531215	10.36644359	9.82276591	9.921962238
ARFGEF1	8.468509549	8.175541865	8.142205784	8.196449904	8.524578916	7.906846918	8.539997476	8.12905553	8.267980697	8.014393263	8.098778553	7.993814764	8.435556743	7.953752984	7.909480387	8.12859323	7.933351326	8.12686626	8.052245855	8.24080756	8.203696134	8.153800801	8.415686963	7.864081715	8.071912594	7.806406885	8.492061887	8.104996999	8.200004279	8.092947439	8.199639578	7.888468836	8.073785187	7.381181375	7.803613033	8.482090404	7.947569841	7.68925625	8.126249392	8.08615851	7.735843384	7.911830721	8.1693015
ARFGEF2	7.106604203	6.777535828	6.91745422	6.957321439	7.074475096	6.699608272	7.091590861	6.967356004	7.065326681	6.902305816	7.135590044	6.731797253	7.093549078	6.915522707	6.863169006	6.951519424	6.580010325	6.86681441	6.817180897	7.277289886	7.094850287	6.923935566	6.832487529	6.879259958	6.842692275	6.478882243	6.975225017	6.331548903	6.900977045	6.795996904	6.548332289	6.752601788	6.961176857	6.331843998	6.450062388	6.942873297	6.525151634	6.622691435	7.006142926	6.716369513	6.856527633	6.892014818	6.747131801
ARFIP1	8.294616402	7.849778555	7.882884457	7.698714282	8.010082657	7.392030261	7.952020154	7.814203264	7.900041675	7.652489042	7.811933866	7.84766715	7.951039579	7.601337258	7.634015741	7.762436182	7.517673768	7.875312144	7.746521201	7.972099829	8.127651193	7.838016565	7.673601393	7.191224093	7.472613817	7.793034521	7.875052493	7.625789846	7.740417656	8.028021369	7.816689346	7.466827062	7.425777373	7.090993831	7.64000785	7.929966322	7.714840658	7.79928377	7.627975025	7.868622136	7.766534319	7.574439265	7.720457641
ARFIP2	8.790841449	8.259925247	8.64154849	9.31112132	9.012617475	8.958863974	8.386647775	8.845415398	9.004330115	8.562087242	9.439754136	8.99241816	8.902548181	8.747114032	8.757016603	8.656173298	8.924247664	8.32528354	8.036518898	8.326303354	8.489430577	8.582913433	8.490375928	9.282069207	8.172860861	8.490159623	8.357346296	9.186233886	9.08308533	8.61685031	8.563102572	8.694916536	9.128785626	8.952286637	8.795540621	8.15092431	9.380012454	8.846655854	8.778803435	8.61211271	9.129415758	9.082632014	9.252103724
ARFRP1	7.27996781	7.166084384	7.070497234	7.213528489	7.289404943	7.121084518	7.234056594	7.246341877	7.28622346	7.246440314	7.280603711	7.2569307	7.219787806	6.991413031	6.943147166	7.32015955	7.275230045	7.225480187	7.197964789	7.017013722	7.281672847	7.009834971	7.119868961	7.409158369	7.231699134	7.454406477	7.477801775	7.427735147	7.463576661	7.488579913	7.53365843	7.334170137	7.498710482	7.256129082	7.341244827	7.48443852	7.580265111	7.476904161	7.557632505	7.353876717	7.122670571	7.38625167	7.31273677
ARG1	4.226324893	4.578273002	5.06138672	5.133519866	4.447708728	4.971090316	4.50380629	4.179970335	4.713084171	4.504169232	4.95403552	5.978379053	4.162710908	5.089148899	4.980509965	4.89812806	4.821826309	4.630263466	4.728339106	4.43875716	4.836877969	6.262652073	4.333305876	4.476768287	5.145364153	4.352450776	4.588530613	4.615920126	4.86481266	4.678417749	4.475137992	5.181086797	4.784781085	4.181121403	5.905802483	4.649867842	4.597390645	4.645868753	4.571780248	4.665089056	5.495467933	4.908505931	4.280971922
ARG2	6.774394238	6.18886501	7.68848863	8.365505285	7.508542368	8.27461109	7.627541456	7.910562307	8.495139755	7.579173837	8.733811948	7.854142918	8.344477141	8.524923722	8.117324852	7.267979334	7.760656521	6.73362529	7.742911848	7.767442696	7.563082428	6.536887299	6.605258129	7.020895057	6.610501147	6.423734244	7.198304084	7.432640624	7.827731572	6.986316538	6.664155426	6.282619822	6.995892114	6.997654435	6.356569131	6.516805854	7.465023435	5.877254394	7.039447746	6.371435758	7.681460318	7.209458211	7.254555198
ARGLU1	8.794668379	8.635086459	8.905360856	9.027630268	9.16988001	8.556659119	8.68499084	8.685954714	9.068985497	8.716705969	9.003457193	9.476929959	9.1334337	8.551916924	8.617574455	9.030187231	8.723277772	9.03932887	8.481841276	8.53839584	8.706171702	9.021052349	8.871247329	9.003782097	8.792543794	8.94956367	9.060382335	8.982911973	8.979447712	9.213816106	8.416475073	9.059207216	9.068410125	8.951965207	9.410014663	8.540193014	9.399245143	9.280931766	9.303032409	9.089970511	9.404611933	9.44755526	9.015074498
ARHGAP1	9.176566808	9.177881442	8.967432858	9.216198817	9.240908888	8.95235422	9.207374081	8.990141956	9.230348916	9.040089376	9.16739687	9.070112581	9.12775415	9.136888927	9.194212772	9.102483715	9.033127749	9.156486255	8.798386401	9.040434676	9.135083291	9.198085458	9.087670516	9.582438689	9.09251797	9.242191785	8.919299546	9.590628992	9.303463812	9.45133504	9.333171277	9.386157231	9.240179305	9.021695706	9.148776758	9.464286524	9.467379923	9.555262378	9.414909021	9.211779895	9.164089964	9.405908572	9.476878141
ARHGAP10	7.742795754	7.432170659	7.923927058	8.448833686	8.154044003	8.176984879	7.935601347	8.138368594	8.069030056	7.873086324	8.196859216	7.872258437	7.77711257	7.990290351	7.845179731	8.125747483	7.882293937	8.036184972	8.302398732	7.92487186	8.071611839	8.206647276	7.616055002	8.564049534	7.887321007	7.893878291	7.902564289	8.339300143	8.487373673	8.845214444	8.508527865	8.511530658	8.562546742	8.409914846	7.929154427	8.745837719	8.501080882	8.312251986	8.088680648	8.023074554	8.650947314	8.508309359	8.125928655
ARHGAP11A	3.965269723	4.108233038	3.987821979	3.917781988	4.091268641	3.954062813	4.19166121	3.943560612	4.023110572	3.899103956	3.960810623	3.840513069	3.857905228	4.07365151	3.881785868	4.105251406	3.998814494	4.105985196	3.906821412	4.06659762	3.884110861	4.465824564	4.19071429	4.355127467	4.095214964	4.166894852	4.046256594	3.951978603	4.58288102	3.996238087	4.482079645	3.910184626	3.890415986	4.276990345	4.06317333	4.474793285	4.343378629	4.058956554	4.295161082	4.054189307	4.170499119	4.192294109	4.180193317
ARHGAP12	8.284020277	7.768041736	7.26430833	7.745521911	7.758563099	7.076546703	7.783084704	7.345916478	7.500386554	7.525628347	7.32465243	7.526430364	7.502961338	6.910606393	7.212473611	7.465518646	7.371649157	7.614104385	7.346498151	7.255346631	7.552787673	7.820242956	7.519463001	7.194787055	7.328884863	7.208653903	7.796711322	7.576303885	7.741340394	7.450101254	7.083247167	7.115263248	6.963390001	6.95867645	7.647869962	7.546337252	7.567644122	7.456297434	7.811307939	7.44992495	7.397377183	7.573191305	7.403361147
ARHGAP15	7.792960611	7.336758534	6.610144866	6.880899473	6.657364593	6.729493058	7.004594341	6.657512141	6.905316599	5.828175844	6.402989466	6.954364458	7.019081721	7.090013893	6.092130514	6.440916706	7.335163759	6.538816706	6.413328586	6.524098613	6.445701863	8.229258035	7.415302733	7.788124678	8.270009115	7.335547914	7.637145518	8.242372299	8.509168991	7.332576417	8.206473618	7.313255339	7.347332001	7.935207953	8.075984176	7.626817097	6.716469192	7.706828321	7.752958082	7.716983219	7.183985796	6.849200802	8.564987989
ARHGAP17	9.308988466	8.903650722	8.88512857	9.457297497	9.320310595	9.203794323	9.044874748	8.965875884	9.506396878	9.054605601	9.325376834	9.522946154	9.544543399	8.80742758	9.055334825	8.844844078	9.089131402	9.202486802	8.343322913	8.712384655	8.575902476	9.627380191	9.220701446	9.897724591	9.223761113	9.279811339	9.289797015	9.377137533	9.655435097	9.460890949	9.192485149	9.259197169	9.485489151	9.267956273	9.847399802	8.935429415	9.760247881	9.676696837	9.586198428	9.32402629	9.775855483	9.618269896	9.753150832
ARHGAP19	10.62290973	9.813827564	10.03237043	10.68442438	10.87856135	10.28419113	10.60992098	10.26414003	10.68390958	10.4804798	10.81465289	10.85556486	10.80667395	10.23957225	10.60731605	10.79724696	10.09199982	10.8483287	9.928583119	10.2403627	10.20591301	10.09624877	10.52944193	9.593572318	10.17974387	10.11233186	10.3186093	9.452269868	10.0610675	10.83219554	8.409624794	10.17783177	10.7807683	9.324502831	10.39546232	9.28168054	10.6769481	10.0127131	10.64574385	10.43857571	9.631098867	10.1793065	9.843496175
ARHGAP22	4.17129606	4.225378876	4.450255109	4.365300668	4.359292587	4.508575672	4.195004745	4.377758584	4.432610737	4.478380543	4.274762367	4.375024217	4.295232932	4.475565003	4.401977695	4.639105655	4.497672362	4.451838845	4.199948688	4.403955626	4.35961338	4.951206471	4.528104031	5.814190482	4.551358809	4.553014862	4.216434707	4.937197968	4.991886774	4.955276999	5.798111026	5.118641155	4.260167596	5.573663697	4.31516219	5.614968584	4.426406753	4.237912733	4.382514435	4.607423404	5.012143533	4.26813757	4.524872766
ARHGAP24	8.299969367	7.764685233	8.450653959	8.433558163	8.69434072	8.343807379	8.196996603	8.250481062	8.507036081	8.143592766	8.489671489	8.186759022	8.398817705	7.988919064	7.829095018	7.888080538	8.312733121	8.087725881	7.943475089	8.409493492	8.180740848	8.049934997	8.001995888	7.280190918	7.540508634	8.128538586	7.817594502	8.542212452	7.850400047	7.81866632	7.413364759	7.710490806	7.949063406	7.506307819	7.773890277	8.029257658	7.902369428	7.831780668	8.238880924	8.014317919	7.959142229	8.330129464	8.163655308
ARHGAP25	7.838566479	7.851170383	7.450532258	8.069203293	7.881182333	7.487763351	8.094523906	7.640039927	7.985415126	7.616452974	8.164116393	7.947759334	7.842051175	7.802436108	7.996014154	8.023687052	7.484783741	8.158831914	7.714022566	7.909036835	7.77275388	9.198520559	8.246760525	8.708131711	8.633269553	7.909915509	8.238293555	7.981991559	8.45388629	8.166963716	7.63663314	8.053760194	8.542645562	8.001713149	9.241029525	7.489969776	8.143944926	8.522311409	8.444089755	8.03424575	8.753055913	7.963503306	8.921031637
ARHGAP26	5.424740466	5.32644302	5.276760253	5.324805102	5.494747666	5.272752392	5.481731596	5.342841091	5.293240064	5.319006021	5.404421902	5.368554818	5.468484749	5.482712684	5.372118602	5.803146899	5.447552483	5.544533363	5.355153366	5.386036944	5.49112675	5.868855851	5.567273142	5.826353748	5.662502184	5.6037547	5.570544726	5.513082696	5.873354344	5.966120501	5.931451143	5.618492519	5.891114636	5.695835741	5.740947897	5.946179213	5.718478698	5.404256007	5.510142235	5.584419743	5.967182383	5.482789126	5.673304842
ARHGAP28	8.568321219	7.819986914	7.529099119	8.616804941	7.64995435	7.361631619	7.749077177	7.317078038	7.809051562	8.152022876	7.213806925	7.745757033	8.314322411	8.32376201	8.123848801	7.966352434	7.831030549	7.232863108	6.762464761	7.732271826	7.473636387	7.383145516	8.874558684	6.937891494	7.724562489	6.861025238	8.395577995	7.481063106	7.551375218	7.62082899	6.486347248	7.804387655	8.365829727	7.139646169	7.961510075	7.289883551	7.878860227	7.73329744	7.082358647	7.631727371	6.698187286	8.994984537	7.057078202
ARHGAP29	12.24225843	11.46437884	11.46474898	11.6405325	11.96871401	10.97689659	11.42951716	11.08926296	11.61035265	11.27647239	11.31150231	11.08910572	11.99015926	11.03717749	11.09876742	11.48097882	11.18953374	11.56492066	10.92727217	11.25683895	10.98761313	11.90523391	11.74739058	11.2667904	11.46990971	11.48089715	11.72333205	11.81246255	11.75890068	10.95493901	10.57970843	11.16706925	11.57192515	11.13955351	11.9230433	11.1197492	11.87291053	12.0361571	11.84091934	11.71404223	11.51066224	11.56010537	11.60534701
ARHGAP32	5.87097212	5.751532056	6.171908787	6.297942611	6.497828423	6.251921498	6.147297838	6.184199853	6.098389686	5.902452744	5.835818537	5.946760308	6.224594444	6.015912316	5.84434655	5.918219718	6.0270223	6.075941176	5.983309113	6.061342176	6.074346462	6.052738979	6.131381147	5.996386515	5.658403812	6.166938201	5.915535077	6.087081035	5.682543368	5.580017274	5.629214962	5.825877305	6.062489246	5.420147636	5.687062585	5.700562953	6.101368702	5.662266534	5.858251636	5.934293829	5.74407008	5.672737916	6.016422163
ARHGAP33	6.284234516	6.387570158	6.681702271	6.499594926	6.40039398	6.544488078	6.579421413	6.449315821	6.641318901	6.571180715	6.565296523	6.797146643	6.324001135	6.520697987	6.630133406	6.629648897	6.914015451	6.60253813	6.572453339	6.462092237	6.580588829	6.417768358	6.353032202	6.321304997	6.520639099	6.5806835	6.419520789	6.47999528	6.173495525	6.504387914	6.50497051	6.700440674	6.249683072	6.589255255	6.561149723	6.509368338	6.642275891	6.601641491	6.577435413	6.634582021	6.558433773	6.626689907	6.464767222
ARHGAP35	6.239311342	6.128881748	6.302482821	6.52490351	6.493164195	6.543558692	6.404921884	6.301661128	6.452936515	6.319715432	6.458883121	6.566786766	6.401940332	6.398319328	6.226849327	6.43146067	6.212663611	6.562468898	6.208899694	6.205188779	6.284348212	6.330217611	6.409700337	6.163974216	6.179096493	6.303837463	6.283541826	6.198253244	5.972133254	6.313054438	5.987648656	6.28303645	6.477166891	5.962649422	6.235410769	6.102823892	6.21346377	6.392720628	6.25498554	6.426541565	6.317713653	6.207021709	6.148545864
ARHGAP4	6.311070811	6.424084518	6.283983875	6.296596465	6.127981937	6.248413862	6.14432337	6.198313062	6.119998173	6.213483669	6.149539196	6.164582809	6.202782338	6.436076726	6.26438288	6.369186518	6.397225163	6.180097065	6.310848173	6.34073099	5.892439665	6.738677613	6.572959879	6.815317883	6.823937935	6.584981881	6.979920338	6.418800297	7.348717485	6.215264704	6.969142045	6.378861036	6.322830788	6.940718867	6.701486421	6.667875211	7.06976809	6.551927122	6.547531588	6.743019414	6.679928593	6.534113828	7.149638182
ARHGAP44	6.462739109	6.093212316	6.300432921	6.744955471	6.475434016	6.296743614	6.038836043	6.352088745	6.357078337	5.92866742	6.715222635	6.669135055	6.450721396	6.445045831	6.322244986	6.286361859	6.519436808	6.696003286	6.26986264	6.048177983	6.446858033	6.410116384	7.18709687	6.684642025	6.464969028	6.867969816	6.67892283	6.512911782	5.929347453	6.731236789	5.661965628	6.495960803	6.619401474	5.810996132	6.381397965	6.278539525	6.799830767	6.289148476	6.498303851	7.205976685	5.955322121	6.470678982	6.042481911
ARHGAP45	7.569330353	7.358971042	7.027447659	7.113245711	6.918138426	6.922811286	6.976015824	6.959698366	7.085037661	7.011901583	7.166945382	7.092778459	7.14205509	7.182390584	6.998388815	7.224697047	7.047871837	7.045876497	7.056079822	7.032718213	7.001602517	7.489261295	7.467856152	8.082476987	7.817172123	7.32417019	7.312755527	7.228001968	7.951347345	7.240164831	7.34226048	7.588614444	7.291092567	7.619023502	7.829255182	7.067786138	7.720843423	7.989386413	7.42930689	7.389590106	8.022405457	7.346371917	7.901557638
ARHGAP5	8.774101529	8.340920921	8.514568136	8.183005359	8.958203727	8.612875584	8.637343479	8.447198861	8.704724285	8.646580256	8.40601983	8.917639681	8.85107672	8.220125331	8.277712728	8.812876603	8.439784317	8.730222075	8.409014975	8.593023753	8.610913016	8.125977224	8.4843125	7.392338116	8.432797141	8.020635413	8.512100319	7.894399633	7.708243996	8.270611147	7.751355722	8.117029378	8.219821318	7.479843098	8.416145602	8.150057897	8.201898371	8.433743924	8.569873824	8.586693138	8.279415421	8.357949741	7.695594978
ARHGAP6	5.499308365	5.905240376	6.024036584	5.738751295	5.994171656	6.179174496	5.886973241	6.012536251	6.251322201	5.951459234	6.068556571	5.771251574	5.777563155	6.123628971	5.809349796	5.772889386	6.260981875	5.641970841	5.917408951	5.969230749	5.783784989	6.233012241	5.654236362	5.674385163	5.813493362	6.164364352	5.601121381	6.113624552	5.835115682	5.7471042	5.971095943	5.944203811	5.782604552	5.89735463	5.510034075	5.928603278	5.78064093	5.881214676	5.992209927	5.773440166	6.254369929	5.999583235	6.139005274
ARHGDIA	7.280031073	7.044189015	6.788424517	7.644798019	7.216778044	7.221787966	7.254007672	7.121886681	7.148120784	7.035922899	7.320163205	7.345015355	6.957082335	6.994089249	7.267488356	7.198436813	7.20563644	6.975274582	6.629268262	6.926192233	7.108717812	7.321014211	7.508198404	7.106510325	7.139097855	7.12801064	7.541744407	7.369324396	7.389676953	7.506739107	6.933405745	7.140967345	7.278724485	7.04220107	7.137049522	7.224155045	7.951768003	7.623623086	7.460786174	7.470397828	7.648439834	7.474014801	7.237628432
ARHGDIB	11.14201929	11.0254983	10.64049012	10.67132723	10.80061943	10.33357135	11.06190392	10.62264774	10.77212558	10.23965422	10.43314744	10.65678	10.41956111	10.74827739	10.37329759	10.90143287	10.59216711	11.31089177	10.71638495	10.2382118	10.64921138	11.47723681	11.38714392	10.99594902	11.68260008	11.09731727	11.91297319	11.15439883	11.91788894	11.13940044	11.85585938	10.75848128	10.85093069	11.71319003	11.68801423	11.70041617	11.70757945	11.43138713	11.32583566	11.25929471	11.4477026	10.92354499	11.70962539
ARHGDIG	5.844923327	6.169625221	5.791558511	5.808428283	5.841937529	5.826532981	5.90773653	5.927764956	5.804970616	5.802573879	5.684820694	6.037652517	5.595931856	5.806021249	6.017568263	5.817320027	5.790748915	6.079760083	5.873805577	5.952575904	6.045713827	5.658254469	5.553663044	5.914259107	6.062244588	5.679883914	5.624459997	5.403303548	5.807662482	5.644879767	5.863914249	5.854226664	5.787848901	5.794530817	5.896091025	5.694986039	5.737474501	6.099322556	5.875939308	5.943642091	5.797336435	5.959081102	5.712294973
ARHGEF1	6.892996743	7.100497336	7.135980739	7.102652129	7.039512416	7.100852676	7.016823384	7.215456216	6.908316261	7.144251807	7.362769802	7.210034743	7.138303172	7.165265376	7.090864825	7.168265232	7.25918376	7.179217678	7.106746461	7.106071654	6.866111249	7.450925614	7.27904925	7.39964924	7.310860725	7.307214827	7.323339294	7.062329061	7.266725503	7.165192139	7.502115517	7.093167412	7.070909985	7.439137472	7.475394292	7.384688481	7.466185819	7.407651163	7.195892815	7.294490288	7.35662422	7.198567603	7.252123573
ARHGEF10	10.52720401	10.19529618	10.41542236	10.36700658	10.57899605	10.23559622	10.44475042	10.29241159	10.33035922	10.0360592	10.43510621	10.63398199	10.45806374	10.09184755	10.38883995	10.6015707	9.93939095	10.61485154	9.98547228	10.09882838	10.20769177	10.44829588	10.5897732	10.56362734	10.49062806	10.28460118	10.44330537	10.21690868	9.879076495	10.47571582	9.632863894	10.60323231	10.58733881	9.695457602	10.40010847	10.10223716	10.91069835	10.65083736	10.42311648	10.41791965	10.36024003	10.36550764	10.25499275
ARHGEF10L	8.049467402	8.059330193	8.145906414	8.706892929	8.27091343	8.386325934	8.13237571	8.098525663	8.606136082	8.320915714	8.579658745	8.33527968	8.546267703	8.170562572	8.315250142	8.035121984	8.433772492	8.078573861	7.916208085	7.983442115	7.983562799	8.013987289	7.935494736	8.397461578	7.869220803	8.248880292	8.146153495	8.538254402	8.381378924	8.412759341	8.171105246	8.183858123	8.478090122	8.134163371	8.212451406	8.177795562	8.378431583	8.246435886	8.28736075	8.118274872	8.469639433	8.373117642	8.247647819
ARHGEF11	6.561342261	6.421078969	6.406490377	6.71271425	6.615134984	6.461623357	6.629088274	6.537611268	6.605718478	6.697886793	6.70319627	6.641662381	6.850327257	6.377362162	6.469920924	6.72217439	6.394951164	6.584179607	6.220779275	6.523452862	6.397963439	6.569580987	6.666384604	6.767201543	6.595370536	6.516075582	6.718097803	6.655912506	6.745025825	6.472692674	6.44395349	6.631174387	6.497836527	6.435438048	6.541721885	6.388382997	6.80819852	6.891559373	6.696879667	6.805865898	6.70729277	6.655017443	6.437257993
ARHGEF12	9.479588416	8.969637016	8.894593135	9.127374523	9.33501778	8.812200657	8.991039972	8.851745097	9.091333446	8.930772351	9.166085226	9.25628011	9.300092829	8.855817411	8.890114133	9.289574312	8.985114658	9.17730373	8.482034012	8.732619087	8.684311522	8.606931236	9.321569706	8.851784643	9.424672792	8.928972851	9.305152938	8.855046834	8.875084917	9.297903241	7.937677935	9.017991208	9.201437613	8.400499487	9.204311788	8.35495987	9.247732492	8.840709626	9.225958923	9.288920943	8.689664849	9.127957551	8.662788095
ARHGEF15	8.91638894	8.936803883	8.285642567	8.475281908	8.425446877	8.183717053	8.213406869	8.20705541	8.447552216	8.110478856	8.320995178	8.228968858	8.736631874	8.214811128	7.910291453	8.302159221	7.661619219	8.605238926	8.046685156	8.156065837	7.590714485	8.49803935	8.65325257	8.845960722	8.775588355	8.94209709	8.87750908	8.180704971	8.755994295	8.061786916	6.697481948	8.589210559	8.150148504	8.217702115	9.223688423	7.093467612	9.432986907	9.48805384	9.175439213	8.566081953	8.883934156	8.317782052	9.062924878
ARHGEF16	7.824426544	7.632733857	7.919580578	8.315321488	8.508732973	8.406068723	8.191221369	8.228736426	8.578329269	8.151520239	8.842077857	8.48489135	8.233634238	8.232064923	8.430374014	8.268007457	8.180979837	8.183069973	7.94045265	8.168475194	8.04679569	7.956461914	8.086013211	7.306171413	7.844254279	8.156240742	7.730024776	7.56468886	7.446830945	8.220946607	7.18195837	7.679119535	8.250251221	7.284744533	7.5101388	7.442349513	8.214511424	7.555370233	8.049041222	8.012417438	8.169176516	7.942694974	7.773717445
ARHGEF17	9.518803761	9.246917406	9.17229085	9.728631749	9.548625608	9.409008039	9.358970807	9.070698777	9.563865367	9.330271335	9.709548271	9.864011169	9.7267589	9.161201234	9.368176347	9.390208867	9.411965865	9.420285774	8.85766907	9.133846895	9.168034612	9.165014445	9.555171374	9.542091645	9.396167525	9.24476545	9.333512614	9.307643622	9.006759475	9.607427862	8.245893138	9.61528141	9.670179887	8.783567272	9.291415109	8.517131328	9.650434671	9.667739094	9.854315242	9.637504623	9.778764647	9.664692035	9.129373588
ARHGEF18	10.40135883	9.97792468	10.15187763	10.79424964	10.77127586	10.61493849	10.43100199	10.39433613	10.87358368	10.64141028	10.82904746	11.0013785	10.89369367	10.30878808	10.6209259	10.71834823	10.3644411	10.57653305	9.904329672	10.14319037	10.20717619	10.42163617	10.34933904	10.33176919	10.23143651	10.29286647	10.28983683	10.56478	10.44805497	10.65208314	9.802273096	10.61659631	10.89168371	9.978647595	10.7165983	9.927770487	10.75261266	10.4150278	10.93574088	10.63611549	10.59904293	10.66399491	10.52204516
ARHGEF2	7.701106683	7.592683798	7.559574408	7.567117826	7.469813512	7.394783005	7.43018036	7.307559939	7.458560265	7.535845137	7.749852205	7.575652987	7.521463166	7.560973346	7.39325936	7.519813022	7.249675125	7.451299313	7.303071974	7.476978547	7.494355626	7.754643919	7.674946365	7.842017443	7.78413874	7.677068895	7.710769444	7.787941716	7.998171554	7.438522591	7.748028842	7.618846044	7.547483432	7.744662983	7.841632054	7.72878941	7.903649703	8.004054252	7.85166078	7.696204283	7.717091757	7.526196391	7.804469206
ARHGEF26	6.550049289	6.084864473	6.592227664	6.6236379	6.703455579	6.583054572	6.764035955	6.724148666	6.688033603	6.849925562	6.760741576	6.959135776	6.631508635	6.777977894	6.789305593	7.258698776	6.23719956	6.754714964	6.751836033	6.71771219	7.003591057	6.223846337	6.688622689	5.719069893	6.327974359	6.045090119	6.314702163	5.16875445	5.92457937	6.97913824	5.346194892	6.520010085	6.807181594	5.631412805	6.215364134	5.980910594	6.261484232	5.922390716	6.44405456	6.48956195	6.402533849	6.517396925	5.876965837
ARHGEF28	7.749890134	7.74069697	8.266566718	8.517369492	8.458917704	8.601085864	8.104155697	8.191634866	8.407345259	8.11595677	8.540424223	7.867528261	8.382746916	8.078368166	8.269858706	7.999536373	8.116358066	7.817027564	8.171192985	8.222479452	8.14308983	7.921518658	7.632533743	7.584637833	7.612472343	8.027485665	7.737811339	8.720325004	8.044405695	7.71024284	7.675214637	7.840382654	7.95652893	7.729979312	7.737234876	8.04889579	8.359941022	7.605819966	8.04889931	7.761642329	7.786983845	8.421370935	8.206679298
ARHGEF3	12.6307416	11.85911944	12.03901217	12.53434458	12.37615864	11.88454402	11.86823885	11.98714834	12.45192514	12.25710879	12.59529092	12.7244252	12.63820133	12.07641243	12.21526455	12.44907253	11.95601689	12.33179611	11.52520499	11.80766639	11.88906378	12.06369284	12.36095061	12.05716064	11.95389777	11.83439212	12.10283277	11.73160501	11.92328998	12.94708194	11.26414751	12.64565747	12.76323089	11.78944807	12.4977583	11.76395309	12.26694792	12.53338587	12.379871	12.46330213	12.22249496	12.73849378	12.1459783
ARHGEF38	5.936391725	5.991852611	6.321339499	5.675437155	5.817597169	6.23025021	6.092102099	5.984391592	6.229249605	6.111173914	5.917249666	6.283233677	5.797809928	6.101457284	6.431879644	6.141696104	6.218109022	5.94060703	5.926789643	6.306833087	6.107771728	5.857030813	5.829616335	5.653158548	6.328306184	5.722574005	5.739541991	5.595954383	5.971071285	6.102297664	5.983713568	6.00263318	6.014397945	5.855210084	5.984391592	6.111234375	6.42414424	6.237580772	6.212297536	5.998837379	6.122502185	6.361884635	5.848755496
ARHGEF4	4.849040751	5.10709351	4.938955553	5.114796388	4.984526296	5.157318285	5.064817112	5.22779914	4.872633004	4.928378821	5.006589322	4.910543057	4.845457137	5.037303592	5.040189834	4.964027417	5.088813087	4.981450351	5.138232507	4.818193864	4.963697374	4.912172667	4.819471309	4.704704692	4.922376314	4.876190825	4.858208944	4.875747609	4.912183752	4.834142405	4.966227454	5.001042284	4.818234343	5.010089586	4.783870316	4.98519784	5.271137639	4.859612788	4.804254717	4.962644672	4.799472441	4.792087344	4.803976241
ARHGEF40	9.702705838	9.199606485	9.280484453	9.932685274	9.903891188	9.45656743	9.219677617	9.230904623	9.68286755	9.444542724	10.00585215	10.03537314	10.12162612	9.3018812	9.587749629	9.528583507	9.531300522	9.597150586	8.704019201	9.215825019	9.12699334	9.277077396	9.515163441	9.872494755	9.472206627	9.728366936	9.389301022	9.790232927	9.54177773	9.710176006	8.840161318	9.858051188	9.73963737	9.307631161	10.144169	8.997532837	10.07862018	9.739745681	9.852693842	9.845169498	9.657558884	9.936229903	9.320550896
ARHGEF5	9.184904419	8.901847952	8.881579874	9.877493364	9.43964054	9.550938598	9.289684196	9.213693004	9.277270664	9.527868306	9.732111776	9.278210056	9.326722057	9.329011541	9.702688756	9.321325985	9.419210796	9.147565416	8.881211016	9.09841547	9.166824378	9.106411492	9.149052544	9.190812017	8.831359791	9.395909181	9.084432737	9.937482464	9.373984409	9.397119567	9.031356234	9.420618642	9.476226303	8.841935399	9.187563632	9.02665191	9.611575765	9.133979806	9.591481717	9.335149732	9.513055968	9.762438632	9.314909556
ARHGEF6	9.725700045	9.106357947	8.418242113	9.027592845	9.136766982	8.231570635	8.727205441	8.554880807	9.091184201	8.224404626	9.002561283	8.521690331	9.32619225	8.475593732	8.179101927	8.642918321	8.595035399	9.112210401	7.927084981	8.211306254	8.282191472	9.690119314	9.056672988	9.83680829	9.286981776	9.504606402	9.399864668	9.380178671	9.849327081	8.862431604	8.897444626	9.059820304	9.128927446	9.182426758	10.02283016	8.703455909	9.655663168	9.856877266	9.701157569	9.122129104	9.463039216	9.148117293	9.955086944
ARHGEF7	7.394578925	7.390036824	7.41171062	7.319886433	7.393396444	7.378081991	7.475280006	7.277202277	7.61525817	7.385042317	7.528459139	7.398400372	7.451784586	7.454619857	7.462327412	7.638290323	7.394083918	7.522497532	7.23265351	7.329243386	7.222158175	8.025513569	7.448373149	7.543934836	7.449890951	7.460649517	7.489536837	7.356100676	7.334500774	7.69347034	7.316736887	7.400199454	7.752510994	7.232703537	7.811194083	7.264671297	7.576220706	7.928092047	7.70804063	7.577536396	7.537652893	7.623375749	7.674224381
ARHGEF9	7.113157298	7.070921046	7.354956582	7.465730905	7.287126463	7.314870322	7.294247193	7.100638538	7.103747259	7.108928937	7.329660672	6.94398794	7.264756344	7.204809861	7.229886436	7.351381324	7.293064142	7.136771082	7.089664209	7.136175589	7.056669059	7.014114449	7.128305079	7.110655983	7.057074309	7.153141871	7.108149017	6.801276112	6.82282233	6.96994162	7.074282683	7.015762009	7.190823598	6.914701978	6.771510644	6.822337961	7.255599908	7.183434304	7.344646232	6.985266124	6.947761318	6.997714524	7.101520778
ARID1A	7.595961489	7.670459626	7.66464377	7.872019898	7.857842483	8.047649547	7.894724589	8.028618269	8.135330067	8.105304773	7.863491367	8.126493711	8.025544907	7.760203741	7.94502761	7.845073569	7.820833971	7.999529291	7.589378226	7.621824893	7.65229547	7.77073538	7.901334412	7.904356312	7.833934189	7.81145506	8.014997806	7.700106797	7.615193587	7.893884398	7.814289723	7.763359459	7.904554826	7.645952308	7.899434623	7.857005475	7.561227806	8.05414542	7.932803463	7.865963043	8.118780068	7.845905258	7.788273129
ARID3A	5.32305983	5.439368163	5.13324467	5.506482068	5.323406325	5.35095611	5.082130871	5.552451532	5.640586986	5.564264692	5.82462487	5.911303377	5.562646839	5.377259858	5.587586885	5.401045622	5.478351526	5.344994285	5.157716146	5.335698122	5.262778638	5.260167096	5.232897956	5.543148271	5.348503374	5.443164849	5.406617621	5.295133606	5.437904232	5.773021635	5.790330828	5.884571143	5.924242265	5.604941983	5.525673932	5.416326594	5.65872744	5.908624176	5.613571271	5.647858653	5.706102068	5.678747726	5.6345081
ARID4A	7.749465264	7.00744237	7.179816559	6.895126287	7.521717837	6.770389928	7.044377939	7.091230249	7.144878362	7.071907334	6.854311954	7.262179766	7.323232895	6.862851207	6.793180552	7.277933559	6.722832232	7.326410476	7.023435143	7.067669673	7.149970725	7.270553101	7.249374455	6.894397601	7.162524495	6.928320131	7.105248247	6.883179366	7.022637306	7.049315886	6.626840868	7.003307264	7.230967363	6.628398982	7.301578432	6.821975464	6.96321199	7.076031065	7.110569341	7.084520174	7.238912402	6.955615295	7.130129678
ARID4B	10.05213828	9.752950835	10.00712425	9.425453581	9.83378221	9.410323504	9.739760713	9.499045462	9.681626395	9.495018257	9.546637303	9.722672398	9.571674296	10.2459879	9.374338106	9.844379513	9.366095444	10.10858395	9.518348774	9.586527543	9.711590274	9.820675806	9.944426275	9.489510926	9.708686127	9.636633535	9.744584713	9.410462563	9.287578401	9.339172643	9.109215372	9.518480051	9.550230114	8.894238863	9.751871768	9.341513942	9.421397369	9.73058571	9.73757025	9.617532691	9.74326512	9.511447575	9.374180385
ARID5A	6.437328666	6.172087056	6.298011596	6.538452855	6.359043846	6.335427213	6.17493461	6.265380618	6.13093796	6.170824037	6.24282756	6.62393674	6.28590116	6.359424598	6.314456595	6.229440376	6.406042097	5.950565236	6.045803362	5.973338277	6.022273443	6.75885514	6.102962344	6.982151994	6.280794339	6.530603279	6.196621742	6.679905226	6.7956441	6.42400267	6.724654074	6.556070379	6.523459947	6.61440285	6.79139504	6.488883133	6.201854987	6.287768544	6.530603279	6.422619596	6.926134987	6.554963526	6.908995391
ARID5B	9.258314815	8.81664251	9.081838516	9.069754341	9.0783115	9.025746614	9.090936578	8.911818178	9.391626859	8.729492774	9.037070111	9.485712476	9.143378307	8.820871544	9.486484714	8.861840788	9.227292801	9.200531822	8.858151377	8.818691458	8.877648055	8.741244082	8.747478259	9.224363091	8.877996027	8.921505542	8.542668975	8.995652403	8.830311636	8.992614154	9.099256598	8.917986741	8.809297796	8.707348653	8.916243168	8.83154642	8.854397217	8.918442171	9.222829248	8.962266108	9.02081272	8.953753953	9.199208
ARIH1	7.642410562	7.607594207	7.260746909	7.659635689	7.608086064	7.330515089	7.487111792	7.33886859	7.291531123	7.419769998	7.49870117	7.563287196	7.648012986	7.206387387	7.464845824	7.532176343	7.309251872	7.568428101	7.283227282	7.531498294	7.347771043	7.72766773	7.752495758	7.843193763	7.693252703	7.589786843	7.690107351	7.305137168	7.503920036	7.79252557	7.214735433	7.555751081	7.704946615	7.318463704	7.748741594	7.555367228	7.648741717	7.626431145	7.726075547	7.619755477	7.67331887	7.477309239	7.503545131
ARIH2	7.594548057	7.38969532	7.413147605	7.601789659	7.627326508	7.465162735	7.488056538	7.470455294	7.639867557	7.498517226	7.562717492	7.595242487	7.530942463	7.305426965	7.41688055	7.572620423	7.40499547	7.498673138	7.25096684	7.552605513	7.402697112	7.335693814	7.642888534	7.48871665	7.414666007	7.478617471	7.657718514	7.284725933	7.420146679	7.522541379	7.410488009	7.283707293	7.370506868	7.708264607	7.383410629	7.584731541	7.436989714	7.564298141	7.373210714	7.354044278	7.52375806	7.24314246	7.414228743
ARL1	9.921783337	9.316506209	9.182261783	9.429737773	9.678845864	9.115699261	9.532313033	9.421442116	9.405730749	9.20167144	9.456260168	9.423617204	9.659905908	9.095848389	9.363184974	9.451331355	9.34402317	9.407659453	9.040971829	9.198822961	9.450571819	9.115286251	9.399686634	9.599288564	9.137017296	9.432049104	9.54717796	9.623765901	9.41732036	9.634002362	9.177403126	9.314069314	9.441649535	9.176955989	9.429863517	9.33023887	9.367729185	9.305467471	9.418998635	9.574880335	9.077612924	9.567494051	9.528240147
ARL14	3.959939341	4.305885032	4.031293229	4.011945804	3.819559546	4.031293229	4.027296678	3.841038296	3.720622652	3.883121493	3.898555266	3.936695708	3.882499609	3.980529505	4.137631172	3.736609854	3.977935272	3.820423513	4.127017306	3.886261115	3.719993675	3.813913819	3.933865066	3.849864121	3.896711158	3.892240009	3.788942584	3.923959694	3.938962294	3.923381537	4.011725566	3.868584935	3.796671475	3.858932751	3.799791356	3.894136802	3.846332499	3.748983302	3.787399169	3.991900311	3.837814107	3.898212981	3.900684648
ARL15	5.289734406	5.288821254	5.375353308	5.66341172	5.412238277	5.685520541	5.297190557	5.714753591	5.744733027	5.339301556	5.446877028	5.253194877	5.481517254	5.595039666	5.301640691	5.339524617	5.512703186	5.320445646	5.545292575	5.594304488	5.709865126	5.693167716	5.445970031	4.868160423	5.709572435	5.345538063	5.538917454	5.487088207	5.399211232	5.402004233	5.167036099	5.116055478	5.260925326	5.312988054	5.281348164	5.03738835	5.662845066	5.239325661	5.10977439	5.082140788	5.618808332	5.418428516	5.472010016
ARL2	10.41756805	10.03638679	9.929247836	10.72802966	10.27831182	10.21501211	10.1745123	10.00067697	10.39187885	9.834635847	10.41448798	10.26250762	10.30671323	9.990055902	10.16972766	10.18685468	10.06840072	9.876641769	9.803312932	9.742154489	10.08887471	9.745002837	9.991152703	9.763989323	9.822200084	9.995866954	10.47563713	10.21154237	10.42316518	10.3105908	9.30538316	9.861802683	10.46735938	9.889331043	10.32550728	9.434150044	10.77676339	9.920756495	10.39329763	10.15138511	10.11785392	10.28328839	10.08703842
ARL2BP	9.784703232	9.397663923	9.445344133	9.524594757	9.630913248	9.019759052	9.613589122	9.590896171	9.286044735	9.172574718	9.149273895	9.296846006	9.361850031	9.391604504	9.516915555	9.487168626	9.067750804	9.42349183	9.441976054	9.62245139	9.64157779	9.461429205	9.61144417	9.233680841	9.399226944	9.305101713	9.589142087	9.144972159	9.341093846	9.512973765	9.352929916	9.250019375	9.495670669	8.966673692	9.21029844	9.58375924	9.773641886	9.220860748	9.283854964	9.45786713	9.387573744	9.052886361	9.23900182
ARL3	8.913144693	8.668271688	8.925217347	9.537967215	9.348482221	9.252220108	9.361768741	9.212205376	9.065341682	9.264949261	9.239533462	9.434900406	9.218218532	8.745898531	9.060390219	9.512276058	9.191134184	9.39178327	9.100528052	8.774043343	8.994153422	8.895336666	9.116833356	8.547396786	8.97834714	9.154013042	9.106792206	9.10620232	8.751023364	9.358569647	8.472745955	9.185371213	9.290726726	8.727359169	9.273910953	8.781998624	9.374051978	8.896239995	9.040756581	9.310567819	9.056681221	9.19432969	8.758235995
ARL4C	6.486902949	6.369043675	6.371957274	6.128966046	7.013649178	5.990127925	5.91370269	6.464063213	6.31559554	5.960451369	6.659341455	6.450026807	6.97105527	6.040358703	6.280455969	5.664377251	6.630003241	6.058860672	5.76874888	6.457819263	6.374097911	8.128273936	6.732101637	8.838203619	6.10990907	8.592155586	6.767704813	8.040252314	8.448395836	6.238488921	8.590494499	7.373778794	6.645147928	8.403301133	7.480105377	8.516471063	6.976595907	6.650750202	6.685797942	6.585581379	6.517830107	7.988514221	7.935241851
ARL4D	7.715671768	7.849868946	8.169688314	8.341603438	8.130231785	8.411216744	8.099768458	8.274891153	8.719638616	8.670699893	8.522375271	8.145937525	8.48894008	8.384189144	7.803011115	8.391491521	8.152519463	8.082627339	7.962721285	7.893813501	8.080936816	7.705047006	7.811943887	8.668878336	7.935990299	8.276026672	7.852258444	8.469223908	7.946930038	8.356264508	8.172438546	8.078134722	7.984063476	7.888367995	7.931118416	7.801699917	8.197077335	7.683155771	7.94317254	7.672446323	8.620146675	8.137128124	8.225047278
ARL5A	10.2770547	9.213396872	9.315027056	9.370787276	9.689376005	9.625453864	9.306885606	9.664057599	10.00697304	9.579104401	9.772991226	9.492360173	9.819981992	9.402605755	9.235010415	9.428090749	9.414203526	9.273901143	8.92175347	8.92314709	9.123687135	9.176112765	9.380741565	9.099805426	8.962642038	9.379982582	9.569540133	9.081414543	9.204504024	8.98617384	8.842110948	8.910006776	9.293384075	9.192522108	8.574647874	9.018294902	8.932415025	9.066727466	9.759009605	9.072136693	8.603851986	9.210778985	9.44694793
ARL6IP1	10.9490169	10.09493546	10.06075052	10.52125647	10.79365813	9.949424077	10.13907568	10.19848591	10.78942825	10.10628201	10.70853906	10.40986379	10.89222137	10.13993874	9.910123231	10.11503993	10.24802044	10.23808229	9.985017703	9.925101452	10.01474394	10.885043	10.16536943	10.87448962	9.968800993	10.30138865	10.09883521	11.05556198	11.07466287	10.5121378	10.78017655	10.39034826	10.68160485	10.71284498	10.77866384	10.80763924	10.32406804	10.47884124	10.74120646	10.22935512	10.82436854	10.60727273	10.86162616
ARL6IP4	9.990533747	9.505035543	9.525677592	10.24072011	9.841560643	9.670198199	9.792264073	9.947340645	10.0179115	9.437275002	9.83255779	9.989519955	9.657064889	9.53092751	9.547395708	9.517181196	9.700865687	9.848604076	9.659655774	9.240938379	9.685906145	10.15702339	9.96266861	9.688672573	9.247672859	10.09727201	9.846884346	10.00211417	10.09417426	10.20865722	9.759825952	9.953077165	10.54102553	10.20187111	9.809311961	9.723633168	10.66578102	10.07373443	9.586982468	9.955215413	10.30424614	10.10432724	9.644932828
ARL6IP5	9.906245984	9.884641222	9.717503984	9.550439083	10.04714584	9.234298424	10.19375935	9.374062144	10.27956319	9.851844169	10.17742678	9.290862737	10.08887667	9.687146108	9.235954156	10.00495867	9.704431858	9.806829841	9.486753436	9.826226713	9.852910342	10.1905796	9.991405465	10.45868496	10.10794835	9.981449856	9.883595664	10.33750129	10.72241547	10.49128077	10.55477633	9.640733477	10.26031551	10.12142917	10.10678954	10.41015047	10.03351681	9.832081577	10.13210145	10.02128554	10.37432768	10.02812779	10.64062407
ARL8B	11.82085553	11.16147876	10.98575036	11.41883188	11.45132803	10.94165213	11.24335299	11.13943314	11.39661856	11.12979393	11.37822068	11.27260267	11.46376786	11.01193084	11.18237397	11.09016001	11.10168839	11.26862844	10.93459068	11.01894736	11.02075246	11.31031842	11.21341977	11.43263942	11.13209011	11.24933133	11.3528035	11.34545983	11.5535643	11.51003115	11.45669365	11.17955182	11.40467659	11.06957924	11.27483595	11.63197394	11.35433646	11.21077601	11.34438593	11.28621019	11.366967	11.29409109	11.50290324
ARMC1	8.868702876	8.325259382	8.28711522	8.017016187	8.001476542	7.902905462	8.205307441	8.236793613	8.26937262	8.077742816	8.230732924	8.049605961	8.391972313	8.090335318	7.984890501	7.743366428	7.719210281	8.312582922	8.482649846	8.213925565	8.438576725	8.127476252	8.356970494	8.195288753	8.197015609	7.833988265	8.532302957	7.258651334	8.126931369	7.99567605	8.069281362	7.477592962	8.075873924	7.813087805	7.53503109	8.716226104	7.231690473	8.118788532	8.022638289	8.087588626	8.145930903	7.903660028	8.082784788
ARMC6	7.232825199	7.490225816	6.816002945	7.336486562	7.165035743	7.194276372	7.27778879	7.238428007	7.260570853	7.260933471	7.388782662	7.51958497	7.174309818	7.254336371	7.158679276	7.431203733	7.320371044	7.373654033	7.056864665	7.178191576	7.065523613	7.473514744	7.525139449	7.635291007	7.227817746	7.365510131	7.40855226	7.78089634	7.669790624	7.440796489	7.685954417	7.32245435	7.491882103	7.43993713	7.409736114	7.477649082	7.999886335	7.373424388	7.524886496	7.533490651	7.336356948	7.20381708	7.32677484
ARMC7	7.408323143	7.267288813	7.430713571	7.322932679	7.291961614	7.814288956	7.591257248	7.356810674	7.602566907	7.326647589	7.577593214	7.763136437	7.381091933	7.463620674	7.277430552	7.535469175	7.289269499	7.273082631	6.865620706	7.11837279	7.374279268	7.718948836	7.467976172	7.505061742	7.567742793	7.402467587	7.595149929	7.926408415	7.577582192	7.467730239	7.605266811	7.435619968	7.481690125	7.420137668	7.556141576	7.183530628	7.660522103	7.43048176	7.553217345	7.330183827	7.664527618	7.682620084	7.590548915
ARMC8	7.512817627	7.243397874	6.993631663	7.271532589	7.402104336	6.930285185	7.192822701	7.205906956	7.002839517	7.367916135	7.160124181	7.020920578	7.160613687	6.954329445	7.131929089	7.261410561	6.941770928	7.235295156	7.046445595	7.131939915	7.177718302	7.262256168	7.354401024	6.98417782	7.304854981	7.270084045	7.3304817	7.069213842	7.281828523	7.480191851	7.22356499	7.202260971	7.231800817	6.992892181	7.194353744	7.367993015	6.778947243	7.029696269	7.078601605	7.228297727	7.155029261	7.327783972	7.048989633
ARMC9	5.322610981	5.450363197	5.38204368	5.562900711	5.631393302	5.32508847	5.4666719	5.480109288	5.326577409	5.234903595	5.546244189	5.449581791	5.412102433	5.197382945	5.467821113	5.411881034	5.580714333	5.330356895	5.398796231	5.239187328	5.394708092	5.48915523	5.590113617	5.880391273	5.517627846	6.023396945	5.59968499	6.278197165	6.001585841	6.182982832	5.909415296	5.972232692	5.653937879	6.112566916	5.353511677	5.826079808	5.868920453	5.541480445	5.559353801	5.628921917	5.708737474	5.744740657	5.270601119
ARMCX1	11.02443435	10.27179638	10.05639054	10.41963507	10.81648544	9.933266624	10.41744663	10.41263289	10.5688189	10.2579106	10.69147271	10.58895233	10.65748871	10.13487711	10.0213752	10.49084537	10.41891359	10.63252833	10.30772038	9.982222135	10.33736131	10.60800656	10.50396302	10.33894088	10.24998394	10.20249464	10.55680366	10.40015787	10.17201495	10.35509333	9.64779034	10.24347318	10.43756372	9.910843195	10.50141179	9.930484622	10.54079592	10.4275659	10.75432796	10.38527456	10.3668333	10.66803373	10.12184187
ARMCX2	9.983182757	9.229304212	9.764379732	9.919452304	9.7804331	9.462302835	9.920229204	9.721117074	10.01312998	9.5949821	9.76407657	9.711848765	9.866249607	9.54201226	9.785039968	9.829686838	9.577182807	9.482923721	9.241426655	9.7599948	9.745400758	9.811562899	9.553585627	9.787595231	9.624176892	9.350540944	9.854104827	9.558933226	9.339575519	9.561542602	9.421298559	8.757497791	9.052620045	8.520589738	9.1950152	9.910151073	9.562677979	8.914444057	9.234896578	9.490254822	9.028743608	9.335115395	9.288197827
ARMCX3	10.65363557	9.943870088	9.516370889	9.77145336	9.638956294	9.508381787	9.676699595	9.779846874	9.844944816	9.97092701	9.744853826	10.32100746	10.07942433	9.72960917	9.745895175	9.725643048	9.629741792	10.08263539	9.528453869	9.559425064	9.535598027	9.775720882	10.0694916	9.549347761	9.668398596	9.451091135	9.972460707	8.928079261	9.366225367	10.43628672	8.646333118	9.723342384	10.2597388	9.250291525	9.473784656	9.234677845	9.695998995	10.06747447	9.937107984	9.7533923	10.06355743	10.18661566	9.261047296
ARMCX4	5.267546124	5.354508444	5.50564648	5.186124861	5.236372062	5.389682983	5.268984524	5.306099225	5.333655995	5.41793969	5.354354895	5.502607057	5.475782685	5.30535266	5.208505699	5.584625771	5.241052058	5.475499661	5.279933602	5.391653373	5.283772403	5.013348691	5.404433191	5.209639386	5.417523489	5.230963361	5.316603973	5.136366458	5.067677507	5.220425941	4.993315732	5.386811372	5.062622482	5.175459203	5.259210356	5.152229162	5.689837722	5.403898642	5.410811795	5.387041955	5.438426156	5.34079709	4.984052202
ARMCX5	7.833212895	7.35327075	7.485529106	8.149674018	8.227547496	7.552613366	7.640406955	7.798612046	8.181805621	7.394481555	7.921462717	7.548867968	8.061612672	7.484796247	7.124475365	7.677725159	7.970451748	7.751166749	7.375642978	7.591872892	7.671045564	7.90834578	7.644840913	7.719486408	7.358699931	7.993991018	7.616368807	8.35677235	8.008939273	7.633996205	7.502791091	7.311537007	7.438850463	7.327618592	7.33924989	7.550491411	7.630754091	7.928580746	7.91968379	7.869072203	7.75623897	7.893214788	8.030826447
ARMT1	9.044661478	7.928006152	8.627077469	8.210137182	8.333561574	8.242350481	7.927590993	8.269464848	8.463829645	8.199265844	8.109340882	7.677915853	8.362572862	8.482882181	8.019918459	8.482650348	8.269754238	7.927220112	8.826221528	7.948999887	8.3101564	8.318244546	7.779248582	8.075431231	8.066235431	8.0308512	8.124059249	8.312711918	9.030542942	8.222860309	8.904615017	7.568001895	8.170179327	8.261807518	7.958292117	8.522974104	7.872484387	7.538675382	8.436840948	7.619819285	8.203840775	8.597257256	8.578048336
ARNT	6.924896394	6.586133215	6.835687841	7.195214191	7.219821125	6.929988894	7.044713483	6.970540703	7.080548486	7.223677035	7.080856866	7.174669637	7.23314039	6.714872403	6.997684387	6.924805885	6.710324012	7.131037145	6.574663443	7.025017477	6.678994239	6.845502137	7.244233748	6.697586122	6.788299767	7.021290022	6.994836711	6.87271384	6.665082592	7.074463274	6.586960904	6.905453377	6.999108631	6.69770523	7.066847277	6.681392672	6.95989119	7.006426195	7.103391682	7.053266625	6.839200493	6.873651133	6.838742444
ARNT2	8.239201948	7.887777766	8.389806909	9.236141099	9.047033986	8.990171163	8.879220928	9.047582887	9.587075941	7.976075735	8.9164168	8.550086445	8.943710793	8.064103255	8.289059672	8.290646452	8.760172317	8.543165503	8.506538084	8.818021693	8.72960457	8.598668491	8.489158637	8.891334712	7.761609001	8.87868722	8.391647311	10.00153602	8.536382906	8.4153657	8.208084386	8.506990553	8.256330474	8.144418635	8.477520664	8.773112468	9.098004693	8.105250235	8.888774485	8.909970224	8.667644004	9.4891027	8.653953051
ARNTL	7.966053379	8.344154871	7.831191108	7.454853633	7.655605995	6.979795001	7.475081562	6.67162358	7.676326527	7.6263194	7.206647509	8.111723831	7.580857229	7.620165049	6.685386642	7.761589195	7.435512281	7.309950412	6.651729193	7.571069707	7.455144172	8.784278885	7.5917455	7.651434609	8.431989851	7.339742703	7.757169419	7.617871009	8.298254311	8.223549694	8.276689175	8.077425269	7.477195912	8.024051409	8.024334025	7.829883856	7.296577422	7.652667711	7.701897538	8.210398846	7.983363963	7.830366807	7.800679679
ARNTL2	4.774896173	4.71206586	4.693717498	4.696910641	4.639494073	4.66274782	4.810902343	4.710161723	4.666744226	4.719870896	4.762355562	4.70138607	4.687891774	4.712601525	4.782341572	4.725385323	4.629260075	4.680700073	4.736533576	4.65412393	4.661520968	5.591385978	4.805020538	5.833700596	4.87728999	5.379695983	5.04307518	5.542628314	6.081155195	5.068477365	6.551686441	5.287713747	4.792091845	6.18646008	4.835657142	6.497691374	4.920676729	4.765637654	4.856683843	5.178136245	5.273473937	5.362523722	5.47518404
ARPC1A	11.29897164	10.4253428	10.38801729	10.76817383	11.23939383	10.34672938	10.90807796	10.52461611	11.002685	10.32116722	10.8937884	10.81472619	11.1173655	10.57699608	10.45239278	10.80039934	10.33255344	10.89324826	10.33235868	10.44979108	10.67107469	10.86388572	10.87394101	10.89526568	10.8742596	10.54963937	10.98903505	11.20412447	11.1014477	11.45983332	10.50733162	10.45947915	11.1424439	10.34228731	10.96761179	10.90238687	11.02986649	10.68995548	10.77276847	11.02780303	10.95172682	10.59981918	11.16943139
ARPC1B	9.955279929	10.06612674	9.356660326	9.927899717	9.701335583	9.382857826	9.574239379	9.529399122	9.463822215	9.37568112	9.997442375	10.04662397	10.17257017	9.709480378	9.626546591	9.638127355	9.854238933	9.620363103	9.039622155	9.555896145	9.705095717	11.10638502	10.3741059	11.67877692	10.550855	10.41505608	10.33844817	11.14397588	11.80649741	10.67945254	11.47524937	10.72463314	10.44747616	11.16823858	11.11813007	11.25246674	10.5129394	10.55136481	10.41239861	10.54070108	11.10701643	10.92298828	11.13617286
ARPC2	11.43208455	11.17062082	10.74695279	11.01076218	10.70541418	10.46947314	10.76535641	10.59825244	10.8761602	10.6692064	10.95610525	10.99527176	10.99092748	10.69988275	10.85273148	10.71439924	10.76665393	10.77849204	10.47217348	10.5424014	10.57016072	11.40759455	11.02995133	11.76659663	11.0518702	11.20244014	11.08321322	11.17230986	11.7671972	11.56576075	11.57475452	11.37590408	11.25730802	11.5952642	11.51295048	11.69640256	11.36028175	11.40131465	11.07404321	11.19463589	11.49769974	11.33262433	11.61519995
ARPC4	8.528793809	8.945674326	8.485680912	8.952218756	8.727096712	8.492564962	8.56692701	8.491908612	8.42020841	8.175616162	8.337600275	8.496090055	8.594199267	8.346416437	8.670260333	8.421810968	8.483717634	8.202011638	8.374772494	8.653113836	8.54848313	9.043462464	8.732083761	9.103548699	8.956480156	8.806144375	8.904495119	9.057901846	9.521002539	9.085673942	9.499252721	9.009620572	8.727561804	9.243264594	9.018105018	9.427791166	8.925829071	8.853154323	8.55440121	9.004245666	8.809257524	8.658813544	8.960367236
ARPC5	11.69173721	11.36717607	11.04984065	11.35429452	11.54346134	10.89568587	11.35756652	11.2090015	11.30424844	11.12645118	11.16310028	11.08750674	11.20749611	11.09566345	11.11229451	11.33521152	11.01296526	11.22421407	11.12144747	10.96866978	10.96019796	11.98948633	11.63989822	11.84266681	11.57066192	11.51950933	11.4065947	11.53840979	12.16477712	11.76014939	12.05537959	11.5784688	11.66455476	11.69893579	11.84913075	12.06372236	11.61804566	11.59631586	11.58815323	11.54961916	11.73151498	11.68506	11.81449153
ARPC5L	9.951906036	9.679596461	9.293554812	9.729444492	9.529493521	9.328741839	9.53874951	9.425481122	9.568006346	9.410386299	9.770469427	9.550886845	9.5308253	9.496101606	9.597389284	9.566476324	9.301113379	9.588995466	9.146041414	9.447529077	9.338746249	10.12079195	9.792604587	10.23697632	9.780834828	9.877644467	9.832459806	9.989433543	10.04608792	10.09132432	10.00441527	9.962199701	9.901271367	10.09943127	10.37191897	9.946910014	10.005573	9.893947188	9.729181853	9.787399964	10.23209772	9.797840284	9.979374686
ARPIN	6.905511392	6.875754178	6.907891916	6.963851116	6.902615745	6.920339421	6.928530579	6.910311648	7.048349002	7.053694637	7.147790127	7.188367096	7.099802767	7.026410453	6.900533595	7.122354012	6.884085676	7.293166007	6.816187545	6.820329527	6.86973771	6.963978309	7.058912283	6.853511094	6.922486959	6.893789333	6.924605251	6.600828625	6.976447611	7.028932906	6.518259198	7.075697257	6.807802631	6.865994069	7.017254731	6.62299978	6.859906024	7.130910058	7.267869477	6.917286837	7.092010317	7.153676208	6.950309136
ARPP19	10.25793284	9.866768441	9.547596057	10.19293126	10.15939909	9.649259567	9.952927234	9.777244053	10.15437737	10.02154135	10.03014006	10.17675886	10.09167899	9.728438599	9.986258452	10.0878206	9.733786849	9.821520084	9.507929483	9.653991177	9.737499144	9.694464477	9.97994594	9.865944522	9.842741864	9.784854084	9.885630405	9.872554103	10.07701771	10.27158373	9.818521173	10.04317008	10.15408932	9.499725095	10.08006495	9.862796587	10.148403	9.994779561	10.18793808	10.08731113	9.938903293	10.17629384	10.02268045
ARPP21	4.054008572	4.252597849	4.280241551	4.248082	4.132142013	4.285579585	4.190379003	4.028500477	4.105817065	4.17532444	4.262356878	4.0983002	4.085412341	4.174198644	4.181973488	4.103923425	4.177013571	4.163379386	4.179282638	4.189291225	4.231332323	4.046285447	4.08421423	4.186359242	4.252657157	4.16162288	4.162217594	4.301441388	4.039662479	4.092739057	4.1310112	4.268178438	4.101201509	4.204030753	4.08841121	4.367465712	4.359314673	4.315142763	4.276751939	4.210169455	4.009200433	4.379261446	4.074475531
ARR3	6.781538501	6.671511853	6.785213768	6.254236107	6.260506693	6.424803672	6.505124395	6.473452797	6.510609826	6.521690434	6.456114852	6.598980073	6.450355331	6.84745509	6.925018571	6.866282191	6.524864909	6.614991954	6.662976778	6.672796332	6.663940229	6.137576813	6.551095222	6.145596931	6.402836277	6.321380004	6.446933648	6.355806524	6.284410146	6.385218072	6.621008686	6.512603264	6.334554237	6.4873836	6.477788929	6.255074935	6.477215045	6.01953812	6.526628949	6.470994633	6.345428855	6.344030253	5.883665514
ARRB1	9.645737106	9.355260445	8.841845578	10.03217543	9.610249869	9.608000637	9.610821384	9.41962519	9.814430942	9.804830418	9.756822756	10.02294125	9.809591326	9.544907378	9.645627061	10.07981732	9.000962043	9.660133109	9.007350504	9.381939627	9.505575909	9.878104117	9.793353439	9.371663756	9.567876843	9.501934871	9.716057136	8.640701791	9.404086476	10.2114934	8.538311558	9.657390298	9.834117157	9.18423719	10.04613965	8.803814403	10.13459169	9.872774536	9.886282582	9.912203784	9.508188467	9.646808421	9.40354596
ARRB2	6.148709921	6.539328414	6.747864226	6.628602108	6.388320963	6.485002166	6.613125967	6.252508381	6.452350654	6.349744073	6.425929559	6.427344763	6.564423804	6.557556913	6.435431242	6.305826326	6.708731481	6.18780505	6.414440287	6.324638374	6.337782488	7.430045051	6.732261709	7.340477838	7.169284028	6.546258967	6.594698401	6.657057595	7.650672214	6.584466142	7.958012071	6.736873365	6.675508098	7.317346406	7.239207077	7.466673651	6.76601144	6.663127582	6.394041044	6.729698033	6.930262424	6.529150962	7.680214791
ARSA	6.965625806	6.695076205	6.69607738	7.134165188	7.005224157	6.961172837	7.022226752	6.71681498	6.815913881	7.032969911	7.030412776	7.172535618	7.090127587	7.069390167	7.055189924	7.02198811	7.118147642	7.019632234	6.588538092	6.627337324	6.77973492	6.906192218	7.396317203	6.89380586	7.165077433	7.211867799	6.972375311	7.211961301	6.832315741	7.354080084	6.884925916	7.275791862	7.470079146	6.397412177	7.078867283	6.801120854	7.031829141	7.001016186	7.133091858	7.06721601	7.112885313	6.942579328	7.143143752
ARSB	6.111762822	5.890605394	5.852525627	5.808341965	5.908071021	5.624844421	5.57312398	5.676822068	5.794436746	5.447282046	6.15744445	5.34191466	6.16444067	5.649198179	5.759532938	5.765765951	5.927713966	5.466245701	6.076145332	5.673937145	5.664722093	6.139579441	5.636646447	6.427725316	5.951650663	5.669643384	5.600091907	5.656780895	6.647731065	5.890559028	6.371687176	5.668084832	5.965322601	6.075007397	5.541575308	6.235822128	5.696764201	5.798509226	5.923060935	5.398083919	6.046114421	5.901032205	6.0725318
ARSD	6.465984894	6.172966695	6.313907623	6.548017787	6.413417181	6.610264296	6.372078984	6.14616872	6.666398474	6.418910459	6.613706778	6.569540311	6.686115331	6.200226964	6.261289455	5.892779313	6.521636835	6.443879021	6.014102065	6.051659301	6.072843149	6.02162987	6.106394253	6.347790215	5.983229457	6.70749532	6.11983596	6.748947872	5.779653092	6.307540571	5.865563846	6.151668967	6.46373499	5.799997391	5.751660219	5.981298569	5.759543223	6.061099548	6.414595253	6.116416102	6.300559897	6.064559845	6.454008956
ARSE	7.11052731	6.907804825	7.510540503	7.767683838	7.934668869	7.809989567	7.416013313	4.455273944	8.02835795	6.742279716	7.629072566	6.920524095	7.26199301	7.330109326	6.803291321	6.309092207	7.790418798	7.019561338	7.438626487	6.319520958	7.391400052	6.136209996	6.128602889	6.619079234	5.452690544	7.46176989	7.006383093	8.762154369	5.653698623	6.499852835	6.84302373	6.647207583	6.669112644	6.067852762	5.710637188	5.708035371	7.090792454	5.412378987	7.136826813	6.1715557	5.987394993	6.973896488	7.160088081
ARSF	7.387958917	7.144386697	7.827376031	7.615233373	6.960858552	7.619352319	7.582201009	7.580196287	7.354377766	7.659493246	7.863753983	7.412615638	7.796180151	7.659620033	7.003667701	7.165776939	7.034181425	7.25243865	7.848249172	7.535770227	7.458182849	6.457040282	6.393135309	6.332858755	6.895157647	6.460995019	6.804757631	6.4577631	7.141825734	6.582970313	6.846943417	6.913980482	7.105088749	6.970835212	6.487663111	6.692594807	6.401724235	6.485017547	6.703005901	6.855624052	6.735915105	6.569805141	6.568625598
ARSJ	6.318370959	5.975334345	6.139709344	6.124380071	6.545429657	6.032403557	5.980419742	6.035958197	6.427852058	5.710194227	6.18156947	5.918952636	6.473298701	6.27179889	5.934821101	5.517195177	6.125619614	6.065851322	5.898957809	6.100396025	6.172064777	5.690626297	5.427308298	6.522701262	5.977283586	6.216224352	6.141789922	6.867536403	6.248404222	5.936669441	6.314789378	6.026523655	6.088176701	6.543748994	6.049202156	6.408960549	5.77991037	6.054096555	6.630688786	6.090147457	6.195332891	6.536450846	6.599811191
ART1	6.154658833	6.305314292	6.014706992	6.147812226	6.048907442	6.232930377	6.071377514	5.87001585	5.912144045	5.934114505	6.063202515	6.080308729	5.890546991	6.063561303	6.259007414	6.097423788	6.081176939	5.968165957	6.027999977	5.994412619	5.971278933	5.780511893	5.855006712	5.649495663	5.860416837	5.907725283	5.948454802	5.572520129	5.71412128	6.160499457	6.208948599	6.083797763	6.013398352	5.785631538	6.083060321	5.852589352	6.20255062	6.190275825	6.079224856	5.877796232	5.835750952	5.978677916	5.782139908
ART3	4.594260869	4.743982164	4.733837646	4.63716188	4.634080173	4.67089054	4.857193261	4.615067807	4.64517813	4.965249464	4.456819574	4.956104766	4.645222281	4.701613578	4.608784393	5.079546828	4.875617568	4.745732902	4.549084577	4.471296404	4.453657435	4.524879786	4.529120723	4.215186268	4.703063145	4.469534798	4.387604296	4.322122243	4.603873801	4.418644492	4.337307042	4.363909234	4.54830893	4.375419559	4.439808102	4.451916661	4.656036994	4.211636286	4.746476657	4.575412012	4.465678371	4.495403064	4.584295138
ART4	6.283338653	5.795251034	5.349774077	6.553109178	6.004174401	5.26305593	5.673700672	5.817924174	6.41989663	6.212477081	6.10816152	5.523397596	5.546733208	6.434441412	5.940442788	5.694971096	5.804551711	5.993931737	6.452357399	6.130778692	6.005222123	4.978523811	5.872770908	5.791146611	6.758866126	6.212171339	7.112808365	5.676563793	5.205825719	6.824081414	5.056947274	5.465301945	6.300934404	5.572577567	5.410811063	5.032457955	6.542020003	5.676753299	5.955589068	5.874409183	7.370018941	5.306616614	5.56796967
ARTN	5.432959981	5.638828283	5.582761376	5.413382938	5.226849631	5.559146113	5.430036368	5.364644302	5.340835687	5.536178459	5.470228327	5.381860687	5.287881458	5.545278111	5.489597612	5.481886197	5.599392139	5.325472703	5.343537679	5.417157579	5.578818998	5.12559945	5.395129281	4.977418085	5.266398698	5.127167064	5.203813959	5.130838162	5.25803584	5.247394938	5.432199338	5.250504135	5.234354285	5.420545573	5.310390136	5.330341281	5.43073918	5.529517587	5.408339522	5.341183821	5.266398698	5.248443172	5.13926743
ARVCF	7.892027991	7.863862159	8.125102214	8.156067973	7.871572269	8.252776383	7.974662568	8.027806649	8.192183347	7.85637938	8.228462477	8.447600425	8.015802248	7.995681073	8.034039278	8.175854811	8.223446019	7.996288279	7.854590296	7.914334662	7.997028495	7.922705931	7.806656715	8.026896349	7.841739048	8.004475097	7.848949831	8.264532985	7.894473605	7.916470808	7.772717262	7.910122708	8.009239874	7.824894435	7.904020051	7.537749135	8.335361619	8.441759136	8.111124668	7.97466038	8.402992733	8.027363171	8.166400315
ASAH1	11.63777136	11.36017756	11.20920964	11.25975639	11.4584419	10.89528497	11.29780572	11.37634741	11.46009868	11.21908661	11.46545832	11.24092475	11.48986579	11.28042585	11.15086226	11.43318165	11.33560205	11.3582761	11.10399373	11.22201837	11.14643456	11.42419943	11.03676995	11.19840276	11.16133897	11.13528349	11.00227133	11.32453227	11.6313087	11.55821717	11.3728491	11.12665327	11.40739939	10.87219907	11.41851787	11.28309415	11.4581446	11.08344802	11.43776442	11.39082624	11.39890668	11.49389547	11.45575292
ASAP1	7.246790568	6.945767919	6.504823497	6.792841958	6.807249561	6.722851022	6.849844601	6.860766977	6.886068241	6.714138513	6.790609032	6.815117602	6.726975815	6.950835428	6.410897373	6.705852255	6.257444715	7.037233505	6.696838559	6.85555375	6.904724995	7.278766116	6.973726647	7.092142546	6.831788173	6.776766246	7.011225722	6.642318841	6.819044446	6.777268199	7.072836832	6.936626185	6.810869237	6.619982015	6.691801923	6.964017046	6.336455011	7.274355317	7.027169131	6.72651262	7.199483108	6.552821055	7.112748265
ASAP1-IT1	4.820604996	4.979559279	5.103321469	4.413236292	4.58454388	4.737368515	4.697615493	4.69941671	4.842325125	4.920324471	4.627729712	4.958840078	4.809937372	5.072392448	5.084428193	5.028117233	4.936182866	5.027165284	4.78183395	5.162170736	5.043118311	4.565517636	4.474756914	4.73862298	4.696750803	4.934303517	5.111613811	4.45854784	4.613456468	4.949147337	4.952283965	4.941222143	4.812508117	4.901668241	5.088737968	4.67396992	5.002044566	5.345398828	4.611072139	4.664092547	4.993794906	5.320534112	4.680662349
ASAP2	10.24092975	9.653985816	9.792475729	9.997760559	9.966665103	9.715291912	9.718391815	9.578365939	10.38330168	9.409457233	10.0667266	9.702412654	10.56438182	9.475698341	9.463001431	9.567399228	9.734271147	9.925228557	8.86425206	9.4170799	9.229182188	9.632228826	9.567925084	10.08520872	9.572079147	9.900306661	9.595625659	9.830864606	9.906171819	9.42250025	9.178601508	10.12096102	9.497749697	9.092561344	9.833744382	9.644626044	10.03795474	10.42968966	10.08060592	9.563575325	10.29294026	9.808720047	9.900732332
ASAP3	7.107196081	6.951230074	7.178680052	7.30082783	7.258710257	7.390424692	7.011154808	6.885912488	7.573057511	7.136451661	7.246653662	7.58454391	7.374996688	7.020050534	7.286602142	7.296873648	7.401615721	7.00291153	6.552865713	7.079122068	7.138916906	7.036866175	7.184466984	7.142097725	7.046188381	7.05648923	7.072483867	7.145955985	6.852885151	6.607479937	6.803537839	7.010247827	7.1998666	6.944918308	6.935846473	6.761278314	7.11809415	6.739804219	7.571123584	7.150118302	6.834277705	7.302590328	6.902665381
ASB1	6.409230635	6.240427496	6.249103059	6.200678488	6.473392353	6.28477804	6.242207095	6.201680334	6.296362868	6.334000508	6.414149615	6.57548328	6.469422943	5.980933205	6.236796732	6.526962666	6.212606755	6.426886331	5.937543459	6.371981495	6.251157989	6.207492098	6.356238344	6.135548522	6.289876346	6.121899944	6.344349857	5.989265018	6.060335623	6.559660648	6.14774925	6.545305305	6.305586057	5.680304004	6.331787012	6.246379273	6.689179204	6.384838637	6.407161341	6.57870832	6.254659386	6.39411466	6.055657759
ASB13	9.5351091	9.371334362	9.857944002	10.19756022	9.484526407	10.24821631	10.00382396	9.931104617	9.971374975	9.40781334	9.830223419	9.160402395	10.31457813	9.806533054	9.660434575	9.654999454	10.08563144	9.555813312	9.651661669	9.533178463	9.381067875	9.245392982	9.071478686	9.199048169	9.03879952	9.750983891	9.364065438	9.535999937	9.39296907	9.264482053	9.380034099	9.148467525	9.834352149	9.523974752	9.19377541	9.247217115	9.912583142	9.32806302	9.706664017	9.070436347	9.531307297	9.267692635	9.983052009
ASB4	4.667976025	4.931496067	4.992207746	4.868689896	4.614964711	4.900483222	4.892175446	4.928977317	4.804012882	4.935031684	4.781703228	5.02656635	4.784964113	4.929828777	4.963115376	5.045465512	4.995551281	4.870327912	4.902257379	4.881938284	4.859546276	4.681357276	4.75653352	4.670202622	4.81196642	4.60535299	4.871106527	4.516787348	4.727545392	4.734892434	4.796238328	4.787542548	4.786171287	4.890966775	4.786068445	4.795118029	4.931559973	4.852592644	4.817455324	4.813859612	4.835961047	4.791776022	4.68814596
ASB6	7.742037164	7.557745222	7.397139305	7.822733089	7.616712512	7.608308383	7.556782693	7.537414038	7.701978598	7.601286236	7.912760172	7.58929993	7.676509037	7.396987391	7.591250422	7.505250133	7.602016938	7.545254799	7.427061746	7.621963602	7.563761734	7.803406939	7.821411986	7.974264169	7.79360174	7.984225046	7.652262074	8.071213424	7.74463313	7.638067465	7.53952143	7.782562837	7.803994845	7.529884558	7.961604964	7.604218177	7.832419516	7.834436906	7.925555931	7.897454983	8.080354146	7.968530271	8.008851789
ASB7	6.287663014	6.055718333	6.094475885	6.572658029	6.503134175	6.33793761	6.049771815	6.281528107	6.31251449	6.120696388	6.446776876	6.477280192	6.19602509	6.206980484	5.974131258	6.255771549	6.026835069	6.17215667	6.095613771	6.061046225	6.16815933	6.220184152	6.139825163	6.082256259	6.009062627	6.14309087	6.039397375	6.442751576	6.238904555	5.845849977	5.946065982	5.899072744	6.286289859	5.688094057	6.180790833	5.967350293	6.006393686	6.064005456	6.274597701	6.002741833	6.180111886	6.22519465	6.468317505
ASB8	7.837026373	7.73399803	7.69486168	8.33120981	7.859700879	8.026070114	7.724977512	7.913160826	7.954008404	7.844061745	8.17676907	8.014856572	8.065276414	7.965155001	7.728982691	7.775729304	7.871291036	7.88967967	7.681784457	7.892862814	7.841753866	7.745862263	7.858617359	7.659403746	7.577793308	7.775078589	7.726710141	7.703982673	7.774694085	7.784898139	7.067263961	7.621021648	7.922774365	7.610597482	8.011938983	7.217738186	7.798527887	7.822994282	8.119392031	7.700528718	7.995791781	7.928000437	8.05550952
ASB9	6.6751302	6.542587151	6.906070707	7.393874512	6.62853021	6.736181015	6.744685126	7.030546318	7.025827582	6.609223541	7.140456935	6.776416223	7.305191064	6.75281244	6.501684081	6.613212786	6.673262915	6.79706396	6.90208549	6.974437762	6.341306303	5.906205878	6.096405809	5.862838782	6.013070719	6.501401382	6.224355559	6.11214631	6.790260774	6.363020185	5.524365105	5.880220588	6.791766121	6.319831521	6.65139516	4.92473876	6.674238962	6.027281922	6.978519731	6.184762367	5.72017941	6.391868472	6.545126838
ASCC1	9.375183206	8.944861164	8.894691857	9.097977877	9.203176373	8.827906321	9.226977999	9.086956921	9.08917649	9.204768776	9.150167027	9.052255301	8.669572314	8.999439782	9.182536357	9.419121512	8.767766416	9.140615028	8.642863797	8.907401625	9.150122092	9.087493299	9.121963021	8.746601525	9.11512718	9.106436785	8.946985261	9.431011808	9.094791204	9.438646785	9.182315741	9.051787715	8.999008773	8.979954111	9.058416205	9.388970908	9.655045018	8.774899367	9.114922257	9.078078239	9.199095243	9.014090243	8.976104381
ASCC2	8.025702042	7.624027456	7.336030258	8.488180445	8.055924495	7.907197478	7.955574955	7.840474786	7.751190014	8.003343791	8.160039315	8.073206245	8.000407658	7.722867696	8.272222889	8.095151798	7.925877918	7.800294021	7.357680114	7.691903554	7.795083229	7.658225716	8.221696165	7.94045804	7.925026471	7.848160014	8.3345501	7.684083169	8.372696119	8.034001617	7.167776634	7.74116454	8.254342534	7.32506368	8.002161034	7.380791925	8.465933578	7.374626694	8.062066523	8.017579663	7.579799599	7.874467716	7.734927195
ASCC3	7.976058779	7.502729949	7.342364025	6.90589688	7.539774966	6.858646417	7.442625086	7.335366372	7.199023215	7.197822122	7.155452536	6.776578027	7.314127702	6.777812837	6.956569162	7.265447077	7.072916463	7.483917104	7.115087721	7.687207091	7.313501276	7.706596052	7.416094884	8.228828346	7.614265062	7.681903061	7.925593854	7.344891821	7.808788401	7.553954696	8.262873685	7.489348269	7.542732044	7.242845256	7.301510704	7.907534917	7.389396379	8.020648907	7.571472815	7.677326652	7.602097223	7.853523407	7.812190387
ASCL1	4.722901139	4.827462253	4.803318039	4.622596518	4.647767161	4.859309595	4.744906288	4.746841863	4.734498342	4.754375801	4.61526214	4.868846799	4.708326693	4.866196493	4.840947962	4.799588337	4.768253774	4.73077818	4.728985738	4.828849994	4.782773851	4.61956571	4.621855307	4.552966554	4.664312216	4.57433456	4.660370368	4.569419357	4.58846106	4.658128729	4.670516927	4.703142771	4.610421198	4.608539453	4.658495657	4.628427371	4.8362323	4.910758422	4.813768726	4.57245998	4.565071434	4.70675037	4.586924905
ASCL2	3.794813534	3.82144365	3.912748695	3.785107967	3.845377496	3.782536994	3.892470001	3.642678684	3.854035949	3.785864076	3.811034916	3.905908113	3.793081247	3.757748442	3.800528545	3.763657395	3.890507117	3.846990651	3.795806192	3.762616364	3.735857286	4.029855644	3.866801306	3.919785248	4.020311464	3.943472962	3.85424606	4.007559069	4.245571779	3.832775897	3.953814901	3.919740717	3.90176294	4.198838072	4.045273748	3.90429842	4.016451811	4.10485402	3.803873294	3.880055676	3.87562232	4.009595653	4.165716916
ASCL3	5.929468088	6.329597915	6.07710629	5.522524073	5.542383005	5.896883282	5.884935163	5.687268778	5.912303537	6.173433647	6.198340544	6.065685986	5.602680148	5.974505548	6.18602731	6.237441587	5.978031733	5.711249422	5.796113028	6.007685546	6.16609608	5.54030693	5.573748362	5.369286117	5.889058567	5.513514323	5.502975332	5.649355925	5.778049558	5.943169132	5.74776212	5.802648564	5.809512558	5.741940666	5.591874478	5.537442383	5.781551778	5.930211327	5.727395502	6.019103715	5.607846803	5.844721744	5.872034215
ASF1A	8.666715874	8.303993375	8.255559594	8.372617738	8.352433116	7.908313662	8.332204461	8.222405952	8.350945096	8.22579572	8.34378902	8.199709594	8.409765768	8.075414295	8.328236148	8.603987431	8.047769644	8.495633894	8.037472859	8.228481195	8.330085583	8.356924371	8.555655491	7.992620748	8.178574751	8.423203887	8.820190402	8.287026673	8.525296711	8.556631694	7.810097787	8.160359868	8.191729044	8.306339464	8.757420331	8.165174269	7.864297323	8.559920738	8.458226984	8.474099957	8.571685552	8.341490608	8.378309065
ASF1B	6.265360972	6.19712477	6.562061237	6.075349317	6.26078545	5.968311678	6.224996584	6.059376491	6.149228103	6.348683848	6.039467062	6.388951832	6.064384206	6.579330034	6.557486346	6.567583965	6.516663198	6.43457573	6.440888772	6.420723172	6.059032567	7.121108795	6.454366724	7.039686602	6.398929879	6.994122055	6.076285666	6.390588009	7.655374473	6.623611874	7.609648973	6.560779721	6.261114772	7.857051874	6.852540841	7.513113983	6.660696156	6.66893725	6.050525994	6.528194015	6.713601266	6.480091519	6.606875283
ASGR1	5.034465435	5.057040106	4.953675888	4.713921098	4.721859641	4.824208784	5.015727443	4.986236139	4.886140404	4.82789995	4.721465024	4.763710707	4.704097895	4.712562287	4.961364565	4.831569361	5.01191256	4.737676346	4.577377574	4.916455866	4.493149825	5.884477209	5.300314698	5.55582556	5.669619831	5.418598077	5.197912351	5.13654253	5.953968938	5.115253853	5.911286842	5.175439619	4.95695408	5.905601891	5.755661949	5.355843049	5.318003012	4.658071669	5.02260239	5.214318397	5.164193301	5.297751211	5.496253372
[truncated: 11,308 more rows]
