# Supplementary material for: Identification and validation of immune-associated NETosis subtypes and biomarkers in anti-neutrophil cytoplasmic antibody associated glomerulonephritis
Source: Front Immunol. 2023 Jul 3;14:1177968. doi: 10.3389/fimmu.2023.1177968 (PMC10351423; doi:10.3389/fimmu.2023.1177968)
Supplement: Supplementary file 4 [file DataSheet_3.zip › raw data/GSE104954.txt]

geneNames	GSM2811086	GSM2811087	GSM2811088	GSM2811043	GSM2811044	GSM2811045	GSM2811046	GSM2811047	GSM2811048	GSM2811049	GSM2811050	GSM2811051	GSM2811052	GSM2811053	GSM2811054	GSM2811055	GSM2811056	GSM2811057	GSM2811058	GSM2811059	GSM2811060	GSM2811065	GSM2811066	GSM2811067	GSM2811068	GSM2811069	GSM2811070	GSM2811071	GSM2811072	GSM2811073	GSM2811074	GSM2811075	GSM2811076	GSM2811077	GSM2811078	GSM2811079	GSM2811080	GSM2811081	GSM2811082	GSM2811083	GSM2811084	GSM2811085
A1CF	8.737990653	9.359394472	9.229005855	8.424178027	8.533686259	8.851507289	8.873787898	8.464152846	8.856126642	8.908911517	8.544735127	8.791962967	8.849595115	8.607016439	8.597499344	8.936891033	8.197683284	8.594747897	8.72076558	8.816268608	8.690383698	8.315394568	8.711812014	7.930998867	9.036504613	8.317935444	8.133710295	8.339671857	7.541210609	7.285621713	8.580018684	8.796477578	6.731797856	7.655519689	8.922629787	8.553509646	8.254136851	8.180747651	8.281867263	8.673471867	8.919881808	7.7995758
A2M	9.140778242	9.065557527	9.021543391	8.647847093	10.40533646	9.47102998	9.618465386	9.253245116	9.515605358	10.11445156	10.08065719	8.754571538	8.81943575	10.65467923	9.331917086	8.971899637	9.918918011	10.11778826	8.570487749	9.832990501	9.607827993	10.7152903	10.40797461	10.29138397	9.330252939	11.41875461	9.347107255	9.769754676	10.9885565	11.02006857	10.49187408	10.36695786	10.89748799	10.53233539	10.20078105	9.843481207	9.874345054	10.05722999	10.60821755	9.976672296	9.375955622	9.620202366
A4GALT	5.480564783	5.574327277	5.741018598	5.894954386	5.27995034	5.311537315	5.388506174	5.468957902	5.531809263	5.765990302	5.412550127	5.436797017	5.383032555	5.907408652	5.299697125	5.574032689	5.330564387	5.423868204	5.682576746	5.340588769	5.43447356	5.281706153	5.836928622	5.274312871	5.598309671	5.405035354	5.666456896	5.438943223	5.33735009	5.64718973	5.431339934	5.296823367	5.412550127	5.285312211	5.356379476	5.502204631	5.665832981	5.797346152	5.883121133	5.747396722	5.352906981	5.291141495
A4GNT	4.511077778	4.657365613	4.73978225	5.111184428	4.499230448	4.76252448	4.622292184	4.584991281	4.64446013	4.527208583	4.682720138	4.623164635	4.568771031	5.277090918	4.786059002	4.611273981	4.875377231	4.613797301	4.726644881	4.798214276	4.506502831	4.554228075	4.668284952	4.581462328	4.750671285	4.451622382	4.77972306	4.670396476	4.243074046	4.352562307	4.535602805	4.556951357	4.626615715	4.437378395	4.745291094	4.635680126	4.582163539	4.753740951	4.553313798	4.728381215	4.562026169	4.9087568
AAAS	7.017880078	6.885987353	6.852714104	7.40727886	6.87029875	7.009177756	6.941516375	7.118038267	7.056860335	6.823102134	6.970595525	7.478835943	7.04820383	7.168088367	7.240445478	7.001603218	7.096871297	7.067755957	7.105266015	7.042094064	7.069009778	6.596963014	6.882909309	6.783082445	6.97731809	6.937722157	6.765385622	6.818431922	6.894892782	6.892974797	6.920423182	6.960873094	6.896850988	6.940676284	7.249105644	7.016391833	7.101664098	6.983435015	7.074108212	7.025198005	7.023662445	7.23032589
AACS	7.324000565	7.186045091	7.170532787	6.989105913	6.998725813	7.042275972	6.99474562	7.106701063	7.164158212	7.144811468	6.934634797	7.331753054	6.890438731	6.956041724	7.011292878	7.109894611	6.919386834	7.05827063	7.195228828	7.078274728	7.101042789	7.185002864	7.341197326	7.468095993	7.454286552	7.463020731	7.439189248	7.564818832	7.502768546	7.519890102	7.177241414	7.228469846	7.33443743	7.609650521	7.402170063	7.34031279	7.532849537	7.189529796	7.258173304	7.499239788	7.099747205	7.10421967
AADAC	4.79339932	4.901734507	4.904791904	5.402796536	4.662194029	4.811034403	4.767116311	4.676892651	4.919977601	4.595673675	4.683499374	4.835648083	4.650478237	5.002673026	5.219787334	4.693836866	5.388303444	4.728698502	4.770450994	4.809519771	4.891002631	4.72899246	4.75347758	4.800432798	4.904444059	4.679081202	4.868794494	4.742884285	4.600628744	4.7691026	4.693791245	4.580324152	4.419079062	4.951689221	4.852154257	4.761369974	4.670037877	5.04463635	4.695697274	4.834704739	4.811034403	4.822644775
AAGAB	6.808759989	6.965986683	6.700090814	6.525712861	6.676784216	6.624444247	6.61932447	6.69929826	6.475318043	6.56226763	6.559624597	6.536036417	6.748816223	6.293710435	6.624070705	6.595160958	6.583243934	6.454813572	6.79914291	6.778397999	6.799388957	6.687051813	6.7851927	6.696831358	6.849978067	6.530325332	6.928641052	6.878130071	6.955530558	6.946511174	6.784777032	6.846423685	6.888936371	7.032943833	6.841271219	6.736842788	6.933391633	6.776777293	6.886516485	6.982352696	6.856955156	6.788567812
AAK1	4.644738889	4.694174065	4.809714518	4.835157769	4.6884367	4.772514887	4.664284426	4.644508058	4.657056764	4.713709633	4.764187656	4.8592153	4.59569533	4.743778407	4.86712476	4.775076869	4.808668032	4.847438538	4.693747204	4.795661324	4.636922523	4.673842799	4.651826606	4.670545285	4.672167285	4.710211633	4.686999758	4.792447362	4.506098501	4.700494576	4.695515681	4.522627836	4.673296527	4.654546893	4.60474432	4.777985554	4.786299849	4.886979267	4.542339	4.868433614	4.893535296	4.764587388
AAMDC	6.999123377	6.866128217	7.076752619	6.971555673	6.962007786	7.069095387	6.924007245	7.070145442	6.689061578	7.138029577	6.808245999	7.158755772	6.836917186	6.679984781	7.090036891	6.959426338	7.14521484	6.833128647	7.087826718	7.049827384	6.950726514	6.997302903	6.787167786	6.75447362	6.832058929	6.974521463	7.034606446	7.00578345	6.967354402	6.813576782	6.971424611	6.774271494	6.417761507	6.999786635	7.178178304	6.820165044	6.920435059	6.704196995	6.709796328	7.031455791	6.897288755	6.519045105
AAMP	8.368082654	8.30364638	8.052543093	8.407986708	8.520441963	8.393185708	8.453426179	8.318505097	8.387537732	8.219856733	8.289393096	8.338680816	8.365272734	8.43162157	8.318570435	8.288270147	8.290539489	8.298453447	8.482910391	8.583305466	8.356611233	8.022795709	8.292285185	8.174368149	8.140952608	8.1387877	8.2404165	8.037978783	8.335177675	8.267541849	8.408727492	8.263959631	8.297506749	8.37764067	8.434341723	8.368093817	8.437225167	8.511317604	8.113750117	8.228463071	8.346063772	8.303887206
AANAT	4.518447295	4.703094626	4.587169888	5.428501249	4.61450905	4.986893385	4.584389585	4.423225538	4.652520211	4.598191917	4.397210009	4.792094669	4.962569735	5.012660953	4.430124473	4.450724941	4.645073342	4.576339395	4.612224346	4.74338783	4.614909038	4.334751597	4.551537686	4.41566642	4.724437819	4.250340928	4.625928002	4.478904628	4.311876937	4.492212847	4.410892471	4.678269291	4.780566437	4.511968809	4.728270653	4.464097188	4.766310739	4.889870784	4.528169586	4.372849337	4.702333551	4.577376275
AAR2	7.373891891	7.258114127	7.293627246	7.293476344	7.323675276	7.357656216	7.219719576	7.351213996	7.334299941	7.248409548	7.098101775	7.245406506	7.353729103	7.464715535	7.372052591	7.18496606	7.141313126	7.22855476	7.292745235	7.323470194	7.371873615	7.247343906	7.255260762	7.296913579	7.315459341	7.357807495	7.17972399	7.316306752	7.386234056	7.385329394	7.315088871	7.293370509	7.255903293	7.3117872	7.397416178	7.258685125	7.527024859	7.276339386	7.442274571	7.364873283	7.408178364	7.380658339
AARS	9.359207774	9.45012213	9.253308429	9.521741584	9.149678664	9.165530252	9.132767397	9.262597358	9.206733614	9.114649903	9.139555762	9.219708725	9.168947195	9.510726523	9.024569982	9.050109337	8.86938238	9.207019801	9.223043464	9.239461975	9.216285798	8.922143004	9.198068679	9.161438936	9.293480684	9.035809315	9.161811284	9.278039308	8.980543762	9.221070422	9.36735246	9.009139799	8.96579313	9.134564136	9.119558194	9.366106198	9.137434674	9.172984783	9.177629826	9.153052273	9.169819224	9.141491417
AASDHPPT	8.380339778	8.634811122	8.119876471	7.549320095	8.405841154	8.219229335	8.578092145	8.671225467	8.379841169	8.215125321	8.319592307	8.27237665	8.454824587	8.335680987	8.224560271	8.378943075	8.099601594	8.465884932	8.482194942	8.136585615	8.313759378	8.256992173	8.533362617	8.458795643	8.793568896	8.227743008	8.676407124	8.519434515	8.781180446	8.377806864	8.555313785	8.383335958	8.460985173	8.847105415	8.5062702	8.298336787	8.621622417	8.129112275	8.538247894	8.387420739	8.552020782	8.439750515
AASS	5.851438504	5.890431533	6.277495966	6.115632606	6.097976848	6.171013873	6.548221246	6.325811898	6.532136084	6.483097015	6.730012359	6.550917274	6.197446422	6.806919006	6.518138144	6.866555224	5.735824015	6.71100446	6.616038429	6.54501945	6.808921756	6.247482485	6.365211243	5.522675293	6.227128454	5.923344	5.931352362	6.286394346	5.855539599	5.834676802	6.246260118	5.932598666	5.387589894	5.989816223	6.701370887	5.866066018	5.796064504	5.729163631	5.92118372	6.414568393	6.312474794	5.636177706
AATF	8.768535843	9.075138191	8.629187153	8.179618936	8.802214866	8.740029631	8.573059989	8.444945963	8.786938987	8.516753161	8.488898324	8.736237661	8.793637817	8.61208017	8.5498484	8.74076177	8.41477717	8.742438849	8.594031176	8.591631925	8.711420852	8.558235039	8.728679087	8.971110679	8.835604621	8.589166102	8.821213184	8.752297745	8.977801588	9.018167381	8.757034963	8.927100269	8.77577763	8.725076085	8.632307011	8.698679141	9.013143377	8.669788144	8.789499114	8.689655604	8.799270318	8.762618491
AATK	6.905031903	7.025063966	6.96816291	7.691704879	6.783559028	7.08489743	6.986642675	6.851475418	7.089625406	6.916170552	6.894925084	7.042635273	7.104597015	7.623534837	7.08752145	7.094058069	7.153623668	7.000375825	7.140394833	7.075488162	7.06731826	6.92183465	6.691308593	6.785148249	7.070923162	6.691028996	6.778896132	6.763197724	6.524850049	6.621794999	6.897976743	6.94571302	7.016466071	6.796989696	7.158845259	6.944180092	6.755917663	7.100511745	6.743909859	6.977256267	6.719347973	7.450676429
ABAT	10.02835891	10.29443874	10.28569433	9.672410948	9.833490241	10.09154744	10.53750928	10.37784697	10.22473739	10.13156424	9.942373362	9.955221374	10.03940434	9.958231342	10.21053249	10.30035212	9.319939803	10.01227704	10.39890955	10.05348319	10.28361328	9.653785372	9.956266318	9.410020516	10.26306231	9.51246984	9.742458978	9.927545269	9.523012746	8.755516331	10.3540226	9.822011918	8.056775049	9.287439053	10.66772289	9.871115059	9.745363793	9.4012641	9.290623785	9.70640596	10.10226106	8.877176551
ABCA1	8.468678068	7.934898214	8.653580372	7.740919739	8.118983526	8.206563165	8.719621328	8.566618306	8.86723564	8.093286276	7.938896165	7.636343507	8.394870279	8.673244101	7.997697044	8.905737124	7.703956827	8.602292499	8.507228453	8.277117432	8.346696062	9.239370045	8.673875518	8.524977831	8.514710974	8.965724043	8.945327747	9.076523362	8.566618306	8.840272928	8.804480807	8.680094056	8.761045802	8.843671142	8.671389934	8.489478021	8.950041642	7.757895443	8.49760256	8.888486006	9.500457885	8.096455589
ABCA11P	4.185846603	4.119402636	4.235345236	4.084375643	4.21022408	4.291030573	4.289993984	4.323893886	4.06269258	4.339562171	4.033750767	3.863207858	4.239480312	3.664625533	4.151289316	4.184953967	4.677772349	3.954305487	3.795882665	3.876543465	4.021529387	4.060444871	3.89502809	4.198571403	3.951444951	4.169091415	4.35499023	3.95712571	4.620936412	4.153155563	4.118838027	4.295364415	4.146381348	4.131938703	4.243318253	3.953494824	4.260907643	3.894671359	4.391523425	3.975852992	4.403333931	4.008831925
ABCA12	3.404207502	3.553120033	3.49271217	3.500383987	3.330326495	3.452143028	3.39376917	3.376252193	3.238773493	3.295041925	3.374372729	3.349043905	3.490233358	3.473747913	3.627247337	3.356271183	3.443286015	3.537725884	3.421438612	3.489780274	3.504759208	3.439449759	3.353960904	3.59701258	3.441024104	4.01346044	3.672841331	3.592885956	3.391505353	3.727540548	3.38139642	3.343596006	3.51277126	3.534438847	3.735551057	3.455131566	3.831440073	3.433650271	3.485176076	3.629120663	3.413150073	3.537619479
ABCA2	5.300106065	5.281443839	5.325814623	5.590310703	5.136571147	5.290279137	5.311562292	5.188733521	5.306772289	5.338558848	5.370671217	5.382931537	5.387924887	5.462240059	5.259765867	5.607363892	5.515623728	5.242590483	5.159953064	5.369495615	5.357403199	4.974070105	5.102541139	5.218071369	5.196672983	5.232975441	5.147821724	5.153572246	5.00295692	5.176175248	5.134512843	5.134889332	5.121987137	5.076889659	5.355019028	5.458662775	5.109940628	5.402357547	5.250218255	5.219012746	5.34999112	5.212267281
ABCA3	5.7496048	5.811817671	5.660447355	5.123777344	5.83236197	5.852758833	5.603477951	5.492353872	5.54578281	5.715231844	5.358050445	5.477551212	5.680941632	5.73587632	5.626889054	5.849596483	5.506562453	5.530939938	5.471165733	5.588025812	5.721819723	5.900468418	5.565166864	5.979514227	5.637723867	6.021092396	6.307957489	5.892910309	6.078676893	6.257816285	5.872099586	5.905309869	6.327582008	6.273378156	5.615070106	5.753269418	5.867452999	5.917793909	5.892096889	5.958525462	5.719982769	5.688071853
ABCA4	5.470258483	5.756532966	5.617061249	5.750247582	5.658946731	5.803868376	5.588161964	5.561241498	5.638682658	5.577666207	5.492807559	5.578577835	5.666939838	5.639386391	5.66692546	5.95136416	5.676356508	5.472823658	5.704491339	5.536750566	5.795640423	5.564413517	5.276830957	5.162059366	5.69179885	5.383655778	5.255119941	5.344249591	5.158084536	5.411740563	5.411661683	5.367084063	5.432401659	5.419355995	5.667552592	5.457332182	5.539461033	6.173424703	5.698671103	5.591065941	5.677953315	5.460054986
ABCA5	6.314904233	6.292562971	6.52465305	5.879686161	6.305928808	6.275830925	6.345560892	6.582302962	6.533018028	6.561593236	6.883986114	6.820822399	6.634748553	6.791656491	6.360513841	6.432433085	6.691810966	6.067443182	6.326889765	6.563504557	6.500251535	6.305399514	6.369957564	6.255706568	6.224641779	6.299705487	6.311376579	6.38591417	5.895912839	6.415266217	6.453569307	6.285101442	6.218724662	6.202214605	6.292224006	6.196867403	6.261543149	6.010203985	6.364531926	6.561289249	6.422430376	6.195459882
ABCA6	3.984866975	3.926328935	4.195468529	4.126039618	4.325251366	4.57465263	4.281666049	4.067901918	4.303311904	4.420521562	4.524420499	4.369375211	4.191921654	5.175350436	4.069386119	4.26085718	4.179225222	4.615247776	4.259236051	4.288304626	4.342643454	4.346262195	4.30364062	4.304752178	4.127879664	4.345642841	4.032480404	4.346546729	4.346262195	4.617618247	4.222658853	4.270661064	3.969412778	4.093229001	4.4518225	4.13743726	4.484065964	3.708634456	4.289666127	4.217705988	4.245985702	4.318416572
ABCA7	4.926455811	5.161365677	5.185352916	5.669847011	4.687784664	5.080266481	5.13353363	4.86009432	5.322831913	5.316165226	4.936417474	5.257446537	4.990940714	5.0997012	5.17744524	4.906240842	4.989412799	5.103015697	5.192273012	4.803972481	4.982450619	5.283057376	5.032078148	5.268197264	5.253072896	5.18878965	5.288770348	5.343979187	5.176063286	5.031829935	5.072521906	5.103187304	5.448583322	5.070376269	5.282253016	5.378831957	5.163387007	5.462387046	5.199855104	5.428419073	5.321566243	5.295450911
ABCA8	6.28052601	6.635064437	6.891331997	7.023101321	7.724043721	7.746372084	7.517322043	6.905957776	7.045639594	7.848571533	8.338452769	6.904241131	6.858166521	7.896038846	7.098209833	6.139841506	7.90011607	8.015011655	5.866368696	7.321610875	7.113025624	5.790097856	6.712165075	7.56981742	6.227395007	7.491538869	5.086804115	6.260358993	6.385504413	7.53350214	6.844791161	7.370179094	7.031344403	6.099540773	5.806718142	6.869855546	6.152917084	6.657925943	6.411465103	5.014153131	6.141473291	5.826182057
ABCB1	9.142926411	8.771870087	8.344685837	7.587494375	9.080922874	8.744565011	8.91723588	8.436585302	8.748491307	8.789579758	8.76716449	8.682523719	8.896657593	8.833435025	8.282081354	8.936280552	8.513219664	9.249394201	8.98779472	9.049022014	8.886563679	7.966404713	8.488600863	9.435960657	8.59149742	8.815123675	8.600294501	8.998100137	8.340469144	8.469546091	8.652685398	8.379148003	8.35200775	8.755510688	8.1553388	8.39455763	8.620068745	8.269883355	8.59983194	7.951435782	8.764039818	8.248818077
ABCB11	3.721354707	3.776304905	3.805655949	4.266329514	3.7522857	3.730650543	3.67214896	3.65085505	3.690457575	3.619591718	3.751690458	3.755322054	3.679952068	3.815009746	3.892626582	3.759123389	3.705950255	3.644038007	3.721467698	3.601319578	3.702516208	3.695979733	3.644889206	3.492661889	3.755242937	3.596394659	3.666529834	3.703997923	3.553287509	3.634003401	3.64362079	3.664069898	3.614284056	3.609751579	3.645939003	3.685843534	3.646468537	3.716002808	3.759991479	3.673407804	3.889016057	3.761387672
ABCB4	4.742254517	4.447077856	4.15402589	4.83623184	5.011636892	4.070999862	4.925583623	4.737280106	5.307036857	4.214264242	4.732766463	4.663698023	4.676919179	4.145873154	4.622737555	4.513254766	4.515947375	4.491267651	4.852401774	4.498898993	4.548083109	4.2332946	4.906241907	5.114992207	4.609283111	4.742705954	4.747025757	4.601166522	4.624607544	5.260460126	4.386558808	4.486617342	4.607682493	4.682210746	4.466555408	5.310172305	4.626584642	4.643614222	4.936321699	4.259319326	4.863922077	4.952174681
ABCB6	6.951419937	7.291179231	6.798760962	6.686754893	6.549921197	6.619745125	6.706371558	6.864062239	6.823134857	6.722555871	6.63427937	6.727836274	6.271111176	6.557381244	6.686238426	6.998024956	6.465937411	6.776928942	6.884917957	6.651952473	6.661898147	6.446647921	6.680078203	6.440860726	7.025804065	6.93112957	7.517631938	6.967797851	7.242498203	6.839061556	6.774620837	6.648170866	6.22523557	6.937563712	6.894633618	6.666427503	6.833861947	6.206657215	6.28443332	7.268068135	7.279645523	6.820717629
ABCB7	7.648766629	7.675046609	7.640168338	7.977204279	7.661801155	7.754251275	7.946462619	7.946147832	7.896908416	7.851945108	7.65119131	7.871731505	7.958639481	7.823416524	7.629174049	7.719894114	7.743654917	7.697408982	7.94068345	7.735662796	7.740674862	7.621902933	7.541827496	7.516995275	7.502464758	7.512045365	7.622509373	7.531823487	7.700202312	7.445344815	7.642766739	7.508186657	7.359727481	7.655997002	7.485476626	7.471963165	7.532596365	7.067789495	7.404696841	7.351468531	7.563455618	7.221526568
ABCB8	5.558901955	5.572881604	5.4480775	5.93527687	5.323632379	5.572355095	5.491103663	5.496220063	5.437545446	5.35401609	5.372389394	5.546553484	5.553532965	5.734371021	5.48293348	5.547257335	5.289115223	5.41224837	5.408251867	5.253743485	5.423677038	5.028266086	5.392030521	5.119171769	5.546066768	5.362900375	5.360467656	5.447468391	5.257775245	5.253878146	5.521273701	5.500753969	5.392451678	5.365401258	5.297493605	5.336166585	5.219410733	5.371134777	5.379521353	5.389278441	5.635805516	5.350885907
ABCB9	4.964382852	5.010433154	5.182676525	5.520965855	4.830251514	4.887481006	4.940193644	4.862550274	4.985836439	4.99878544	5.026614013	5.143001705	4.952579777	5.637761617	5.175700121	5.162175834	5.217488398	4.875949776	5.099286596	5.002496777	4.943313411	4.917635538	4.980868269	4.725314364	5.096748104	4.799684175	4.986671096	4.99853636	4.892929828	4.745244435	4.876249224	4.779235451	4.622795092	4.901767155	4.788715245	4.959793218	4.86176498	5.081206905	4.948116595	4.887980458	4.892886591	4.897682609
ABCC1	5.939936296	5.378398927	5.67458754	5.394250796	5.761793675	5.595749231	5.584815266	5.637582783	5.513136601	5.51916945	5.760459012	5.582073837	5.751453369	5.61212674	5.630787738	5.444775233	5.81855332	5.749181792	5.538025214	5.723340288	5.261965784	5.839300635	5.540958405	6.25689433	5.538831076	6.268049049	5.597930115	5.87560682	5.947725405	6.214587937	5.559845118	5.595026376	6.040149859	6.106868252	5.721782258	5.949269018	6.151727627	5.96972261	5.930628862	6.072240184	5.991357635	6.165109655
ABCC10	6.596017804	6.426696006	6.408615023	6.196410905	6.549459598	6.370637601	6.395160328	6.283161009	6.273447181	6.359098594	6.461253439	6.213365583	6.447967744	6.581083192	6.170834791	6.513014294	6.215525885	6.644073879	6.432820522	6.348651775	6.438967397	6.946230525	7.002737215	6.875228932	6.788183901	6.83334132	7.043677824	6.949065503	6.879972593	6.950274219	6.624794833	6.726324427	7.01049641	6.830542115	6.632101305	6.605029366	6.713718343	6.559874833	6.893893009	7.176809325	6.755424218	6.690815029
ABCC2	7.20402624	7.708979928	6.966009694	6.655574838	7.159625918	7.226652656	7.532812246	7.490623414	7.706661603	6.921640799	6.951664445	7.175635342	7.503034107	7.072297248	7.183820952	6.984247572	6.456599234	7.58493316	7.500589793	7.252392362	7.163873984	6.286208439	7.283019745	6.520557036	7.349843614	6.529680204	8.011955526	6.850902421	7.020735391	6.692493252	7.503405673	7.125959	5.932889001	6.911374578	6.967919513	7.102281077	7.024350151	6.541976199	6.413557526	7.293011269	7.236296533	6.363323366
ABCC3	7.124193373	6.768360404	6.19539278	6.451339647	6.603621392	5.969509973	6.133657111	6.645312432	6.222069887	6.352338497	6.018797985	5.974581776	6.414887894	5.9743191	6.008841517	6.825498392	6.231491883	6.23117495	6.671672514	6.062774771	6.481627777	6.534470328	5.995099068	7.379392689	6.382447761	6.82405521	7.694079379	6.729938834	7.577402848	7.056282936	6.488588717	6.499293931	7.41935049	7.292180045	7.217146774	6.256951863	7.405604392	6.534571589	6.511520616	7.996305347	6.716296199	6.926315849
ABCC4	7.900511501	7.276096379	7.566527143	6.568463102	7.747235519	7.262220366	7.504578423	7.539198641	7.347943056	7.152464425	7.350797431	7.192001102	7.863809571	7.23618894	6.896342502	7.185164591	7.297431206	7.505188971	7.765422909	7.716120652	7.728135714	7.317112082	7.909406577	7.816728457	7.248520096	7.682875274	7.855730509	7.919739072	7.835559179	7.835339203	7.866896696	7.441265421	7.947592745	7.730962238	7.270511147	7.808523755	7.977090433	7.619033227	7.316301401	7.471725139	7.665816632	7.665341034
ABCC5	6.943951437	6.864504648	7.007275478	6.749048593	7.162800534	6.899277869	6.811414102	6.766309876	7.060205481	6.938356986	7.336982351	6.959498346	6.951226554	7.091769835	6.867530522	6.826595156	7.546100148	7.005348419	6.499278351	7.099038576	7.035640237	7.259598427	7.163111197	7.253642616	7.084906784	7.471065271	7.076267097	7.159267651	7.32229637	7.572811427	6.986286605	7.420177361	7.515268346	7.533302688	7.003845623	6.935749152	7.110787099	7.350892498	7.302214222	7.614051049	7.166960549	7.399849061
ABCC6	7.585346999	7.874080024	7.260705375	7.455789126	7.270411672	7.460054531	7.546458724	7.631473695	7.712520356	7.352123674	7.184131652	7.554149127	7.356154725	7.458172858	7.331609876	7.35952076	6.697039764	7.832287849	7.436772663	7.445388597	7.275159865	6.129691491	6.958796177	6.103736603	7.139141527	6.506775101	6.919319184	7.14669995	5.948601781	6.003893975	7.397666387	6.789434339	5.818044612	6.570118706	7.023656234	6.97453235	7.024210841	6.946178846	6.640309721	6.784719585	7.457491346	6.279316524
ABCC8	4.896244425	5.235068522	4.766327943	5.346001675	4.997478142	5.338604804	5.082744114	5.086131353	5.224670054	4.925897132	5.051653839	5.121476869	5.474373156	5.723139887	4.81492892	5.413227179	5.320099231	4.946912586	5.214535168	5.190853315	5.19172839	4.869119289	4.717062022	4.699504583	4.866326216	4.774458487	4.687159103	4.780315748	4.672524243	4.8206659	5.084413117	4.87915141	4.833642213	4.927820045	5.119864238	4.882037604	5.071290668	5.198923365	5.022904217	5.042989183	5.386948434	5.322286789
ABCC9	3.743857028	3.755813963	3.825804334	3.934539657	3.869343645	3.854458714	3.809122935	3.773736407	3.732541669	3.814523576	3.889374398	3.833359364	3.802627948	3.988101987	3.90825294	3.694034088	3.960855041	3.902383047	3.72366527	3.861119654	3.731005745	3.790062423	3.736251386	3.824579967	3.890242526	3.757313057	3.668639	3.769731037	3.813804867	3.885561769	3.925179832	3.855815184	3.829672332	3.84841849	3.875368461	3.831507872	3.763003676	4.294992112	3.87667327	3.768903567	3.826959875	4.059445147
ABCD1	7.04036011	6.879500909	6.830798358	7.867239283	6.954855082	6.895179117	6.955565001	6.944994523	6.994016912	7.032269046	6.8772963	7.25683326	7.102009828	7.471554194	6.807210267	6.970993363	7.403914681	6.760043282	7.015787353	6.836862417	7.065444167	6.950242359	6.731417801	6.758897802	7.095336487	6.684322852	6.810554338	6.569094954	6.62896068	6.514296162	6.990155668	6.852214034	6.736325457	6.855719997	6.626319569	7.433375828	7.138932943	7.644069182	6.98162115	6.952614423	7.405050812	7.230576389
ABCD2	3.274806047	3.619024011	3.395224037	3.609802873	3.395687485	3.582531212	3.441597614	3.468911154	3.623210901	3.437982789	3.291840225	3.580480834	3.646181505	3.905582322	3.478282644	3.484539826	3.451650978	3.416616987	3.548480057	3.335549525	3.439420128	3.439869718	3.354120613	3.402687616	3.620478728	3.307284028	3.53000165	3.331870914	3.336292586	3.405325516	3.456411755	3.597293907	3.451871804	3.468964219	3.462500292	3.391470521	3.502013807	3.684204846	3.535603778	3.414342991	3.390893616	3.535971564
ABCD3	9.861668566	9.74274776	9.474304974	8.2820042	9.917071431	9.371605255	9.916543909	9.982559138	9.650288794	9.594504656	9.551248972	9.582420873	9.635876027	9.162573294	9.517568837	9.853477585	9.499468464	9.776590363	9.937478861	9.532150389	9.873065817	9.561478018	9.428438472	9.816222532	9.673124654	9.40059719	9.682906252	9.35282491	9.624015245	9.379972967	9.666479888	9.348872347	9.125056725	9.53488127	9.637259024	9.656749487	9.5353664	9.542608481	9.28544254	9.528468399	9.486582059	9.319135446
ABCD4	6.272749198	6.386032748	5.974670756	6.30325414	6.163351705	6.265395637	6.435109487	5.932835158	6.276177582	5.837375632	6.059325321	6.249216606	6.136382356	6.220805428	6.172030849	6.215014745	5.985090823	6.434357333	6.225552233	6.159439498	6.225767317	5.981642332	6.308561653	6.04383642	6.460402106	6.131866388	6.288681571	5.950691139	5.872366124	5.91590318	6.095067269	6.042082883	5.793426515	6.116647711	6.043314891	6.306592462	6.090037979	6.16246615	6.083644711	6.158429669	6.366935792	6.256588995
ABCE1	6.683701658	6.600033333	6.502282417	5.325810408	6.612833374	6.519202716	6.727048623	6.742533814	6.642065098	6.663914076	6.466111572	6.682800895	6.566556578	6.34937304	6.597845283	6.707286175	6.441258907	6.506250778	6.804481347	6.626125763	6.685741472	6.53645246	6.813278969	6.908779211	6.839326993	6.99910222	7.066519602	6.831664634	7.40134274	6.580909028	6.716810037	6.786086447	6.752793057	6.737335596	6.6070326	6.604706671	6.864513925	6.321480176	6.61904207	6.830653705	6.738299743	6.525984805
ABCF1	8.364813649	8.522497559	8.261834716	7.867193316	8.270996544	8.252337307	8.27418501	8.339451659	8.158830688	8.273327222	8.295919121	8.233581898	8.287993161	8.321171474	8.324226008	8.301554151	7.966964637	8.305826537	8.311986777	8.367035453	8.217713704	8.087227842	8.523128788	8.267219295	8.545627513	8.432617777	8.430539069	8.401279247	8.519554476	8.335826058	8.393258487	8.432581009	8.428449519	8.372979426	8.394880997	8.321158711	8.54334527	8.071609183	8.469124041	8.569375873	8.440978782	8.379760699
ABCF2	5.507061097	5.564600051	5.460585164	5.623430269	5.507083633	5.502745259	5.428749707	5.411354565	5.552941759	5.453040837	5.417962325	5.620900152	5.530499034	5.406079705	5.470202818	5.387877803	5.487335196	5.394502898	5.582102984	5.431498252	5.503626487	5.381981862	5.390310439	5.499547794	5.521259634	5.51247355	5.508330235	5.541324974	5.694476183	5.690800408	5.663909109	5.523695471	5.662020597	5.643975597	5.513201896	5.507188205	5.612222688	5.430190404	5.556788337	5.481902641	5.579142328	5.617434864
ABCF3	7.299495325	7.383720424	7.397098759	7.361222441	7.11877675	7.208966235	7.318843156	7.226301404	7.204116591	7.187960127	7.289608912	7.243052442	7.254188182	7.296813243	7.089751966	7.10766931	7.001690843	7.206041889	7.44616812	7.38226109	7.260382661	6.844993518	7.107860409	6.813425209	7.197403393	6.926378452	7.008361217	7.199945401	7.067138239	7.162850967	7.342468113	7.211005781	6.923655288	6.863542996	7.236805919	7.005735835	7.014577161	7.072441273	6.940446389	7.077763938	7.136360831	7.001330848
ABCG1	5.717394527	5.238466669	5.753937714	5.030545818	5.679204248	5.32428164	5.639686351	5.673479905	6.135438132	5.474725845	5.36518068	5.197259351	5.66320815	5.871683686	5.347057885	5.504672165	5.324541918	5.60711395	5.641861761	5.732730997	5.588715684	6.4485381	6.253706966	5.786972146	6.021821075	6.275668147	6.381571662	6.08450122	6.259847258	6.470724635	5.771749286	6.187427151	6.438849631	6.218496263	5.300716295	6.13818137	6.371189279	5.668654256	6.433012564	5.659228973	6.581321798	5.85065301
ABCG2	5.979669878	5.501937205	6.014528001	6.675406526	6.231399509	6.16366937	6.729323358	6.732853003	6.916897058	6.261606454	5.94634112	5.484172967	6.776469948	6.552910702	5.651807893	5.944214257	5.799810334	6.216734298	6.895954002	6.387494305	6.358891272	5.526806924	5.854658961	5.443327675	5.525727837	5.313725342	6.013472957	5.800088843	5.484077126	5.337956836	6.270235871	6.423738401	5.302259998	5.151941765	6.330371346	5.6049453	5.787197844	5.584373942	5.389819568	5.05571104	5.960489245	5.299794837
ABCG4	5.242486889	5.483697508	5.502020399	6.232819491	5.144690896	5.244533637	5.549729982	5.378935454	5.355718531	5.442804072	5.125596359	5.397554993	5.314965462	5.900655364	5.513735843	5.540272909	5.618772629	5.494048532	5.326956378	5.359793089	5.488020714	5.496315211	5.463950007	5.114796852	5.46981972	5.201565787	5.259510678	5.400286877	4.993749237	5.266943552	5.312583249	5.258025131	5.042965631	5.072246972	5.33128827	5.249454062	5.329002973	5.612706444	5.202718206	5.260499642	5.350769379	5.415435352
ABCG5	4.070904025	4.23252254	4.202782982	4.261267134	4.107789193	4.150545016	3.948395008	3.923439394	4.019495299	4.031481737	3.781749225	3.865439227	4.173628635	4.0634122	4.286421337	4.231841285	4.366102582	4.010891629	4.266747773	4.051344741	4.105833142	4.123453964	3.935249495	4.117085291	4.183319976	3.997662071	3.894755136	3.857550185	3.924283981	4.088373933	3.918322765	3.977208367	3.785341393	3.732767128	4.188140354	3.885916961	4.007490593	4.011182664	3.849774852	4.058222616	4.004037595	4.116113201
ABHD10	9.516215364	9.117850752	9.129945975	9.122452264	9.189205387	9.184310227	9.254472127	9.557084328	9.237424817	9.177205088	8.756530653	8.812673777	9.382489099	9.084314182	9.121141878	9.226281409	8.811256064	9.129796956	9.407135574	9.220567489	9.53209622	8.710639177	8.832891882	8.657746485	8.972943593	8.452803898	8.479468982	8.79189076	8.698660257	8.58638596	9.11246927	8.828721302	8.314443238	8.643423536	9.650956862	8.643734352	8.850662912	8.423301641	8.608415081	8.326437258	8.99709348	8.492760412
ABHD11	7.013422033	6.942815159	7.051884657	6.690400274	6.973361512	6.915159346	6.836197368	6.865259222	6.953457389	6.770249731	6.778251795	7.277538921	7.003873146	7.101955823	6.903174033	6.848103704	7.207086212	6.623187388	7.004592374	6.814983851	6.92171154	7.054444263	7.167090848	7.047249122	6.948209212	7.192625029	7.907487108	7.020593706	7.203632752	7.295095057	7.215171428	7.130674355	7.621466514	7.372398515	6.854088589	7.013422033	7.166616333	7.130987554	7.088301522	7.116466705	7.043782131	7.39513377
ABHD14A	9.200517025	8.535824513	8.747734909	8.312976865	8.186025976	8.547367247	8.72519482	8.999928867	8.859990663	8.746215089	8.2130544	8.317959976	8.971162535	8.162482441	8.462968781	9.453419819	8.509743245	8.376372871	9.237925835	8.188334548	8.917918749	7.489929293	7.784837914	7.845110792	8.515120934	7.923137495	7.354867672	7.728373237	7.697833032	7.582407824	8.07081728	8.059098278	7.600536855	7.737109273	10.02805826	8.091162499	8.104344725	8.282413802	7.833690993	7.286873464	8.015946961	7.695269218
ABHD17B	7.009946631	7.28150986	7.000233294	6.635553052	6.973964348	7.156118273	7.181317398	7.133932613	7.093988157	6.782887534	6.752447738	6.534282585	7.061630449	6.489264573	6.89490934	6.881475767	6.397380139	7.056550444	7.37278315	6.795203693	7.050679	6.746372768	6.974654857	6.772208382	6.979041508	6.790392435	6.834510227	6.840766882	6.756024485	6.652006243	6.850735222	6.868773165	6.579314504	6.703327656	6.736303904	6.69106149	6.909403089	6.542150896	6.488611756	6.756214133	6.930853824	6.469838898
ABHD18	4.527845417	4.807996378	4.699894723	4.614868303	4.560261085	4.487478313	4.583757151	4.516125991	4.672931527	4.631329866	4.950792022	4.67636293	4.500221318	4.595333976	4.578884662	4.639438808	4.512750245	4.736703043	4.645240691	4.511120829	4.611072842	4.400429891	4.608261658	4.362395903	4.515361068	4.300910372	4.583757151	4.656057838	4.465093534	4.427674867	4.666707972	4.723791983	4.6656443	4.416795416	4.680899322	4.380645657	4.557025366	4.543835191	4.426038022	4.923892157	4.637306607	4.475270267
ABHD2	5.747287212	5.673810747	5.704529144	5.303186101	5.623802373	5.729596047	5.812988749	6.128724611	5.724194705	5.699014047	6.087083251	5.779032745	5.691782512	5.882797363	5.543495529	5.923914415	5.531968142	5.9244294	5.801076649	6.022632581	5.793928483	5.826432538	5.684839793	5.778398907	5.636796141	5.823365189	5.739660539	5.839213607	5.536489641	5.984357861	5.721745538	5.511384524	5.965710545	5.870044155	5.653989102	5.828534851	5.797340401	5.391182211	5.830613008	6.089596681	5.828288953	5.634925602
ABHD3	6.792246768	6.771629634	6.680791935	6.140713364	6.927303619	6.632158116	6.833692379	6.869086337	6.785348939	6.945058075	6.805607072	7.039636847	6.762433008	6.838745364	6.777306721	7.01838925	6.705700512	6.799060838	6.849331013	6.777664076	6.951321885	7.227271986	7.165003356	6.839461534	7.017764315	6.985239261	7.074604362	7.074749501	7.304057922	6.984517578	6.832837166	6.818492979	7.121073636	6.966336464	6.953602921	6.818752242	6.968591611	6.672716551	7.060977372	6.999646234	6.762858406	6.86931171
ABHD4	8.186589514	8.272418611	8.035375678	8.279594194	8.117373116	8.081594888	7.923900649	8.024653935	8.006317563	7.615767575	8.076906788	7.898958658	8.263145121	8.31973144	8.079830181	8.052976872	8.168765309	8.113622148	8.105476803	8.222116597	8.009193127	8.135863166	7.909195583	8.386215402	8.06403969	7.948706489	8.076735774	8.226760321	8.022973744	8.366938524	7.940313987	8.423397613	8.461001832	8.079322029	8.172630518	8.176432145	8.266946553	8.256181071	8.228483219	8.549756661	8.384032783	8.487832466
ABHD5	5.463107161	5.273525825	5.285502371	5.082504644	5.511555014	5.406495923	5.278456657	5.165784963	5.262171569	5.462726537	5.333137941	5.302293209	5.473383931	5.227825406	5.217360651	5.399593958	5.315685418	5.388602892	5.524324092	5.279474207	5.415581049	5.601223904	5.671473737	5.369302832	5.651298331	5.626213987	5.836673353	5.677110889	5.882950205	5.704751998	5.511213359	5.576103959	5.707583205	5.709333911	5.281279741	5.512057344	5.485609781	5.464945063	5.393521811	5.742537685	5.503625255	5.272876483
ABHD6	8.309998772	8.90969757	8.627107057	7.939749126	7.973511831	8.595254686	8.411874169	8.577676744	8.685063111	8.049541426	7.722163932	8.053004479	8.495448079	8.054868729	8.222818303	8.337690411	7.937750461	8.537107104	8.491779929	7.975969862	8.274212979	7.875356186	8.247269175	7.485359622	8.596274195	7.581504676	8.0286331	8.357802462	7.270695741	7.583448941	8.398530469	8.035827941	7.069468909	7.313885337	8.626806127	7.918050955	7.78035388	7.962880427	7.787687779	7.913773443	8.476446202	7.351701864
ABHD8	5.319364602	5.336423729	5.236199694	5.488750736	5.389547715	5.208733637	5.137875671	5.327716513	5.260903958	5.146947809	5.335369264	5.295901292	5.246277037	5.487456329	5.315447032	5.163637205	5.232892598	5.112869809	5.20701527	5.109930622	5.109733496	4.850408073	4.97070881	5.199393249	5.043497096	4.792633766	4.782312268	5.214047629	5.005566215	4.94902439	5.221402299	5.193805111	5.034066627	5.057173524	5.222635875	4.92034328	5.094762374	5.304627113	5.082011671	5.097953827	5.130943581	5.008708196
ABI1	7.446582133	7.425164468	7.050969197	6.069453355	7.580436431	7.245890371	7.549609234	7.524277576	7.418219476	7.129186884	7.329843501	7.241060522	7.380734261	6.805571629	7.262791265	7.397738319	7.261784069	7.532331018	7.393394289	7.337197311	7.539551884	7.990251868	7.558518265	7.834177703	7.409845825	7.646372342	7.830421411	7.511851964	7.915533434	7.706147067	7.594044784	7.613171582	7.88278047	7.620239801	7.319802296	7.570943471	7.518054038	6.959454499	7.532421554	7.729982321	7.203765619	7.58408484
ABI2	7.438253681	7.488305881	7.4405754	7.644905785	7.536479777	7.423596871	7.457998082	7.471787063	7.61857833	7.596104331	7.557707348	7.639267191	7.444349296	7.610465629	7.501314048	7.499882621	7.468161439	7.578531391	7.477231286	7.635250846	7.581908122	7.199146094	7.369803958	7.463590007	7.366766974	7.340469827	7.357025865	7.431362108	7.326847193	7.272573294	7.471033576	7.336372164	7.393161882	7.404111718	7.374237976	7.408306319	7.347698467	7.324995866	7.284685315	7.063305099	7.300958609	7.339209967
ABL1	8.139750797	8.120187742	7.661086702	7.534480899	8.061510996	7.781058419	7.62528414	7.366704071	7.688034427	7.615047184	7.770694695	7.518414178	7.890216049	7.444683287	7.449118079	7.562148662	7.304566539	7.749851967	7.558737649	7.619726467	7.467708518	7.744020631	7.827005205	8.137525382	7.735608539	7.971036924	8.04283298	7.958814675	8.165528105	7.902779017	7.987738278	7.923135295	7.866909537	7.718998379	7.695530927	7.902521206	8.206125247	7.949957913	7.981501158	7.961340833	7.868348713	7.903559926
ABL2	5.508888641	5.563040532	5.466103033	5.739165041	5.561888088	5.563040532	5.45260492	5.465114421	5.309904338	5.495248286	5.690755282	5.349027397	5.550842998	5.749041316	5.415332929	5.502939783	5.502741267	5.581873247	5.412859349	5.59561368	5.405641792	5.61056899	5.713116408	5.745146013	5.610352673	5.632971633	5.797174474	5.404247917	5.694008096	5.607393363	5.466265495	5.518916376	6.025905659	5.623065948	5.479046479	5.524273516	5.819335618	5.675495971	5.747488792	5.820558514	5.60121737	5.519988069
ABLIM1	9.153984848	8.782289435	8.875554548	8.996211179	8.833761075	9.022408245	8.859075841	8.964786484	8.699245709	9.148291872	9.063203698	8.884377194	8.652606278	9.149807527	8.993057627	9.00320547	8.450320173	8.811586297	8.915687454	9.052236277	8.799670556	8.497521946	8.870631338	8.887495737	8.815436883	8.954443151	9.006091912	9.070177087	9.13048563	9.018190453	9.041257082	8.659830868	9.066832948	9.215203446	8.725910629	8.386193854	8.778914536	8.500574803	8.887913871	8.926196835	8.917875089	8.879124072
ABLIM3	6.252954245	7.034158619	6.743035882	7.022977577	6.471009501	6.723612294	6.611206397	6.637684073	6.489522835	7.063314136	6.531540894	7.240339522	6.236877012	6.568677403	6.739701184	7.00122201	6.037409396	6.335745512	6.927792901	6.616446986	6.753385433	6.412836648	6.978192854	6.502166573	7.19578108	6.604611251	7.356491693	7.312649056	6.675007964	6.570321458	6.783367001	6.971417568	6.828868334	6.98233224	6.325883936	6.248736126	6.467956993	5.879995561	6.707301862	7.745677319	6.832625491	6.275806184
ABO	5.311659233	5.351433513	5.111130645	5.727380359	5.216465843	5.392532205	5.236635624	5.119393602	5.329011065	5.143459919	5.146456358	5.223164165	5.353688906	5.252239562	5.398009172	5.198549994	5.221919323	5.210201797	5.325774534	5.384429446	5.502510562	5.525624542	5.205558472	5.184961142	5.613403505	5.25657022	5.031867879	5.395795514	4.90181573	4.778299203	5.412081018	5.040159182	5.244932981	5.209883079	5.557000198	5.525704274	5.670463992	6.15703151	5.201726779	5.326381548	5.245517403	5.337989509
ABR	6.187297342	6.070999937	6.587986686	6.928286681	5.772112388	6.923395643	5.929172681	6.706088617	5.375544169	6.762829953	7.224338137	5.688431732	6.105613523	6.6974586	6.906405225	6.908737858	5.595785462	6.613396315	5.89666914	7.339176161	6.553062207	6.051313358	6.438902958	5.897696652	5.646490229	5.88473982	6.000914154	7.17914328	5.932613118	6.068007088	7.481848865	5.570648125	5.947965152	5.787197171	6.092008063	6.102289842	6.011278221	6.475807152	6.210138338	5.972767043	6.727586466	5.984258482
ABT1	7.233795575	7.162984229	6.940181383	7.420676704	7.209088433	7.312695564	7.093950796	7.277700694	7.168851808	7.123727523	7.062031451	7.025128047	7.196369927	7.183154554	6.927006372	7.039084674	7.016725003	7.085567507	7.225944933	7.019026677	7.196693826	7.196692577	7.081351842	6.932702723	7.066947753	6.9568188	7.193696555	7.081363883	7.268383878	7.188313912	7.148956562	7.138832366	7.439374972	7.050623778	7.208405054	6.921020906	7.11138979	7.133647166	7.095626652	7.003919496	6.908486947	7.294453369
ABTB2	6.440783845	6.654044612	6.571719884	6.832406742	6.483534954	6.679254697	6.454021811	6.817512101	6.54480024	6.630411994	6.803462297	6.789169027	6.313560701	6.91399218	6.809585604	6.45300703	6.599999121	6.39806905	6.776095272	6.814918673	6.666121615	6.396774208	6.223095269	6.185783301	6.543372747	6.206193317	6.490868948	6.478041162	6.18260389	6.273232504	6.567192585	6.251882547	6.268814707	6.55004748	6.466873069	6.355822937	6.374610322	6.487564121	6.267139123	6.6321641	6.748114865	6.373755722
ACAA1	10.42348277	10.75427034	10.46518535	10.63231342	10.37409886	10.59704203	10.60443945	10.60088485	10.61040484	10.51531987	10.51251907	10.7077077	10.49948935	10.44453736	10.60271582	10.26385681	10.42652323	10.45690208	10.66768306	10.53904748	10.48072451	9.844924715	10.1751	9.352311546	10.23830619	9.356159388	9.913039767	9.827169622	9.598193466	9.505271156	10.26434801	9.930304483	8.933855098	9.374142946	10.02395996	10.11398547	9.958781121	10.32529106	9.393339045	10.01725427	9.994527576	9.677128617
ACAA2	7.330359856	7.495297286	7.220690877	7.352782241	7.308985305	7.282940337	7.265484571	7.08234133	7.381210184	7.190687478	6.96521489	7.044164768	7.415271888	7.371825748	7.172284889	7.367609951	7.084441154	7.078032391	7.46762128	7.227281284	7.310635107	6.943132073	7.260886286	6.807334503	7.359420056	6.849744196	7.142451134	7.172369846	6.8317369	6.799205984	7.402624276	7.06288107	6.52116019	6.972799817	7.407481059	7.043598612	7.068350414	7.040162938	7.01276791	7.059372898	7.126027486	6.905325275
ACACA	6.631664683	6.55041448	6.705805558	6.124896081	6.412053593	6.592212357	6.429900645	6.279837829	6.358261228	6.527550085	6.337572898	6.491374153	6.27366859	6.662302579	6.261474415	6.446067212	6.153094166	6.309687897	6.582634491	6.527550085	6.233290055	6.449098147	6.870655762	6.860186996	6.668778031	6.838434296	6.796361807	6.921137338	6.746223328	7.10435487	6.713318433	6.698938273	6.886837353	6.916812586	6.554332255	6.443007422	6.915464316	6.687877512	6.889143128	7.313006343	6.982683612	6.336002751
ACACB	6.749018105	6.795235627	7.154051963	7.317258581	6.700961797	7.171842663	6.958370518	7.131133134	7.045824127	7.237084392	7.402251184	7.287311516	6.882455295	7.49994338	7.2526165	7.101574757	7.14032879	7.098648666	7.049558643	7.208275351	7.207965114	6.758228651	6.806254424	6.490045786	6.905267137	6.529950548	6.688481037	6.987665294	6.393776477	6.704334546	7.143629354	6.629971873	6.441085817	6.696073002	7.176222717	6.590856149	6.641955987	6.901983913	6.677152613	7.152397434	6.854472421	6.455338917
ACAD10	6.25441067	6.549740861	6.051149166	6.351940917	6.208380456	6.396801096	6.417898581	6.612779353	6.300418701	6.068107404	6.18394727	6.347041076	6.274441342	6.416363883	6.271216679	6.205155089	6.091408354	6.393215824	6.516923542	6.065132998	6.22118307	6.220190312	6.778969313	6.295649243	6.922488341	6.206931863	6.153662525	6.378158298	6.106899306	6.235371814	6.501760494	6.357890146	6.377112738	6.468652249	6.483229196	6.151196844	6.336560477	6.171838308	6.639432819	6.338663982	6.337124222	6.421963962
ACAD8	8.100110699	8.350138969	8.208182941	8.18475669	8.082921526	8.123571973	8.475488584	8.410609057	8.232381458	8.170218441	7.802831264	7.957681433	8.268498148	8.27372449	7.957681433	8.278071996	7.720242804	8.113001941	8.550271065	8.018052315	8.452719111	7.343219145	7.957681433	7.459055699	8.012939593	7.347005679	7.52306784	7.49820836	7.475248309	7.426947028	8.143195454	7.824672295	7.016816172	7.527151592	7.90844955	7.635765451	7.644270695	7.317685273	7.488394684	7.335170216	8.089161039	7.09374319
ACADL	7.617854749	7.708564465	7.506566547	7.094878946	7.408644883	7.31723903	7.556802793	7.790475593	7.49628656	7.110280152	7.418553974	7.27801566	7.644887067	7.166637193	7.170737144	7.333606614	7.078717003	7.377728756	7.772516614	7.201280911	7.652508917	7.130449257	7.32283629	7.036042055	7.505847269	6.912896739	7.15250135	7.317125244	7.495052695	7.054426945	7.496359654	7.051335825	6.768725921	7.252993917	7.811527841	7.156135172	7.412128778	6.684239781	7.121013577	7.112004639	7.439722943	6.763213328
ACADM	10.51160124	10.60228638	10.53309556	10.2249133	10.5935711	10.60944172	10.96974586	10.71923469	10.70578832	10.51700541	10.45189447	10.66416983	10.43226488	10.03429428	10.71250286	10.80325915	10.50749912	10.71479818	10.75404788	10.48029074	10.73342137	10.3086282	10.28771571	10.22244211	10.55979454	9.799375445	10.17096594	10.2335182	9.964859152	9.540405589	10.64046102	10.37873563	9.461889046	9.985220798	10.57609179	10.08928874	10.06590906	10.70461991	9.899678277	10.39430566	10.64120827	10.05513194
ACADS	7.366372073	7.444659492	7.352789981	7.444707098	7.119223105	7.256580197	7.248676332	7.146081831	7.351397625	7.113191189	7.143844269	7.387151617	7.2844078	6.936758261	7.387038442	6.942198825	7.368471801	7.117032359	7.235197118	7.140905351	7.238317404	6.87391312	6.884702602	6.786269916	7.21554566	6.904809753	6.955656242	7.092859723	7.084631653	7.030659134	7.251770645	7.049045705	6.742591529	7.035810606	7.188090146	6.871018904	7.189279219	6.969803607	6.847760714	7.131567335	7.230401485	6.841717001
ACADSB	8.333348795	8.687063797	8.450888851	8.285087204	8.290433758	8.36284844	8.76769664	8.528543296	8.777404969	8.75343471	8.376368327	8.539437268	8.640171386	8.322015221	8.551305342	8.817016856	8.14909916	8.401426156	8.939895854	8.802782491	8.710649975	8.194240817	8.522723803	7.561082378	8.86928549	7.891970869	8.506360953	8.428842509	7.309823196	7.720823019	8.955487039	8.268477263	6.871119481	7.618506846	8.670904382	8.175962212	8.2742083	8.215107509	7.72700726	7.881944713	8.134294231	7.896867264
ACADVL	10.74941376	11.21537773	10.84195063	10.84412548	10.68090451	10.63663178	10.6576526	10.60885033	10.64632382	10.78472985	10.79466882	10.9634711	10.69175755	10.45160168	10.84840258	10.84343768	10.74817324	10.72213718	10.79196219	10.90504621	10.66852043	10.41869731	10.44930699	10.61937412	10.56332036	10.4979693	10.40489844	10.47899328	10.47620856	10.3778343	10.70154372	10.65049056	10.53065006	10.468432	10.36410859	10.344539	10.23363133	10.26220672	10.31073198	10.89651178	10.57949547	10.25045413
ACAN	5.287375555	5.3942878	5.247458997	5.872131455	5.210491445	5.659347922	5.284386289	5.181784585	5.355917999	5.20669174	5.353326784	5.542137374	5.265821187	5.517066631	5.59437389	5.28390872	5.646451159	5.292672119	5.385731446	5.471745968	5.340817024	5.364840478	5.337470826	5.155928361	5.247798595	5.227827193	5.171429434	5.25080264	5.400430739	5.194742717	5.243567938	5.097551308	4.992801309	5.371355178	5.229070816	5.139044705	5.099399902	5.382415793	5.284386289	5.250602492	5.365902344	5.41987167
ACAP1	5.60845721	5.982021961	5.956806995	6.598020928	5.548711316	5.851007967	5.587039289	5.690032351	5.879048362	5.893573362	5.486773525	5.751517652	5.856287735	6.331289598	6.01810705	6.02208783	5.812255801	5.571276447	5.778324804	5.569234172	5.91025031	5.639073075	5.623049724	5.49988942	5.78502278	5.252897938	5.825108586	5.651472685	5.269461188	5.619972225	5.74270937	5.795787376	5.527762005	5.503118857	5.887967218	5.661086089	5.667411899	5.907009216	5.885433433	5.591317991	5.791817998	6.117006376
ACAP2	5.537791027	5.532104184	5.502187066	4.308971442	5.509734542	5.365853314	5.633044465	5.588686754	5.309063475	5.764944151	5.851758871	5.401156277	5.487214606	5.426792241	5.531426487	5.601107324	5.356159252	5.625471984	5.553603125	5.673234995	5.603170177	5.980376043	5.607871508	5.760553898	5.613378696	5.844826241	5.770340328	5.510898558	5.946951779	5.696535929	5.529940672	5.564485952	6.113424562	5.5513113	5.512055601	5.668073996	5.562424778	5.560057283	5.805441153	5.612487105	5.381787418	5.503143696
ACAT1	11.49105108	11.74021658	11.27883584	11.33240013	11.40230197	11.46337539	11.47777813	11.41146952	11.41885524	11.38247153	11.34608768	11.55702778	11.46368813	11.4015497	11.33610347	11.50040004	11.15195015	11.35433047	11.54098336	11.33826374	11.37971197	10.69738143	11.32760661	10.70340502	11.36435036	10.8695684	10.92068977	11.00531182	10.45788246	10.79230479	11.45935099	11.09509594	10.32977057	10.75284835	11.45206053	11.06321194	10.81072361	11.01768176	11.01902511	11.04459089	11.18997519	10.69332817
ACAT2	7.457202585	7.000737651	6.900074857	7.246111365	7.367399505	7.490630291	7.608759923	7.550840866	7.506339553	6.952705478	7.367399505	7.708225065	7.221343436	7.333174671	7.29379428	7.291283845	7.164135381	7.386547266	7.578602924	7.701267968	7.34118725	7.426245443	7.383107616	7.163533066	7.645344369	7.121653776	7.265485079	6.971738487	8.094773088	7.642576236	7.489442236	7.099649644	7.192378907	7.675303803	7.603325356	7.481398522	7.487404265	7.55502695	7.238535559	7.481844907	7.33292469	7.484665818
ACBD3	7.352383438	7.269547854	6.664505957	7.048065744	7.157705668	7.186754944	7.339325511	7.389935607	7.181370804	7.409646783	7.468779794	7.487401906	7.139148738	7.273310604	7.452630933	7.236287917	7.435131694	7.341831249	7.236287917	7.227854934	7.157617817	7.139333066	7.341874218	7.423203565	7.51968098	7.387619459	7.428850416	7.539738895	7.629482298	7.184130544	7.037103867	7.070902841	7.658404485	7.653673336	6.977639939	7.344321331	7.297878808	7.005296588	7.233827842	7.172935792	7.13143031	7.236287917
ACBD4	6.70309409	7.063520668	7.057100931	7.288467131	6.781040921	6.90204547	6.82481038	6.830044489	6.902421646	7.005795137	6.715925452	7.204146165	6.927761962	6.989204171	6.977214648	6.91231201	6.862278901	6.974262966	6.974966263	6.833098936	6.910128161	6.494780248	6.390228972	6.304900971	6.626783395	6.350748449	6.355479787	6.350129612	6.298351364	6.31220617	6.728571448	6.546194887	5.881744644	6.130169744	6.868489619	6.524538765	6.453814531	6.96653236	6.31325059	6.626608964	6.699764727	6.070718888
ACD	6.432055086	6.39155203	6.462159783	6.31005314	6.491735461	6.42349325	6.302832833	6.510538584	6.434371232	6.479724376	6.503527468	6.528443995	6.174418909	6.63092068	6.521039154	6.358366517	6.314242961	6.358821544	6.307984277	6.432055086	6.224767057	6.486575343	6.223666094	6.552841025	6.165541833	6.418814593	6.47118195	6.2721117	6.662710841	6.566844025	6.35054042	6.597728746	6.591907199	6.789990261	6.264338932	6.330553129	6.649972493	6.240167964	6.335222602	6.407698699	6.304468722	6.650816838
ACE	5.299213384	5.426736793	5.459019852	5.143346643	5.274557878	5.200359377	4.824490682	5.455637411	5.308839328	5.147011859	5.359002693	5.390786505	5.01467169	5.27849649	4.653803044	5.348107868	5.009112696	4.734299301	5.915114655	5.319234907	5.240733094	4.806628768	4.588566372	4.643843493	4.984541195	4.502521243	4.764349546	4.719315632	4.719370483	4.618047396	4.67069896	4.855018755	4.393487846	4.804512882	5.750977492	4.477382733	4.838663632	4.957358069	4.582277908	4.707466607	5.004822977	4.620428955
ACE2	10.26508075	10.21193927	9.429270619	8.828496413	9.671287352	9.64412351	9.84232453	9.460220588	9.868002406	9.241727523	9.704134659	9.678936531	9.792426675	9.277373872	9.284882664	9.677526607	9.169352954	9.858870656	9.6565011	9.571500369	9.578607451	8.380304303	9.444754415	9.449836954	9.822469402	9.150218113	8.83944812	9.86915724	8.508258458	8.405078425	9.373510057	9.274520701	7.987900114	8.720829279	9.62465108	9.858771569	8.990506846	9.704480083	9.371280758	8.719000352	9.64533532	9.115716027
ACHE	4.093306694	4.121550332	4.28718883	4.622747608	4.093569056	4.086628273	4.09346025	4.074319702	4.083419262	4.075507767	4.028995072	4.019805972	4.110617622	4.382658334	4.15788807	4.058403092	4.391103462	4.087144603	4.175668939	4.276759016	4.182435456	4.053919494	4.250815486	4.006126129	4.181032971	4.074959779	4.064351063	4.203646633	4.099248167	3.931116914	4.149289855	4.055766396	4.154765058	4.088751519	4.18130899	4.057602532	4.075638084	4.228819246	4.234540203	4.018764794	4.237193549	4.084445936
ACIN1	6.057115647	6.491893438	6.42790183	6.092329804	5.863826137	6.197155614	6.125040012	6.01859018	6.184499078	5.978168696	6.033982396	6.11636417	6.379222299	6.073177631	6.309629377	6.223352412	6.292606473	6.18570272	6.161853425	6.104508522	6.085036636	5.865533408	5.960181192	6.075695534	5.976856234	6.121887155	5.736514538	6.199808516	6.324821198	6.148099138	6.225656919	6.281187478	6.255189777	6.184360876	5.852026594	5.948777442	6.186223482	5.644899436	6.216273352	6.463753155	6.264630887	5.708612638
ACKR1	4.988172172	4.770888655	5.108942484	5.366180733	5.273440029	4.827633511	5.101434637	4.960423263	4.934966644	5.340199613	5.053037406	5.352829568	4.953515497	5.499973338	4.936400385	5.164798922	5.160565367	5.594727178	5.010837328	5.094154508	5.304598143	5.670950294	5.901124886	6.675798137	5.20533077	7.188297002	5.401669756	5.128462477	6.769225328	6.361649464	5.938648176	5.454566206	6.323258868	6.405872479	5.341059006	6.052560418	5.717906539	8.39059672	6.645762914	5.333123073	5.163989606	5.997092167
ACKR2	5.12340094	5.139216731	5.197688231	5.890232983	5.352718198	5.263725632	5.393851082	5.165876541	5.455396121	5.232076708	5.29885884	5.593560281	5.390482451	5.856099653	5.514956178	5.25871805	5.556674784	5.639783366	5.285660071	5.32862996	5.442639732	5.450725452	5.354112477	5.384160454	5.335006151	5.236466822	5.444215459	5.449357317	4.965211355	5.036242717	5.153798569	5.166902237	5.189542656	5.12391293	5.295013958	5.233173987	5.340289833	5.231040527	5.055528067	5.275483335	5.418477051	5.287817475
ACKR3	6.43234597	6.623572205	5.476236209	5.767446678	7.196523964	6.098717557	6.191198743	6.217861626	6.750426671	6.385604938	7.436205187	7.547750966	6.25910481	5.489862698	6.307879171	6.726556615	6.026844968	6.822417517	5.570068613	6.327938222	6.645305487	6.144772403	5.306728866	6.262041536	5.946023769	5.613762025	5.383370288	5.792122999	5.730069849	5.912280829	5.776497288	5.900675498	6.047218817	5.610704027	6.195407201	5.997863779	5.753078243	6.63085399	6.057350883	5.167780463	5.851121693	5.628053783
ACLY	8.218504802	8.404725417	8.012131167	7.816738029	8.375845945	7.963149317	7.979368196	8.213675572	7.975228071	8.172324082	8.29508871	8.473797109	8.276398137	8.196675671	8.235144049	8.341516058	7.738013771	7.980089466	8.387826636	8.183017412	8.348025938	7.448596276	8.0317736	8.318024706	8.1501879	7.972371799	8.429081094	8.333701896	8.324870017	8.123728471	8.070101193	7.94782232	8.189958715	8.196496837	7.450905185	7.76723747	7.91307458	7.72949997	8.153119914	7.685460543	8.097513416	7.914214173
ACO1	10.12853816	10.38643147	10.5662743	10.28403339	10.21316258	10.37123007	10.5179294	10.23350717	10.28551877	10.39689658	10.445165	10.76883301	10.36832579	10.57030106	10.30172784	10.62473353	10.14721411	10.51616255	10.58190587	10.65984899	10.42589222	10.06289512	10.32277374	9.417517526	10.31679452	9.761960161	9.877808987	10.3393361	9.420727582	9.870653322	10.50834926	10.06165343	8.905868242	9.790523886	10.22951513	10.18970441	9.965432361	10.08657194	9.719963252	10.28508116	10.46555012	9.812679404
ACO2	10.31957814	10.53832585	10.24277316	10.21020921	10.38809094	10.39641324	10.5445991	10.4806552	10.20741774	10.15731728	10.09858527	10.69913873	10.36113335	10.08311714	10.18847526	10.15352222	9.930363384	10.35045389	10.45655487	10.45547203	10.33256934	9.698972157	10.183506	9.471064879	10.36638364	9.696647254	10.16492122	10.15733466	9.744345363	9.948443243	10.36086053	9.936566733	9.537578777	9.811807579	10.11674576	10.0452489	9.889525869	10.15164801	9.932512652	10.22557579	10.30613257	9.98545877
ACOT11	7.683314093	7.392339693	7.750105484	7.065856845	7.62523125	7.627354418	7.775233122	7.625229258	7.638111571	7.289651063	7.28530358	7.663213049	7.608944721	7.605283439	7.623895985	7.561676833	7.303258676	7.322726219	7.730293956	7.676249621	7.379466137	6.905196936	7.367942575	6.754331499	7.568510706	7.177685792	7.355004635	7.675705726	7.118757684	7.228706523	7.823212367	7.653065134	6.532106666	7.232070785	8.291166085	7.439754037	7.142404784	7.554297048	7.303231156	7.579442438	7.761718446	7.071039525
ACOT13	10.19964852	10.34672764	10.35640296	10.32899208	9.981419338	10.33235376	10.38861996	10.48238818	10.42169792	10.2060088	9.833990897	10.34065062	10.31989092	9.820844972	10.13771328	9.993191057	10.39791681	10.27795144	10.37071883	10.23459101	10.2681234	9.220374843	9.878760718	9.137290922	9.890364429	9.278203911	9.517829681	9.78104888	9.378827186	8.929950296	10.10790198	9.742653157	8.374411525	9.314521705	10.08413899	9.710448893	9.591257227	9.80593859	9.420834508	8.79137975	9.975296927	9.358386869
ACOT7	9.962053111	9.667715324	9.189518646	9.178064032	9.458894465	9.339755746	9.245692483	9.866860027	9.805565328	9.102496127	9.0654206	9.482020465	9.632921469	8.829603238	9.285002035	8.938163702	8.930552789	9.314516523	9.586699879	9.066033477	9.303032112	8.737107001	9.407957677	8.605845972	9.528406512	8.026445081	9.016800598	9.469650351	8.194485869	7.725855575	9.627517105	9.083368328	8.234445279	8.534858045	9.180209609	9.297836461	8.313398718	8.907267786	9.272121764	8.163867285	8.959603492	8.488890823
ACOT8	7.587895697	7.632431683	7.349069724	7.552342688	7.442193834	7.682787783	7.678723842	7.636782147	7.644477561	7.543859927	7.161705398	7.696401991	7.666598551	7.327627723	7.661460423	7.362249951	7.32066581	7.597980275	7.705486431	7.387657878	7.464935975	6.870783195	7.257867312	7.114723196	7.583400138	7.103740394	7.487927381	7.394563955	7.513518361	7.074122255	7.564237161	7.448248218	7.182641956	7.189321235	7.781253826	7.192309127	7.453079997	7.187903799	7.325815964	7.396671094	7.523832811	7.55433355
ACOT9	7.232420808	6.972150005	6.833085124	6.74018528	7.422830226	7.12325394	6.877539949	7.26469436	7.121971282	6.981667363	7.143012853	7.139150075	6.941283035	7.284609521	6.661738512	6.861929091	7.208504085	7.14089077	6.953540629	7.051262948	7.375633122	7.521065594	7.272605967	7.58373325	7.252767044	7.420354539	7.521284637	7.40468775	7.773671111	7.505997791	7.045639976	7.175951159	7.580436546	7.58407693	7.089198067	7.195491374	7.355446695	6.859185565	7.427215956	7.546876467	6.947075984	7.374874114
ACOX1	8.281737983	8.618108135	8.117393647	8.194660027	8.164783733	8.159655942	8.333097967	8.32058691	8.374320374	8.224468866	8.222333336	8.183652982	8.366762136	7.994512209	8.274300544	8.248054879	7.775842877	8.404103387	8.382066082	8.185819315	8.327217183	7.866218165	8.17963899	7.780748202	8.373762824	7.613112384	8.12159986	8.040248556	7.807514025	7.580223302	8.178486005	7.872741145	7.417224522	7.622200204	8.290199297	7.973691465	7.892360649	7.471381905	7.76080365	7.90328162	8.283981129	7.631067677
ACOX2	9.644218505	9.842429925	9.519569237	9.896718233	9.35439334	9.637587845	9.706927955	9.861244391	10.07808382	9.225104695	8.836042791	9.383551524	9.928192186	9.498859334	9.690621372	9.19607047	8.995242915	9.80279328	9.784498863	9.161675664	9.496663459	8.3272165	9.28292076	8.278911975	9.221132129	8.788541893	8.9531127	8.970740117	8.156024793	8.021787791	9.689117085	9.047956354	7.473341545	8.345780117	9.298478586	9.303771587	9.047168494	8.983781842	8.59048857	8.107119974	9.717873337	8.637959933
ACOX3	5.841678089	6.230576192	5.99500957	6.010598035	5.856823342	5.926390547	5.99217699	5.997151228	6.03868858	5.931804122	6.151476847	6.169080638	5.884311374	6.209567504	5.89108224	5.909138987	5.775454615	6.135940149	5.987528812	6.330696701	6.195273234	5.912616341	5.837808953	5.64486905	6.032356106	5.888989592	5.851656866	6.041519869	5.733276621	5.71935841	6.155555138	5.855867595	5.721597786	5.818847781	6.072293094	5.747189423	5.900592193	5.653093419	5.481751143	6.023215907	6.400395159	5.643313132
ACP1	8.140457529	7.952476034	7.874101318	7.849055452	8.084729448	8.064536859	8.153796193	8.281647784	8.091460821	7.96450468	7.826626434	8.10431339	8.080370944	7.865319391	7.970715737	7.860457125	8.003074425	8.010877128	8.127300623	7.967374785	8.224971025	8.028929431	8.131080242	7.959713003	8.152467397	7.957512601	8.187886823	8.162301378	8.24348654	8.191252566	8.221632951	7.895958121	7.799176806	8.369979034	8.312751319	7.97212372	8.155738128	7.986416836	7.851597699	7.828503456	7.967131861	7.709132418
ACP2	8.627370934	8.83615897	8.612905878	8.807960635	8.555560522	8.664560592	8.771078421	8.699280535	8.732767071	8.683135651	8.414192347	8.500703539	8.684522767	8.459147916	8.591970964	8.585548739	8.19851046	8.557645802	8.837587758	8.474831929	8.812435152	8.760584059	9.077456691	8.299450192	8.96312556	8.550051741	8.992738256	8.901204051	8.814524891	8.485138076	8.919317597	8.581339191	8.907800509	8.435572291	8.617765529	8.583057219	8.570964258	8.514162144	8.64744041	8.704828124	8.611672451	8.607017117
ACP5	9.807286332	10.16907209	9.209319262	9.58922579	9.696850725	9.823728127	9.586870573	10.22445339	10.00103949	9.641066148	9.404412583	9.63378444	9.850661368	9.914754947	10.04447124	9.429721182	9.273246978	9.939764095	9.848346625	9.950608647	10.0457614	9.633434062	10.29542115	8.89128481	9.927069526	9.390988425	9.688304018	10.29876946	9.07927311	8.83489651	9.910317255	9.968216403	9.081505879	9.214042272	9.271166616	9.907443062	9.816778172	9.627539751	9.551979594	9.429563006	10.02028837	8.966486343
ACP6	8.541846549	8.5470185	8.380385199	8.880710102	7.91291525	8.720198987	8.70765975	9.087173546	8.568917333	8.452018074	8.323888742	8.106512742	7.793874837	8.24985703	8.289842736	8.268050998	8.604011302	8.854179876	8.537059106	8.491970739	8.883542806	8.48365585	8.254771849	8.292350024	8.41851779	8.090884066	8.510972947	7.650385488	8.555874499	8.043610275	8.519315101	7.900746454	8.234180959	8.332282951	8.935673246	8.255392987	8.363962633	7.831493893	8.21743721	8.012718233	8.282057331	8.414416846
ACPP	7.119346014	6.763099742	6.810278234	5.951276636	5.741245925	5.592246193	5.90266053	5.829529604	6.397733638	6.361254825	5.989156817	5.658155509	5.905479762	6.687896159	6.682994112	6.686338691	6.222009887	4.853617289	5.640063166	6.047140768	6.80875786	7.582984444	6.687295249	6.484056986	6.325827968	6.092148094	6.068911558	5.79159768	6.100435075	5.597707138	6.326407787	5.666066408	6.544942003	6.315839943	7.11669364	5.731794601	5.66065842	5.982050637	5.516243539	5.408674896	5.299236768	5.926020069
ACRV1	4.321722334	4.581252392	4.422399239	5.134338222	4.432836028	4.494299533	4.54374045	4.415530348	4.567222716	4.420296277	4.495841223	4.466124806	4.512708025	4.930223482	4.604219102	4.55228483	4.756162181	4.524154428	4.619542628	4.547272904	4.506079924	4.404554423	4.3642537	4.349049839	4.439157607	4.29104149	4.368520366	4.36076374	4.18834768	4.354656816	4.398178246	4.481248844	4.404751352	4.427158621	4.626893783	4.553045704	4.485624373	4.797525405	4.431662868	4.475466016	4.478507724	4.733568701
ACSBG1	4.420791179	4.344459354	4.245528082	4.842485881	4.411387662	4.434863343	4.239718094	4.171275686	4.264018505	4.24856246	4.441552576	4.229414951	4.386376735	4.577021545	4.416177724	4.413362516	4.227835265	4.498610825	4.466920682	4.511680425	4.255612636	4.39790805	4.19959955	4.238479715	4.291404062	4.477743369	4.328640839	4.291531549	3.969597537	4.250701253	4.159258438	4.336754711	4.344459354	4.347168351	4.556355076	4.344459354	4.4196831	4.655787051	4.281948623	4.454023307	4.395555864	4.424633299
ACSBG2	6.055958531	5.620344555	5.901923365	5.812053465	5.454818196	5.417567813	5.762243955	5.912420134	5.620098653	5.33138445	5.272973612	5.67353933	5.70502697	5.485794606	5.355470928	5.761890387	5.68297389	5.754768727	5.986301187	5.384932758	5.641704681	5.152042487	5.345420736	5.053844737	5.431652683	4.740073629	5.141588706	5.062088164	4.921002839	4.837283036	5.250144607	5.241579242	4.370313365	4.968124952	6.019438954	5.051152536	5.140009477	5.192564111	4.832361506	5.094515407	5.385037163	5.124888798
ACSF2	9.847118306	10.59309473	9.992124035	10.11270888	9.570056976	9.929346995	10.01964018	10.07759283	10.23739815	9.92272082	9.600686501	10.11240994	9.833186937	9.864190781	10.1290986	9.697258905	9.380192414	9.924603595	10.29677312	9.703955828	9.999992734	8.925713342	9.552080331	8.911764942	9.955541893	8.995558222	9.437096534	9.557177042	8.741085168	8.698702048	9.926624642	9.770412011	8.121691731	8.693476093	9.74304901	9.368543877	9.533083861	9.368589022	9.210053008	9.67865725	10.12056219	9.285152937
ACSL1	9.891202276	10.49541975	10.07071691	9.883888336	10.046949	10.40176153	10.41575761	10.14690625	10.12122615	10.16406506	10.08133533	10.50812034	10.23980223	10.05870219	10.00265641	10.3184595	9.881925471	10.07562037	10.63127719	10.408753	10.28854529	10.14597341	10.76022043	9.777326532	10.77129465	10.01263332	10.4911329	10.3918298	10.11374567	9.956582487	10.10874774	10.24609772	9.869976767	10.11223593	10.21933943	10.04413332	10.0032666	10.02146185	10.03930746	10.86601052	10.28870476	9.785225342
ACSL3	7.468894005	7.302230066	7.698108567	6.715360821	7.464469656	7.367719847	7.754594188	7.420134397	7.528487339	7.571171394	7.957051704	7.74902396	7.526674261	7.539419726	7.43332402	7.671170731	7.50580641	7.481881286	7.622541583	7.713934623	7.733632967	7.754114997	7.609002473	7.432586853	7.857171089	7.675958228	7.756436836	7.72419949	7.524633307	7.629747805	7.440620404	7.38268563	7.655183494	7.375434747	7.595670406	7.441482565	7.213055954	6.803317902	7.545597161	7.427765714	7.294959475	6.921280906
ACSL5	5.386518392	5.104163918	5.452644288	5.402692483	5.614016291	5.279475927	5.382695163	5.45204822	5.406846749	5.359775185	5.605781345	5.211477106	5.390695691	5.649169058	5.372522372	5.018358954	5.745472617	5.432353293	5.308959934	5.43815785	5.385783042	5.821675563	5.509469105	6.062274648	5.263448611	6.570847253	5.765584611	5.546255568	5.649492507	6.162223279	5.292097778	5.90201153	6.406175476	5.673940822	5.293976348	5.823675662	5.640935577	5.832556664	6.247613091	5.315844525	5.363268274	6.041568797
ACSL6	3.94001661	3.875648472	3.731530178	3.723692751	3.718589949	3.814102842	3.839404415	3.627063141	3.764955058	3.925212324	3.922528414	3.881774093	3.832701262	3.976192849	3.832833341	4.197118177	3.670821244	3.653693785	3.635948244	4.043343811	3.927600013	3.684384058	3.749092821	3.70411274	3.860460901	3.467372568	3.678145313	3.636187386	3.66678572	3.598720428	3.732626886	3.635480842	3.665867623	3.650086742	3.731777859	3.705097605	3.538134736	3.85828808	3.796730144	3.550490577	3.704701264	3.893033133
ACSM1	3.881390903	3.902157915	3.843491176	4.159499958	4.101929579	3.745133755	3.815051367	3.853152293	3.9959646	3.863244367	3.933146568	3.942319586	3.826043663	3.85767343	4.019755304	3.999678555	4.17054551	3.790624898	3.842473788	3.91063104	3.837904163	4.080643315	3.886447611	3.949931458	4.002054765	4.176207055	4.077884083	3.907121106	3.978666759	3.829953058	4.108229982	4.094954852	3.885598062	3.853822313	3.840299461	3.945924039	4.106084512	4.014209636	7.367616769	3.9194418	4.288858227	4.063323905
ACSM3	8.558756694	8.638535386	8.318208791	7.903729948	8.697572543	8.424683004	9.011297211	8.681012846	8.930460124	8.875997517	8.643470489	8.607354292	8.771980157	8.639729622	8.533652762	8.613904956	8.45087322	8.885790927	8.950475002	8.970581968	8.997232588	7.562166226	8.420038009	8.201937357	8.334845719	8.031345874	8.278118653	7.246081379	7.388548956	7.398404701	8.126067503	8.531547965	7.074746006	7.785345278	8.758815721	8.094332294	7.679816595	7.673689968	7.404960958	7.088627666	8.26421656	7.48601186
ACSM5	7.289021417	7.900446116	8.207965113	7.855765229	7.021734018	8.014072068	8.232812871	8.105913057	7.393878245	8.09887067	7.634977966	8.139235613	7.472853635	7.544550807	8.077720292	7.41654605	7.557166934	8.072429718	7.395155301	7.866828467	7.12910873	7.598262938	6.771190839	7.157046864	7.598194152	6.436257503	7.278238479	7.6668049	7.082114556	6.931244838	8.005529833	6.232004086	6.50183056	7.130327206	7.219598366	7.448180148	7.595231108	6.97929781	7.027733716	7.311156832	7.366312161	6.878729413
ACSS3	7.999362519	7.982909194	7.559928516	7.799903463	7.868741038	7.769518373	8.189483908	8.002889485	7.91668704	7.536679674	7.674591434	7.949801852	8.029281899	7.484965351	7.908031802	7.812310105	7.504699157	7.912691559	8.010940341	7.759688992	8.237752034	7.784931795	7.97665765	7.668438236	7.809098209	7.481324218	7.498768874	7.998019075	7.298408964	7.566849818	8.038598247	7.712458932	7.387747537	7.611867807	8.12737789	7.601038759	7.459034078	7.116591638	7.494041219	7.605045446	7.979967651	7.31876794
ACTA1	4.201920612	4.130392846	4.313346265	4.362538401	4.177937273	4.177690429	4.134151488	4.308366263	4.263855247	4.234488517	4.212239146	4.261044695	4.118086973	4.335658731	4.492879513	4.274342146	4.298011981	4.138049126	4.233524353	4.30352345	4.175335539	4.950527619	4.049380126	4.181739985	4.370990861	3.926082415	4.103003801	4.289214488	4.195600354	4.062382449	4.165517107	4.057303177	4.031077907	4.287131383	4.072202119	3.85611048	4.169737729	4.146253293	4.105923377	4.203200596	4.115642368	4.315114924
ACTA2	9.403080078	8.835897136	8.05859319	7.070834961	9.601444017	8.678271448	9.510849676	8.875017385	7.759814852	9.815129094	9.738213477	7.581578004	8.132664686	9.498220385	8.048279921	8.578949278	8.206561779	9.049364076	8.10740675	8.737841164	9.097778838	10.31453649	9.156261776	9.073047754	8.030635279	9.348991312	8.329855597	9.281788874	9.676284856	9.495032309	8.729684866	8.965527623	8.73221189	9.528163641	8.760842744	7.99180663	8.932712429	10.9915368	9.718312516	7.524409643	8.098771603	7.937138409
ACTB	11.55379992	11.45383156	11.32770445	10.95909998	11.67678724	11.08503425	11.3794352	11.59125532	11.20138145	10.92804737	11.26050575	10.96044059	11.59212124	11.36918014	11.06974766	11.15166498	11.38302199	11.27472941	11.58373532	11.46837982	11.45053693	11.45820383	11.31827056	11.58525519	11.26789344	11.19339765	11.36177924	11.57276517	12.29406208	11.78437392	11.45964	11.64814305	12.44658404	11.90459662	11.22612345	11.29484839	11.37524486	11.09731469	11.59292912	11.1794147	10.8334735	11.78548286
ACTC1	5.166233031	4.870737506	4.907561957	5.016550205	4.795361073	5.007081786	5.1188339	4.916439591	4.836007735	5.068995848	5.115407627	4.94303157	5.048297873	5.552633024	5.112538661	4.833906331	5.057038589	4.982759144	4.959028739	5.296145004	5.151337635	5.014627273	4.802824657	5.032217763	4.77793561	4.399262417	4.889627876	4.830863621	5.294014156	5.200049314	4.818114567	4.640670891	4.977936349	5.3088766	4.823639702	4.859122665	4.840783974	5.700463628	5.165038505	4.808743824	4.793629213	5.005138974
ACTG1	12.45708633	12.01002012	12.30340491	12.00958468	12.46386176	12.05357493	12.0367761	12.19841261	11.54088352	11.72824778	12.19914229	12.30060474	11.68568268	12.29344408	12.49226016	11.53959548	12.23654796	12.15206145	11.80887137	12.08325208	11.94353233	12.40613655	12.28253893	12.59380514	11.89913381	12.41218777	12.42816116	12.60524875	12.84056082	12.85895926	12.3841664	12.15968137	12.71659504	12.76657748	11.87546195	12.25561276	12.71568013	12.30127386	12.44842081	12.57191032	12.1631056	12.76238366
ACTG2	4.737092595	4.695565772	4.747060601	5.17645872	4.653850255	4.729161176	4.73610198	4.729826158	4.686001453	4.619161574	4.753156622	4.730097129	4.678957614	4.958785046	4.846276614	4.639048801	4.748475232	4.690845471	4.754407551	4.789052612	4.692422645	5.051019085	4.704875977	4.792069512	4.736009268	4.566193067	4.660314705	5.019325858	5.030611269	4.726247836	4.677484558	4.706011714	4.625754278	4.69026846	4.63860674	4.671405535	4.728971969	7.506539973	4.519497755	4.757166328	4.690225715	4.737776475
ACTL6A	5.90865811	5.644073996	5.730524948	4.914824455	5.812195682	5.632884796	5.74167679	5.921385085	5.608380687	5.741368814	5.848580594	5.729046182	5.888768121	5.169262909	5.882602687	5.689012261	5.742864225	5.769463407	6.033687046	5.653917903	5.78694394	5.921447828	5.928842282	6.487937683	5.910125455	6.439590207	6.148406989	5.880911492	6.628565559	6.088346425	5.784816365	6.142792837	6.070928524	6.14408168	5.733524141	5.825008638	6.142832256	5.431402415	5.936107399	5.749209841	5.726035595	5.909647349
ACTL6B	4.393096132	4.494243522	4.339943831	4.946308271	4.224969866	4.367071279	4.299413469	4.314444917	4.537153797	4.262777589	4.30049379	4.531095293	4.193825124	4.400217956	4.440309806	4.323284323	4.320457029	4.198386045	4.43008631	4.26450435	4.376661446	4.449540938	4.289240867	4.241733131	4.571269975	4.230238606	4.358244365	4.340730441	4.051537902	4.066042881	4.298983189	4.299340885	4.278871543	4.283750336	4.4536914	4.352344888	4.367651467	4.570365412	4.339552615	4.367373446	4.304951133	4.405631049
ACTL7A	5.196397726	5.358341129	5.449987276	5.997402073	5.23600504	5.546163905	5.307682224	5.214543778	5.31483667	4.984238546	5.272608587	5.141732157	5.484014462	5.527558336	5.664709467	5.360072014	5.24375061	5.288919913	5.415368597	5.418634998	5.416922027	5.179830554	5.19348607	5.130398444	5.463878459	5.105700292	5.093710585	5.234272052	4.90823034	4.9872945	5.296807399	5.395888261	5.256923361	5.231984424	5.246813336	5.393368398	5.310266069	5.553323671	5.369009174	5.456472437	5.240736297	5.596952664
ACTL7B	4.420014052	4.621401479	4.303179989	4.996806865	4.377197767	4.59815544	4.594804492	4.405005221	4.428059569	4.555935201	4.311182514	4.482715766	4.61828945	4.614643446	4.486408115	4.272593522	4.623929793	4.428727533	4.52315304	4.495947447	4.581505421	4.413281853	4.299952733	4.286013795	4.600536051	4.222123073	4.505535934	4.401246441	4.202178064	4.353047964	4.486481417	4.606036062	4.357570764	4.335107472	4.541303483	4.432735673	4.639968234	4.052629841	4.459676635	4.442404877	4.245538637	4.471236087
ACTL8	6.712944763	6.974552404	7.112499389	7.498993473	6.555992433	6.828576339	6.779550633	6.888898976	6.957795616	6.903911915	6.539122106	6.922874541	6.90639108	7.227380598	7.159893683	7.073522095	7.174946953	6.843424782	6.991049784	6.907820633	6.943232696	6.540024477	6.513138964	6.391996955	6.975194732	6.493145543	6.582944509	6.779081861	6.025204664	6.16424047	6.774086129	6.563614771	6.056366763	6.522412729	6.869602309	6.643362428	6.398315108	6.684741895	6.398540589	6.561154863	6.757254778	6.862800221
ACTN1	6.980777629	6.948408511	6.499186256	5.883138408	7.173485508	6.554686482	6.355245575	6.511575888	5.643317993	6.975540825	7.064246848	6.564687305	6.137407044	7.381692524	6.772868061	6.556060548	6.591917836	6.860088975	5.985438611	6.790449748	6.265835868	7.487026771	7.314986866	8.149444696	6.534510908	8.246580347	7.757370125	7.678457339	8.391825327	8.282661085	7.226708272	7.284316431	7.872814736	8.08408175	6.439511734	7.069340037	7.79735569	7.718588319	7.520707944	7.721717233	7.170550301	7.153757167
ACTN2	4.331237254	4.339348173	4.5535607	4.79273411	4.250789988	4.399844793	4.292946125	4.314086551	4.477816656	4.346133597	4.314338978	4.46482233	4.391898304	4.545869701	4.624160558	4.368050859	4.553650678	4.329666958	4.451050695	4.358006217	4.50090451	4.415947626	4.328383527	4.21750776	4.322382434	4.31472798	4.331885742	4.361621663	4.097605868	4.241291911	4.51735262	4.28599235	4.300088821	4.255534403	4.501096331	4.376394081	4.352559051	4.568189291	4.310086824	4.377714015	4.350234472	4.632076046
ACTN3	4.449254279	4.623195551	4.712623613	5.403462376	4.501043305	4.554119949	4.638478447	4.499914072	4.586829825	4.516576612	4.492534547	4.678037689	4.386230787	4.933252444	4.679794361	4.575363001	4.637814242	4.438163802	4.644977267	4.618522415	4.626254811	4.532599034	4.300304611	4.387972104	4.701994096	4.345368218	4.49184739	4.589916271	4.428725173	4.156279265	4.555635113	4.453038737	4.60721397	4.345566625	4.59541783	4.509648554	4.422736483	4.864268476	4.450645478	4.403400632	4.511704411	4.413576851
ACTN4	6.455518223	6.379044178	6.449036257	6.795103088	6.57586269	6.428982363	6.293893611	6.494523702	6.039441724	6.640608077	6.431389443	7.063451783	6.413745861	6.516757851	6.274281012	6.184237549	6.335718313	6.373533708	6.126780901	6.625848932	6.06340368	6.245709804	6.354084379	6.802511869	6.249721226	6.329690808	6.661665214	6.950671689	6.880663498	6.587789762	6.334513643	6.330750576	6.590874066	6.632145514	6.230866748	6.409562931	6.841144502	5.80751194	6.504538654	6.428947391	6.722405768	6.674885527
ACTR10	9.774092894	9.528666678	9.454901891	9.415121828	9.767303459	9.491919419	9.635216792	9.698801733	9.550017952	9.675660415	9.549599979	9.698424283	9.591617099	9.620519071	9.58447554	9.557427646	9.648269032	9.662912832	9.583243101	9.260961466	9.811055021	9.693685049	9.779184687	9.813198568	9.720563626	9.759473813	9.847294693	9.718596132	10.54904324	9.850118838	9.763450114	9.593340422	9.689455653	10.03723298	9.566032707	9.634345545	9.732176664	9.645622672	9.768064503	9.899998057	9.583454338	9.560969336
ACTR1A	7.389518298	7.475599814	7.42073471	7.23447661	7.576204061	7.493448053	7.442861407	7.545090923	7.375823626	7.501363068	7.426475216	7.564216599	7.371214569	7.489990206	7.456025893	7.349409896	7.04583524	7.385395667	7.57981705	7.592008876	7.514464095	7.486286173	7.76388931	7.691210152	7.622667404	7.593677674	7.862010897	7.854985944	8.018282942	7.785726127	7.676239624	7.632071378	8.079161801	7.893259674	7.596696574	7.438394156	7.529407743	7.265365637	7.5426973	7.809559346	7.470536798	7.483333764
ACTR1B	7.795747394	7.93429236	7.859039538	7.94798795	7.921730752	7.896973412	7.934360951	7.939899272	8.010364774	7.893969085	7.868013304	7.978170054	7.845162135	8.083809466	7.973896103	7.786901987	7.98475367	7.853129818	8.032501804	8.030454338	7.959239187	7.638690921	7.780300634	7.449591767	7.847540059	7.596815585	7.861250422	7.733277084	7.553779545	7.506729661	7.878915499	7.822407187	7.676165846	7.822407187	7.792950734	7.639499649	7.724266675	7.412100815	7.712176602	7.592979638	7.648043826	7.565294981
ACTR2	8.6677349	8.443271752	8.535769177	7.858086199	8.751285462	8.34282458	8.573548922	8.701704025	8.41123924	8.233465743	8.559523205	8.170575624	8.643755204	8.329590621	8.44924262	8.474859547	8.340857181	8.570473563	8.765739475	8.303621688	8.737524328	8.928342314	8.544945704	8.966311306	8.310381019	8.62646778	8.859971132	8.597783422	9.131825644	8.953720874	8.692865699	8.588922431	9.508861276	9.150299013	8.584913191	8.621059745	8.582086608	8.466068016	8.793882585	8.535969076	8.345558023	8.848538608
ACTR3	8.309036916	8.241177782	8.130502029	7.751064372	8.650266348	8.141879598	8.382132941	8.378167986	8.122902178	8.316397414	8.422802939	8.250029102	8.121641421	8.224047935	8.261018389	8.29048691	8.082187965	8.412850346	8.285322076	8.36396192	8.367422069	8.748984504	8.707801229	8.960862832	8.657453342	8.854726565	8.855939717	8.724807254	9.137283881	8.89507033	8.510396593	8.733559687	9.265348847	8.645626988	8.082025795	8.631119796	8.601976102	8.494934196	8.822101928	8.724576031	8.333786747	8.934473075
ACTR3B	5.501528167	5.642410767	5.530985214	5.104606587	5.56306547	5.441904747	5.570630379	5.552868143	5.391750452	5.777498908	5.543353641	5.623064961	5.563224136	5.550967991	5.378860479	5.63456885	5.457639126	5.468710915	5.539615075	5.551713231	5.64366914	5.280656688	5.400106296	5.689642363	5.482609154	5.931687751	5.400286716	5.643094787	5.624149051	5.54141416	5.618442914	5.530806718	5.367165322	5.607976779	5.650751224	5.327297284	5.877024107	5.272054452	5.539615075	5.568618134	5.536429556	5.398122506
ACTR5	5.538162903	5.825254986	5.453872252	5.518660869	5.850157229	5.603306091	5.698429796	5.661404894	5.619649995	5.485448745	5.57054928	5.523688494	5.732632221	5.908570467	5.657981737	5.695720173	5.622267319	5.694722465	5.74156033	5.636093209	5.707582437	5.559307043	5.650888983	5.681741602	5.69778689	5.58846882	5.850071947	5.543360726	5.840384507	5.939973825	5.668707093	5.849758013	5.710468069	5.845913974	5.570949551	5.624421911	5.800768069	5.563206689	5.639330955	5.861648065	5.735984086	5.776687701
ACTR6	6.896564016	6.625701972	6.800745768	5.123066678	7.072306536	6.703440403	6.977555657	6.731349029	6.661452833	6.915354269	6.885700476	7.148121039	6.785309849	6.602332757	6.782167483	6.94586506	6.790846779	6.917631162	6.788815808	6.796683335	6.928587745	7.113566134	7.183187312	7.354033485	7.152468493	7.247824787	7.397756299	7.111399814	7.152495288	7.217626123	7.09698945	7.10667145	7.107194288	7.190691157	7.075738083	7.054839504	6.910337605	6.84436449	7.017251358	7.154333424	6.966068822	6.977376175
ACTR8	6.802335437	7.100359079	6.768138321	7.202190244	6.95785529	7.077951586	7.142287921	6.642726493	6.871716451	7.026099914	6.809140725	6.816810224	6.995113846	7.071636385	6.651081967	6.840702537	6.785392842	6.841232982	7.157782517	6.909900207	6.932591168	6.389882565	7.103904	7.067596313	7.105998412	6.759923402	6.89756808	7.09645948	6.987226096	6.997587016	6.967826278	6.889960597	6.893526529	7.20434075	6.96196365	6.881091759	7.039748705	6.884025618	6.915194394	6.824022808	7.075136608	6.838342158
ACVR1	8.579518918	8.832858679	8.566712862	6.775488169	8.362034471	8.227627056	8.180702858	8.289191231	8.188389916	8.116686725	8.161156048	7.61674099	8.374766414	7.873014692	8.365874205	8.46566692	7.794820064	8.384973679	8.359020894	8.062778978	8.270857522	8.205189369	8.402542758	8.534792204	8.501926997	8.377489317	8.6218987	8.677713381	8.273541365	8.387079436	8.406423083	8.457931022	8.308369783	8.377489317	8.140602751	8.270012956	8.403447029	7.910893102	8.303657455	8.325449931	8.331449861	8.026359171
ACVR1B	6.186915926	6.244254082	6.171403276	5.754231744	6.146948951	6.350025842	6.091021401	6.176412291	6.236074498	6.071625825	6.020293875	5.993163854	6.540062128	6.21513749	6.009293636	6.097245976	6.042064158	6.131882519	6.254833082	6.136479375	6.125485024	6.084460277	6.147383332	6.125102524	6.186583456	5.923890103	6.102377322	6.090703943	6.317103411	6.18426599	6.111554011	6.063765448	5.931738775	6.173149262	6.366984206	5.907708067	6.069300332	5.810624661	6.041686215	6.208515918	6.036580693	5.987184734
ACVR2A	7.976747666	7.953975735	7.859438243	7.270413607	7.584411615	7.689297703	7.704461221	7.802150288	7.581411182	7.799626187	7.728427482	7.484496865	7.745338731	7.828812328	7.557548829	7.857104756	7.288892476	7.627538966	7.742441449	7.750866685	7.8105098	7.561262452	7.741403516	7.828805313	7.883541568	7.774467027	7.538451241	7.734664504	7.273331733	7.62715626	7.732884725	7.875191114	7.486689356	7.652072996	8.007325424	7.810446012	7.773511342	7.331104084	7.760167849	7.706390542	7.503706865	7.303139083
ACVR2B	5.734531028	5.867594953	5.849767583	6.220924121	5.719449181	5.869851761	5.903594803	5.739169364	5.897555454	5.593100071	5.892843483	5.844323534	5.788995225	6.07868898	5.638184204	5.902775739	5.675599035	5.834098714	5.899086627	5.873494247	5.721520033	5.639744394	5.644814017	5.58632036	5.735612454	5.668370977	5.466487971	5.635524006	5.258031649	5.711396919	5.559634334	5.726893252	5.94024535	5.690847983	5.78411553	5.842821988	5.774326686	5.695990489	5.774326686	5.904248457	5.913042157	5.941899363
ACVR2B-AS1	4.447299629	4.252430838	4.407043924	4.516809128	4.34268194	4.526730647	4.50131011	4.357029721	4.844559263	4.494669748	4.235318149	4.477540877	4.589920749	3.875811729	4.397689688	4.678050595	4.440415066	4.352391418	4.764084789	4.704634643	4.415571582	4.251646572	4.106246608	4.025372467	4.168417971	4.056091387	4.069724643	4.179895972	4.219180048	4.311758661	3.912029956	4.165760879	4.154512145	4.592936383	4.1655789	4.437218242	4.3202777	4.485197059	4.045113274	4.310306851	4.414171039	4.171542016
ACVRL1	5.898106549	6.01423821	5.860614769	6.383683302	6.16081052	5.992895705	6.231831867	6.371135246	6.387602342	6.188003353	6.126928033	5.999413265	5.99136362	6.970634836	5.968417813	6.241713888	6.448429316	6.065865404	6.11077315	6.176961627	6.222327815	6.415970578	6.27056445	6.258416597	6.218602575	6.155812323	5.978936352	6.083578584	5.939712979	6.166417114	6.2075695	6.210512635	6.191085739	6.111088864	6.416863553	6.144522694	5.98309964	6.159638664	6.568854313	6.002535428	6.144378183	5.950741276
ACYP1	5.376068487	4.855749719	5.370089689	4.528960584	5.406117236	5.301307513	5.107566987	5.063456863	4.817381305	5.391636442	5.233673968	5.213575579	5.246192397	5.066024437	5.224293756	5.309081126	5.487645632	4.970681817	5.084463985	4.973077248	5.301680668	5.026670168	5.130546275	5.409750175	5.153007269	5.665471607	5.535545961	5.249392447	6.063105052	5.593516682	5.282592849	5.433289287	5.446001703	5.986135846	4.695880764	5.262007571	5.13458895	5.325680709	5.491322845	5.225086847	5.094987448	5.38239313
ACYP2	6.475166881	6.606805315	5.982629853	5.516027244	6.645589603	6.284390313	6.681443232	6.735786904	6.252622715	6.208800748	6.278104584	6.360726821	6.405060893	6.416846728	6.357409603	6.539750326	6.635205457	6.369114292	6.544424872	6.361186954	6.599957189	6.955108401	6.51250356	6.554639445	6.460858126	6.617218692	6.59005506	6.699152164	7.19454897	6.87078314	6.625834936	6.474685239	6.326620537	6.82027686	6.481362629	6.633332038	6.847431074	6.355344412	6.637366257	6.502532329	6.34981698	6.167067173
ADA	4.882501045	4.95343278	4.969038467	5.084958665	5.04389573	5.05414986	4.818143839	5.046924762	5.010027772	4.958321021	4.917561348	4.898748471	4.913505727	5.321734857	5.02203835	4.926555941	4.831003109	5.031380813	4.807973939	4.886238208	4.987374332	5.762875802	5.538827555	5.297525583	5.282467311	5.504209122	5.389906022	5.304243564	5.751850143	5.698316625	5.218798032	5.528453477	6.399826737	5.338003016	5.117625967	5.254456982	5.102220095	5.562657143	5.616570681	5.207191995	5.18344191	6.014053945
ADAM10	7.314021318	7.043126148	6.800004222	6.07873818	7.435204581	6.932397738	7.176130549	7.081063146	7.055313539	6.847735642	7.19537249	6.561018868	7.257159544	6.685371198	6.643713835	6.951445423	6.837369825	7.237897666	6.998361103	7.072591313	7.018338364	7.678318697	7.480894241	7.883595438	7.076281807	7.660547408	7.640023112	7.349673724	7.915118682	7.926118998	7.159207394	7.285887885	8.201057482	7.722585162	7.152895601	7.338947044	7.512842406	6.906463216	7.349053468	7.258665195	7.210460995	7.333687088
ADAM11	5.595797392	5.634767211	5.715162955	6.19498342	5.549735706	5.62352553	5.549735706	5.582938824	5.686046557	5.632689711	5.549735706	5.694991401	5.549735706	6.099590718	5.627369739	5.668476249	5.82582416	5.55734468	5.546195932	5.595329065	5.59554277	5.651737858	5.331276932	5.177282816	5.678845193	5.370909585	5.405987225	5.565447585	5.030305814	5.214885714	5.520448777	5.540249088	5.439030391	5.426749555	5.539116445	5.523008125	5.370419017	5.997413613	5.434251401	5.395157328	5.549735706	5.549735706
ADAM12	3.995818639	4.001576666	3.998179664	4.132406836	4.042702607	3.981743354	3.981869273	3.9968004	3.954074694	3.944509711	3.935222383	4.080567061	3.978812324	4.068057051	4.053359719	4.072894301	4.235240703	3.977589045	4.036483855	3.9834125	3.988800812	4.129446477	4.007581093	4.173935603	3.993257998	4.026702717	3.948994341	3.949856613	4.338924013	4.308595119	4.046462791	4.124403503	4.173225626	4.173257578	3.97895914	4.088544915	4.082256467	4.330358613	4.172153637	4.00182771	4.124378623	4.423178213
ADAM15	6.062899384	6.099788665	6.124508538	6.858339113	6.124508831	6.113619014	6.138385487	6.134749979	6.253372817	5.896735448	6.134029899	6.061088599	6.274414759	6.69121772	6.302856891	6.198872035	6.236680523	6.006301085	6.306785319	6.18165818	6.142322767	6.207774612	6.076104967	5.849394957	6.07844241	5.841025907	5.942056526	6.023318425	6.119133203	5.808194817	5.985398495	6.049356155	6.239658768	6.078095592	6.201717328	5.947906529	6.075265049	6.316375358	6.332181098	5.990111684	5.991030924	6.016895921
ADAM17	4.898884933	4.886564183	4.898117032	4.835652539	5.078457334	4.795442787	4.977888809	4.82184866	4.909843179	4.810144776	4.907447328	4.718339738	4.750184079	5.264157261	4.796044599	4.919280564	4.790753769	4.888271098	4.909049677	4.736972645	4.769897201	5.306630158	4.941507562	5.460874097	4.888916286	5.25935952	5.070398125	5.02403552	5.449607855	5.23365191	4.739361003	5.074303691	5.297793407	5.245552977	4.820460177	5.112297208	5.146107108	4.732345169	5.030020059	4.858536583	4.931759617	5.180277077
ADAM18	4.004807216	3.968311027	4.079481972	4.382355631	3.886117267	3.991809479	3.924546802	3.952639779	4.0793026	3.941894482	4.064053456	4.226260034	3.861973489	4.134215282	4.190334367	3.999119816	4.309120275	4.019634691	4.060333717	4.059537065	3.98823091	4.092598926	4.050054852	4.004596884	3.947158304	4.024143252	4.042950564	3.985509798	3.910302082	3.926460014	4.033344501	3.924069445	3.973585969	3.941419912	4.15390998	4.22601463	4.069874019	4.134159387	4.060697232	4.362983186	4.016670988	4.3138003
ADAM19	4.272507949	4.532960924	4.545312053	4.828619448	4.491758445	4.603839329	4.566575829	4.373491093	4.437023577	4.532517974	4.407525777	4.538316644	4.284841024	4.777180836	4.547688827	4.366940352	4.671455079	4.463204395	4.597533166	4.394554552	4.511882447	4.828523925	4.572720013	4.691639235	4.384469031	4.536284375	4.649698699	4.567899227	4.48806937	4.556162426	4.489093383	4.689741702	5.114223061	4.448052116	4.553568783	4.768967679	4.427501032	4.602943671	5.036518344	4.449726408	4.553841493	5.092472014
ADAM2	3.550905757	3.349951392	3.518398179	4.077959298	3.403698377	3.378061042	3.362096699	3.395132949	3.448974738	3.608246589	3.458762672	3.856665865	3.432075162	3.580741358	3.744556	3.58376871	3.834609431	3.543876803	3.564516589	3.488902735	3.538188841	3.712260559	3.52322546	3.457734732	3.560857435	3.391702923	3.571031564	3.380811497	3.400254527	3.539911207	3.580209422	3.5413329	3.523057394	3.50414543	3.557557316	3.422166248	3.516399824	3.802303591	3.467956051	3.698365881	3.752372771	3.606218694
ADAM20	4.705658187	4.652737411	4.674704567	5.319408486	4.789925494	4.869575286	4.799346915	4.708395171	4.725894638	4.592459004	4.789209123	4.809762749	4.655760803	5.123193531	4.893381275	4.84401802	4.666573719	4.722689854	4.853978372	4.94344375	4.727500025	4.657213903	4.653448421	4.383068158	4.645946127	4.448867694	4.616585338	4.754794508	4.488297833	4.403523476	4.630936932	4.762417141	4.285445889	4.604924012	4.947256312	4.904609186	4.557953787	4.802611867	4.898571254	4.750342009	4.736715223	4.909584821
ADAM21	5.151589261	4.988003831	5.277159615	5.725240158	5.410719291	5.206632147	4.848950728	5.254486647	5.255975779	5.235540302	5.130999392	5.397468097	4.997688498	6.010993291	5.318026214	5.198980431	5.975328868	5.233368444	5.406425063	5.497709656	5.087754458	5.19585146	5.294505853	5.012862265	5.162130254	4.939069929	5.172367677	5.267325316	4.985272099	5.131478355	5.019595932	5.016241633	4.784825463	5.083675868	5.664410191	5.369999229	5.533298405	5.568129733	5.264376991	5.613455028	5.246704951	5.721592154
ADAM22	4.301321886	4.219597551	4.239165862	4.563130347	4.323766966	4.339606304	4.232627433	4.167710644	4.30690215	4.271550554	4.317938951	4.348130053	4.393365765	4.325922636	4.264918258	4.220937392	4.519904007	4.316057628	4.351066304	4.486965967	4.255223871	4.25995835	4.252715384	4.297739748	4.24146183	4.290349866	4.181614924	4.226508132	4.104044661	4.408119916	4.240999844	4.218324596	4.152643308	4.264994222	4.294308817	4.388951674	4.213630445	4.473438095	4.321733445	4.280684384	4.313779383	4.531264096
ADAM23	3.868334013	3.890890001	3.795141383	4.091748485	3.903168668	3.94804367	3.838117247	3.808669606	3.752267601	3.854189363	3.761600761	3.90659328	3.883664349	4.085739262	3.94379831	3.931359383	3.97898955	3.855124817	3.837294134	3.953183291	3.791018649	3.916765417	3.855690432	3.879401106	3.992974026	3.813976153	3.975137505	3.79394735	3.796727582	3.79224856	3.725570339	3.774555176	3.752196686	3.829591483	4.013895175	3.856980096	3.821678563	4.220080729	3.956167319	3.864298281	3.960554706	4.298733799
ADAM28	4.55847004	4.907186913	4.655518051	4.714527931	4.561152156	4.869790516	4.780441608	4.673706432	4.761469478	4.543999256	4.822633709	4.885683225	4.588883698	4.70794958	4.778975239	4.588225722	4.713257617	4.691373146	4.760887357	4.502371977	4.538568366	4.71771674	4.551046202	4.863870822	4.424756778	4.504516508	4.558909545	4.574570785	4.490577843	4.744707608	4.526955518	4.79525476	4.742622489	4.528387373	4.611371822	4.810791056	4.6509604	4.640075841	4.790083791	4.471337562	4.506581374	4.680073742
ADAM29	3.959730581	4.045087752	4.116561681	4.780056574	4.230014066	4.324796592	4.116561681	3.961402559	4.333409244	3.982734439	4.056611512	4.193431957	4.089191757	4.174249147	4.156767219	4.113098916	4.488487714	4.027365101	4.09041503	4.073251451	4.164643453	4.188972728	4.116561681	4.010930703	4.186100074	3.897971033	4.204190581	4.056091976	3.809133378	4.165834786	4.005577278	3.888102474	4.009480648	3.908683004	4.194103529	4.286826996	4.142443147	4.443558714	4.1168519	3.993784845	4.241503443	4.295609981
ADAM30	4.801261073	4.634159527	4.71623629	5.577775794	4.709474825	4.629217661	4.543045598	4.565104571	4.852742922	4.659001931	4.602318838	4.906313983	4.579607917	4.951613403	4.769929683	4.704728203	4.822734546	4.550086331	4.725981067	4.718392635	4.693802689	4.720068471	4.60311857	4.634230864	4.769625952	4.464430017	4.719543784	4.715792325	4.554384199	4.476915546	4.710107567	4.698875256	4.660387382	4.673842126	4.838791116	4.683116266	4.706236169	4.90732033	4.622712958	4.627567054	4.75946977	4.815350508
ADAM3A	3.376723973	3.567924338	3.39730887	3.349153631	3.327978351	3.232956888	3.207799432	3.286227622	3.375289678	3.334610185	3.369049843	3.374054476	3.338445102	3.601689147	3.454991242	3.388066136	3.388796527	3.462798663	3.247277262	3.316269021	3.30072066	3.381672356	3.279348361	3.356454104	3.245003009	3.117324172	3.507606678	3.439106045	3.284135848	3.528075487	3.27375373	3.388046572	3.322130267	3.262689514	3.28875479	3.380043792	3.398042573	3.701281167	3.206793434	3.427901239	3.180672818	3.416756677
ADAM5	4.678591662	4.656305697	4.796916818	5.402730773	4.566461133	4.745372232	4.576246094	4.526288339	4.670505171	4.443932195	4.76469674	4.773070543	4.560975006	5.235458747	4.575376772	4.657995864	4.901736413	4.708278247	4.668003125	4.61827579	4.483438331	4.695358453	4.466750463	4.367645893	4.638465308	4.405555686	4.447491596	4.596893792	4.330206568	4.378216102	4.552430721	4.492833707	4.314392148	4.759936198	4.63570653	4.546885959	4.67471152	4.861025703	4.53846861	4.789500433	4.540578028	4.723234894
ADAM7	3.547696324	3.879065807	3.682358797	4.019492007	3.725825337	4.027313356	3.725330765	3.697228212	3.731724135	3.653107867	3.640756131	3.783548038	3.779902108	3.816192831	3.753344066	3.752659442	3.844218993	3.915845017	3.782094551	3.671437457	3.69452102	3.709797205	3.621698047	3.563246771	3.78626108	3.817343259	3.746561871	3.837118728	3.626438559	3.970152511	3.776310884	3.602160624	3.570419551	3.74983795	3.742590899	3.976426033	4.016587122	4.014026823	3.728319697	4.039814318	3.906336685	3.9851493
ADAM8	4.690684226	4.682406694	4.859526144	5.670708963	4.75849609	4.811804148	4.749921944	4.73665631	4.751547661	4.848344763	4.705524213	5.113630105	4.85758454	4.843911605	4.991345569	4.90731767	4.791827067	4.838192187	4.757613945	4.744797682	4.828450557	5.064907431	4.884151532	4.6889009	4.845394764	4.718014913	4.775300589	4.823903252	4.828441912	4.537000255	4.855130531	4.776781995	4.883153237	4.817576713	4.767553681	5.215015043	4.77491686	5.08042705	4.966143099	4.617213766	4.76548591	4.996073437
ADAM9	8.539507951	8.602407301	8.202073488	7.317900088	8.781248949	8.318620614	8.609973053	8.545042359	8.449275222	8.421662781	8.377322238	8.15377378	8.124897808	7.881027763	8.0447104	8.509278473	8.087361255	8.596658027	8.605385532	8.482020775	8.581413879	9.132557775	9.29183258	9.31848955	9.209719285	9.328820642	9.248184411	9.192010897	9.423233608	9.245187833	8.730225978	8.650436876	9.399175497	9.591691501	8.589739882	8.489495933	8.931430289	8.281865639	8.903268139	9.391049116	8.801743328	8.760351293
ADAMDEC1	3.696134895	3.709092561	3.626108909	3.725471108	3.475252715	3.511891381	3.558002474	3.633702349	3.654260889	3.632419697	3.572836224	3.883402191	3.482130342	3.465252445	3.785378765	3.539609434	4.175729143	3.6052548	3.459043876	3.650044732	3.554447885	6.961525691	5.26953471	3.959991724	3.564260703	5.058131159	5.441637944	3.633398741	6.132195383	5.787213661	4.219202771	4.482749551	5.97530388	5.539292858	3.72077506	6.214189349	4.30374465	4.600386759	6.171728616	3.949599672	3.865666321	4.977497123
ADAMTS1	6.84689203	7.357563189	7.135445579	5.329961539	7.333663834	5.723042084	6.045296216	5.892978675	4.858060949	6.665333325	6.542775585	6.14315203	5.30928969	5.99522469	6.612439854	5.300330048	5.689105522	6.605352501	5.437174597	5.466533776	5.866618304	7.76590209	7.865080737	7.546913816	6.674304319	7.401126818	8.176112023	6.948107647	9.012053063	7.446932179	6.625164734	7.554999056	9.557379616	8.02052461	6.158438646	6.517519899	7.541872746	6.512004952	7.767127291	7.999948411	6.185125142	7.844460845
ADAMTS12	4.623128296	4.87609596	4.765204119	5.281887449	4.728091756	4.838945286	4.843982236	4.896897519	4.95189975	4.673199034	4.710889152	5.042435519	4.652838158	5.116328016	4.639204726	4.702520798	5.116437171	4.716993306	5.137444403	4.961926975	4.779787103	4.786848336	4.582561229	4.611038657	4.793129824	4.555224347	4.789811548	4.790998684	4.501816368	4.584754295	4.80330268	4.68659591	4.728114852	4.725575357	4.694294415	4.833792953	4.821759149	5.047242614	4.529941186	4.731055217	4.746622876	4.946043827
ADAMTS13	5.676829728	5.697272343	5.609084929	6.160505344	5.897755868	5.776246284	5.56774299	5.668313097	5.798681328	5.74069335	5.661190274	5.627750155	5.490033985	5.950467167	5.896108689	5.744199359	5.813888162	5.897671652	5.715780908	5.780038906	5.789457317	5.674208939	5.855001299	5.612966213	5.790208474	5.535399681	5.385258048	5.715420806	5.401961426	5.559070947	5.637722674	5.618583804	5.521249558	5.612893328	5.745638379	5.711498879	5.493409097	5.912132588	5.533580171	5.707375974	5.756337949	5.736344885
ADAMTS2	4.392813868	4.42333037	4.493610761	5.153418195	4.641559243	4.646538883	4.531547143	4.484319581	4.641110856	4.55002427	4.593864998	4.570486465	4.468430885	4.882060937	4.641110856	4.602127888	4.710261236	4.5314476	4.629391211	4.615433385	4.562322985	5.164793126	4.603165188	4.579926881	4.603044798	4.638217502	4.530127733	4.641110856	5.167936582	4.775907944	4.699497119	4.534942923	4.909863091	4.753957158	4.620534854	4.629795192	4.717008018	5.001205134	4.687366809	4.72768205	4.858634317	4.693061739
ADAMTS3	3.869599527	3.929808841	4.028247142	3.826010674	4.019443634	3.734935498	3.947742984	3.751036376	3.833710259	4.040135821	4.149265394	3.782090848	4.322869057	4.687300926	3.694882176	3.881412124	4.034811146	4.638239209	3.61807491	3.944558609	3.825898651	3.988530566	3.986194048	4.520087307	3.695589601	4.806399267	3.992357875	3.95952259	4.580910031	5.092381857	3.96643761	4.191219217	4.392871634	4.202872443	3.923859849	4.083854124	4.72977001	4.087450227	4.024055204	3.970088747	4.168459352	4.029956565
ADAMTS5	5.666245749	5.721544703	5.443195861	5.508925376	6.212791839	5.533953847	5.683597487	5.145522074	5.605028561	5.438365259	5.662969432	5.500870256	5.712405589	5.651669684	5.373001071	5.558733837	5.696392036	5.448145659	5.172841711	5.489086181	5.106945888	6.032534894	5.888119438	6.205078888	5.825410961	6.078690079	5.617989963	5.370052735	5.393993675	5.60132556	5.276429668	5.924311515	5.873080316	5.180575721	5.330449133	5.490664606	5.276215106	5.729437993	5.491444206	5.142791149	5.398101817	5.466124024
ADAMTS6	4.496540821	4.477908048	4.414277159	4.725764968	4.494515003	4.724418263	4.550498491	4.469923279	4.418502698	4.752036143	4.929047042	4.426335593	4.539415103	4.838060231	4.52351149	4.551397173	4.932060741	4.585073709	4.589736976	4.500847628	4.628216186	4.80084624	4.593967593	4.5107656	4.563879691	4.594360333	4.420534521	4.374444691	4.248507947	4.7647524	4.370445873	4.470843826	4.433593352	4.421859245	4.637605055	4.753440451	4.434234605	5.156541805	4.632395899	4.388272247	4.442386824	4.476653138
ADAMTS8	4.552835867	4.152759656	4.336710484	4.780652987	4.105956256	4.429946194	4.336396302	4.231318645	4.448643268	4.408088645	4.234308789	4.367128308	4.129496181	4.565886499	4.353534937	4.826797708	4.35388758	4.163508169	4.369609251	4.301402309	4.466052889	4.2719378	4.168678382	4.124456372	4.139258846	4.077242216	4.148330851	4.368160773	4.115821051	4.05422257	4.289383757	4.118349316	4.020983991	4.063216531	4.332106815	4.064643868	4.177100445	4.539568975	4.109827001	4.334123881	4.098647407	4.238530514
ADAMTSL2	4.499176368	4.843477724	4.554975224	4.79020308	4.690747569	4.938814538	4.575241497	4.794211943	4.551556078	4.671984054	4.814344358	4.577757929	4.803302635	5.043658839	4.86375769	4.577553544	4.897883328	4.796553081	4.525649672	4.593338231	4.750606113	4.201393087	4.441480329	4.301487816	4.541069694	4.577732421	4.09514683	4.584965234	4.445250601	4.691025702	4.682995471	4.646571659	4.469622002	4.217467762	4.641444376	4.35700852	4.48730946	4.44080102	4.291293441	4.145112366	4.484220931	4.356700039
ADAMTSL3	5.557654789	5.35580901	5.093926072	4.966433087	5.179942835	5.145092853	5.017902983	4.800934956	4.570105657	4.963061721	5.179663355	5.000417475	4.796780683	5.26011676	4.869139903	4.885685005	5.130629726	5.109774132	4.61304193	5.33338	4.722225933	4.849398253	4.562978821	5.269191181	4.920679061	5.426035988	4.710139301	4.787999383	4.410541617	5.189672719	4.704139363	4.621352266	4.77431146	4.846410518	4.652160086	5.121156853	4.908236519	5.603811485	5.055414916	4.905252141	4.680169798	5.194904742
ADAP1	7.516401218	7.551552156	7.61501075	7.905589789	7.226960238	7.594107833	7.303427119	7.403731854	7.42925276	7.427127989	7.297875681	7.504207361	7.659590237	7.562769076	7.425072205	7.339575267	7.636529599	7.231457142	7.441075126	7.447233084	7.387938637	7.43771463	7.187055839	7.104192322	7.600595986	7.194125095	7.316126154	7.42925276	6.991706437	7.168643522	7.569211973	7.436622888	7.468203408	7.274388841	7.554952052	7.417306957	7.154896554	7.635313477	7.548322831	7.36126506	7.453209158	7.588481902
ADAP2	6.022008845	6.463404663	6.087701819	6.553286408	6.137411393	6.236787605	5.718768622	5.654584375	5.908108122	6.230184794	6.12551054	6.12564971	6.152035181	6.73993221	6.071767652	6.232766878	5.667098378	5.984124819	6.204158767	6.09922628	6.144928291	7.304028661	6.631258793	6.110667937	6.279921875	6.486161033	6.864018746	6.585537658	6.868286622	6.350353752	6.279347805	6.516638331	7.35199725	6.660490048	6.010174932	6.539523582	6.084533769	6.385307585	6.428966973	6.381379414	6.394736228	6.654575096
ADAR	9.965887362	9.75559609	10.04638757	9.440278956	9.637195017	9.774892321	9.72294518	9.615261139	9.615379427	9.820717997	9.790089164	9.518960247	9.683133968	9.817758097	9.544791444	9.382279066	9.450445224	9.724136332	9.609373445	9.796762029	9.617752394	9.705008689	9.971811266	10.06346714	9.858673097	10.12943675	10.41028004	9.853130123	9.823204368	10.13305096	10.02154121	9.802426681	10.36857894	9.801226255	9.675455616	9.856310377	9.714229589	9.698668012	10.09969248	9.931641955	9.92104777	9.892814333
ADARB1	5.209588646	5.402089526	5.445508783	5.559785899	5.310592871	5.260461738	5.276493192	5.210514272	5.371588264	5.381227183	5.515747441	5.361544034	5.256650008	5.796770967	5.269348174	5.336653861	5.281911444	5.401702938	5.303968177	5.342728729	5.359007534	5.299488438	5.327061809	5.416636332	5.315608651	5.368061989	5.22865192	5.240078517	5.166557816	5.306422098	5.253924384	5.32867851	5.381333588	5.299684569	5.446616327	5.256479131	5.340418357	5.641219467	5.550511274	5.272195944	5.217743828	5.406689921
ADARB2	4.084174391	4.15859527	4.253743346	5.03984798	4.219440031	4.538629044	4.39787385	4.577047703	4.371611542	4.322249853	4.340195342	4.497289334	4.250522246	4.663456363	4.590907125	4.542762287	4.295070489	4.384880275	4.659579493	4.390445336	4.395008542	4.112376915	4.12375728	4.161189859	4.337451071	4.056768951	4.170164174	4.250628156	4.26025136	4.057162197	4.440131802	4.259430848	3.948743431	4.49565128	4.314505849	4.341069087	4.298677273	4.464076876	4.089209461	4.26843242	4.300265201	4.529205608
ADAT1	6.033858982	5.957130099	5.989122318	5.40914602	6.012159754	5.811875493	6.006971747	5.993717752	5.661898189	6.140801318	6.055364127	5.991866192	5.7703354	5.831584632	5.921408766	5.83521339	5.849032183	6.141073491	6.026024452	6.026333262	5.962150847	5.921412544	5.974984427	6.006372338	6.116930408	5.997949963	5.877821616	5.993228281	6.408992944	6.016280573	5.900816021	5.92017555	5.960308414	5.860064377	5.994059717	5.87659318	6.146071873	5.338148935	6.101088895	6.044034618	6.270280723	6.055943043
ADCK2	6.609829298	6.624726338	6.503202548	6.837773565	6.844652673	6.732092038	6.613090837	6.656130969	6.644217068	6.755611597	6.716896103	6.801142018	6.712724624	6.599873672	6.6693983	6.698407041	6.761247284	6.590650852	6.703824402	6.730597512	6.669441336	6.751663187	6.798749142	6.812664229	6.760400499	6.554327584	7.047803287	6.920655505	6.707586557	6.808372554	6.723717653	6.681435029	7.118381515	6.88376593	6.762465508	6.727134505	6.558506341	6.419288945	6.861767582	6.690838983	6.691620022	6.782524548
ADCK3	8.131249725	8.013026832	7.839213567	8.037396646	7.981218473	7.987330314	7.957131405	7.98793448	8.042761634	7.47100061	7.532235925	7.788090088	8.155372272	7.818386694	7.922469189	7.787314606	7.479451327	7.899845952	8.061430889	7.904117643	7.753087013	7.646750586	7.690162518	7.510720367	7.532464347	7.461605122	7.534206048	7.414294274	7.220750986	7.286068398	8.236189837	7.684144823	7.064705328	7.467267483	7.914067213	7.865798933	7.922125256	7.790105625	7.563224047	7.291336291	7.827223366	7.595023539
ADCY1	4.804921726	4.993847885	4.92196156	5.556947475	4.809206693	5.145441882	4.817679592	4.833125457	5.002041977	4.892094326	4.911792044	5.075166316	4.973060397	5.2379664	4.991896497	4.940156033	5.307508809	5.021481259	4.9386022	5.201006576	4.948823704	4.973577952	4.927481236	4.736177588	5.147876139	4.872265972	4.794618185	4.917960876	4.699048431	4.87296433	4.976694402	4.849344534	4.802061073	4.847356805	5.130823432	4.96115933	4.860564437	5.067041917	4.87218859	4.958167792	4.87018416	5.026945897
ADCY10	3.889902503	3.840996518	3.737581655	4.025377941	3.816814292	3.756060393	3.743868554	3.859006333	3.88487013	3.755215071	3.706130397	3.931596439	3.842793804	4.054467166	4.095056771	3.819592968	3.996172221	3.773344035	3.94876429	3.909162972	3.952691668	3.772099846	3.700119503	3.77560129	3.844646206	3.832700932	3.737867736	3.859865532	3.751261572	3.694010558	3.807657499	3.680029376	4.002838724	3.868754414	3.93945407	3.775643786	3.981384456	4.077548398	3.813390417	3.939063601	3.925065038	3.937277216
ADCY2	4.490616027	4.573927859	4.426156022	4.957376821	4.473269794	4.56996972	4.563938318	4.486147569	4.537221443	4.297768901	4.532192349	4.627195179	4.464900704	4.930676189	4.474335312	4.508870463	4.66677691	4.514753368	4.482141976	4.678423769	4.602802362	4.536305351	4.399867402	4.481720048	4.550910644	4.451768214	4.409920323	4.70616539	4.222956877	4.495614727	4.534100749	4.364588762	4.380000342	4.519486598	4.682646215	4.502272791	4.595452044	4.929156805	4.552784761	4.608340582	4.655871958	4.669126617
ADCY3	4.899080549	5.010662177	4.784887532	5.429520096	5.251523081	5.088486101	4.92723705	5.057494066	5.005167924	5.267680903	5.17226213	4.94129795	4.941796655	5.902838421	4.85886438	4.995725127	5.051240695	5.262645896	5.07224654	5.152872996	5.035398855	5.260463893	5.044304092	5.078029132	5.092036221	5.242733958	4.985406746	5.075106337	5.272969958	5.323778346	5.103555039	5.052328147	5.611754608	5.195205823	5.119003967	5.2678346	5.208675747	5.099034886	5.444146859	4.955266357	4.988066417	5.296919089
ADCY6	6.72924326	6.702537961	6.940429692	7.007864533	6.832301421	6.966826932	6.779724368	6.676654478	6.77740219	6.672295388	6.887755439	6.817664368	6.95938283	7.227991753	6.929797252	6.860980226	6.867169105	6.886632447	6.822406222	7.005098995	6.73711948	6.599394715	6.529869068	6.540305768	6.650042618	6.629731485	6.663856795	6.699578861	6.595279234	6.562820737	6.66944216	6.724596903	6.692883477	6.538993849	6.738664598	6.640833519	6.563360574	6.617177228	6.609780028	6.61741139	6.625297639	6.474217846
ADCY7	3.96617779	4.06534488	4.061012646	4.21116718	4.103821686	4.042685659	4.26046744	4.060674749	4.06878446	4.039383144	4.153298742	4.171766655	4.037572367	4.035243606	3.927390467	4.095652213	4.167260323	4.254938262	4.066898962	4.06529426	4.122232732	4.727044895	4.34598762	4.317787918	4.072362631	4.640520287	4.449442615	4.002860866	4.551243041	4.265267517	4.287135049	4.49395743	4.732829459	4.201192846	4.145774614	4.573741116	4.410541359	4.725995944	4.373219393	4.342118729	4.230131537	4.721791935
ADCY8	4.581281095	4.293488775	4.537154752	4.803580668	3.983470965	3.92875786	4.225047004	4.226903523	4.363385384	4.299452041	4.0353276	4.101392866	4.220914717	4.206478629	4.222974751	4.293488775	3.9354068	4.192022038	4.245974479	4.088367502	4.27390234	4.250920517	4.085799764	4.353391769	4.30300535	3.961835345	4.222974751	4.401606701	4.105592731	3.950999705	4.224014945	4.195283964	3.808755927	4.167381278	4.452399965	4.032537234	4.080358056	4.250444928	4.064131498	4.386233209	3.883873282	3.878314741
ADCY9	7.241795259	7.418400958	7.041917243	6.921612781	7.238493603	7.21493115	7.317409803	7.170766589	7.164518579	6.97482507	7.104102791	7.153619684	7.420780652	7.196774261	7.162434274	7.292448662	6.833166935	7.383454398	7.149534027	7.131639765	7.237096137	6.814042498	7.184305564	7.054051096	7.330338256	6.914982713	7.269001349	7.305194079	6.935609676	7.041147401	7.359390286	6.894188185	6.960822905	7.133770822	7.194846667	7.161047221	7.264980443	7.051882182	7.069692239	7.519891538	7.247607361	6.875991172
ADCYAP1	4.375440535	4.088262851	4.25266108	4.753617734	4.341548362	4.439019354	4.255697147	4.275491219	4.758454039	4.441003889	4.303636877	4.291413297	4.274004962	4.656929147	4.469359605	4.401598562	4.61284876	4.252149204	4.207542904	4.556002912	4.322710026	4.226532514	4.108879518	4.318579964	4.277107897	4.143151589	4.114459492	4.30316565	4.18726273	4.17964942	4.103728411	4.165761247	4.078232446	4.14921479	4.320184436	4.065061038	4.238156122	4.256286033	4.422104084	4.395455742	4.346198241	4.587545997
ADCYAP1R1	4.354870786	4.464319967	4.390240495	5.251038461	4.423604485	4.300539324	4.436754808	4.486295293	4.349844929	4.416392701	4.46095157	4.409922751	4.463577514	5.03085449	4.478079729	4.547942734	4.778799798	4.485180893	4.487038513	4.652722978	4.54664804	4.517464242	4.288990574	4.352957224	4.568109294	4.388233657	4.306824236	4.335870708	4.229251403	4.34023588	4.328833975	4.207687261	4.178140816	4.160177934	4.45219769	4.503228396	4.402717399	4.835301867	4.328693222	4.527787027	4.359153093	4.792896903
ADD1	8.267092117	8.230414407	8.219327223	8.06543124	8.116373924	8.223670145	8.039797863	8.561014747	8.259802218	8.060544162	8.140188974	8.11922067	7.968480556	8.466750991	8.442708332	8.21404402	7.923853634	8.307466963	8.3921844	8.4054465	8.350744688	7.967389641	7.960587202	7.989028036	7.929704081	7.938324663	7.995179113	8.280039168	7.97394162	8.120714698	8.277663914	8.055330363	8.06942453	8.185580212	7.93901227	7.98142945	8.153463759	8.052438926	8.045744082	8.012130396	8.173479166	7.935516538
ADD2	5.3759078	5.663641441	5.627627506	6.145224337	5.51338034	5.582234904	5.43932801	5.424457282	5.722221965	5.577386359	5.470076202	5.763802478	5.43700461	5.984533971	5.794929484	5.657156548	5.760773283	5.524445948	5.725918086	5.509396852	5.75613923	5.512821045	5.447408791	5.266682797	5.521654736	5.426217584	5.529553944	5.487561864	5.10324492	5.201304942	5.454684476	5.34064675	5.331783409	5.467103965	5.431506437	5.521628615	5.466914968	5.797619907	5.346247367	5.426517685	5.51960948	5.805377817
ADD3	10.33604966	10.43060986	10.38019599	10.09482898	10.1184433	10.31378455	10.50949427	10.57293176	10.38250264	10.27526416	10.24205024	10.38038545	10.36068043	10.05176138	10.40875904	10.22305594	10.17637113	10.23956793	10.46389108	10.27870016	10.27459801	9.928338764	10.41982364	9.984905316	10.35651495	9.949441369	10.08787429	10.02761782	9.752965028	9.786094704	10.28634194	10.27702626	9.510909744	9.794242732	9.9216902	10.15201374	9.914362322	9.920293879	9.964133904	9.584710951	10.40157396	10.0362705
ADD3-AS1	4.217341346	4.349735369	4.438672857	4.673341264	4.243141518	4.362489753	4.331524474	4.263662938	4.517749391	4.263621754	4.235156318	4.33355635	4.384880393	4.431358784	4.491143651	4.361736065	4.400972049	4.201676179	4.312613532	4.340773931	4.405586084	4.218037495	4.188764	4.131642053	4.254734856	4.0420468	4.06889698	4.23274159	4.101456147	4.084955517	4.202187906	4.231230388	4.127493623	4.152957697	4.33736772	4.224304506	4.18843503	4.289400393	4.226124476	4.216951441	4.212424237	4.261865476
ADGB	3.40940146	3.305471612	3.353250867	4.092666717	3.454516588	3.456933624	3.450929234	3.254367448	3.37057419	3.314242568	3.454516588	3.473366482	3.517330987	3.674442098	3.33437536	3.528663474	3.603554849	3.474415081	3.761034245	3.390161931	3.473434353	3.364213315	3.51917024	3.502433233	3.32852575	3.372544746	3.431837233	3.463986349	3.619901423	3.510868816	3.38331164	3.468310633	3.454516588	3.283045547	3.545371895	3.312627587	3.402974064	3.658320273	3.473370893	3.440731581	3.388264758	3.385071263
ADGRA2	4.794842611	4.746155872	4.796492526	5.132936161	5.295024695	4.978889471	5.15018904	4.862890997	5.011677876	5.124698438	5.326492617	4.81568149	4.988775015	5.544941702	4.817165845	4.784853858	4.99249806	5.204815605	4.72511458	5.064692625	4.99205357	4.978632455	4.9648134	5.090877298	4.81716844	5.311236452	4.794140535	4.890680683	4.976054783	5.159597924	4.907550988	5.167046844	4.834100124	4.846779991	4.971183516	5.010242852	4.793217887	5.35148643	4.943433916	4.714861745	4.831153532	4.754032551
ADGRA3	5.750142426	6.204494151	5.868203445	5.698924874	5.973033804	5.760823778	6.121807351	5.961560293	5.819038008	5.731982171	5.842148051	5.705562877	5.941122886	5.757569848	5.747058513	5.932959584	5.654616452	5.920569268	6.048265215	5.928865569	5.798576986	5.724880508	6.166381683	6.271939233	5.824078252	6.178500881	6.107450832	6.010297144	6.372592925	6.052098824	6.084567946	6.032664536	6.134302731	6.022317856	6.052974778	5.839691166	6.328686437	5.819017284	6.102080527	6.009720308	5.986614523	5.964676817
ADGRB1	4.584883893	4.88652087	4.548025259	5.348969111	4.50181025	4.773660672	4.725591662	4.611690818	4.736272747	4.611753854	4.627074909	4.647250068	4.769298101	5.072411785	4.970417769	4.904044376	4.802925262	4.715420271	4.813899085	4.700928358	4.661717056	4.73245876	4.584883893	4.746072972	4.810359358	4.620290501	4.549872177	4.744697795	4.473553521	4.485533482	4.969337761	4.558918855	4.582730001	4.54880837	4.750765907	4.875401668	4.720055722	4.823764722	4.833882547	4.757542933	4.694218432	4.837980801
ADGRB2	4.790923155	4.64410397	4.609184117	5.251493759	4.56981979	4.879986473	4.840684312	4.58210924	4.674923379	4.855538565	4.621039174	4.837461591	4.487349727	4.726751032	5.191525232	4.549252821	5.120813065	4.695347182	4.843825585	4.769374042	4.634241597	4.364915261	4.680183129	4.746452137	4.712193798	4.616717131	4.573093259	4.581002467	4.461433659	4.753730632	4.536148444	4.889174671	4.464066336	4.446195113	4.571400614	4.788799123	4.317539766	4.4921516	4.773338705	4.263853462	4.613854587	4.664693765
ADGRB3	3.727542178	3.575998882	3.786968158	3.792247186	3.666739819	3.649174422	3.693833394	3.458569409	3.599255256	3.662521178	3.814231923	3.805526528	3.661737713	3.667590359	3.738073548	3.548730113	3.930631493	4.007638275	3.617725924	3.669137494	3.607776912	3.55183841	3.623474324	3.751836182	3.550038627	3.624194435	3.681398007	3.675503593	3.607361549	3.751445585	3.702087813	3.573077152	3.6571944	3.667590359	3.630318543	3.769569985	3.691828085	3.976105117	3.684507139	3.445426319	3.700404986	3.726276162
ADGRE1	4.394247371	4.89834209	4.729551639	5.194053259	4.683658042	4.633765293	4.565909767	4.612074803	4.663191243	4.51783336	4.645259376	4.700025208	4.667100341	4.781876382	4.683658042	4.533801312	4.916890314	4.652218867	4.616601555	4.780446977	4.661117118	4.893087863	4.879870257	4.637782726	4.888691208	4.57752249	4.576694882	4.302146802	4.719078143	4.589108086	4.512731305	4.867753255	5.153471906	4.698406761	4.722173268	4.969176894	4.390490196	4.683658042	4.714222498	4.626985531	4.525056194	5.313268835
ADGRE2	3.798100644	3.702736094	3.809105324	3.930770451	4.013122668	3.765787565	3.670433361	3.789734002	3.761429124	3.740457727	3.836166553	3.978601935	3.697725952	3.8243804	3.79293463	3.729524938	4.120800037	3.868087715	3.756858197	3.848149311	3.774646496	5.208871843	4.169025146	3.935974796	3.790543868	4.21217742	4.341731719	3.721802538	5.27979657	4.510470201	3.958261495	4.121034839	5.236186028	4.127885826	3.687016537	4.124252701	4.022546137	4.154300144	4.798067193	3.89409042	3.90555045	4.568342789
ADGRE3	4.40900297	4.417643368	4.170920742	5.065652886	4.339484501	4.197784195	4.306928666	4.607310539	4.338284	4.327057893	4.331487416	4.615394563	4.354898944	4.661156272	4.663574182	4.10232979	4.410464316	4.312722626	4.615109137	4.492557935	4.446622432	4.519262754	4.117291183	4.295427873	4.208818371	4.355956416	4.191457312	4.304960842	4.343730579	4.221370257	4.265515465	4.147199802	4.349506702	4.420675469	4.343670857	4.065162224	4.431229078	4.732655314	4.240750189	4.406617307	4.150290308	4.519490514
ADGRE5	5.709524977	5.320432367	5.005378116	5.655587605	5.246761382	5.54343976	5.359796945	5.492659344	5.194798296	5.372279584	5.388318878	5.240082564	4.915152448	5.872389496	5.150376082	5.008318459	5.422808367	5.487768079	5.117089578	5.013152097	5.319721149	6.591099536	5.696494608	5.975778793	5.281044271	6.451825284	5.77483357	5.478270656	6.373021919	6.242054921	5.53803941	5.658335025	6.549715173	5.817748776	5.196804149	5.877677247	5.8270652	5.982172862	6.227847615	5.233194344	5.336204786	6.318536826
ADGRF1	4.599780631	4.475070995	4.796389472	4.532886085	5.270940637	4.651511706	4.775732106	4.825409735	4.820373359	4.818892985	4.844791436	4.763564499	5.267283827	4.652231101	4.644581493	4.506370231	5.375245728	4.67247201	4.777190959	4.920510286	4.534823137	5.159723687	4.821743371	4.917975708	4.634173833	5.450335559	4.792327025	4.875762762	5.094377813	5.162913727	4.738342228	5.20511037	5.351901873	4.945979581	4.669479598	4.750432173	5.001666335	4.411910241	5.077813182	4.753190578	4.417259665	4.892778469
ADGRF5	8.341861821	8.389687172	9.502105636	8.64758184	9.073947005	8.75636987	9.022045524	9.274349427	9.199647628	9.113810612	9.70781781	9.598459817	9.398740634	9.186483372	8.192205635	8.537253086	10.24367004	8.754869494	8.296149273	9.419051284	9.009028689	9.296646775	8.804592526	8.250835106	8.503568796	9.43828569	8.652237447	8.610965662	8.224428716	8.726329024	8.821122845	8.973426804	8.633675066	7.814464881	8.055200285	8.488009307	8.271859436	7.804196084	8.754463227	7.9943314	7.979276126	7.742747889
ADGRG1	8.586943808	8.979441413	8.235906348	7.984122203	8.640738636	8.279734034	7.814143076	8.23430202	7.842394882	8.029352113	8.143127971	8.47426328	8.668250268	8.706915645	8.503862047	8.412236836	8.201788622	8.201187414	8.265930601	8.28380815	8.360624578	8.160644268	8.898822447	9.319164894	8.668789252	8.860133586	9.218909479	9.236880042	9.585458755	8.897983703	8.733070588	8.80227461	9.34482603	8.956658722	7.610389986	8.799214892	9.008836217	8.626437913	9.255644158	8.609207369	8.883870315	9.124385786
ADGRG2	4.137948484	4.178270555	3.964304718	4.377231348	4.222488613	3.979326379	4.08775205	4.034475461	4.172979894	3.997488368	4.485885305	4.178270555	4.021531902	5.022895184	3.934027836	4.095074138	4.375700676	4.581002352	4.157919741	3.96365831	4.112344474	4.139334334	4.059777428	4.18754566	4.103118055	4.900829262	4.107243223	3.959636214	4.194989027	4.263756123	4.020946384	4.343233221	4.116940096	4.141947481	4.082529186	4.578333547	4.696302216	4.41328434	4.42832136	4.116136368	4.375920532	4.236358891
ADGRG3	4.964551317	5.055008073	5.000823698	5.577996016	5.034066494	5.049425358	4.958646777	4.916130443	5.066278726	4.736297342	5.027739457	5.308548027	5.032093246	5.295118881	5.036438241	4.964081269	5.411801831	4.948854814	5.230147446	4.764399705	4.910557211	5.158239836	4.934179404	4.866803418	4.983131162	4.824178572	4.905890893	4.94994695	4.947324427	4.703466852	4.868951683	4.841474712	4.727360714	4.894142516	4.971936537	4.864753777	4.896735204	5.373952687	4.912750714	4.985698345	5.204556407	5.207507136
ADGRG6	6.793490931	6.301186593	6.158781591	5.541611607	6.867401169	6.278644672	6.151263578	6.317664787	5.696714503	6.624193981	7.009738966	6.073387063	6.380194528	5.792911674	6.512830311	6.749129354	6.244324999	7.035393175	5.763383153	6.587349828	6.219412626	6.017085621	6.361833726	6.918453514	6.155483802	6.785686016	6.490616835	6.671819647	6.24343853	6.520160789	6.454525974	6.48230181	6.667979923	6.737063514	6.225149019	6.848717355	6.397224473	6.681576457	6.694614205	6.047107559	6.332087278	6.35518267
ADGRL1	5.604633248	5.586323257	5.687581483	5.880760631	5.759392236	5.657522424	5.618574082	5.703993625	5.583750118	5.76962921	5.884424006	5.757628123	5.653624351	5.691833054	5.833639974	5.619059912	5.823079871	5.731067296	5.637038838	5.787224717	5.706134119	5.822048554	5.648244979	5.862238472	5.752015874	5.877760021	5.573106677	5.584287018	5.569683943	5.922451069	5.546136796	5.483474077	5.568903443	5.776809712	5.602598253	5.850332036	5.621154133	5.881656353	5.890403849	5.868752635	5.58690611	5.835580599
ADGRL2	6.972478742	6.933781076	6.850011822	6.244209927	7.094534736	6.72145924	6.865332362	6.791849418	6.699329663	6.777223597	7.060163888	6.75594899	6.904498787	7.014784396	6.694356877	6.742655183	6.853690569	7.135083151	6.686940263	6.906934096	6.687011286	7.085453045	6.850958277	7.121228161	6.794105058	7.633149395	6.80567087	6.694723401	7.168497352	7.367630154	7.052402033	6.770114295	7.078379767	7.079182573	6.880600294	6.792534452	7.182276449	6.700214446	6.885401353	7.072314206	6.743088587	6.541198651
ADGRL3	4.393573348	4.371645115	4.495176382	4.403521716	4.16432442	4.307581508	4.354726091	4.409336249	4.417520103	4.514194662	4.410514529	4.583475577	4.380785073	4.826755372	4.233973802	4.516721275	4.657471424	4.346442238	4.419762177	4.444221755	4.513620947	4.388410373	4.259414599	4.284672745	4.482630426	4.229832009	4.394732989	4.200478492	4.298581863	4.277382517	4.395287956	4.292058124	4.288178509	4.490397273	4.5992756	4.342677953	4.070049689	5.309057303	4.169403484	4.62904413	4.366951103	4.471432937
ADGRL4	5.172296637	4.823060644	4.878026839	4.081850893	5.366030697	4.883641934	5.197118021	4.767899552	5.326908709	5.178805199	5.343555127	5.113904379	5.099979078	5.129934254	4.99822524	4.751833941	5.595638762	4.938451512	4.455022977	5.239931003	5.324757385	5.988195841	5.657563877	5.598084576	5.193313876	5.603588568	5.294300157	5.177628818	5.653853357	5.64220343	5.422573327	5.712682797	6.05775853	4.971306375	5.09056429	5.059810256	5.170976613	6.356560906	5.975932494	4.888205035	5.059962159	5.232027952
ADH1A	4.379512968	4.25345827	3.907482465	4.273051696	4.424303655	4.280509848	4.347348521	4.092344297	4.257102533	4.207573247	4.32832512	4.203847151	4.262409684	4.53592126	4.275529274	4.0877609	4.231904865	4.251648196	4.090699344	4.010358777	4.151459791	4.233464575	4.12694564	4.311954261	4.427846735	4.174324233	4.274461463	4.088565694	4.068926114	4.057262363	4.126905302	4.251947001	4.089789674	3.976484374	4.09823681	4.149381551	4.210974883	4.254524016	3.902462364	3.948940488	4.14994232	3.809982533
ADH1B	6.875609471	6.143522329	7.042157904	6.884981784	8.966661291	7.589654127	8.682541798	8.043845644	8.104076385	7.361523195	9.015304353	6.592417832	7.506242374	8.30315873	6.982712834	6.247314549	8.710746984	8.82401555	6.854603168	7.583769877	8.065259737	7.700929433	8.241072339	8.72533445	7.58066633	9.708154801	5.350875869	7.073722506	8.52405862	9.188352377	8.203209371	7.989232857	6.914923725	8.087517875	8.339739854	7.638479896	8.567878748	8.335702436	7.445127071	6.646090594	6.736395483	6.88448986
ADH1C	6.249292247	4.522158795	4.068312669	3.68616447	6.764749588	5.291861547	4.958655916	5.630508143	5.154064787	5.559939761	5.640998771	4.419272465	5.346684961	5.018021736	4.873883888	5.571436502	5.243536764	4.525939093	4.799645232	5.620180503	5.380803058	5.962233999	5.007973041	6.160674842	5.756581565	5.332697996	5.743665115	4.645962484	4.303721159	5.641761396	4.85303874	4.71273146	4.509764731	6.11953099	5.284380048	4.80031832	4.522824487	5.197138166	4.745687452	3.820131947	4.082975486	4.33470631
ADH5	10.43483292	10.28369839	10.37771613	10.21946047	10.40585527	10.47629425	10.55515828	10.35616454	10.45201215	10.45558072	10.19654156	10.42469997	10.39812904	10.18473909	10.33817566	10.27994739	10.4033712	10.38121423	10.43692478	10.43080335	10.48355764	9.80263942	10.33704837	10.23518722	10.22254026	9.939488735	9.901421826	10.11505472	9.608769441	9.8646575	10.39585979	10.13800327	9.429841519	9.820730664	10.24235073	10.16621582	10.08974734	10.15016446	9.867431381	10.0790295	10.23950479	9.851881738
ADH6	8.880495116	9.151981435	8.951860446	9.201796779	8.660589748	9.005930592	9.053271559	8.954504179	8.998762887	8.548716585	8.628772336	8.685603327	8.994418399	8.445867213	8.77429419	8.702232725	8.487776432	8.786747432	9.122994368	8.722213666	8.775229575	7.877977401	8.741114882	7.891329911	8.732476479	7.758624539	7.997681867	8.260277405	7.671737121	7.536406531	8.998375019	8.381049226	6.810310346	7.694675707	8.808032812	8.532934248	8.195210262	8.307489846	7.900287035	7.299073596	8.647045498	7.776842676
ADH7	3.962177498	4.040816164	3.960323822	4.053510918	3.935261703	4.093610298	3.941227348	3.974751612	3.997442055	3.968639849	3.949545269	4.202324076	3.96855652	4.335771959	4.081959559	3.988945847	4.224916284	4.04161504	4.052976366	4.144671169	4.003997261	4.357824817	4.013761343	3.966952686	4.008552401	4.062159403	4.148489958	3.893895204	4.097501615	3.82933106	4.040816164	4.107325516	3.96855652	3.941827554	4.282777487	4.206807977	4.321760248	4.421772345	3.920707384	4.037958899	4.087793203	4.295839303
ADI1	11.54635591	11.77964932	11.86829753	11.5161207	11.69281315	11.75115867	11.80634031	11.87763163	11.5793555	11.63418028	11.4318443	11.61376857	11.80827862	11.60445244	11.5989808	10.99790204	11.41301969	11.42033925	11.92925865	11.78628156	11.89033883	11.40911615	11.4974763	10.61928215	11.5374137	11.17456742	11.30483641	10.45288181	10.87719169	11.08291855	12.01945369	11.56797518	10.58285612	10.98158878	11.86239057	11.45203276	11.31222733	10.65906744	11.02733168	10.77189046	11.50961282	11.03096144
ADIPOQ	3.959279605	4.221842826	4.333519508	4.210193186	3.594920072	4.004590557	3.864375862	3.716205458	3.966837566	4.111542261	4.179658768	4.141223071	4.49518258	4.102349577	4.297680178	4.072040455	4.179107091	3.781516812	3.929591903	4.141776358	4.09067236	3.721304297	4.103731347	3.887551792	3.817542913	3.793702751	3.663790767	3.695262768	3.759407033	3.734408675	3.538865792	3.835246322	3.632601872	3.82573308	4.320109731	4.005385188	3.956924887	4.15239935	3.79394536	3.93235823	3.999300494	3.928910297
ADIPOR1	8.420868199	8.454091047	8.644281422	8.306773585	8.497274033	8.434301573	8.523080028	8.570644124	8.619889827	8.606886078	8.531708598	8.6450546	8.509179803	8.611750476	8.464599896	8.605751765	8.492898529	8.399910312	8.74531131	8.553139935	8.741969313	8.172351311	8.152102939	7.842501921	8.335263402	7.943745022	8.193997204	8.201062467	8.40202414	7.869237006	8.214541999	8.325077444	7.921107207	7.952548886	8.27328047	8.005630036	8.001976073	7.942395249	8.05975072	7.93606003	8.047277496	7.819961278
ADIPOR2	8.141250236	8.045870341	8.068788695	7.974035795	8.153987844	8.102823361	8.134024818	8.199861642	8.056805339	8.326553394	8.524044766	8.258608726	8.126437434	8.463979756	8.160461818	8.02734608	8.272742095	7.97054523	7.984657285	8.305258832	8.238345008	7.950646484	7.937474058	8.092574655	8.119393389	8.295127175	8.218987151	8.050037488	8.428558171	8.368814224	8.01874048	8.086011819	8.153374245	8.190275002	7.879110455	7.973956602	7.965762484	7.518848708	8.10248102	8.145056755	7.989172864	7.860737221
ADIRF	10.32914789	9.413040181	11.1039731	10.74751662	10.54740952	10.75697642	10.63206654	10.70313963	10.9848364	10.19737046	10.36481957	10.06702164	10.26091616	9.911821019	10.40175491	11.04051759	10.11066743	10.30068577	10.63546173	10.77316111	10.58497701	9.778382452	9.207264497	9.352420408	9.08845762	9.452551619	9.018153212	8.405727328	8.057833742	9.50298257	10.56510286	9.871404777	9.073348813	9.217616661	10.62634805	9.609814427	9.206358957	9.855269523	8.47575306	8.595651524	9.142563862	8.476547011
ADK	8.110166117	8.07078345	7.880600029	7.948118604	8.29812787	7.882992049	8.071616072	8.033452926	7.91460453	8.192962577	7.989801738	8.173006121	8.143934127	7.814541102	7.932158506	8.075956378	8.027757004	8.072820522	8.192901951	8.045667341	8.283962613	8.119324885	8.083830303	8.066203232	8.07456097	7.979125781	7.912807535	8.116815107	8.465348127	8.108296883	8.024079861	7.959956366	7.721947902	8.200185468	7.920299868	7.774301018	8.084649891	7.718232786	7.77633821	8.131437558	8.15808294	7.738278125
ADM	9.002797447	9.775501033	9.857611329	8.423294815	10.05412667	9.486232256	9.33437518	8.933370071	8.819638583	10.48880517	10.60733636	10.62804595	9.253895221	9.485899099	10.0828112	9.587966608	9.510614452	9.08686178	9.735728663	9.23745308	9.568394008	8.898384811	9.49956194	7.882403163	10.1458354	9.098483231	8.995302156	9.07842299	8.787685105	8.846146682	8.866821803	9.065305376	9.312035377	8.069923766	7.897661012	8.966787807	8.346703908	8.37029374	9.682572118	9.357850858	8.907579893	8.682903241
ADM2	6.671203913	6.936092382	6.731555837	7.225564353	6.625328224	6.800874634	6.666917629	6.768707791	6.838773141	6.720524523	6.505566645	6.684098006	6.773961378	7.109673669	6.990408967	6.886414867	6.712210328	6.466302871	6.620116651	6.704690124	6.969838651	6.629337315	6.697709164	6.523709665	6.840500451	6.496994056	6.510008309	6.444256355	6.268488546	6.251273483	6.632654763	6.511310809	6.394902822	6.115199566	6.726579332	6.46443332	6.525147655	7.062353906	6.631382995	6.576134943	6.789796326	6.77628418
ADNP	7.760040411	7.761194419	7.882896824	6.860053375	7.668804573	7.63146693	7.617175335	7.869537684	7.70337943	7.881903093	7.662521857	7.544862241	7.779477151	7.528911264	7.514823771	7.767230795	7.551341838	7.666321064	7.5656106	7.731674817	7.784870516	7.946996636	7.80374745	8.405322407	7.890869132	8.199090567	8.009652124	7.944681831	8.043004052	8.353359124	7.846607624	7.881038757	8.087296775	8.032813341	7.729446512	7.945687812	8.235513109	7.791983795	7.981227253	8.034496691	7.933299998	7.822347449
ADNP2	6.640083951	6.584297647	6.651042104	6.555061423	6.557924825	6.700804057	6.547434056	6.592434144	6.487772304	6.534733812	6.590775529	6.702797406	6.530148315	6.86208397	6.786781321	6.556284853	6.755211054	6.445346177	6.53957595	6.56906185	6.597216573	6.574516729	6.376889507	6.710065606	6.322164425	6.704134829	6.73666076	6.63600584	6.607870502	6.725418699	6.440276228	6.491699388	6.656293511	6.839386026	6.452924619	6.64805558	6.715396024	6.442624021	6.621550557	6.620880366	6.554148851	6.589994244
ADO	7.234884658	7.018600836	7.004846029	6.440539203	7.182121114	7.096597341	7.086993192	7.202483381	6.89110915	7.243499428	7.091307384	6.903102003	7.146243389	7.101887488	7.171510081	7.110525927	6.808707674	7.018451353	7.224362502	7.108301103	7.195167857	7.109099383	7.216478813	7.284931946	7.138286638	7.413161756	7.151079333	7.280386317	7.359677719	7.406372863	7.226034684	7.260417384	7.389743058	7.385476864	7.140960895	7.237621614	7.222572403	6.741785728	7.120682199	7.151203009	7.073149632	6.937242822
ADORA1	5.263337674	5.595171797	5.523535791	5.827334692	5.326058611	5.496035231	5.779772432	5.487510839	5.700890478	5.600826133	5.588283592	5.408938223	5.666918107	5.356570204	5.693687995	5.529979666	5.682019182	5.432601856	5.489290347	5.533983402	5.473769311	5.355857527	5.400800397	5.507825864	5.655388635	5.704510005	5.585930577	5.677721361	5.324001108	5.164923877	5.407527997	5.524235115	5.76216369	5.448307967	5.441341511	5.299685831	5.32145683	5.699647356	5.687143285	5.436619131	5.718879657	5.323630011
ADORA2B	4.573151187	4.606078928	4.269767685	5.174956605	4.649566515	4.583844001	4.346592263	4.330885071	4.546723041	4.263876763	4.352717615	4.394862251	4.760843171	5.271095653	4.437756507	4.635498902	4.735723281	4.575490456	4.431214651	4.46096843	4.707011193	4.354678388	4.351765496	4.444994333	4.351367768	4.155492166	4.456464834	4.525401819	4.326563036	4.089419002	4.342569326	4.161659096	4.539992257	4.357278657	4.400164242	4.361367132	4.414077345	4.359131095	4.467920451	4.359131095	4.473494005	4.851712933
ADORA3	5.315298312	5.263335787	5.388974664	5.825377729	5.337624753	5.615056429	5.358251213	5.331091244	5.739911712	5.635956357	5.357841219	5.338870617	5.443093509	5.847678111	5.677789022	5.391030294	5.402700437	5.374529345	5.558639309	5.567904844	5.359012237	7.194756423	5.416597212	5.280897809	5.375486637	6.213492423	5.645350717	5.517265979	7.007459449	6.037611036	5.982591974	5.508200297	6.383593155	6.114695056	5.713365804	5.421101992	5.636107031	5.545962307	5.332496063	5.551313694	5.583480406	6.085351123
ADPGK	7.463895532	7.594110456	7.305003623	7.68516669	7.133377287	7.37446701	7.431294957	7.592978216	7.438528562	7.423147309	7.514217052	7.10373547	7.597478776	7.29761124	7.359424943	7.465438171	7.30887213	7.577476648	7.558136119	7.623913008	7.473606666	7.524571932	7.479096682	7.447490023	7.244921909	7.355919445	7.412968695	7.39499668	7.696584121	7.472985382	7.416260505	7.47232895	7.721189402	7.441327814	7.409404273	7.336342402	7.329810464	7.305993868	7.416883332	7.430979344	7.422398147	7.319436319
ADPRH	4.939272378	4.851982012	4.910097141	5.167487383	4.976936428	4.907959463	4.812555058	4.978800342	4.951248249	4.910288172	4.914985517	4.872014073	4.87705865	5.374380254	4.862434754	4.864043597	4.761190797	4.799680999	4.935754155	4.992593669	4.936548484	5.022032338	4.941754563	5.071944788	4.841175844	4.972106755	4.953806853	4.908248327	5.140886144	4.865535911	4.937177034	5.034227321	5.300208438	5.065151873	4.943782334	5.010303405	5.20319406	4.944817538	5.207829208	5.057730613	5.145882469	5.218529154
ADPRM	5.455823227	5.260068024	5.633252081	5.584952522	5.482456378	5.472198711	5.528307437	5.66696423	5.560693555	5.909547851	5.401959409	5.631069493	5.51293572	5.75142654	5.437877687	5.311947285	5.621876962	5.646733589	5.555218402	5.614956798	5.60588106	5.574486812	5.40872397	5.65145325	5.275061305	5.632943064	5.358537286	5.485547553	5.604540109	5.686646557	5.569738487	5.550203077	5.341233239	5.699091371	5.512348805	5.468031883	5.507938904	5.532092059	5.299337035	5.253025453	5.386449262	5.362505037
ADRA1A	3.803123967	3.762057444	3.79661143	4.135810129	3.712022336	3.763071833	3.77521307	3.760242819	3.806475248	3.786771962	3.806132277	3.767637675	3.756682549	4.012696581	3.814613079	3.829584122	3.806132277	3.79751359	3.751507875	3.770420877	3.839849793	3.703296668	3.706211816	3.671323308	3.775074229	3.672686891	3.642387231	3.719130819	3.582801835	3.719317755	3.760242819	3.674648031	3.678565215	3.708462685	3.828942759	3.783160172	3.83389712	3.96988413	3.834663149	3.742056264	3.760242819	3.895531408
ADRA1B	3.684895626	4.113234714	3.918394023	4.18632257	3.828212009	4.234388989	4.017813546	3.757783982	4.156757208	3.942034731	3.974615287	3.99643095	4.009790934	3.926211762	3.905372334	3.909661187	3.898417566	3.84607944	3.823407733	3.924623721	3.958160737	3.562350253	3.836922146	3.72747076	3.905095425	3.464686058	3.726717061	3.731819281	3.514175022	3.697708293	3.965787041	3.75530336	3.557600649	3.517183674	3.789231612	3.882619494	3.632604174	3.814101497	3.762155636	4.018903452	3.787370217	3.705210082
ADRA1D	4.038506039	4.124950553	4.215169521	4.463197589	3.974750297	4.126796256	3.909881602	4.020519752	4.128787552	3.957708801	3.973576335	3.82943466	4.158156967	4.124322907	4.10977984	4.150595343	4.13244739	3.949890514	4.161950492	3.977634668	4.120661813	4.103687706	3.939140861	3.845266851	4.12574594	3.872487551	3.892671597	3.99438632	3.821716967	3.903396061	3.94716822	3.827826427	3.996866884	3.834821664	4.118908788	4.084916834	3.993797962	3.883744832	3.975220484	3.967092832	3.905869107	4.02058997
ADRA2A	3.933574436	4.12970304	3.940754758	4.461728233	4.318438496	4.141140993	4.110205404	3.986047097	4.159063374	3.959565935	4.044020982	4.016764114	4.045458541	4.359917251	3.868656056	3.875208949	3.859593764	4.304489313	4.098879978	4.072556495	4.059862553	3.810717746	4.041731289	4.692645138	4.023405841	4.792076956	4.067982579	4.149942435	4.556237402	4.689775906	4.245277736	4.701809533	4.509822066	3.924709587	4.281465867	4.654560008	4.67527192	4.392900536	5.079355597	4.025356355	4.125838762	4.098651605
ADRA2B	5.626029478	5.759052971	5.454361236	6.208506037	5.351495336	5.608678496	5.189735216	5.449824465	5.706653871	5.383704397	5.078096814	5.496602149	5.618899064	5.718899063	5.615327056	5.478266838	5.600089861	5.45999385	5.760302201	5.473527084	5.5224999	5.210636625	5.444772302	5.204807067	5.500118499	4.960440009	5.391060193	5.489765732	4.977057694	5.207123974	5.560323614	5.485411787	5.369506026	5.215402069	5.536575962	5.437191836	5.575400373	5.446507507	5.392746114	5.028251256	5.505407361	6.033272598
ADRA2C	5.68940244	6.126037753	5.823678424	6.424882865	5.755367607	6.244725175	5.713389617	5.731772539	5.96012891	6.13417037	6.000012042	5.792473381	6.026442843	5.860708719	6.355520414	5.708152058	6.084468073	5.909776175	5.94512932	5.627025401	5.939135705	5.754163934	6.173642622	5.790486188	6.220881329	6.257009709	5.741587399	6.196038955	6.259002342	5.748168249	6.238330378	5.834933895	5.36945937	5.844489245	6.201018633	6.037116989	6.070659871	5.999199252	6.22386088	5.981934214	5.903879207	6.256811886
ADRB1	3.82972246	3.836533829	4.201624754	3.875383106	3.980727838	3.905246287	4.056892806	4.071908496	4.015976602	3.884344992	4.380164887	4.359810519	4.218216545	4.004638689	3.962998068	4.016884665	4.338708377	3.899551278	3.82057057	4.105952663	4.242653293	4.321529341	4.135593616	3.834442377	4.178818382	4.168929209	4.070500771	4.08229138	3.699221517	3.958057251	4.215997076	4.292959913	3.9302308	3.79423825	3.929273967	3.896608589	3.961549615	3.926620174	4.421488306	3.700904889	4.152267904	3.995200185
ADRB2	4.535834461	4.335069306	4.535834461	4.541909182	4.498780452	4.501446885	4.261873899	4.07784839	4.253267121	4.279295155	4.442973337	4.419539224	4.304138824	4.472609744	4.333575564	4.368733239	4.388105451	4.588076996	4.495524515	4.637682356	4.313437754	4.667498481	4.601778499	5.428044077	4.314369819	5.216818128	4.859017699	4.535604784	5.039006309	4.579154136	4.608664316	4.686607672	5.095673737	4.746497338	4.394618625	4.701521773	4.791638783	4.748871183	4.762567852	4.635511169	4.446185576	5.259263392
ADRB3	4.983303616	5.014561871	5.072011565	5.830399525	4.967241362	4.999214372	5.123119917	4.904104975	5.074922602	5.020125838	4.924349028	5.183991065	5.073688481	5.373438517	5.30920048	5.037862333	5.386830681	5.043539285	5.144828199	5.084535603	5.124147173	5.024183293	4.86774031	4.863212295	5.053064372	4.83973794	4.999988704	4.882803217	4.767103312	4.923137506	4.973738243	5.061590115	4.91609471	5.083972554	5.050228653	5.105644693	5.088816197	5.190247266	4.906358	5.049037816	5.080828076	5.101154055
ADRM1	7.749933199	7.850553326	7.489677889	7.659479127	7.832322417	7.596447937	7.77028405	7.84667673	7.757348105	7.781209211	7.687413958	7.870193359	7.68019338	7.892179924	7.933651912	7.60647767	7.673075062	7.853996382	7.737279328	7.765718454	7.612877354	7.704304966	7.667220301	7.514951854	7.635063021	7.779918264	7.79382496	7.578497227	8.210029515	8.020128297	8.006804254	7.711942795	7.986443197	7.904982554	7.759473111	7.991747566	7.936059796	7.807587799	7.721606548	8.212752376	7.863664254	8.071864589
ADSL	8.959733849	8.883540148	8.738579328	8.987902016	8.850165533	8.82301581	8.651597823	8.9089523	8.779787086	8.686117874	8.482576512	8.769791559	8.667113556	8.620407872	8.757851677	8.618136962	8.69712402	8.695397091	8.916697314	8.745524951	8.955268577	8.901924233	8.970642591	9.118295619	8.960698768	8.998189416	9.089678141	8.954814643	9.346153199	9.21009619	9.002702905	8.801866985	8.800156815	9.407976262	8.836338579	9.088619963	9.147205269	8.780730947	8.898594204	8.981583594	9.123915379	9.048628146
ADSS	7.769323707	7.508970399	7.384787111	6.807389612	7.92712284	7.542877314	7.753754589	7.761507574	7.60588841	7.820678013	7.919964255	7.599523388	7.816008559	7.997698266	7.71648188	8.037811146	7.531011962	7.823832371	7.901711987	7.667184113	7.844066457	7.793016039	7.694686292	8.023966484	7.622912081	7.739797784	7.697031225	7.610490583	8.289156163	7.579067589	7.60841319	7.697220281	7.725841469	7.633635363	8.001757857	7.542346412	7.664906407	7.059407768	7.585394072	7.796964273	7.33430008	7.642610348
ADTRP	6.714292355	6.531304267	7.180205663	6.997749926	6.979300761	7.026454469	7.289397696	6.96525229	6.791398084	6.479655349	7.57343032	6.921328723	7.498524849	6.383906798	6.051728657	6.26192457	8.259640592	6.534477177	6.350941677	6.042529637	6.790356576	6.932054461	6.861601624	6.55820541	6.834795378	7.812380216	6.97207046	6.620470024	6.770666901	6.85128204	6.563366758	7.457902502	7.156418335	7.111155953	6.433080344	6.971441382	6.684621813	6.201970069	7.909725378	6.310956573	6.300567211	6.687606468
AEBP1	6.359736908	5.945758858	6.060107944	6.049123933	7.155387077	6.336265069	6.519900474	6.252601299	6.369258175	6.774255986	7.315701589	5.955427676	5.979901297	7.563055341	6.222439208	6.012705434	6.699786262	7.249622962	5.820414866	6.671891704	6.243139	6.652471357	6.838013436	7.209514902	5.852319946	7.684782808	5.999635054	6.531496286	7.133594751	7.626297578	6.560408631	6.782619196	7.453980711	6.860984546	6.328974458	6.713654297	6.923843534	7.163973129	7.053499991	6.788252216	6.382257017	6.144694478
AEN	6.132741341	6.022336309	6.229870824	6.500928614	5.833829058	5.974295928	5.821973592	6.055994089	5.995330495	6.168461583	5.985048164	5.925552539	5.961849271	6.838995266	6.202270496	6.202270496	6.090326531	6.022374191	6.035700861	5.999027367	6.150402419	6.082983706	6.120816398	6.441586151	6.298503693	6.423911139	6.337387853	6.30490889	6.19901951	6.260503038	6.002001703	6.08631328	6.469031865	6.406636553	6.172091021	6.350290351	6.404540771	6.680350053	6.041359949	6.460898815	6.377810394	6.455554965
AES	7.574191579	7.051796867	7.460135024	6.975706149	7.221008699	7.300131454	7.273390073	7.411685485	7.305295652	7.315685785	7.550281541	7.631873271	7.409981678	7.400834517	7.541405035	6.923017859	7.913159784	7.241571241	7.090052657	7.465343875	7.028370886	7.231645342	7.121059269	6.911009046	6.812934914	7.605767408	7.097143044	7.195993967	7.515339323	7.717871102	7.4011725	7.239526745	7.590064235	7.783706161	6.922710503	7.349084931	7.262967807	7.36732188	7.07343198	7.559779034	7.061028218	7.198147351
AFAP1	3.50602254	3.315798567	3.467598613	3.29250314	3.451533834	3.38855848	3.423598671	3.369436276	3.290187409	3.370271032	3.478662291	3.419543789	3.383942271	3.426881788	3.369108545	3.501685583	3.42703223	3.45371166	3.247581206	3.373060196	3.399042399	3.492612128	3.399329749	4.136221488	3.207160699	3.63879485	3.575473642	3.396200936	3.676917914	3.813056234	3.356045555	3.429115412	3.609634909	3.630715454	3.171425152	3.589484412	3.526962969	3.493528021	3.508196195	3.72905762	3.474490915	3.382583372
AFDN	4.358848057	4.493219888	4.43308633	4.541418929	4.492988411	4.558511223	4.500867218	4.352092721	4.4756418	4.519989565	4.496934454	4.568287995	4.456575388	4.736508982	4.511850835	4.556218632	4.469015903	4.601723069	4.437478375	4.519380912	4.579047572	4.461602548	4.400729479	4.39707223	4.397084535	4.434015229	4.382660599	4.519714791	4.295365151	4.517109694	4.50394049	4.341588951	4.32872147	4.388752579	4.445294267	4.427665779	4.379457122	4.542528226	4.30625216	4.712034989	4.544177377	4.349524083
AFDN-AS1	4.890948082	5.034769829	5.390051881	5.711608202	5.041155915	5.577999853	5.493196055	5.225578373	5.198860719	5.52352474	5.401467636	5.629388905	5.112754879	5.315259848	5.419222526	5.342215117	5.285338164	5.443575689	5.334468754	5.346824329	5.41307183	4.826492941	5.059672976	4.664539947	4.759412676	4.568572352	4.524765232	5.109766396	4.346459037	5.12609508	5.386490111	5.109766396	4.348337607	4.988708848	5.085706568	4.963673013	5.056057451	4.917319875	4.629369272	4.947360005	5.355034189	4.698794558
AFF1	5.452729549	5.566209103	5.43629663	6.317298468	5.457442457	5.681054854	5.454392045	5.399608574	5.531899804	5.513883413	5.634975458	5.531183634	5.387246059	6.09947471	5.542669461	5.537761264	5.379136163	5.41946823	5.446579869	5.63644097	5.57581236	5.306524111	5.302717589	5.183294116	5.305719085	5.29224922	5.464292672	5.324054004	5.116040048	5.344061533	5.425994889	5.267960656	5.405903234	5.274795428	5.231826346	5.306704338	5.366627666	5.374844745	5.298211127	5.507347822	5.563171814	5.589076876
AFF2	4.587690081	4.691020016	4.626223464	5.3166009	4.665163967	4.678235678	4.581811135	4.632380627	4.755198426	4.583187572	4.669073856	4.874762832	4.620340842	5.045692586	4.745733504	4.780249127	4.895653253	4.714023412	4.770994057	4.79394952	4.627986551	4.612013724	4.579884338	4.520628913	4.683199033	4.600273917	4.527227089	4.766107778	4.333672915	4.561262431	4.551041763	4.650576673	4.488955876	4.65168042	4.733786209	4.725737643	4.708558684	4.86319176	4.62622425	4.818640958	4.625242879	4.839271685
AFF3	3.867541226	4.008667392	3.917941976	4.578864819	3.995789045	4.030820129	4.032907427	3.929354005	3.909217908	4.00844139	4.073860251	4.04658778	3.986801748	4.263731232	4.012257045	4.05058027	3.869491568	3.999480047	4.03089331	4.020176989	3.998600224	3.87369018	3.813451826	3.906981744	3.986814402	3.971580915	3.930461677	3.986878895	3.931623537	3.951557079	3.886541172	3.998987014	3.951972349	3.989761531	3.957324749	4.006761527	4.051734002	4.134440959	4.02164304	3.906575954	4.087550658	4.009295494
AFF4	4.755812476	4.827267818	4.827110751	4.449779961	4.781503122	4.611015518	4.976559055	4.897152869	4.718886507	4.733540132	4.859262954	4.663614538	4.752353119	4.705249866	4.7759592	4.800491349	4.397921939	4.851105042	4.946003145	4.715615478	4.989662327	4.44097404	4.681948987	4.80598339	4.829602266	4.664572165	4.713775462	4.88181198	4.95142967	4.825916462	4.841329343	4.464784156	4.74689645	4.932567595	4.687379471	4.592640189	4.796442236	4.281765186	4.494454944	4.787731107	4.689841215	4.444413742
AFG3L2	8.863199027	8.846251486	8.786498719	8.323450851	8.773126617	8.55091743	8.680180288	8.740481344	8.690667455	8.786548153	8.757633285	8.59163842	8.686610147	8.804915131	8.902009749	8.841675859	8.557254502	8.530265583	8.713631124	8.905695191	8.718943435	8.561605394	8.645280473	8.896505206	8.681859774	8.828458986	8.868496699	8.885538378	8.88548982	8.836298329	8.733530564	8.708717648	8.2758977	8.91725025	8.94253057	8.850294971	8.599742625	8.346451258	8.590868791	9.163428605	8.735197988	8.585303342
AFM	9.179783465	9.142665219	9.458579868	8.510895883	8.405623232	8.941597943	9.132345349	9.042211442	9.470909024	8.680234899	8.604933901	8.681781239	9.030725746	8.538444997	8.637015537	8.672133462	8.463044708	8.233705876	9.54582955	8.667969665	9.073312386	7.277598795	8.365321424	6.214626679	8.109217039	5.75480136	7.656532912	7.872569069	7.085662307	6.084321225	8.544415903	8.346312282	5.805096843	5.982128639	8.174624125	8.113457161	8.22190916	8.035165029	7.733698839	6.165859338	8.85684247	7.379417409
AFP	5.658814391	5.34729966	5.668146149	6.007786061	5.384873917	5.59505272	5.515167216	5.372721137	5.560877263	5.579641011	5.429402531	5.615535619	5.430866278	5.294349817	5.45507042	5.480916721	5.329261274	5.639996377	5.858951966	5.6694143	5.466400255	5.001977843	5.088030787	4.904706897	5.095376615	5.023903813	4.975039911	4.99462744	4.611972944	4.338136212	5.500277602	5.107655184	4.739761778	5.205577363	5.440043915	5.200375124	5.0858856	5.551041262	4.868773032	5.144367532	5.1649787	5.179930517
AFTPH	10.12172419	10.25961907	10.26405238	10.18793001	9.965422011	10.057816	10.12672698	10.02095731	10.06940219	10.0004201	9.954195239	9.879413051	10.15666623	9.912319761	10.02545485	9.97155738	9.668242293	10.09237388	10.0408006	9.929173486	9.855394268	9.709058269	9.879785023	9.715304939	10.03975422	9.813089068	9.670181737	9.874029361	9.613942887	9.510918105	10.1153272	10.00483112	9.40372912	9.458788107	10.11883415	9.926329078	9.847312315	9.807105808	9.698540822	9.687960239	9.916184922	9.591673369
AGA	7.288534542	7.222789447	6.491531952	6.134506587	6.856312261	6.932707644	7.081157576	7.096174317	6.956456404	6.713202523	6.910269094	7.038763285	7.199565739	6.391362125	6.696545305	6.988818539	6.792035194	6.936209482	7.167336449	6.859809396	6.929196703	7.292125301	7.534004427	7.500999007	7.105405264	6.978648403	7.112852186	7.271446904	7.554877008	7.325619079	6.925853943	6.998299901	7.609080111	7.336371697	7.192959076	7.297301218	7.240843962	6.508976171	7.268077567	7.193073028	7.29140278	6.915637781
AGAP1	6.435623882	7.140656541	6.89723938	6.868832951	6.745145066	6.827737892	6.928092086	6.880143116	6.977269169	6.509132958	6.736127693	6.695914027	6.708590613	6.58349986	6.626237118	6.670511996	6.011456061	6.662498026	6.89070281	6.84975271	6.2616701	6.267681589	6.625307384	6.553854327	6.517867879	6.496914893	6.733365729	6.547571918	6.324542038	6.295241783	6.954089513	6.650406131	6.270244597	6.41630265	6.529857097	6.689693208	6.697836101	6.386365324	6.365693932	6.721556686	6.717760982	5.964240176
AGAP2	4.518507043	4.544895262	4.577084074	5.076669526	4.367503209	4.462694028	4.490429809	4.577886207	4.617854947	4.543294614	4.483943147	4.498319064	4.530923454	4.62101847	4.578927707	4.657312404	4.559214654	4.417625641	4.519995989	4.482046868	4.630373948	4.496923986	4.418017207	4.268809622	4.591818662	4.326262409	4.283572031	4.498554006	4.280256646	4.282524487	4.546066381	4.46586234	4.493419135	4.406571784	4.605020993	4.579144334	4.372055261	4.739236157	4.407309112	4.465068507	4.610933115	4.751758946
AGBL2	4.083539572	4.081673162	3.931321538	4.103140337	3.653490439	3.954473874	4.060906219	3.808136063	3.958618753	4.136247429	4.09560657	3.962846463	3.830594952	4.065986412	4.055753781	3.998783052	4.291687054	3.949890689	3.864280006	3.966284979	3.812379377	4.026941739	4.071051085	4.196224336	3.906290371	4.262993431	3.780269181	3.865852912	3.841090261	4.168397991	4.042556514	3.971100625	4.041936044	4.084148057	4.066451427	3.984883379	3.999973025	4.279153564	4.261232117	3.984426949	4.271528857	4.178985334
AGBL5	7.185835442	7.074644697	7.245482719	7.258744134	7.340305853	7.207402159	7.318135149	7.282158169	7.177859082	7.436762587	7.005029351	7.275518712	7.139619644	7.269544613	7.227027527	7.239589369	7.193006778	7.053520165	7.488672351	7.148078484	7.418129058	6.703774155	7.086949088	7.000786216	7.110763789	7.016610314	6.863901253	7.033293669	6.79724551	6.979429558	7.152423544	7.059157837	6.869469195	7.05242206	7.252889114	7.025492249	7.004938606	6.642539488	6.941338075	6.733593235	7.154210509	6.933161186
AGER	4.179595778	4.415757029	4.291039298	4.891422654	4.351884381	4.307349417	4.364582585	4.26924536	4.339335462	4.185987992	4.378570552	4.304705262	4.362891372	4.412680457	4.456492694	4.570838202	4.478999621	4.302635905	4.353208414	4.289857579	4.351884381	4.387496739	4.323131952	4.212031006	4.41805111	4.267459743	4.255912821	4.258913012	4.199244363	4.170717855	4.295498456	4.330860909	4.173125668	4.186142588	4.34913576	4.501347808	4.448328044	4.551196778	4.352947049	4.376074242	4.35554678	4.37076404
AGFG1	6.586259494	6.504377024	6.458958957	5.823763896	6.600575979	6.454781996	6.531414363	6.458894225	6.274490521	6.653361876	6.537768057	6.397861448	6.462565584	6.506871363	6.459190023	6.595125632	6.30001349	6.562245505	6.505723719	6.535877524	6.58535127	6.720618433	6.697610098	6.998951953	6.59571552	6.923789677	6.880335795	6.798648991	7.172828836	6.919779977	6.586519076	6.619553159	6.970660385	7.050309017	6.41020213	6.610382234	6.851656305	6.393076944	6.588025126	6.988017696	6.588236768	6.691583486
AGFG2	5.281224626	5.342148684	5.262595113	5.719519722	5.380905545	5.405638742	5.282806168	5.244890908	5.388570004	5.377495323	5.257861953	5.381838149	5.253342074	5.475699296	5.2451554	5.483753209	5.298495605	5.272041723	5.467255941	5.370123613	5.352013123	5.103200628	5.039220037	5.030365439	5.192574735	5.025208909	5.019202713	5.243425289	5.182927211	5.28955247	5.319003253	5.197362871	5.217142489	4.992416065	5.242092707	5.209173179	5.280532681	5.318059566	5.120392214	5.366890534	5.335229168	5.440031544
AGGF1	7.143146084	7.108534878	6.919741093	6.447694261	7.297120067	7.039521361	7.117962328	7.051519717	7.057115739	7.048853426	6.934694158	6.95251302	7.165835187	6.818254997	6.937752368	7.142012471	6.579777988	7.022847228	6.985797236	6.929293018	7.09222527	7.279675208	7.299209469	7.384019243	7.196432947	7.309319796	7.36208495	7.305040868	7.515455849	7.279793505	7.256114851	7.144737403	7.29859532	7.215648575	7.224563604	7.175291707	7.446961335	7.022870604	7.278185358	7.228924178	7.301170245	7.125442315
AGK	7.229238039	7.278563178	7.277417775	7.247615017	7.107198447	7.173407868	7.15270978	7.277792416	7.161639555	7.200858403	7.137330544	7.090434024	7.333088019	7.34111388	7.039335421	7.398091614	7.055303025	7.105633192	7.223841482	7.101087135	7.273127857	7.082994186	7.37379086	7.154439995	7.460393539	7.199973506	7.338435411	7.402079429	7.263709001	7.229724583	7.367981028	7.267574179	6.898471712	7.184679161	7.337126024	6.948107012	7.290802526	7.076050663	6.968586121	7.160983096	7.351782792	6.949424062
AGL	7.841895393	7.737793145	8.012155273	5.660011543	7.591619101	7.449852237	7.78818649	7.811006741	7.617787867	8.007971816	7.843541734	7.901419298	7.670998222	7.142871276	7.619084917	7.899908737	7.448965364	7.688267915	7.802149964	7.867958161	7.889945212	7.757761143	7.877043271	7.802859451	7.935723896	7.959097976	7.729029638	7.929172511	7.615942996	7.943527215	7.873089979	7.690499301	7.45938334	7.527798236	7.761207324	7.640934989	7.649547252	7.306176022	7.77123216	8.195108328	7.778951666	7.496199428
AGMAT	11.78556948	11.99083221	11.94336748	11.9105119	11.51082603	11.88197652	11.92945051	11.86767079	11.85963241	11.69856743	11.60721424	11.69304439	11.84995884	11.83868259	11.93220944	11.70717862	11.45064873	11.49900505	11.7359648	11.63505369	11.74136574	10.71949581	11.44096606	10.56479014	11.57760996	10.7935293	11.08318493	11.39959658	10.37238869	9.881872756	11.72512371	11.33996974	8.947306557	10.11096244	11.78096536	11.35758898	11.0573394	11.18925972	10.60791695	11.07159915	11.61803568	10.90119118
AGO1	6.770561633	6.977353005	7.059316	7.038889154	6.886310922	6.894812491	6.945144425	6.733474334	6.874837298	6.761866524	6.887045814	6.704353551	6.877834319	6.763508992	6.922440365	6.787114024	6.611466427	6.870787898	6.951510576	6.961088332	6.562674509	6.61605183	6.658209662	6.676161125	6.646907414	6.526974578	6.558030704	6.453782002	6.20256142	6.451949041	6.701147987	6.666803797	6.48647644	6.432676216	6.728374923	6.73743541	6.65855076	6.525485934	6.507677064	6.292814679	6.798379738	6.641389021
AGO3	5.154850111	5.337568557	5.283025506	4.647108417	4.857656309	5.248560397	5.200313612	5.071219453	5.144788926	5.167287722	5.147548433	5.064760055	5.101850708	4.914128365	5.301551606	4.935518367	4.574251227	5.131432985	5.25554405	5.151677578	5.012693693	5.141097959	5.40463273	5.033551159	5.288899928	4.803269105	5.393581373	5.277790254	5.392749154	5.164929365	5.440978068	5.203583953	5.142090923	5.167245221	5.085664173	5.262319499	5.045839853	5.084218753	5.176908283	5.369709539	5.089749887	5.134705598
AGO4	4.690197734	4.713158132	4.574271107	4.582845667	4.775097715	4.622457278	4.570116996	4.472285012	4.452043947	4.769852983	4.716761073	4.554390572	4.634619132	4.616546393	4.463058999	4.810513306	4.606324889	4.772056883	4.640121986	4.735276841	4.601515363	5.164683857	4.796524683	5.128688055	4.59600828	5.010327444	4.837343213	4.907762819	5.16644888	5.269254445	4.770053184	4.825735583	5.129130361	5.102178227	4.667370407	4.962675286	4.871814351	4.91614117	4.914581884	5.103148138	4.978755833	4.828617056
AGPAT1	8.192539516	8.352733761	8.284749985	8.373940183	8.064723026	8.220481923	8.277109688	8.270556708	8.315500592	8.210847931	8.070598348	8.499856817	8.198433196	8.340581578	8.294066022	8.11029718	8.009812594	8.254230155	8.206949102	8.260464331	8.084036888	7.637215824	7.882636061	7.599150559	8.039011954	7.769125428	7.974216732	7.930350617	7.751119639	7.709109719	8.082056117	8.071585536	7.885399397	7.753037003	8.021293318	7.875689416	8.04544685	8.046177217	8.040837805	7.984118739	8.204631474	7.898108586
AGPAT2	7.018623443	6.79599933	6.857628518	6.997321588	6.858715983	7.008609067	6.734737638	6.506514318	6.792807837	6.640632614	6.578193865	6.798504541	6.698572466	6.938002903	6.712640909	6.845302229	6.859211603	6.767652407	6.922188236	6.684610178	6.757428577	7.051152232	6.7621216	6.967368892	7.232633962	7.058148314	7.11293544	7.185554949	6.906043359	6.96452884	7.380069686	6.725448962	7.184754541	6.771660984	7.330517152	6.991044654	7.09832894	6.944314643	7.187373485	6.946134736	6.762530981	7.107529145
AGPAT3	7.390629611	7.680566144	7.245558801	7.484597807	7.211726239	7.482866728	7.312095345	7.544057832	7.411550383	7.258679056	7.156399642	7.315536306	7.49289859	7.396708131	7.499130436	7.346297169	6.86603773	7.325724271	7.567933679	7.360007091	7.365398132	7.104823763	7.419350221	6.896580946	7.53938533	7.086904409	7.409071501	7.578242056	6.760200151	6.958986108	7.627161693	7.231493519	6.741714948	7.120023829	7.26283815	7.407084256	7.385205187	7.435279525	7.11546228	7.247931701	7.759416767	7.03647034
AGPAT4	4.995327327	4.770355404	4.740613658	5.163005035	4.734371636	4.924389317	4.698731549	4.706047634	4.662214483	4.836901531	4.71251741	4.85232237	4.715854222	4.615984564	4.744045636	5.034536702	4.750133047	4.682458655	4.757490126	4.787568896	4.767543131	5.050296292	4.907016201	5.208854258	4.9142823	5.321262544	4.943909486	4.89768824	5.027567463	5.148102425	4.872092323	4.712658015	5.203624679	5.123213609	5.380299617	4.938740829	4.965973018	4.965127348	4.981255885	5.00642681	4.775106454	4.874579238
AGPAT5	7.525318533	7.817717665	7.991121648	7.844731652	8.057839317	8.261368184	8.226028429	8.687578588	8.312711358	8.391500682	8.178306469	7.716327705	7.75876364	8.422885745	8.208119569	8.640811443	7.463855268	8.097000617	8.568733857	8.449016876	8.491159043	8.379133697	8.439702912	8.086544984	8.051110665	8.13271586	8.168141212	8.587816064	8.106218152	8.22738845	8.410839111	8.043626373	7.830110393	8.216731683	8.311020981	7.865089849	8.00940531	7.698047283	7.624515567	8.031115731	8.640848344	7.739447616
AGPS	7.302594034	7.266963839	6.859445745	5.795301449	6.913199484	6.660450013	6.895146255	6.77353712	6.682244404	6.550674696	6.740051842	6.306491597	6.791759931	6.437289184	6.660057713	6.831703508	6.213962684	6.870943394	6.917242333	6.576782217	7.106531894	6.833817771	7.043671107	7.635007275	7.073624702	7.37639975	7.33936097	7.041951636	7.820315649	7.090397399	6.865587888	7.113920385	7.151201544	7.311552057	6.832407929	6.980703459	7.251496461	6.489382129	6.897410523	6.986143669	7.26308133	6.780540489
AGR2	5.459529053	5.300317433	5.078060637	5.687565921	5.06192986	4.930205176	4.787265548	5.228923961	4.704932307	4.919572728	5.348373944	4.699382685	4.764784022	5.247806627	5.037786672	5.04612262	5.131297074	5.108945667	4.942291511	5.504979741	5.111600402	5.099861217	5.106905651	5.56584288	5.635660697	5.811817298	6.101807739	6.207630736	6.19817116	5.428534038	4.766337795	5.473256944	5.006842878	5.589790918	5.199216108	4.744227565	5.996359958	5.152102706	5.692998959	6.624863039	5.376579908	6.112286658
AGRN	6.867874373	6.606516322	6.692916232	6.862229158	6.887574079	6.547667445	6.562755901	6.571705601	6.736367127	6.872663724	6.893731074	6.758163285	6.708915798	6.808956793	6.604157223	6.618026918	6.650919345	7.155418069	6.603508464	6.797988413	6.603223377	6.809946545	6.479118799	7.320033483	6.506299724	7.063874677	6.897225027	6.97123884	7.10827655	7.173004909	6.618589758	6.732345833	7.243229943	7.224025914	6.70814193	6.877156167	7.315804453	6.809689061	6.972345551	6.933366989	7.087944327	6.85408627
AGRP	6.2238065	5.759608681	5.909793088	6.416646066	5.707431515	6.086300417	5.963804635	5.947903835	6.104283844	5.788435638	5.903581447	6.199653172	5.965471084	6.129884681	5.925460463	5.810237145	5.931217711	5.833450088	6.028823387	6.145695079	5.987628046	5.867582085	5.906960169	5.729722323	6.039935897	6.048108735	5.855995802	5.652176283	5.705147197	5.661542257	6.220806763	5.544386588	5.592424302	5.884671449	5.986969083	6.108129661	5.883189718	6.316222866	6.092309664	6.090426028	6.077389264	6.178493013
AGT	8.673099003	9.701308263	8.499007919	10.13568528	9.749924523	9.405399178	9.939363733	9.981372822	9.174315395	10.65511754	10.21175918	10.51918577	10.13825044	9.088889747	9.732031104	9.471178805	8.928595882	9.652180768	10.22709208	9.489463806	9.614191197	9.899155861	10.91471435	9.565734169	11.3328283	9.981154172	10.49273191	10.30176198	10.73398759	9.647645442	10.82551578	9.7832528	9.340121229	10.32163404	10.167912	8.982705031	9.576868254	10.66748147	9.968438023	11.03219299	10.43573909	9.615325042
AGTPBP1	5.894497983	5.804313661	5.77872638	5.399825761	5.752346507	5.627150464	5.892597782	5.961775818	5.837721201	5.972818253	5.894531793	5.857741832	5.869515404	5.660261367	5.72061164	5.926125091	5.58771881	5.991704216	5.962982567	5.93759451	5.905353443	6.392025286	6.192558728	6.105869305	5.946010887	6.083801782	6.145600213	6.198812505	6.252266023	6.288361316	6.093337824	5.964974417	6.06866638	5.932324098	5.825101846	5.80684463	5.936397678	5.338559137	5.864933007	6.346846379	5.841100333	5.669603928
AGTR1	4.936637705	4.709186093	5.063407649	4.953215116	5.566360469	5.691404356	5.822789074	5.960152353	5.518506885	6.182459132	6.018989948	4.914538824	5.236964148	6.570185455	5.127571189	5.536374834	5.905501979	5.838141688	5.735921609	6.106529428	6.442471621	5.401196076	5.490582404	5.481430393	4.962176001	4.991397418	4.731555928	5.713949073	5.914603119	6.425672655	6.322567569	5.890118603	5.274783327	5.661494138	6.011422545	5.206624169	5.113890048	5.003197751	5.129665901	5.170267343	5.413398779	4.972303066
AGTR2	3.813025956	3.813307086	3.786725893	4.013494881	3.903672292	3.833485828	3.843353496	3.832329094	3.920942377	3.824687018	3.886786023	3.944078619	3.849281793	4.162966242	3.915056124	3.916763892	4.047066088	3.809785491	3.921174167	3.806180593	3.735704671	3.747695491	3.857613828	3.771251392	3.83997343	3.758256504	3.836552136	3.923275315	3.651940935	3.704889785	3.801855085	3.762060807	3.794574814	3.901819754	3.888550591	3.902926493	3.773865772	4.238921974	3.773060959	3.892463838	3.89742394	4.046280771
AGXT	6.980814451	7.308654014	7.890915809	8.2427021	7.9258269	6.532173197	8.789547624	7.69422415	8.084242269	7.816084572	8.057283657	8.000591894	8.41391452	7.297960721	7.612577239	8.750655218	7.359467857	7.640073667	8.513426341	8.175696744	8.517684857	6.38793028	6.50523607	5.816776958	7.480305575	5.163577235	5.949716203	6.344521732	5.775812592	5.562586017	8.252020467	7.262306249	5.179134815	5.915085813	8.130749358	6.716880496	6.335572416	7.099985535	5.729028549	5.277487365	6.56043866	5.92821814
AHCTF1	5.447325137	5.605653917	5.696004137	5.317292317	5.506059048	5.71987136	5.684625837	5.538277446	5.480736859	5.813194819	5.54804866	5.644839852	5.536067156	5.534298983	5.606111216	5.668276529	5.090029668	5.611285839	5.37059074	5.694273786	5.458031843	5.399009404	5.499248878	5.415685301	5.51958938	5.377802079	5.405839596	5.591262424	5.193656497	5.527785098	5.834046708	5.141300982	5.153282762	5.524742636	5.58070981	5.386964042	5.379123119	5.682951787	5.303515677	5.636573852	5.38121373	5.266159914
AHCY	10.43021726	10.19513646	10.24800887	10.48550967	10.46612819	10.54624304	10.52818088	10.58532748	10.61560593	10.48635214	10.24280843	10.58034402	10.47911093	10.33337697	10.50815898	10.35758844	10.2938066	10.38960408	10.68212317	10.62299066	10.36806298	9.506508578	9.859854929	9.390864677	9.939860511	9.394172248	9.535581954	9.551440989	9.788051373	9.261656609	10.46198105	9.719414913	8.967229407	9.630574671	10.67317701	9.972192019	9.965223909	9.880301376	9.539014049	9.529544623	10.12509835	9.657896157
AHCYL1	9.55886632	9.717103669	9.691069858	9.274500366	9.691678648	9.785548644	9.714651469	9.602245452	9.607977033	9.994340666	9.781837244	9.909747036	9.53527097	9.662329223	9.685261459	9.741203282	9.511196998	9.504568828	9.726449924	9.784775813	9.82579373	9.571112477	9.599690766	9.458621297	10.00898559	9.307935802	9.70689162	9.700179499	9.922877309	9.621870347	9.589427059	9.555800951	9.365223842	9.782155044	9.920112087	9.447639181	9.414360768	9.387126984	9.624818804	10.21989689	9.594189548	9.647783502
AHCYL2	6.869256463	7.126962532	7.328053758	6.810568091	6.761500422	6.980346721	7.279780056	7.001395539	7.03567835	6.933880266	6.904457156	7.169886168	6.964906052	6.730004416	6.892937675	6.999574156	6.871344681	6.861878683	7.240569961	6.964778005	6.995145587	6.841094601	7.46480865	6.557553368	7.907560492	6.796522815	6.733515502	7.283130108	6.55593451	6.804371382	7.137314839	7.234944842	6.50439524	6.667572949	6.755463187	6.70646984	7.028306916	6.904432749	7.19955624	6.844263342	7.227888525	6.729407602
AHDC1	4.271025708	4.516000169	4.297534917	4.608651517	4.455020752	4.357154791	4.505586803	4.400189138	4.452084955	4.545640225	4.645033764	4.369517494	4.389111577	4.941193116	4.409377263	4.466208655	4.312790186	4.579082505	4.456514159	4.211524557	4.422896603	4.37136955	4.273610884	4.435863041	4.440682624	4.519956686	4.455201689	4.427323359	4.280261761	4.502827064	4.375073878	4.371699151	4.304369948	4.378723906	4.368959863	4.569204338	4.540011212	4.516005287	4.541836624	4.595572397	4.477731955	4.278055473
AHI1	4.854999255	4.834293005	4.664395482	4.925872295	4.829363807	4.922181766	4.726949112	4.800995268	4.844256378	4.950211677	4.998489005	4.943623737	4.709936739	5.059708202	4.94645557	4.840753109	5.070080225	4.8938118	4.709985176	4.91271591	4.828538138	4.810537101	4.875097537	4.984332264	4.791707994	4.855310762	4.87686384	4.817809076	4.778122168	4.87905804	4.822675416	4.823977705	4.815695365	4.798658236	4.858733287	4.89047378	4.725420558	5.108423204	4.874304035	4.800095361	4.94590967	4.852086205
AHNAK	7.367890034	6.776993093	7.220646595	7.073501716	7.515066881	7.145096699	7.041017675	7.027972508	7.269023818	7.38789936	7.595184735	6.926426877	7.140738331	7.660931823	7.081917821	7.025909368	7.419421058	7.32857174	6.864945228	7.241868085	7.125063701	7.762074016	6.848998154	7.52331545	6.801824079	7.453934569	7.301632182	7.331655151	7.68943452	7.664706945	7.17108256	6.953576566	7.533085893	7.873055261	7.213918846	7.07645082	7.53806054	7.482159897	7.258546623	7.819799851	7.165323593	7.300220416
AHNAK2	4.157701484	4.069538491	4.171119354	4.748926354	4.061399588	4.109642667	4.196409653	4.286488493	4.026551774	4.016661656	4.187812867	4.09517084	4.06247159	4.407367541	4.038087594	4.101702453	4.277813964	4.123111262	4.178240003	4.142233272	4.124378994	4.141725452	4.129945067	4.381854013	4.130863054	4.331261844	4.082610495	4.15672217	4.086419098	4.146143996	4.074711661	4.189168535	4.514313863	4.242592014	4.06328532	4.093876897	4.369620082	4.294986768	3.871915924	3.997213405	4.073097612	4.10830865
AHR	6.272233771	6.145151745	6.517210069	6.171620341	6.030880426	6.468151494	6.07458121	6.49122667	6.317784607	6.680895532	6.305243276	5.792009387	5.893718164	6.378214545	6.458744206	6.400631307	5.772642516	6.475440036	6.379851402	6.428686109	6.338304466	7.176812136	6.567651193	7.128552368	6.299999181	6.98599248	6.941422534	6.98728035	7.107079508	7.021054308	6.750274542	6.629277331	6.9961573	6.857054871	6.491015727	6.706563431	6.576993752	6.657393136	6.718293157	6.770076106	6.945396242	6.471190679
AHSA1	8.904928797	8.718951608	8.712875542	8.894978225	8.709150126	8.81432142	8.653615253	8.829270167	8.755111897	8.525121455	8.594988115	9.125468812	8.766897896	8.792853639	8.945534897	8.469303279	8.839801163	8.729765931	8.763058253	8.691027072	8.577993724	8.570494689	8.88363529	8.843945597	9.058498615	8.938596388	8.769938584	8.877358636	8.994132608	8.810449733	8.84386497	8.854817436	8.658062493	8.879162672	8.652072389	8.833068818	8.77905027	8.777966684	8.670866548	8.256560578	8.927982798	8.784054211
AHSA2	4.77303915	5.017545277	5.09143135	4.966688109	4.776805553	4.918134924	5.005529835	4.817277159	5.195168173	5.223775233	5.169513853	4.976437308	4.954455841	5.24945772	5.047990668	5.008168195	5.363515056	5.474917524	4.971394701	4.935158225	5.151788645	4.760034878	4.902736811	4.91113621	4.615577456	4.750549143	4.575071383	5.001772	4.666123026	4.924177481	4.933228122	5.266293203	4.793630091	4.934225415	5.06487821	4.969340458	4.911519851	5.072375228	5.06439015	5.577159164	5.029137038	4.938919658
AHSG	4.531885407	4.636318451	4.624224855	5.13578838	4.573858299	4.684382516	4.594956143	4.704840733	4.872651316	4.656369153	4.71637584	4.75929116	4.706193193	4.826028868	4.684197228	4.734876896	4.864661592	4.665007625	4.692845396	4.712197705	4.653094483	4.590248949	4.560271158	4.543581865	4.580913619	4.526765528	4.540986419	4.665390653	4.338777244	4.549249401	4.565578355	4.580793454	4.423828537	4.523229289	4.661017433	4.67487968	4.688504181	4.727974237	4.678124304	4.594434289	4.677530562	4.767826446
AHSP	4.542922962	4.737203912	4.733787692	5.388831313	4.781590894	4.713774772	4.706110389	4.733415541	4.819373374	4.682856381	4.701290455	4.60086549	4.515256689	4.705270198	4.728631037	4.765023496	4.888596921	4.645054206	4.770918624	4.555146574	4.825628987	4.611890024	4.462109282	4.490926436	4.772948049	4.691208977	4.677407591	4.527143094	4.26068324	4.500408993	4.742029371	4.670236967	4.799653271	4.653649169	4.817773978	4.613794923	4.704162624	5.013569046	4.591423201	4.532732084	4.786794259	4.872996366
AICDA	3.875514912	3.877829626	3.830768283	4.305666403	3.813145188	3.929017594	3.886122754	3.823771452	3.707896097	3.687091711	3.850940172	4.003663158	3.916735273	4.205069906	3.915035322	3.875425142	4.267444791	3.859448653	4.007197794	3.878803609	3.931112075	3.900096183	3.976668895	3.782592524	3.861605725	3.718233552	3.802642061	3.810769491	3.686906099	3.745984397	3.940726098	3.805858805	3.704595179	3.882383537	3.894643065	3.973352935	4.03719415	4.09492383	3.832827024	3.959788072	4.072568852	4.254607739
AIF1	7.234614319	7.199023364	7.906133305	8.425588849	8.037407724	7.877154155	8.00873711	7.989500154	8.220700486	7.884265354	7.970370497	7.956042168	7.830867766	8.227490905	7.628643969	7.654231474	8.196531524	7.631544015	7.705880967	7.917908017	7.639556098	8.471971993	7.813716214	7.739416952	7.50270623	7.755181042	7.736349997	7.392377983	7.874526694	7.61033494	7.308257296	7.921551422	8.439751841	7.702555167	7.448448397	7.816169672	7.383592814	8.012334535	8.092090111	7.31491625	7.219929717	8.25798072
AIFM1	10.26080452	10.2448903	9.421771573	10.03831157	10.12500873	10.01731834	10.13259108	10.20102234	9.957695583	9.650900137	9.725341414	9.916245433	10.22589679	9.815303865	9.642454061	9.766175718	9.512672069	10.04496017	10.21477198	9.930953148	10.02698475	9.793486249	10.47164602	9.632643664	10.5576807	9.654472997	10.13491567	10.14827544	10.1274456	9.742515528	10.32190417	10.0086598	9.579053774	10.01147583	10.02647332	9.913828501	9.938351177	9.538120879	9.996386986	9.879553627	9.997445871	9.746861552
AIM1	8.802591814	8.316643915	8.339961603	7.889835884	8.435325893	8.306536831	8.419190232	8.348471749	8.377091826	8.572154503	8.211597538	7.989292337	8.547131328	8.082017787	8.454259532	8.51997314	8.169118051	8.444502486	8.395693655	8.585507106	8.202000207	8.820909026	8.375580615	8.198699853	8.342094021	8.212826743	8.543262732	7.59211803	8.302664294	8.392840096	8.340886512	8.316309286	8.259684155	8.597747168	8.870387169	8.338785955	8.109265759	8.381926003	8.488524236	8.176394293	8.550711172	7.841284902
AIM1L	4.505994876	4.65377111	4.47359213	5.204994918	4.415196106	4.645486049	4.487441572	4.407878042	4.508507	4.563963612	4.484220017	4.435359467	4.566984783	4.737928118	4.590754485	4.605013023	4.602966837	4.388478301	4.473840982	4.529460358	4.596558024	4.526544543	4.353544325	4.251589803	4.375416801	4.296629612	4.545392731	4.619987434	4.300873909	4.275834774	4.425255558	4.423531896	4.570821423	4.540001503	4.518760951	4.601226969	4.626902124	4.669579801	4.519774097	4.578080262	4.529559209	4.59527426
AIM2	4.742816503	4.695262553	4.6419658	5.368437328	4.800947924	4.92583288	4.578422486	4.682057665	4.858802028	4.651371289	4.799474703	4.978265818	4.891997453	5.343175504	4.886917472	4.693034072	4.921560951	4.891997453	4.886429893	4.913116344	4.888420131	5.678912482	5.13053835	5.028340405	4.786392931	5.282494643	5.090972289	4.779254749	4.81728084	5.098102085	4.769919808	4.912269889	6.005972162	4.957584079	4.921699914	6.164100606	4.80710038	5.499877506	5.727048274	4.853674152	4.853708949	5.408049347
AIMP1	8.042810505	8.10517914	7.827371627	7.251170365	8.012706158	7.942660803	7.981095952	8.162841644	7.973529512	8.052284494	7.836040901	7.926757147	7.973142159	7.640938608	7.754884374	8.045279402	7.837227713	7.816080055	8.091099945	7.889095191	8.056021347	7.989985156	8.011029136	8.12945248	8.098348119	7.964975675	8.050428872	7.945295273	8.089630019	8.01952381	8.007740579	8.012244892	7.769474905	7.721570504	8.159843668	7.715136575	8.069311803	7.652150111	7.902956416	7.974535201	7.851109638	7.728939915
AIMP2	9.368017477	9.428592885	9.281501989	9.395467871	9.248987936	9.230822551	9.123025403	9.367737169	9.181309028	9.389815402	9.020654245	9.375630189	9.278288168	9.56607087	9.219660532	9.368542743	9.112810178	9.128760408	9.479192968	9.37172142	9.386476859	9.105718052	9.480690091	9.175575847	9.43732148	9.361090867	9.61817199	9.365755698	10.03961371	9.509331487	9.373118596	9.065109787	9.08132211	9.842396027	9.442550202	9.199007481	9.587818206	8.976428911	9.293960154	9.655303281	9.664554769	9.271389514
AIP	8.130630401	8.04782441	8.032438557	8.003664284	8.286524578	8.218814357	8.198928197	8.325880249	8.096965906	8.136364311	8.081885916	8.291722949	8.052825906	7.937895624	8.077475559	7.957792262	8.048861185	8.092228966	8.336220267	8.15483342	8.231880311	8.035248988	8.107595319	7.904432628	8.129175086	7.972933383	7.936689517	7.92991292	7.787684536	8.056470079	8.303492735	8.172536834	8.140055492	7.880100393	8.129755261	7.955377098	8.006802417	7.96338893	8.143304259	7.657119679	7.899333671	8.17030825
AIPL1	4.752617223	4.6728447	4.910194603	5.419465935	4.598923202	4.991942526	4.811128292	4.755674242	4.833452211	4.806418299	4.67152244	5.089815098	4.832446943	4.934215553	4.834029031	4.847855504	4.922308971	4.806088131	4.857791178	4.81347373	4.839035759	4.686051491	4.618207446	4.421270408	4.914034765	4.479215434	4.581380046	4.648672607	4.454395821	4.418539746	4.720937135	4.68600461	4.722179146	4.720937135	4.785060942	4.856104765	4.609721697	4.97418927	4.781451718	4.847742201	4.638602901	4.890848857
AIRE	5.229597842	5.145268648	5.14343939	5.79880843	5.104284363	5.122051704	5.0578498	5.133099437	5.303037119	5.231987102	5.182686766	5.191700897	5.182204461	5.728511251	5.276672135	5.314413557	5.193148338	4.980012201	5.101009502	5.046299959	5.158233187	5.041988344	5.154754733	4.845855404	5.371536242	4.896565994	5.020115418	5.066339878	4.911658588	4.837105915	4.954195565	4.95894235	4.92253339	4.905231824	5.015465629	5.094832034	4.669299363	5.511499818	5.019820346	4.9628975	5.402192351	4.830809946
AJAP1	5.444857632	5.369969487	5.495015114	5.436084798	5.736872769	5.289207534	5.167422131	5.116127691	5.211716671	4.879548708	5.434789029	5.082407746	5.367187626	5.36797964	5.100567803	5.160751761	5.189423257	5.708794446	5.496990954	5.553309939	5.316636282	4.689966951	4.823101492	5.538651004	4.702647581	5.733604817	5.290988692	5.859759618	5.738836284	5.460724435	5.348071619	5.205340955	4.856790439	5.716945583	4.836369283	5.407101602	5.846920064	5.064507459	5.180543033	5.360039533	5.127382301	5.348348363
AK1	6.89531477	6.830560331	6.712765161	6.215627375	6.792528278	6.820501421	6.74952609	6.694052208	6.587351941	6.891111095	6.5810145	6.566655398	6.680316195	6.741181517	6.74999835	6.646664271	6.912087546	6.56490498	6.723469174	6.64786673	6.603179183	6.947426808	6.843824613	6.761386616	7.000203803	6.927793083	6.932299985	6.954245284	7.148974978	7.057010278	6.848279184	6.959631182	7.181991374	7.023838795	6.97493112	6.788635064	6.872715198	7.001620833	6.9097102	7.162357787	6.877404635	6.769288258
AK2	7.181817312	7.374448237	7.182545368	6.77460333	7.224765396	7.242549341	7.4247962	7.252011686	7.237086506	7.192330209	7.088225305	6.98521072	7.211493543	6.845176205	7.206859256	7.196477068	6.848023468	7.244605756	7.503624233	7.281670487	7.106905617	7.082272775	7.149579434	6.660280747	7.492455097	6.213287103	7.123957122	7.396507215	7.297411614	6.910363534	7.549270303	7.24345928	6.971347931	7.216297547	7.602562349	6.88680102	7.243844319	6.96604136	6.98441211	6.968591394	7.174490931	7.095410464
AK5	4.787435371	4.717400944	4.635388258	5.001667734	4.692797918	4.573078791	4.510064663	4.494675712	4.573018131	4.571797157	4.637877121	4.996057725	4.547689757	4.585766649	4.803475647	4.866042261	4.888335752	4.768594963	4.693887155	4.687446838	4.610423274	4.668093118	4.55803671	5.253117378	4.584376742	4.573594494	5.120301065	4.810498486	5.644049218	5.010159835	4.496894656	4.630822852	4.764465349	4.993488243	4.725076896	5.197276238	4.555101143	5.102846547	4.73561225	4.690404711	4.651297582	4.854213938
AK6	9.149764412	9.123927206	8.972403332	9.015580352	8.920925487	9.088213486	9.009012437	9.029939987	9.120745258	9.194334173	8.84798855	8.752206881	9.064236517	8.992612451	9.007036535	9.10483801	8.788939291	9.042487129	9.084449231	8.829843887	9.128670925	9.095423821	9.34466263	9.268014131	9.432042806	9.24186449	9.369496727	9.48365037	9.468183694	9.046924445	9.25216286	9.182690064	9.064427217	9.190013786	9.223641562	9.09242475	9.154013861	9.159411869	9.015313622	9.173579472	9.171206584	8.923594066
AKAP1	7.101629141	7.099544257	7.012726129	7.265168815	7.020195455	7.22989677	7.06963427	6.987126998	7.174494617	7.141217959	7.1118392	7.044940992	7.222335644	7.152839234	6.99380545	7.258327466	6.987463069	7.022530093	7.121634219	7.131103019	7.134303342	6.679448905	6.933472795	6.767434178	6.862267242	6.871359554	6.882103089	7.006223955	6.832252133	6.971852798	7.125169135	6.883752192	6.684782513	6.970308119	7.15832937	6.937346442	6.885953756	6.764853384	6.781167512	7.138095603	6.790530355	6.745465376
AKAP10	5.561452108	5.937060235	5.699222488	5.436759579	5.740171438	5.737995923	5.753502645	5.639907314	5.439412044	5.56932277	5.540873983	5.567670965	5.711651454	5.789047283	5.355088103	5.718513376	5.422594298	5.73606539	5.693796793	5.624017048	5.702910427	5.723137638	5.688818472	5.538586729	5.538946754	5.364240127	5.554674092	5.614192708	5.853074362	5.680071377	5.650435702	5.552094744	5.474509661	5.76679638	5.717694685	5.514650393	5.476581117	5.294739724	5.606622459	5.776602611	5.602303591	5.426987993
AKAP11	8.14729448	8.435396852	8.323765707	7.469410283	8.247638318	8.124073908	8.595539792	8.535933748	8.274619517	8.406764775	8.47676728	8.132045464	8.125357308	7.862903518	7.914742378	7.998992143	7.763559404	8.419237171	8.328001568	8.145603811	8.236283729	7.800131558	7.962297622	8.071565112	8.000928312	8.096754248	7.839206942	7.751880856	7.845733033	7.911886674	7.951976077	8.000188005	7.944241995	7.674500869	7.579558998	7.92978238	7.983417118	7.868257568	8.07847061	8.124926023	7.969415207	7.783085845
AKAP12	7.900185448	7.908928193	7.802551325	7.151213739	8.355821586	7.693433366	7.49213485	7.475236165	6.494680793	8.501317798	8.51940087	8.166754827	6.96827571	8.21681583	7.608205568	8.154988412	7.059965515	8.223794877	7.178621651	8.017758353	8.098458505	8.32519178	7.957665635	9.221857729	7.718417606	9.447000241	9.42648442	9.422839068	9.712277178	9.782149677	8.516960887	8.360513097	9.208553736	9.983605496	7.88325086	7.837990102	8.964415326	8.256313101	8.145206911	9.734826248	8.693882112	8.848132917
AKAP13	6.125365869	6.432702078	6.531333871	6.793597829	6.3625009	6.789621787	6.614533311	6.670274605	6.66690411	6.798527591	6.876519945	6.703628566	6.058389093	7.112780097	7.083984864	6.647318509	6.357891184	6.584296596	6.631222422	6.72469968	6.667307328	6.434901646	6.339349788	6.301352122	6.106377274	6.438941486	6.327294817	6.474078732	6.198708485	6.614844204	6.398700081	6.137468092	6.383501597	6.39500078	6.11520738	6.526889711	6.252106816	6.366208561	6.40240952	6.441190929	6.559310821	6.340649391
AKAP17A	5.47399875	5.676376344	5.536017169	5.306687993	5.366345458	5.602450239	5.471414138	5.450369465	5.37077952	5.676506588	5.671981056	5.707429862	5.373228053	5.678227588	5.730377408	5.759727759	5.71020507	5.663938642	5.494263977	5.520068764	5.439190583	5.597325677	5.587857963	5.836021244	5.612040584	5.881666141	5.748359702	5.804026934	5.800357353	6.104322969	5.723762851	5.936937859	6.020871366	5.906470631	5.547975119	5.843568407	5.837899489	5.723992517	5.747727701	5.97078596	5.900587458	5.89803023
AKAP3	5.626481787	5.153310148	5.621090448	5.576847791	5.446873924	5.226781895	5.337390251	5.425185519	5.413319211	5.550315777	5.239910862	5.261322253	5.408939081	5.87515696	5.37310343	5.228554538	5.181471825	5.517765171	5.056066799	4.981230481	5.256446841	5.051157172	5.12939132	4.970705312	5.209319526	5.369914836	5.398253591	5.354923236	5.276436978	4.984681024	5.381680515	5.261465678	4.95878144	4.949353437	5.323784363	5.550019481	5.096699362	4.873247654	5.230894037	5.033559481	5.22889715	5.053003257
AKAP4	4.534927529	4.538152958	4.277931242	5.079824276	4.285087505	4.419353746	4.32695362	4.369468844	4.599583295	4.341123176	4.318432021	4.488047242	4.459104218	4.86804779	4.321418778	4.416361624	4.403462788	4.297409104	4.399075366	4.369468844	4.528443522	4.485165129	4.255229756	4.322213566	4.44649529	4.348293326	4.442932996	4.398417351	4.000518366	4.28008346	4.352598852	4.304816624	4.369468844	4.171550813	4.421554747	4.328544694	4.231063719	4.619303171	4.324381798	4.382912676	4.392599761	4.337718473
AKAP5	4.243024751	4.027011985	4.008286751	4.3525136	4.27263272	4.043335693	3.997908095	3.992021213	4.025252156	4.034173914	4.149753525	4.096102699	4.12466283	3.990496539	4.124437003	4.026266285	4.249997685	4.229405657	4.06433728	3.952044995	3.974232872	4.121150308	4.066218082	4.54415089	4.078952254	4.281966473	4.047545626	4.376526099	4.076039017	4.333862766	4.21604973	4.047555099	4.068405279	4.277298947	3.924050208	4.314628138	4.156701214	4.294245693	4.020413559	4.148085643	4.260800727	4.106997505
AKAP6	4.223514927	4.42240331	4.255960586	4.980306963	4.192391706	4.369642524	4.253237396	4.255944487	4.274228438	4.292974724	4.21254568	4.425835131	4.234882843	4.562481873	4.256716787	4.336771859	4.298331357	4.292667813	4.359753056	4.318147114	4.160030335	4.059954909	4.325567883	4.207711966	4.290908219	4.236949064	4.191180297	4.213168068	4.054086145	4.058083742	4.281772974	4.1919477	4.130498883	4.128609969	4.361768068	4.297258289	4.320677377	4.569117147	4.034791975	4.252587459	4.484524889	4.399924014
AKAP7	6.033124251	5.998652009	5.88931236	5.602037363	5.8287568	5.863123827	5.886684026	5.983710788	5.851970716	5.755485179	5.650392095	6.240698861	6.029513392	5.441620226	6.126921525	6.248923783	6.1853709	6.039949524	5.845528792	5.810190489	5.960715732	6.076160278	5.886125731	6.181288114	6.060757076	5.930328659	5.979961618	5.986351262	6.018157704	5.979678786	6.092352495	6.005864785	5.768491216	6.062838459	6.138693452	6.210934679	6.130541747	6.141369403	5.900067637	6.092236244	6.38558641	6.031639844
AKAP8	6.901868052	6.90671617	6.871674302	6.997963154	6.950884454	7.055480818	6.967275787	7.118553993	6.829081204	6.928742385	6.96635557	6.958809908	6.768140635	7.145423869	6.995013308	7.082344431	6.854420505	6.997186994	6.965479866	7.102316681	6.953011704	6.893012668	6.716184683	6.86772761	6.644305031	6.694891449	6.871532741	6.882912463	6.930230486	6.985808959	7.116330773	6.723080329	6.881242414	7.133352175	6.823839748	6.869237541	6.821470699	6.987734215	6.772720773	7.207993228	6.849594516	6.709263103
AKAP8L	5.044181163	4.970230253	4.907704024	4.653049715	5.095157525	5.089996434	4.975813266	4.823583812	5.124240921	5.035355891	5.26844236	4.917722132	5.101649608	4.94500935	5.027004825	5.293603489	4.999075403	4.833871212	5.164741658	5.128549982	5.174969618	4.925520781	4.930740697	5.023377561	4.916968165	5.004114285	4.82046095	5.097139049	5.072690125	5.103457482	4.911047343	5.28141864	5.176315016	5.202526896	5.062163787	4.672603811	4.794559736	4.853837393	5.033166366	5.269832775	4.824642544	4.863356693
AKAP9	7.934298271	7.825773661	8.176551479	6.738049733	7.726728591	7.669994711	7.747699528	7.652419816	7.782987419	7.709072196	7.775709142	7.911158195	7.637013075	7.343163605	7.499720668	7.980396156	7.665575485	7.845685814	7.316868592	7.750327061	7.413337532	7.494352345	7.708063832	7.901607419	7.960103858	7.889444051	7.544244606	7.706801959	7.093051782	7.802673616	7.753392636	7.464049478	7.639944449	7.481016416	7.765297016	7.594428868	7.557968768	7.647591522	7.603569543	7.698371614	7.749482318	7.134529495
AKIP1	5.825851989	5.836565387	5.881819028	5.797408682	6.165741638	5.828949778	6.043925344	5.855606926	5.927952569	5.891887929	6.1013116	5.88750671	5.991890943	5.800820641	5.79873006	5.746319667	6.173827472	5.966588483	5.894352052	6.120364236	5.92847771	6.264913901	6.015475331	6.163780261	5.863354172	6.14787026	6.19345387	6.066655304	6.463398203	6.457135911	6.028157256	6.294419828	6.518035119	6.356015184	5.864277575	5.963749075	6.193173423	6.069786507	6.187470872	5.922118412	5.974946891	6.277228687
AKIRIN1	7.555883421	7.15204654	7.277260303	6.849977058	7.553588519	7.514311582	7.443780761	7.727351464	7.31038873	7.671809959	7.583913008	7.26094688	7.310536499	7.419521239	7.822551579	7.470566749	7.368137687	7.258361064	7.587336702	7.266053782	7.53921482	7.09027532	7.492435855	7.267797366	7.499471697	7.243282217	7.400701049	7.462781266	7.637909422	7.475772556	7.328944669	7.499175263	7.487674504	7.316915587	7.333035259	7.313734056	7.138894687	6.597980582	7.295481286	7.418815538	6.972618242	7.006765086
AKR1A1	12.19611633	12.1035411	11.90557184	12.08461684	11.92246153	12.12272211	12.1680253	12.25983545	12.19097809	11.78470708	11.71037041	11.90436506	12.15347037	11.9660166	12.05088438	12.00818197	11.75048761	12.01095126	12.29431357	12.08843556	12.11998481	11.52486497	12.07526535	11.56656979	12.07440701	11.47692576	11.72391814	11.93849431	11.55153682	11.3888515	12.18334973	11.82961871	10.7966425	11.53685421	12.24652918	11.96812337	11.92147625	11.64295005	11.64155728	11.67833391	12.00792058	11.6075914
AKR1B1	9.604988676	9.210275986	8.909800821	8.402691305	9.828446135	9.080112046	9.063002119	9.140344184	9.201934186	9.568769111	9.54685227	9.50477032	9.09766142	9.229549838	9.495756068	8.944963425	9.437805192	9.383233821	8.848577771	9.088096454	9.11450808	10.0998581	9.647619574	10.07376352	9.506417754	10.03608776	10.25383083	9.854874481	10.75065354	10.40959558	9.3235959	9.933614591	10.42922483	10.24294158	9.637808248	9.80880427	9.966330625	9.419786875	9.877675671	9.837700222	9.157490829	9.958416048
AKR1B10	4.69036702	7.822900961	5.418765347	4.569591535	5.124421289	4.122748801	4.558846272	5.084317037	4.276616439	5.066233182	5.270761661	6.912737663	5.527864297	5.267903515	5.537487806	5.123937441	6.968008749	5.603466056	5.018670133	5.571029078	4.501726978	5.526361886	4.858114677	7.43720559	5.942488081	6.249829054	9.996067936	6.303026307	8.49421923	7.079533741	4.546675212	7.071558848	8.27514467	7.692525521	4.732324579	7.685316676	7.191141054	4.797557518	5.102588309	8.801420716	6.306553223	7.980054568
AKR1C1	8.104188449	8.549954244	7.442961556	7.83899243	8.421172728	8.095743394	7.380876385	7.989016252	8.174793314	7.964429135	8.238570691	7.948578996	8.114735451	7.821784055	8.127986468	7.595249387	8.117843102	8.54013102	7.707035653	8.429074811	7.810261367	8.913995096	8.091129517	8.976932613	6.989410071	8.175656999	9.723749644	8.227269726	7.988996943	8.223739957	8.36888807	8.783204017	8.937746056	8.3791316	7.414157006	8.903676165	7.803226806	7.389076537	7.628544089	9.496265891	8.258588143	8.002907914
AKR1C2	6.204044254	6.425618617	7.602953013	7.494343926	6.527312362	6.022023152	7.203499374	6.009266751	6.269153864	5.797997445	6.172456755	7.595790997	6.445230386	5.818306204	5.610461087	5.860222932	5.974221201	6.463855609	6.053339241	6.178990587	6.136549007	6.318426012	6.492141021	7.148443286	8.23561831	6.874380688	9.33017941	6.973929671	6.828442703	8.55083849	6.23626957	6.707491417	7.118045	7.095392216	7.342994501	6.562500314	8.053396297	6.029957782	6.614960374	7.126774458	6.221578429	6.226606545
AKR1C3	11.29356229	11.32227372	11.08538716	11.19921864	11.31842343	11.22419038	11.18372768	11.45467474	11.42092905	10.48741045	10.72517125	10.93923816	11.47006038	10.8988266	11.4341399	10.79089717	10.87302311	11.39395211	11.3299318	11.0991773	11.20000323	10.72457982	11.03591979	11.59154807	11.25218818	11.07494684	12.13437749	11.14310211	11.5454404	11.35155201	11.37304294	11.23942258	11.03322843	11.50566893	11.15949332	11.4508281	11.37879228	10.68676384	10.94419489	11.82107513	11.44214197	11.07728078
AKR1C4	3.828223294	4.018793492	3.639337392	3.90911882	4.105440579	3.873119285	3.813256291	4.024051584	3.916740536	3.841157553	3.64455023	3.819901679	4.089518436	3.786039828	3.766346913	3.916290951	3.912125361	4.000327706	4.029315982	3.886326362	3.935097604	3.881964897	3.781297978	3.814233008	3.989219351	3.78643146	3.708302301	3.961716204	3.744972088	3.70094508	3.976866296	4.13586892	4.078109614	3.794704461	3.846196433	3.998182381	4.049198367	3.958749044	3.806782584	3.888643934	4.048208786	4.039587609
AKR1D1	3.351554194	3.337058929	3.418622552	3.525088217	3.471551113	3.525890479	3.299972757	3.213271579	3.400906371	3.400991877	3.361902519	3.635477156	3.241235804	3.425783634	3.388003763	3.446469834	3.745898101	3.511044348	3.431083812	3.390424157	3.287453996	3.541504323	3.351658226	3.274792537	3.411372076	3.342766313	3.42890356	3.476624256	3.264593779	3.493539411	3.427616426	3.371545124	3.461812256	3.399127758	3.461626297	3.532777655	3.330213358	3.450477782	3.630459525	3.381134067	3.710359551	3.552062536
AKR7A2	10.4472989	10.31573761	10.47029694	10.03779836	10.12103577	10.34448869	10.31655863	10.31382044	10.22781111	10.11797933	9.949697217	10.40586936	10.15223635	9.776227938	10.51118082	10.22254302	10.31824241	10.35965279	10.37869228	10.38817525	10.36797767	9.652193512	10.14289321	10.02050096	10.26502695	9.729247141	9.548590282	10.17853413	9.719330996	9.945267389	10.24674362	10.12130566	9.090045277	9.938150202	10.43589641	10.26399411	10.13574466	10.21650722	9.67092652	10.06428511	10.36176018	9.700304357
AKR7A3	10.44484032	10.49355149	10.54127888	10.10109272	10.3029418	10.82531453	10.37661336	10.59936037	10.50816655	10.56307454	10.22501458	10.74948508	10.3702866	10.0245304	10.54282775	10.53440897	10.18757461	10.52319713	10.7080233	10.21674327	10.53556049	9.776265067	10.11002101	9.705847927	10.57924431	9.194265478	9.673771691	10.13733506	9.325374307	9.429856692	10.46351723	10.09293761	7.901043699	9.461128049	10.62568504	9.960127911	10.12851847	10.23578259	9.746502011	10.22613321	10.52515768	9.049051084
AKT1	7.294279462	7.243441974	7.344463615	7.08538813	7.18023559	7.36768753	7.196192675	7.288325473	7.114665706	7.333384674	7.422395328	7.308955552	7.212139083	7.303122473	7.370380116	7.233085859	7.233085859	7.199096825	7.279088687	7.58043725	7.065536293	6.952267446	7.121642141	7.272334476	6.974549907	7.233029281	7.355463646	7.168510357	7.550858715	7.378345526	7.314106033	7.250340671	7.529865626	7.385881136	7.355457086	6.920872758	7.184135662	6.608622701	7.115480202	7.47230886	7.166408421	7.148696205
AKT2	5.007802061	5.281653862	5.098907016	5.295485071	5.103259751	5.207368933	5.078613279	5.09402886	5.182930503	5.062540873	5.190945119	5.499449099	5.010771785	5.270730392	5.207024169	5.188883195	5.12407293	5.220347172	5.052497437	5.141949996	5.318840289	4.8857073	4.8973322	4.935164104	4.891069479	4.741104554	4.982059626	5.061035921	4.919190011	4.965355248	5.101966246	5.061943107	4.814890635	5.020714507	5.05611001	4.973920414	4.944178588	5.200649575	4.944107861	5.174616223	5.062906064	5.002878006
AKT3	6.211276344	5.867679041	5.785187909	5.845377142	6.111179436	6.040155528	5.983927634	5.968255114	5.976167602	5.962348961	6.187464124	5.804672336	6.062891407	5.986033013	5.994969544	5.931123221	5.875286555	5.999492676	5.794370278	5.953596447	6.047146066	5.980591146	5.943130448	6.298721588	6.023193694	5.944358602	5.989156454	6.079886688	5.881296312	6.229654309	6.155723372	5.855521534	6.090371546	6.110445043	6.02093237	5.904280479	5.936405022	6.096778236	6.136127091	5.814350122	5.602744302	5.997535227
AKTIP	8.861312891	8.729733346	8.705412159	8.718431259	8.861671919	8.835788745	8.676113822	8.601500138	8.669534124	8.748454387	8.427845064	8.536360112	8.650414633	8.612162033	8.604288696	8.737262873	8.455282845	8.721090784	8.530049134	8.684177869	8.452264171	8.890358762	8.694176678	8.535398378	8.914842182	8.425299263	8.804312274	8.960806156	8.352354913	8.76872667	8.933856291	8.868161348	8.802884665	8.668728675	9.42208346	8.561618581	8.423132359	8.359190646	8.717854789	8.383152031	8.510512233	8.523769508
ALAD	7.959289557	8.320154117	7.796046646	7.775758346	7.842805593	7.940904288	8.013560758	8.297711821	8.060053405	7.487570128	7.428283364	7.661057325	8.14257255	7.790938362	7.805570357	7.86252774	7.419887619	7.930693321	8.189102619	7.728093581	7.924496148	7.125667639	7.588410667	7.145467519	7.433768282	6.903112805	7.034993449	7.554208034	6.697791791	6.809700423	8.005088271	7.476687086	6.743015829	6.951748862	7.456482505	7.590525384	7.234859127	7.337948336	7.334280079	6.667448163	7.760279056	6.725202266
ALAS1	8.065757047	8.088601593	7.777205563	6.993206041	7.560856357	7.573086189	7.565369222	7.751229145	7.117032208	7.727397516	7.353076868	7.622798322	7.362533899	7.385384761	7.248366803	7.657566008	7.376261313	7.175160557	7.630021396	7.475523012	7.711578802	7.791686251	7.789440806	7.751401226	8.425825162	8.001918093	8.3917076	7.832022728	7.908549897	8.075181005	7.943311441	7.932892479	8.243022261	8.098167194	7.674708283	7.545240159	7.875966365	7.588254306	8.189583471	8.557111633	7.686193202	7.863587364
ALAS2	4.581729402	4.92302195	4.668342683	5.574001478	4.525151122	4.904764949	4.604492542	4.815636783	4.689254304	4.874815236	4.646063654	4.939940958	4.896865205	5.093352935	5.027338388	4.772368973	4.972031722	4.782039488	4.914562428	4.842976745	4.774956629	4.816326572	4.816784115	4.684823402	4.921368755	4.745292937	4.73514033	4.636099428	4.73321956	4.6096737	4.758115076	4.928004825	5.384128211	4.817366476	5.173856504	4.955298782	4.843347441	5.115528734	5.041753014	4.741043414	5.063487153	5.204750261
ALB	10.15215718	11.06201762	10.6960822	11.20590865	8.951320801	9.451590465	10.62320864	10.89422359	11.87371959	11.43639473	10.21929356	9.509045681	10.51308187	11.22621121	8.92228864	10.10068825	9.865801941	10.43522359	10.62624107	11.36794847	12.47394879	8.479597875	9.59248035	7.489287429	9.752064115	6.705296668	7.648733222	8.707296646	8.072752641	8.766774787	9.15921892	10.90099034	6.289191637	8.919551627	9.972271758	9.709268648	9.092812494	8.719670855	9.812045617	8.409509929	8.33367783	9.462893464
ALCAM	7.678399619	7.879098726	7.75792523	7.457541081	7.511577757	7.821844659	7.936236305	8.031526409	7.739242842	7.852657464	7.777975522	8.073085058	7.566689214	7.692366389	7.8619749	7.713155319	7.207864776	7.600055128	7.800151097	7.64525505	7.648310308	8.019333023	8.040715418	7.998712676	7.563608808	7.739049198	7.821888409	7.801186537	7.875408416	7.757420829	7.627913855	7.626006924	7.559512018	7.906809323	7.696022985	7.596105703	7.911679649	7.573423379	7.962159719	7.571513381	7.736743494	7.181992499
ALDH18A1	7.711856736	7.948840024	7.679129789	7.361477382	7.805904071	7.379560417	7.568324117	7.64965977	7.553554053	7.512789668	7.484098777	7.430522488	7.783880707	7.326347928	7.488009752	7.528471862	7.720528757	7.598467947	7.634802907	7.359632046	7.505878883	8.004812873	8.353562269	8.421624385	8.133536108	8.4994954	8.374212379	8.393906173	8.697335827	8.499609658	7.923932833	7.957700154	8.646142769	8.57827293	7.735978389	7.945312836	8.318543211	7.618228343	8.216066682	8.367149531	8.058409605	8.170676197
ALDH1A1	10.96624707	10.78320361	10.50818059	9.930052863	10.67352991	10.30653371	10.45715593	10.66774353	10.48119129	10.55987578	10.32967871	10.48482337	10.72961555	9.806248298	10.16146157	10.72205793	10.63550935	10.7433334	10.59364842	10.54358756	10.49399154	10.46957301	10.47961568	11.02130481	10.67223393	10.91637806	11.06266689	10.97507527	10.99156257	10.99012952	10.77316279	10.63265794	10.60062436	11.00998353	10.64951097	10.51294177	10.72574657	10.13854311	10.2847754	10.92485301	10.67333329	10.55526604
ALDH1A2	6.759944471	6.309927035	6.453266732	6.356733398	6.61473968	5.94975304	6.420667268	6.047233076	6.354946615	6.516138076	6.497059083	6.037911334	6.150727013	6.838986804	6.070456881	6.649971362	6.368875346	6.199369196	5.915543418	6.379034482	6.580666261	6.625181786	6.702685655	6.795419551	6.56223774	6.478665746	6.23300423	6.362002742	6.668167369	6.521560113	6.490252248	6.554586371	6.619879066	6.689783355	6.450203412	5.955939034	6.562845679	6.506985087	6.601521171	6.289455217	5.901501118	6.313172143
ALDH1A3	5.341610021	5.590431251	5.580693828	5.45462927	6.061373405	5.743498069	5.563028221	5.673351239	5.633161545	5.723308249	5.674102729	5.395056645	5.679584429	5.429918543	5.472171582	5.894569807	5.912150759	5.537448692	5.462070573	5.257059293	5.77018269	6.362329265	6.913069013	6.685181641	5.942663509	6.429592026	6.172435617	6.313149824	7.169356482	7.047233156	6.14254776	5.97503347	7.26933083	6.916269566	5.303751116	5.735551396	6.515598221	6.393216838	6.385105565	6.344186155	6.246582065	6.439506916
ALDH1B1	8.201134546	7.912171546	8.155315267	7.664942239	8.368109803	7.949542352	8.540306471	8.292999415	7.999150786	7.366681528	7.599832157	7.788112972	7.879148013	7.309338592	7.9454374	7.679880459	7.439214388	7.589171315	8.588636445	8.066671844	7.670523479	6.884737389	8.003665703	7.535963245	7.753144965	7.012729752	7.793502074	7.000179565	7.371714165	7.153529807	8.090219805	7.55749305	6.597396042	7.495534734	7.179897823	7.802671156	7.467814819	8.020537011	7.423104473	7.07635754	7.883803488	7.043175178
ALDH1L1	10.02687014	10.0505912	10.17267986	10.09191339	10.0851521	10.26993786	10.22432996	10.20664053	10.46785114	10.14411021	10.05420308	10.31404202	10.14081687	10.36859267	10.35575504	10.25797644	9.857661127	10.16596394	10.48541168	10.38540817	10.07145281	9.399597191	9.724988338	8.821290141	9.737894834	9.171684531	9.129474301	9.608724344	9.009282408	9.482004766	10.56819475	9.642194153	8.422187675	9.396709848	10.10976116	9.734279975	9.701352893	9.410275846	9.180686409	10.1703175	9.871302155	9.07535464
ALDH2	11.56260007	11.65457388	11.55681922	11.5888294	11.69172981	11.56008612	11.86795608	11.90996877	11.90000291	11.61090569	11.54391886	11.77726803	11.72403296	11.72323053	11.72236224	11.65555503	11.39607515	11.69038771	11.71294034	11.75467056	11.73467122	11.34777042	11.38418934	11.08727352	11.64703701	11.05786846	11.23020099	11.2758529	10.64049469	11.12611004	11.7048144	11.49662449	10.92534071	10.98827415	11.80254204	11.38402304	11.1774264	11.20406811	11.17983995	11.10257647	11.56008612	11.01580085
ALDH3A1	5.000537852	5.18090122	5.204934965	5.912420999	4.642660314	4.98038912	5.16654708	4.97995545	5.175669602	5.321113329	4.697644976	5.075692577	5.056838549	5.297630972	4.887996712	4.867611089	4.720436711	4.990650384	5.253645999	5.024590862	5.223781086	4.953407815	4.769649001	4.655332019	4.862278828	4.758165536	4.581175873	4.895040689	4.409068481	4.638318634	5.092616007	4.779746881	4.75324096	4.688379497	4.849039626	4.772903742	4.683978092	4.704397355	4.856719381	4.823732144	5.112299934	4.675327627
ALDH3A2	10.13349631	10.63349958	10.20705114	10.46003343	10.15644714	10.54991376	10.53820479	10.48729678	10.60091817	10.2760918	9.874174575	9.947864184	10.26212173	10.36193377	10.48656981	10.25729144	9.867536694	10.25314677	10.67945143	10.25432579	10.75061074	9.208184322	9.524021128	9.355382056	9.621019662	9.350978582	9.228853951	9.787141841	8.944254642	9.147283402	10.22543994	9.812536975	8.876768365	9.162673709	9.938116252	9.891698392	9.540919242	9.563064623	9.130578465	8.599790719	10.05404915	9.239816368
ALDH3B1	7.226613109	6.890681887	7.112590783	6.758310865	6.746028143	6.877201028	7.043504004	6.777464129	6.965796233	6.812244587	6.838462881	6.8600799	7.039157064	6.691299331	6.953467206	6.578496665	6.684453056	6.90351445	6.525879728	6.736647137	7.037354785	6.681019199	6.533971031	6.215845745	6.807417545	6.404292679	6.384301164	6.716740912	6.314955402	6.419574202	6.868846368	6.670095327	6.095470913	6.537681134	6.870653984	6.630581587	6.523255537	6.738453576	6.796444213	6.637144959	6.491357837	6.186166943
ALDH3B2	3.960015564	4.102866408	4.067139677	4.157859063	3.886099585	4.006233043	3.9566517	4.027102441	4.041490291	3.868439575	3.905109435	4.123786649	4.026786993	4.110660406	4.103449596	4.05502221	4.123664472	3.930228419	4.057460302	4.107890502	4.03003432	3.939662838	3.996048641	3.915721664	4.091005058	3.970798114	3.95820728	3.925772272	3.79006837	4.055806997	4.03126334	4.033274506	4.094533452	3.912067601	4.192678305	4.058232682	4.091822138	4.350597614	4.151528681	4.056257882	3.966894359	4.048824891
ALDH4A1	9.636719222	10.22855	9.996220998	10.06500859	9.798821995	10.08673319	9.959973084	10.08331705	9.896763637	9.667066844	9.789712009	10.10849345	9.998918655	9.713142001	10.20163012	9.694381486	9.314711119	9.949656417	10.10483408	9.983151803	9.694025896	9.058115567	9.831301296	8.74100276	9.862587622	9.10022973	9.40762253	10.20709898	9.182157564	9.141771962	10.08187827	9.735303871	8.656315966	9.400889153	9.778307095	9.32864088	9.653485498	9.444934048	9.34341028	9.623350879	10.16723127	9.071165069
ALDH5A1	7.392499136	7.33632502	6.949015868	6.887613291	7.133386502	6.996012179	7.298077705	7.396774831	7.265755688	7.111965926	7.072598383	6.863071672	7.128006336	7.016711194	6.982410091	7.175636552	6.750152314	7.193841465	7.424364537	6.907062568	6.968614151	6.638311061	6.855338666	6.680382324	7.0786418	6.577155642	6.587491603	6.802886373	6.442077145	6.479909148	7.209388318	6.827552556	5.984611753	6.622243733	7.352425582	7.042068627	6.729030595	6.617785467	6.681180457	6.623569376	7.071004396	6.43936702
ALDH6A1	11.3081593	11.41162655	11.61053818	11.18365158	11.29904389	11.5535244	11.67481368	11.53329874	11.64446717	11.41369853	11.42073509	11.5155024	11.40634463	11.19917364	11.48862555	11.54510841	10.94569377	11.53983724	11.52612769	11.49636885	11.49281425	10.41571185	11.01688688	10.2600132	11.30858187	10.56757288	10.5359987	10.85938506	10.06940525	9.711120937	11.38999934	11.01161005	8.883164652	9.850962297	11.45996861	10.91327758	10.66402253	10.8335545	10.59727515	10.67648662	11.13376449	10.18625544
ALDH7A1	6.420962542	6.646280659	6.185364645	6.427270987	6.61498567	6.510675819	6.837827692	6.582468202	6.801412492	6.382888156	6.243297062	6.790610054	6.750257524	6.4125828	6.699302737	6.446011385	6.412226243	6.422760218	6.785020361	6.717075115	6.431134686	6.057053509	6.410883979	6.051862558	6.363034713	5.936254947	5.986359996	5.959384238	5.878463794	5.776553271	6.349472817	6.293261679	5.442783022	5.846365476	6.635255651	6.287337454	6.212106904	5.93787252	5.853813653	5.876747987	6.364124334	5.911097599
ALDH8A1	10.83430189	10.46122642	10.51613086	10.10212073	10.41516482	10.38392344	10.47853519	10.85368705	10.58274136	10.31471061	10.30270021	10.5097954	10.45636891	10.3684434	10.41467833	10.31471061	10.00760237	10.86485271	10.39548679	10.45562309	10.64528026	10.32404043	10.7841476	10.45253378	10.77346185	10.29613149	10.45131566	10.56720553	10.23226418	10.11002431	10.81870397	10.3655269	9.526180933	10.23758588	10.62865043	10.78722186	10.63926371	10.59762008	10.27574072	10.42739738	10.92282536	10.02829121
ALDH9A1	11.29246256	11.31024545	11.2717399	11.44101719	11.34174938	11.34446311	11.39036479	11.28219732	11.39295371	11.37893048	11.18573329	11.29005094	11.30797509	11.32426669	11.17401066	11.33442675	10.97115794	11.30645966	11.38112458	11.30417317	11.13485527	10.87525995	10.98459601	10.98973604	11.30149754	10.79900016	11.04460322	11.06108118	10.87047331	10.55814204	10.98294188	11.13853678	10.47993583	10.2868665	11.12422164	11.08001162	10.84254601	10.9416014	11.05925048	10.97382882	11.28804741	10.80193606
ALDOA	11.30812242	11.21398448	11.25889315	11.00435656	11.13313744	11.06073199	10.99786234	11.22035112	11.06490665	11.13236	10.97951493	11.23074473	11.11176223	11.35509206	10.99521186	11.14093709	11.1383264	10.98835291	11.14772949	11.20541555	11.18653145	11.2179756	11.13498489	11.28341872	11.20934281	11.35430853	11.44541927	11.31137222	11.64823919	11.35561795	11.26946972	11.25056387	11.62323072	11.63359244	11.1663786	10.9253275	11.33231257	11.0048802	11.28665551	11.52211023	11.11165954	11.45499058
ALDOB	13.09775981	13.19206887	13.19404621	12.99380401	13.16256754	13.10393729	13.3572416	13.34749682	13.18903632	13.22494245	13.13225097	13.2655629	13.23405033	13.14629112	13.1859617	13.1859617	12.91434575	13.26272623	13.30909201	13.24406972	13.2355511	12.65904159	13.01729517	11.97156054	12.98242572	12.49700914	12.72815696	12.77268386	11.80447794	12.13550019	13.19839077	12.83449203	10.34059033	12.13084227	12.90336895	12.9271666	12.91498264	12.80062959	12.40500635	12.77662514	13.03832042	12.28784464
ALDOC	6.220388681	6.075663944	6.113248305	6.750007327	6.271613995	6.534117885	6.365384851	6.218002257	6.389097161	6.301155209	6.210873373	6.25212383	6.07738103	6.372152787	6.192843912	6.349346828	6.67144521	6.49818331	6.14284032	6.248550979	6.274071861	6.341571125	5.934820706	5.974892664	6.158548788	6.027624344	5.835477292	5.738016664	5.718882105	5.869872759	6.263764413	5.907671556	6.134355467	5.92706468	6.605160764	6.179102701	5.837283436	6.18096987	6.260367588	5.944974934	5.99154936	6.513627328
ALG12	6.227834413	6.348175541	6.289990492	6.338281096	5.939197919	6.197346305	6.164205114	5.993272324	6.199321104	6.003983885	6.024269113	6.129687466	6.213805581	6.289360855	6.273759158	6.282329256	6.293183166	6.064842537	6.320175045	6.131684823	6.497470142	6.170916626	6.228956496	6.359110466	6.454967597	6.248409291	6.060604265	6.20212953	6.160418997	6.214542752	6.197653167	6.036793497	6.064608327	6.276746584	6.286319367	6.121723196	6.31930946	5.707485282	6.096071139	6.190939235	6.345965915	6.279610011
ALG13	5.698190676	5.632170727	5.704583185	5.110815954	5.576902289	5.618432743	5.67494546	5.865526638	5.60497289	5.665406986	5.643016715	5.637869675	5.627417064	5.345334509	5.646672384	5.511619414	5.782605291	5.529810992	5.528937299	5.546856151	5.670764641	5.657511293	5.82272122	5.837940471	5.737181334	5.895247462	5.746811494	5.673825019	5.749354245	5.730582116	5.646423772	5.791133005	5.699680639	5.747092679	5.601937816	5.740886265	5.685332925	5.534536667	5.718111223	5.934726592	5.741148898	5.598242673
ALG3	7.813436816	8.232797547	7.701445698	7.88423474	7.508518015	7.817519256	7.608476654	7.795331407	7.908658572	7.767786961	7.387619884	7.492174195	7.800667804	7.654427255	7.633618972	7.781809889	7.899850226	7.718264176	7.992989774	7.69204384	7.961005898	7.407691063	7.629951592	7.570242402	8.010983865	7.656743758	8.066616311	7.879265007	7.923778777	7.9103528	7.817898378	7.737049551	8.022957205	7.766045832	7.750887448	7.631005764	7.843731327	7.35863253	7.859370297	7.777286968	7.816820017	7.787952713
ALG5	9.414072625	9.216144853	9.06468525	9.249387321	9.555701135	9.315292698	9.481161923	9.481161923	9.449221025	9.246814806	9.206216938	9.360869939	9.304292074	9.084101639	9.362082069	9.317117719	9.601716477	9.355845131	9.405391166	9.469501468	9.325386904	9.744678615	9.65926005	9.748086655	9.363955616	9.694745679	9.749952429	9.531649614	10.16117287	9.676437444	9.363364497	9.36181061	9.765449741	9.903141637	9.508940374	9.687401311	9.707023977	9.55838535	9.505279629	9.462521726	9.481161923	9.753252416
ALG6	7.000789074	6.881177283	6.745646466	5.753983258	6.850861757	6.743222202	6.688156167	6.914898659	6.799783129	6.652480527	6.676691691	6.759038085	6.99874056	6.444846796	6.69068181	6.854008646	6.670532197	6.959239589	7.034971465	6.743296726	6.956122092	7.003056118	7.073826995	7.242965553	7.200181163	7.032851039	7.1307862	7.191822359	7.283596251	7.401331649	7.060680992	7.244533679	7.52679274	7.113329684	7.153422407	7.223249156	7.106696577	6.82202506	7.198099665	7.023582444	7.178392918	7.262942205
ALG8	7.910979879	8.016293898	7.546733084	7.352960048	7.155197262	7.795978042	8.050897519	8.171399215	8.172450191	7.786634591	7.609409375	7.895161158	8.105142101	7.583199375	7.522580072	7.972154489	7.697278297	8.054246397	8.20027971	7.76664092	8.107749406	7.628499661	8.042191409	8.050193486	8.298133982	7.943938304	8.142985213	8.168530683	8.320759448	7.920917794	7.943731949	8.058841206	8.131747126	7.826501013	7.888514855	7.868945106	7.913555224	7.190301421	7.914619995	7.443647514	7.957839505	7.659483621
ALG9	6.591111461	6.480546411	6.284790048	5.604731889	6.71202306	6.447218012	6.516589404	6.65809177	6.494346259	6.624432098	6.528603519	6.598048614	6.540078082	6.740283977	6.537060752	6.505406332	6.245612708	6.543765718	6.609101928	6.544376813	6.618333747	6.560891096	6.951289341	7.107444898	6.864551603	6.9292577	6.905564007	6.895082815	6.874424779	7.051318569	6.742973818	6.556216825	7.028230316	6.963133464	6.667607309	6.558121208	6.870327229	6.419369965	6.55570897	6.726093194	6.69440361	6.415647091
ALK	4.716553869	4.710191337	4.689540067	5.039515346	4.646392303	4.883579886	4.6481152	4.620132286	4.679264224	4.708665321	4.702190785	4.96321147	4.720717222	5.100235617	4.82651755	4.787578532	5.148408358	4.853057305	4.721226198	4.66102838	4.657367464	4.840120951	4.638396654	4.505766614	4.691686511	4.599765211	4.764372519	4.578105225	4.389130703	4.53032161	4.721953194	4.519755342	4.589916346	4.676878954	4.858543475	4.639268202	4.562931096	5.150126832	4.621395466	4.876438308	4.855873862	4.837439079
ALKBH1	7.647887301	7.670908154	7.442262919	8.058723205	7.369005106	7.529991571	7.544411105	7.595976943	7.630784881	7.438623193	7.421273693	7.400677121	7.581123739	7.594972002	7.598485654	7.58817053	7.660358614	7.489395231	7.720245781	7.451449681	7.572535825	7.621275359	7.592600055	7.525787451	7.755870213	7.441831812	7.651873394	7.690472169	7.684233964	7.33637901	7.684725652	7.501181648	7.689266758	7.673992692	7.733545662	7.491143802	7.5471327	7.436401498	7.448920868	7.600191914	7.436621257	7.493594994
ALKBH4	5.652810632	5.602954625	5.758139212	5.68421271	5.625597733	5.602626268	5.417139357	5.647264662	5.642202475	5.625321317	5.305986142	5.421453156	5.58004206	5.669640545	5.755753028	5.713566998	5.376817355	5.319361785	5.631058108	5.601213344	5.682071636	5.395096404	5.352482297	5.300141245	5.558735786	5.335371969	5.293296989	5.480850661	5.597675152	5.189409252	5.58041058	5.406398118	5.257929807	5.430335083	5.7101378	5.058469499	5.452203711	5.172324152	5.396628916	5.43232963	5.721966169	5.405320416
ALLC	5.24056249	5.560770382	5.333994273	5.744387836	4.645012982	5.072170968	5.140005527	4.463986121	5.207345564	4.989986931	5.195328066	5.053420011	4.913434754	5.617217915	5.257114205	5.084959858	5.168824963	5.079169239	5.332104843	4.916678173	4.978379539	4.500978264	5.092309542	4.43741143	4.862912962	4.572261896	4.339890299	4.709891612	4.279762017	4.708624676	5.001552935	4.672459635	4.600179165	4.41250829	5.07836386	4.918426362	4.617724046	4.828226329	4.760094799	4.964775781	4.911640208	4.769655419
ALMS1	5.182226239	5.173946026	5.142165849	4.860209365	5.242420403	5.16131657	5.126157329	5.19713626	4.924113804	5.229809822	5.352790969	4.961790078	5.098735591	4.89528379	4.910272417	5.150873236	4.830457414	5.231140068	4.990424232	4.970257132	5.0383067	5.099296105	5.319329316	5.702021108	5.14056845	5.705031429	5.418269826	5.416008055	5.228887805	5.741185835	5.419555292	5.20022885	5.43537259	5.338713874	5.086744336	5.241115278	5.417957431	5.161099243	5.327365968	5.431316004	5.525906055	5.036191338
ALOX12	4.369823044	4.377078709	4.442325021	5.033920254	4.239825978	4.570594463	4.308386054	4.341634912	4.339201149	4.34648634	4.334064625	4.628599673	4.302118724	4.66835497	4.603718419	4.563303543	4.413668066	4.425349692	4.525898898	4.229939204	4.375887346	4.464208559	4.244592835	4.243692128	4.519217093	4.301250955	4.30038876	4.332782066	4.312223731	4.109591291	4.388363281	4.342352915	4.433100924	4.237795628	4.415999111	4.29881796	4.373845173	4.639059597	4.223577699	4.468375524	4.437255227	4.213160322
ALOX12B	4.429870028	4.433536325	4.616810961	5.091275304	4.205499505	4.41078116	4.215090929	4.541402662	4.515661454	4.310717687	4.254152924	4.373272044	4.413184644	4.46239841	4.754526644	4.512664479	4.815733977	4.167161472	4.603326364	4.311698918	4.263483773	4.223105593	4.302623224	4.14415622	4.329575646	4.176006963	4.186134128	4.331138114	4.116539268	4.03505554	4.181045636	4.076424581	4.021487511	4.180907075	4.520061316	4.108081175	4.169920283	4.314161172	4.131423603	4.187798068	4.226365125	4.151673231
ALOX12P2	5.327249607	5.426634095	5.323464992	6.144571436	5.218285007	5.381905464	5.335301314	5.063842298	5.529071167	5.075638784	5.311645213	5.522109788	5.301965949	5.906551175	5.529990075	5.420055373	5.705074981	5.414323397	5.508201541	5.359227785	5.420361604	5.176630709	5.152243302	5.217322488	5.298343448	5.004658168	5.401678907	5.301965949	5.029563849	4.978587582	5.167365329	5.176630709	5.044476301	4.970344693	5.282780786	5.280659753	5.161331034	5.655445073	5.134693019	5.294222471	5.26549632	5.383054436
ALOX15	4.167346039	4.125458899	4.058990144	4.690573631	4.041411921	4.301974898	4.025718517	4.062087339	4.38458316	4.094663748	3.99942005	4.044903688	4.052021083	4.198815689	4.274028584	4.091530136	4.542136928	4.068834467	4.149865227	4.176694182	4.080153316	3.989112662	4.0057038	3.773719271	4.250435271	3.962707093	4.092893955	4.038432212	3.934397779	3.881651936	4.092174659	3.802650907	3.79373303	3.922960926	4.197920435	3.931367673	4.122268814	4.056319373	4.045492854	4.064946675	4.079589215	4.327311018
ALOX15B	5.198451406	5.44056894	5.250275697	6.08721147	4.932424083	5.377889633	5.198451406	5.245752774	5.261818716	5.118573366	5.212349825	5.271771169	5.198451406	5.727217558	5.309256488	5.51831632	5.666011666	5.181175465	5.303675329	5.059758992	5.244696832	5.751874712	5.085113004	5.059194348	5.275970765	4.891452624	5.159424713	5.126764326	5.222239144	5.210653029	5.243708589	4.981030992	4.95965337	5.2071679	5.157719992	5.200052238	5.181103046	5.519017871	5.170049915	5.173466882	5.270520056	5.511987452
ALOX5	4.236209208	3.995941157	4.190066581	4.087712234	4.283179966	4.170449345	4.20616339	4.008207324	4.075617665	4.195204194	4.074756245	4.141165727	4.054187798	4.19521901	4.028372049	4.103134658	4.459059044	4.309015802	4.049259998	4.110775569	4.116270212	5.967043862	5.007159486	5.800731269	4.145478562	6.03165762	5.189668601	4.660321292	5.410531866	5.644343403	4.514553681	4.807421333	6.517261904	5.119101313	4.21980367	5.174850676	5.322394594	4.933491546	5.145903522	4.559111895	4.766813768	5.630962403
ALOX5AP	6.303496794	5.635679438	5.733845909	5.933882659	6.282163366	6.014379869	6.154174221	5.986423033	5.806247745	6.26361687	6.213047912	5.885150689	5.528750972	6.53303913	5.780314534	5.478850029	6.588415712	6.190656169	5.36682735	5.959208446	5.930153628	8.75362128	7.048233107	6.972866682	5.890852584	6.913092788	7.165007681	6.242104366	8.026758471	7.388427091	6.456816032	7.14813455	8.370600083	7.160008309	6.436463356	7.3692007	7.061483986	6.815287231	8.046288761	6.365227233	5.843591425	8.137219204
ALOXE3	4.566960092	4.514690565	4.752816007	5.166012242	4.585257901	4.747072963	4.525979792	4.58891696	4.654527815	4.571401401	4.525447957	4.498790705	4.629823319	4.754370754	4.967290484	4.573765583	4.709399691	4.565095316	4.664221327	4.730487724	4.571310321	4.476244681	4.416903734	4.478444479	4.670550786	4.470049035	4.375089647	4.651066305	4.253949149	4.398729142	4.505803249	4.462987581	4.423177984	4.453312375	4.662834069	4.717644746	4.559561376	4.697282651	4.522156302	4.544123158	4.771634761	4.942074464
ALPI	4.521487433	4.539664146	4.534273186	4.83388465	4.382589562	4.536866594	4.567287602	4.235579965	4.512224212	4.384688906	4.41659498	4.510875061	4.456719115	4.540474536	4.325556953	4.608575463	4.300927036	4.263356356	4.368517619	4.291478995	4.377890861	4.448790421	4.435331014	4.34676639	4.772586748	4.319222484	4.365327765	4.271950745	4.24260489	4.241298519	4.256741368	4.205997526	4.28463136	4.263445315	5.028856418	4.361055003	4.254078462	4.505206848	4.353061679	4.36676693	4.393965891	4.385768891
ALPK3	5.039224934	5.574433057	5.368897297	5.374388031	5.480286117	5.449627495	5.48725623	5.730597653	5.12945804	5.598597977	5.630438514	5.378103304	5.301971933	5.674886232	5.521182461	5.316719935	5.64198135	5.385781126	5.46429446	5.461346394	5.233727906	5.308453569	5.651770532	5.848165081	5.69422963	5.3980267	5.484187804	5.477976322	5.801138747	5.653218104	5.613014366	5.461796884	5.600878269	5.482339303	5.454644681	5.271441988	5.557773865	5.325696718	5.402642201	5.928632686	5.911505507	5.505282804
ALPL	6.535434522	6.585882527	6.27062193	5.845614094	6.055673514	6.315754084	6.74083075	6.814386492	6.55123782	5.867927281	5.845520271	6.109374478	6.719352271	6.256236567	6.191105193	6.215639279	5.867704387	6.230236607	6.687543458	6.440262918	6.56394849	5.150756737	6.207322706	4.742744788	6.292703241	4.900707365	5.494500328	6.129911959	5.539155491	5.16439214	6.671605202	6.110066845	5.16329353	4.87897943	6.153519945	5.415266681	5.462550517	5.382534112	5.606100589	5.731193	5.924172356	5.350859444
ALPP	4.477987515	4.607677007	4.743530486	4.843000789	4.525972833	4.51904911	4.560280984	4.63380293	4.518510956	4.718129804	4.566125994	4.713429924	4.521198306	4.875468405	4.819657478	4.86633665	4.43427727	4.60240156	4.686625846	4.651498506	4.690467848	4.666430347	4.788242922	4.255515287	4.623981087	4.551658028	4.353103446	4.577350426	4.300506286	4.495863629	4.668956398	4.558707834	4.590204181	4.622333731	4.505735903	4.73908415	4.994416337	5.425879406	4.592019444	4.411736833	4.773806062	4.533498379
ALPPL2	5.575624103	5.589462472	5.652760991	6.030100505	5.320166101	5.711362482	5.549794639	5.378757388	5.706967402	5.778101517	5.49140183	5.840509271	5.536310503	5.989609296	5.86611795	5.584047294	5.811149375	5.706564728	5.621594798	5.424837588	5.815181483	5.275258704	5.458903526	5.305565218	5.687448969	5.349017506	5.473574001	5.57820782	5.154266325	4.941425518	5.324144604	5.263947092	5.157595519	5.098599932	5.535849638	5.647015918	5.159062116	5.566080047	5.302493987	5.332868074	5.475920686	5.637579206
ALS2CL	6.362612311	6.512337443	6.837137654	7.52640824	6.959254881	6.949323336	6.966986388	6.750525744	7.427019388	7.076156874	7.174007424	6.837436513	6.94621532	7.224919862	6.895004484	6.936764754	7.300455819	6.776491268	6.804034244	6.969575183	6.918308032	6.527716137	6.405724944	6.572566032	6.679267836	6.241263399	6.359542223	6.716744747	6.227665075	6.399592057	6.534029887	6.822122753	6.478383612	6.366926454	6.646923977	6.262989408	6.603904773	6.606949142	6.789534819	6.793599803	6.684534085	6.514150286
ALX1	4.515434576	4.972443248	4.654171728	5.193589655	4.876496909	4.757499324	4.714080061	4.392093381	4.811144353	4.690982981	4.644273996	4.776016071	4.598976088	5.111372293	4.70648552	4.681376348	5.042584353	4.906715788	4.642714384	4.861971691	4.720481819	4.876804858	4.83332832	4.838241972	4.822993716	5.046138117	4.773547738	4.628119082	4.583351978	4.792585861	4.669106385	4.65958513	4.564446691	4.812046331	5.284674031	4.944856384	4.802140737	5.553133294	4.724998161	4.803121918	4.699039548	5.12739902
ALX3	4.456699859	4.689056013	4.90385696	5.251862803	4.622440521	4.913681624	4.622164117	4.522190721	4.682925698	4.540015372	4.491332306	4.488430225	4.807672174	4.568813307	4.663481391	4.675738337	4.806985502	4.638449932	4.699070734	4.822408536	4.709120538	4.409893206	4.487599945	4.085667077	4.568121556	4.332102858	4.275953094	4.507978454	4.033558233	4.377167099	4.465572196	4.753401879	4.141539199	4.313806559	4.786123162	4.411074001	4.568845251	4.547442734	4.178139892	4.256468335	4.491631312	4.671927167
ALX4	5.053157597	4.85282069	5.028344205	5.655667772	5.008119376	4.932469829	4.883990635	4.778313726	5.064969521	4.812324763	5.038257398	5.040603087	4.908989265	5.548806266	5.091407015	5.13339253	5.106616377	4.945684682	4.987525347	5.060155112	5.03755605	5.25044603	4.945684682	4.722932445	4.889337571	5.066730529	4.735472315	4.676703173	4.774441765	4.746966818	4.924143935	4.911066784	4.990610807	4.795959602	5.183317152	5.032498146	5.082821201	4.990555851	5.064113226	5.140948153	4.980820826	5.430339378
AMBN	4.581889234	4.525385865	4.475012563	5.237853262	4.319359734	4.430827734	4.623951078	4.698862945	4.456974146	4.508258441	4.680853976	4.767822808	4.485250291	4.962200936	4.478356264	4.758241475	4.50179463	4.639257772	4.579939263	4.588882071	4.647568702	4.412030925	4.434420416	4.308407676	4.789426478	4.352836744	4.417322792	4.311801901	4.166254389	3.933542917	4.450849087	4.244163096	4.261773401	4.354474993	4.411302956	4.322673263	4.216117883	4.505054884	4.376873507	4.504268621	4.480743773	4.291021847
AMBP	6.545531922	7.118753722	5.496258902	5.81824134	6.328987461	5.685936704	6.490989696	6.068248779	6.54100816	6.035032689	5.872324978	7.229416373	6.950443808	6.518446735	6.329733308	5.8273443	7.776208723	6.504599773	5.566449618	6.555164116	5.465201286	6.121990503	5.762306708	6.781755971	6.24586838	6.399888943	7.832297688	7.430638373	7.129735629	6.811654074	6.35157999	6.126071176	7.14179527	7.27274752	6.023045606	7.587203071	7.38685109	5.984690313	5.539129358	5.437006477	6.462127441	5.433480397
AMBRA1	5.462174748	5.458442366	5.43113993	5.257732339	5.326383268	5.278214613	5.424804226	5.395084495	5.277379187	5.356763461	5.415522523	5.379616976	5.4237178	5.25829553	5.226927839	5.456619153	5.159041504	5.442612087	5.439305981	5.494116306	5.396305594	5.267641195	5.456046713	5.362326992	5.358053162	5.499898206	5.363868915	5.378660486	5.618668992	5.462757889	5.4566783	5.373515524	5.545940209	5.485350857	5.340792122	5.360681882	5.496424362	5.408360882	5.476764313	5.476960264	5.469505491	5.442638073
AMD1	8.412762957	7.989182794	8.102936606	7.47555333	8.298175495	8.255844237	8.112108866	8.239233725	8.068221717	8.333648275	8.231672528	7.916917516	8.144504297	7.435266312	8.276278018	8.154497586	8.022524578	7.987521707	8.419062621	8.140268657	8.323983251	8.094052897	8.269256685	8.557828203	8.137728985	8.787621191	8.267293748	8.330882762	8.775777764	8.47872075	8.411663924	8.231512861	8.636541268	8.290283935	8.177871071	8.367432906	8.174048551	8.037789763	8.244703759	8.119124042	8.202584666	8.122675994
AMDHD2	6.312507482	6.244760596	5.978972743	5.928911174	5.484840325	6.189605357	6.031104649	6.169891928	6.05437878	5.855471306	5.879193776	5.954183482	6.259514419	6.50357433	6.264017347	6.153824976	5.962181992	6.014517561	6.225370212	5.942529905	6.10988502	5.832457539	6.033287761	5.742767851	5.948283104	5.832232828	5.999200721	6.059141609	5.808640244	5.93569433	5.978413681	5.824922283	5.612888597	5.993508061	5.860333798	6.264820863	6.36483201	6.325264987	6.12256011	5.880787345	6.183530756	5.861386945
AMELX	3.313246621	3.265424103	3.229188958	3.459713065	3.434571913	3.38834921	3.218540862	3.24295366	3.231554029	3.29548747	3.325960235	3.618992475	3.135716011	3.552218134	3.388201383	3.276692942	3.464439978	3.327089737	3.266173452	3.338950423	3.25010408	3.417339205	3.356365475	3.24290783	3.246590607	3.309900817	3.336239035	3.235883419	3.269179748	3.157059468	3.248200808	3.324143705	3.343962659	3.390187445	3.349294591	3.392812666	3.282394357	3.520236364	3.205114246	3.569465755	3.365650029	3.609662444
AMELY	3.85296681	3.763235647	3.768306149	4.140007869	3.601806533	3.747041606	3.806136774	3.735184243	3.824630949	3.740524558	3.742079167	3.811696489	3.923145401	3.862418499	4.09065561	4.105044705	3.928381234	3.801568466	3.822395262	3.581252456	3.995330876	4.064649322	3.937823179	3.802717802	3.841415905	3.77428938	3.698839733	3.743292989	3.84019495	3.632435027	3.840902265	3.762849257	3.772127062	3.87681977	3.805292899	4.064897571	3.542792662	4.261475256	3.671485929	3.769108803	3.797908932	4.100517575
AMFR	8.225335809	8.712125843	8.376503644	8.124030075	8.441705364	8.745624324	8.171262888	8.937620954	7.449320797	8.398186399	7.72321142	9.059644272	8.142664573	8.539454745	8.416822376	8.303066827	8.131665651	8.394409265	8.758993594	8.400122451	7.865467344	7.069186006	7.86323777	8.094482596	7.744515753	7.456024213	7.534495973	8.19544423	8.668190872	7.539944765	8.366884323	8.124142722	7.650811909	7.341752078	7.743406694	7.702223821	7.205300745	6.87327254	7.851216034	8.117131275	8.005279336	8.193285798
AMH	5.325479506	5.000966971	5.195685887	5.953151891	5.044900415	5.341374455	4.935814273	5.094499912	5.180110792	5.181629034	5.109948039	5.320652829	4.917008965	5.535904161	5.441642678	5.174581798	5.403122339	4.974783188	5.266812549	5.242894273	5.315883206	5.137082668	5.007005421	4.755265561	5.191138322	4.727231174	4.851192692	5.006257146	4.966760148	4.751333117	4.912907559	4.997498587	4.998826738	5.032489517	4.855460288	5.131566116	4.91097932	5.17315031	4.920813039	5.49792715	5.05934373	5.20485143
AMHR2	5.737812272	5.86213824	6.050135727	6.753669481	5.659127955	5.97297296	5.75365664	5.872014725	5.803781003	5.689918847	5.752873037	5.80539574	6.028182956	6.225648764	6.133155262	5.83183977	6.174389453	5.762122271	5.940865325	5.778002572	5.857354452	5.589374096	5.817891803	5.435564628	5.989498832	5.409626229	5.651272572	5.607393446	5.343434114	5.204824288	5.547417099	5.604246141	5.40019537	5.611779794	5.849788406	5.953332555	5.56422287	6.271869701	5.75915754	5.757839711	5.72713404	5.774934507
AMIGO2	5.779182321	5.43142455	6.546344911	5.830180396	7.122210729	6.296944436	7.15916077	6.81563778	7.085983416	6.835288366	6.991549525	6.385003747	6.809648511	6.033259221	5.991847549	6.168495919	6.937757813	6.080558685	6.00766984	6.538078235	6.173870806	6.614918025	6.556523264	6.75551135	5.839263941	6.382879179	5.970918479	5.838156306	7.525974707	6.604315743	5.822699577	7.467204861	5.946681267	6.133916358	5.473520965	6.416101064	6.465466021	6.326601065	7.325527997	5.019117075	5.6044983	5.911169984
AMMECR1	5.774233217	5.619818143	5.68763807	5.103291347	5.509165743	5.409154185	5.349252844	5.467123181	5.42917156	5.764626955	5.464357836	5.339515377	5.387348259	5.371464583	5.317994351	5.665182991	5.547138979	5.423341934	5.357494999	5.589437253	5.607978608	5.871603366	5.914706429	6.313838908	5.819098109	6.304427468	6.205932486	5.947162021	6.370045017	6.244022249	5.808486218	5.820609502	6.332766708	6.317657624	5.734729504	5.993492716	6.125231298	5.960583656	6.016843465	5.984187138	5.85619576	6.098302419
AMOT	10.21876416	9.934181767	9.902329209	10.23340271	9.870321319	10.06123815	10.0179575	10.06587472	9.854771408	9.672213669	9.786113225	9.431965149	10.09665082	10.38237889	9.789308412	10.01300363	9.563905744	10.09566917	10.11387757	10.05074588	9.864303069	10.06166676	10.16947776	10.28513266	10.22361024	10.22319545	10.00102177	10.47435932	9.752883515	9.991304123	10.47461096	10.15848463	9.838383573	10.18036427	10.26098269	10.03162693	10.40400181	9.925725188	10.18326071	10.12281967	10.58303456	9.725620561
AMOTL2	8.496925573	8.506918526	9.168172515	7.687761332	9.08432159	8.405956298	8.252600062	8.77736045	8.265077807	8.544410082	8.556740624	8.30676994	8.441720523	8.387930788	8.515793336	8.184607293	8.13977643	8.55069739	8.848415333	8.740784281	8.416776154	8.357842515	8.283894799	8.524086408	8.377748703	8.20762644	8.302172485	8.935188396	8.672824651	8.654199584	8.577275972	8.583452602	8.030913572	8.712160926	8.951807799	8.006791718	8.567649134	8.558389272	8.524574909	8.898568881	8.645364902	8.059771648
AMPD1	4.262208402	3.974860368	4.067133742	4.606696417	4.048284286	4.356709538	4.338242347	4.107724136	4.252356189	4.078640502	4.152775503	4.187882643	4.219999868	4.489678842	4.031481875	4.107317349	4.225175709	4.682726386	4.157479686	4.028652737	4.010383209	4.310837238	3.9907583	4.136919812	4.178109266	4.094069916	4.043977269	4.005252676	3.845861571	4.236597066	4.020563256	4.178045748	4.410492114	4.072819484	4.25729728	4.303120449	4.203030519	4.633564814	4.158032758	4.129222067	4.29710877	5.157911478
AMPD2	6.963833076	6.981652877	6.909802407	7.146610518	6.942804656	6.698025209	6.582384645	6.710000156	7.026575378	6.859431284	7.005898707	6.788319949	6.708218043	6.844567329	6.794054766	6.818834723	7.233568866	7.198315934	6.708322665	6.699757674	6.648398657	6.779108176	6.50087202	7.095531992	6.404794172	6.821034292	6.950682558	6.547782376	6.696353376	6.67489604	6.722862905	6.73308639	6.946257439	6.845047482	6.846464927	6.918208028	6.890347193	6.680108211	6.964067083	6.495917806	6.744118348	6.902441906
AMPD3	5.501485109	5.611604721	6.150105088	5.945971319	5.569982808	5.787165401	5.638608742	5.719833861	5.870944196	5.976423571	5.714738206	5.832125719	6.030112825	6.009854839	5.541958543	5.649807639	5.997631326	5.532065788	5.702540014	5.671908911	5.716491316	6.224563412	5.85775042	5.609584379	5.925349578	6.120360845	5.991022863	5.96169201	6.082930238	5.754178232	5.830799713	5.84947688	5.936393216	5.677419932	5.744582978	5.909377158	5.820293851	5.667984598	5.868425152	5.89537199	5.781263621	6.204359901
AMPH	4.892986573	4.8397265	4.632220819	5.707152444	4.796961279	5.039584532	4.981171864	4.841424445	5.238486191	4.986464432	4.829657549	4.922043719	5.386327457	5.039265318	4.872689443	5.004519436	5.202282607	4.853946881	4.849266389	5.13104229	4.981705808	4.779838754	4.866785072	4.412563651	4.965881994	4.482021584	4.622900519	4.439930446	4.489260236	4.581931434	4.718491147	4.644726595	4.491659942	4.649820276	4.806157716	4.914537997	4.340453187	5.104986636	4.758152802	4.486505676	4.683719662	5.223844955
AMT	9.053097914	9.273070551	9.279135704	9.54817812	9.116523417	9.264014593	9.214062318	9.322932917	9.290879054	9.310595823	9.013419526	9.236338484	9.237462088	9.011660182	9.069035315	9.110576576	9.044981905	9.185219955	9.455653265	9.227173654	9.227556378	8.209790104	8.704328277	8.264860176	9.046761579	8.42700702	8.258906139	8.729136453	8.12035613	8.065182682	9.045972147	8.847232007	7.515508727	8.182723617	9.245799831	8.787328683	8.572364485	8.780051933	8.474973745	8.097911191	8.916851811	8.300233119
AMZ2	8.545412608	8.453672189	8.572826452	8.635716692	8.540888209	8.58821253	8.685950538	8.616456413	8.663425547	8.430598156	8.394434249	8.560447839	8.704044076	8.207210631	8.424656656	8.292515425	8.361092929	8.527719454	8.799159353	8.534251653	8.584791855	8.161408499	8.293716962	8.131331202	8.245349086	7.994237056	8.352369757	8.158305052	8.140106915	8.32736086	8.392431916	8.289374978	8.094392754	8.227542745	8.429911395	8.333631992	8.255347834	7.806225048	8.167906831	7.683128382	8.170502526	8.161071049
ANAPC10	5.995243868	5.973663306	6.256691478	5.500735888	5.998713321	6.016401652	6.186477094	6.200755669	5.870069554	6.233857469	5.765992401	6.106880149	6.026871474	5.226203629	5.917589413	6.065293836	5.881812468	5.993588923	6.119774524	5.991497477	6.224439591	6.033583485	6.205343758	6.125810916	6.180898602	6.225585499	6.031630555	6.083939898	6.256284289	6.010173841	6.238673693	6.156375049	5.606623356	5.922858001	6.104279027	5.844434522	5.829078695	6.018444661	5.862767092	5.860638122	6.251357857	5.760213855
ANAPC13	11.01105393	10.78905352	10.68637903	10.6758166	10.88187164	10.54353023	10.57071217	10.99269569	10.82446599	11.10244884	10.94934309	10.88566236	10.77083281	10.94819271	10.64081546	10.94656738	10.91467428	10.70113346	11.00201886	10.55893781	10.88079416	10.68209354	10.86685951	10.83330756	11.08472935	10.81742363	10.39308661	10.81887526	10.99054594	10.48537813	10.85329694	10.83295484	10.39712038	10.43046734	10.93676426	10.69118951	10.90585738	10.36704706	10.59622641	10.66956031	10.64910433	10.49564354
ANAPC15	7.723065348	7.764701195	7.715925154	8.099799027	7.787418349	7.939429067	7.767890522	7.904976698	7.88634841	7.713780515	7.574871371	7.888064176	7.818896221	7.885623545	8.007643775	7.654443661	8.085549878	7.428735919	7.845572074	7.888023884	7.870000888	7.65233893	7.739319686	7.435322739	7.548018997	7.552177423	7.775255809	7.68961581	7.576424193	7.606892554	7.916010305	7.833341337	7.499277841	7.676049212	8.007128241	7.75838623	7.70023608	7.445060838	7.583664692	7.459654717	7.58474289	7.792954401
ANAPC2	5.849887245	6.127784146	5.795157148	5.871708271	5.660017281	5.931460493	5.875791712	6.098749084	5.953761329	5.917142227	5.688616667	6.090582761	5.794218382	5.999118636	5.996018664	5.898245267	5.667028881	5.961140637	5.719593277	5.948428222	5.690675169	5.540039225	5.653747458	5.439614127	5.736510377	5.681253416	5.487629944	5.594299095	5.58957279	5.813234078	6.004242558	5.885446867	5.655670443	5.624236298	5.709030685	5.843715736	6.009659785	6.078223693	5.69790512	5.767190985	5.994298035	5.843417929
ANAPC5	8.257595148	8.260390519	8.119944125	8.149951171	8.238859416	8.149977672	8.232948813	8.407032778	8.215329305	8.31720278	8.101070907	8.119859994	8.175152693	8.347949954	8.185322772	8.207167829	8.235339505	8.218121538	8.426163441	8.241564411	8.381258001	8.083435026	8.12402684	8.03299289	8.049069996	8.021419169	8.081605602	8.099380946	8.363985624	8.059779556	8.197462426	8.069122284	8.019739675	8.222659775	8.214158132	8.071309785	8.070634175	7.811100322	7.990900859	7.909568086	8.112598954	7.939958814
ANG	7.779012744	7.236325399	7.321592916	7.757703882	7.811972965	7.700003054	7.613380235	8.086416224	7.869658042	7.419332171	6.854073166	7.460662965	7.526467531	7.271114275	7.433526914	7.898247958	6.835362461	7.87577458	7.72675502	7.624723062	7.535190051	7.30242385	7.161333053	7.394276918	7.748726141	6.755658181	6.681462096	7.740310714	7.349677999	6.986456299	7.630597839	7.232952789	6.788439038	7.601972907	8.222965374	7.02626866	7.496479586	7.009442532	7.576064751	8.238712695	7.427328611	6.86614942
ANGEL1	6.135724397	6.138189829	6.090364514	6.497187328	6.075135321	6.126630407	6.199396728	6.149667978	6.110148301	6.253331725	6.112005734	6.221145558	6.054593701	6.399651828	6.133956868	6.148692174	6.330510548	6.109146888	6.275285578	6.166798688	6.068742274	6.005933063	5.963150271	6.016880544	6.068390631	6.017172927	6.229294949	6.013522304	6.027659291	5.829485079	5.920211405	5.992760642	5.966435588	6.040567066	5.956936142	6.056179473	6.128257494	6.335712185	5.93208954	6.114014926	6.21928067	6.08113319
ANGEL2	6.05620571	6.12653327	6.162510742	5.303069786	6.050213501	5.894622399	6.174348709	6.193374317	6.061891704	6.179607759	6.037462659	5.810261962	6.275615786	5.277868096	5.909066667	5.990918896	5.622792373	6.122031849	6.098379038	5.708249502	6.016894703	5.935771262	6.282660573	6.066932321	6.180606578	6.11333782	6.232532282	6.105696208	6.151274763	6.171327463	6.289012827	6.31382541	6.215132542	6.186928603	6.117081972	5.955542758	6.022047145	5.589504363	6.101596907	5.956154576	6.026113498	5.779933467
ANGPT1	5.932522351	6.054631768	6.343232516	6.36181454	6.175934577	6.613374669	6.345801261	6.5838642	6.410725072	6.309755629	6.719147928	6.488078307	6.715685055	6.466368999	6.245288178	6.115368556	6.913191176	6.198119533	6.289634031	6.43958671	6.235671271	6.095620807	6.406409614	6.060935047	6.219165516	6.391873741	5.291171189	6.220672017	5.706436063	6.308001505	6.129077027	6.13687826	5.655346103	5.770908708	6.296102598	6.271518388	5.947383697	6.511529992	6.047316844	5.417451265	6.26573927	5.539441679
ANGPT2	3.878436458	3.823326807	3.755805575	3.992424494	3.86645376	3.8013379	3.838553398	3.74504485	3.785637079	3.811470897	3.894428045	3.938734869	3.848321334	4.041423383	3.988599165	3.892627797	3.955860218	3.779188796	3.855189921	3.820749071	3.867133163	4.113864287	3.739252267	3.800455055	3.763314706	3.854105719	3.793106649	3.717910657	3.913501028	3.808434862	3.793194141	3.812543684	3.874694204	3.841754821	3.738976453	3.800011611	3.8360635	4.264804548	3.831982454	3.96480329	3.786911932	3.920570415
ANGPT4	4.947183916	5.091747219	5.155214929	5.524770467	5.168716811	5.332481068	5.164513429	5.125394556	5.291593463	4.942917505	5.215217584	5.161192905	5.392714224	5.531951308	5.082827895	5.125394556	5.264844417	5.088296617	5.28037715	5.126014993	5.172144296	5.071056295	4.865434005	4.94442092	5.182606584	4.847091275	5.012447749	4.823274392	4.882955523	5.048701165	5.078586969	5.125394556	5.138023417	4.885712788	5.275589897	5.09680635	5.35006859	5.559747836	4.985639348	4.873917596	5.188967123	5.819891385
ANGPTL2	5.595293056	5.197922149	4.918336238	5.391264604	5.569787494	5.828140563	5.259715088	5.854539136	5.268380844	4.991852865	5.834995222	5.290102843	5.478575141	5.323109295	5.176982222	4.967748957	5.384868661	6.082381912	5.538864451	5.204153052	5.18883688	4.963628855	5.25058975	5.931664674	4.999514146	5.232195913	5.103797867	5.139760904	5.029055009	5.265457403	5.125580703	5.055623426	5.10687482	5.014611611	4.998617664	5.477481641	5.140245779	5.555099774	5.122621964	5.100446601	4.991091113	5.16079731
ANGPTL3	8.552970835	8.294876949	8.574105201	8.411827827	8.348831128	8.388657061	9.31166768	7.56219314	9.021017653	8.877852827	7.892148003	8.76834091	8.891282509	8.456027781	8.46261517	8.764461948	8.339330291	8.346866107	8.984722038	8.874269144	9.21288322	7.993954616	9.052144543	6.92725196	8.709444069	8.47050386	8.471575629	8.885752519	7.677918258	7.013396063	8.827832756	8.555453921	5.715875092	7.978648335	8.427863494	7.894705901	8.805646913	7.462271992	8.087104326	6.804365872	9.615389235	6.60185478
ANGPTL4	5.887132794	6.727896448	5.550192029	5.991222038	5.83577941	5.74238376	5.611790521	5.584278433	5.723373708	5.534764423	5.467912818	5.739857921	5.637968159	5.807018103	5.93912348	5.856574448	6.043643986	5.586929645	5.57649792	5.515200328	6.038809522	5.914893467	5.591964588	5.441064134	5.547370463	5.43711112	6.025516522	5.48501929	7.017877555	5.433278852	5.440087321	5.691968353	6.994680891	6.330896111	5.556489413	5.517444844	5.446040207	5.627952212	5.675335238	5.677009052	5.404758013	6.091321246
ANGPTL7	4.381115652	4.33470539	4.4472604	4.456460761	4.929864491	4.56939018	4.629260874	4.377772047	4.615028604	4.605447794	5.137110123	4.583694762	4.363794776	6.334109793	4.630948564	4.33780016	4.418144302	4.955290373	4.316222832	4.594750937	4.450389804	4.48051816	4.383657779	4.271174085	4.304252704	5.59355809	4.529092592	4.307222354	4.292365412	5.170228929	4.350324093	4.281568821	4.516095984	4.384807094	4.473090415	4.767237985	4.899577617	4.328725348	4.371482851	4.497310957	4.548841311	4.956698523
ANGPTL8	4.340708173	4.86294038	4.911757248	5.057928016	4.589288159	4.55640941	4.638750647	4.4725923	4.48793678	4.736800643	4.571269767	5.14566485	4.53229378	4.304229476	4.469319909	4.442943752	4.589288159	4.759392074	4.476169418	4.648283383	4.598268557	4.599801928	4.283780158	4.507888948	4.751274092	4.406590057	4.270766889	4.622443758	4.471926631	4.313802533	4.571946958	4.591686381	4.357035468	4.408082098	4.803837725	4.511267714	5.013206694	5.143141915	4.474695156	4.868527591	4.393767792	4.607395016
ANK1	4.538096207	4.634834865	4.593437854	5.082302923	4.485733004	4.727576219	4.550716894	4.543827351	4.622783777	4.482190868	4.535810055	4.821153511	4.699257144	4.997725908	4.634782569	4.603771906	4.72009349	4.580192161	4.717855887	4.601200529	4.634669774	4.540272367	4.478607736	4.527399498	4.649811399	4.534259264	4.496707326	4.562703433	4.317482992	4.315097638	4.53584734	4.533664426	4.524043163	4.427294239	4.634283069	4.653853991	4.681452633	4.908660261	4.692773518	4.595334546	4.618638419	4.813567675
ANK2	9.255327727	9.821890728	9.84721726	9.559225432	9.337492275	9.897765557	9.738930527	9.428240653	10.16378355	8.815132155	9.046248312	9.102057041	9.878964839	9.358946474	9.268076569	8.967966159	9.201708679	9.21982196	9.443776055	8.897469448	9.663249221	8.554530742	9.937162425	8.895863544	9.226958548	8.395084028	8.48850554	8.658844795	8.278231559	9.277982712	10.02368524	9.449244849	9.091286469	8.657603728	8.111324276	9.298481409	9.807725214	9.115248289	9.332941162	8.380890585	9.39251943	9.287934953
ANK3	8.923539255	9.29612035	9.098687353	8.648358922	8.841789972	8.81359851	8.880099013	8.902916539	8.762903667	8.79282781	8.724363578	8.725132776	8.842617199	8.656517306	8.936665988	8.852801504	8.61191259	8.789715455	8.853583462	8.738294415	8.71397562	8.859582221	9.032471355	8.749272812	9.081108109	8.634128286	9.180479235	9.067329924	8.632498586	8.963564794	9.033664655	8.744452095	8.593664197	8.972722714	8.848087585	8.928455908	8.771218287	8.690485442	8.794631202	8.987783138	9.100204683	8.665707663
ANKEF1	4.134711068	4.245898383	4.244831129	4.509167197	4.151596448	4.234719204	4.04628752	4.005145417	3.934962032	4.176790262	4.099062487	3.870734374	4.227586307	4.172819985	4.156968696	4.256396793	4.198733342	4.038855892	4.276957698	3.987690737	4.098077019	4.26785632	4.383457178	4.282777737	4.211849887	4.450792853	4.696159528	4.450369337	4.365211357	4.350103522	4.248699314	4.305424007	4.417894917	4.609478904	4.283033808	4.179761172	4.204712649	4.109666891	4.13857453	4.425392427	4.372387436	4.219360497
ANKFY1	6.585299492	6.629052661	6.42956327	5.779760458	6.474098601	6.393287916	6.469087503	6.431634436	6.302721609	6.235147874	6.323667872	6.110729736	6.381677631	6.256252204	6.215245584	6.288576343	6.124947809	6.353601715	6.477887015	6.397643529	6.434237187	6.57800007	6.602666655	6.57878004	6.615668817	6.710150367	6.70722142	6.549371967	6.817044858	6.849962092	6.637487105	6.516115208	6.991053713	6.873779485	6.539363572	6.674816178	6.685964888	6.421045136	6.6117315	6.687298568	6.591717636	6.522723152
ANKH	4.720241457	4.719306144	4.69562251	4.665413491	4.710935378	4.887926906	4.946459613	4.97366306	4.898992646	4.706241585	4.700426761	4.587324349	4.801145072	4.871070138	4.586458165	4.612643244	4.4955983	4.753154244	4.579079656	4.725053809	4.804501832	4.355046751	4.497694534	4.411650634	4.460897812	4.247724816	4.353110876	4.359634071	4.458736025	4.474347936	4.664448867	4.580833459	4.495682639	4.292245161	4.639002384	4.611172813	4.406405877	4.48039017	4.627383531	4.271475128	4.423362694	4.374035541
ANKHD1	7.424681497	7.360403911	7.367156366	6.900674592	7.241131716	7.368747999	7.398524043	7.361345277	7.262856601	7.478408195	7.417008729	7.290600849	7.131890574	7.096346912	7.375817565	7.488461085	7.026525801	7.434960206	7.326258795	7.277599767	7.437670779	7.331260623	7.329881819	7.130196737	7.424416588	7.21868618	7.213590813	7.179602914	6.746406009	7.26512917	7.590145688	7.313975372	7.165203606	7.082551233	7.188078167	7.246021506	7.251932494	7.191118174	7.186114779	7.615660589	7.406875886	7.131490547
ANKLE2	5.623991555	5.679522395	5.491745984	5.352166426	5.897549013	5.671153883	5.756841392	5.861003333	5.632394897	5.750077229	5.724176162	5.64676731	5.728260404	5.351346957	5.757590001	5.734650906	5.347304936	5.724176162	5.807879617	5.748324695	5.760822045	5.668428314	5.777344319	6.141572982	5.474080872	5.651978536	5.907452351	5.851693794	6.237527367	6.095253613	5.719289262	5.772942211	5.933416859	5.988120963	5.484396551	5.63157008	5.739087885	5.593587161	5.711584322	5.889939758	5.552329942	5.226160504
ANKMY1	4.109949972	4.095935985	4.128674055	4.145590044	4.286486314	4.396056641	4.331424936	4.162080892	4.121621814	3.932691254	3.882862795	4.121033502	4.244143441	4.353995535	4.097442255	4.08648114	4.14469942	4.000256132	4.001802161	4.248409748	4.303272145	4.207063321	4.018072859	4.317186423	4.188586611	4.270581801	4.071718643	4.079853802	4.064843163	4.03239363	4.386035023	4.348543167	3.949930848	4.112081407	4.271994364	4.140554036	4.261135518	4.149051523	4.40105555	4.17103613	4.074917764	4.672544319
ANKMY2	8.589326384	8.007069518	8.108328506	7.768664378	8.203808465	8.144699975	8.191961874	8.251229291	7.982244709	8.33789859	8.174660684	8.212386617	8.404714605	7.954122045	7.602427622	8.003233596	8.341211983	8.189033153	7.890340515	8.324488311	8.037551387	8.482997513	8.317411777	8.837689706	8.455033234	8.944554307	8.508750921	8.111799582	8.587849343	8.507123302	8.223432279	8.15554823	8.334488943	8.419798279	8.451169109	8.336753773	8.334488943	8.072244646	8.513047349	8.320912597	8.382994716	8.19782341
ANKRA2	6.567472263	6.72420214	6.77051376	6.398076107	6.515602755	6.511100416	6.686918997	6.577485557	6.673270728	6.777324809	6.810868147	6.39120485	6.72420214	6.51777158	6.217224905	6.863530097	6.205723545	6.69137307	6.900509259	6.729387479	6.831594328	6.913216673	6.748066465	6.978873387	6.531971357	6.679197751	6.435974839	6.806869915	6.672330967	6.572235419	6.585580046	7.012480329	6.567641711	6.606955528	6.647467932	6.520393259	6.853059246	6.14230281	6.625705587	6.961631406	6.694344288	6.301951789
ANKRD1	3.700419098	3.872172906	3.878837001	4.313316024	3.713527181	3.567218639	3.79408162	3.83131016	3.840618694	3.695713754	3.659869171	4.27010045	3.693061543	3.893572868	3.760629092	3.665773318	3.704368244	3.730794379	3.866368621	3.903698644	3.738290688	4.284536914	3.664184784	3.699499324	3.760629092	3.6713909	3.631312664	3.731374686	3.760629092	3.718214445	3.656870499	3.662693937	3.371092409	3.61671317	3.761242379	3.851115001	3.790398281	4.053816522	3.934540251	3.698736185	3.727495182	3.814342443
ANKRD10	7.587703865	7.852424534	7.764679955	7.281963788	8.039151946	7.795458517	7.708815758	7.742784649	7.764793591	8.017508152	8.163739227	8.208332207	7.678493443	7.730361409	7.982820472	7.901013127	8.296691	8.029439822	7.842423148	7.948747811	7.878192323	7.700271703	7.588074334	7.942242774	7.492660565	7.870741839	7.709053834	7.640110061	7.891672217	8.020122962	7.797589213	7.962487549	7.794528121	7.951660843	7.666942393	7.948966818	7.812881274	7.942219579	7.867564542	8.034586475	7.960802169	7.704628962
ANKRD11	5.58528597	5.606349143	5.74306589	5.777643792	5.779697283	5.849888563	5.733919687	5.688818962	5.865598623	5.873270332	5.765182981	5.694417065	5.653211986	6.094080752	5.621987331	5.770798596	5.526697426	5.86787117	5.339850883	5.784170878	5.675101075	5.629048064	5.776896931	5.751964847	5.636987541	5.812597559	5.748200915	5.738469599	5.492951107	5.719176544	5.798396729	5.479587045	5.628142443	5.919135887	5.784111606	5.980474668	5.793110963	5.962963672	5.780958859	6.025259418	5.833013752	5.633552676
ANKRD12	6.251196349	6.191008898	6.075193223	5.581623339	6.42995644	6.072905331	6.21329916	6.228837632	6.193119123	6.383982696	6.416329859	5.9069991	6.254113563	6.168784072	6.101918681	6.366643415	5.989326344	6.288293424	6.329869718	6.178171543	6.247793037	6.481964586	6.383645991	6.502984302	6.307481593	6.431914427	6.338527122	6.408257072	6.363758518	6.509119496	6.260528156	6.298894149	6.485054862	6.392333022	6.079441783	6.397464774	6.29107753	6.030191258	6.341858212	6.490754215	6.262469767	6.182568415
ANKRD17	7.648867193	7.828962886	7.820701824	7.19676365	7.545728078	7.55759012	7.567642142	7.474739958	7.64802596	7.584766762	7.575202148	7.46559907	7.458900717	7.222720172	7.504932974	7.455451479	7.200301198	7.629308657	7.308381009	7.44990822	7.28595309	7.177922727	7.530969587	7.502453004	7.41935051	7.386812932	7.454878323	7.459887073	7.564586989	7.499929607	7.542632937	7.374350701	7.487631765	7.486984542	7.403253134	7.504932974	7.560481591	7.279917072	7.515365217	7.651231027	7.689026724	7.180232382
ANKRD2	5.532217576	5.288415582	5.596050763	5.914759319	5.747769516	5.433854765	4.881651875	5.067443987	5.081384496	5.078476399	4.702791302	5.007715951	4.857170463	5.602984896	5.299486951	5.476617692	5.321912583	5.481954432	5.438103995	5.056105236	5.129139498	5.485095597	5.305789124	7.067177574	5.378413654	5.715849603	5.749201183	6.599085593	6.070947909	6.009947083	6.537685916	5.621052132	5.222738166	6.345971857	5.971402546	5.37745973	6.749302867	4.975635418	5.537014964	5.640546167	6.273159969	5.264682148
ANKRD26	4.600124095	4.603303188	4.647048295	4.550178139	4.637689277	4.508614896	4.563425534	4.525898671	4.56760433	4.651568093	4.526853002	4.484885819	4.688446517	4.90081991	4.733071483	4.6490959	4.677127849	4.583849267	4.572252721	4.505024009	4.511585691	4.496774897	4.62830359	4.792866099	4.778606516	4.578952334	4.759833334	4.652253746	4.686623757	4.657964921	4.627098727	4.49808184	4.692948287	4.465629992	4.89512348	4.808166799	4.690210616	4.90491461	4.635258142	4.664044895	4.677294592	4.651568093
ANKRD27	7.232454673	7.139404452	6.849805193	6.028367604	7.173772148	6.912332042	7.080789185	6.883095049	6.790778251	7.122267609	7.100860469	6.767959324	7.266372247	6.590758814	7.052323665	7.245694811	6.515965381	7.286221449	7.297524535	7.219894708	7.357000994	7.072432364	7.257065181	7.294180978	7.195304139	7.13904332	7.476106636	7.370053543	7.219899523	7.329021664	7.327648313	7.212993022	7.354040522	7.322395398	6.985403614	7.023799097	7.134517821	6.842262502	7.158976354	7.298881519	7.034481588	7.209979705
ANKRD28	7.092255319	7.013296693	7.232451698	6.636912891	7.306623804	7.076095405	7.025225125	7.073679911	7.000458036	7.329642357	7.353685404	7.311262779	7.07116074	7.239536203	6.920861175	7.167538567	7.111452818	7.113896659	7.070048445	7.304499157	6.999081345	7.115108786	7.221259432	7.290776903	7.291301952	7.433345835	7.365443144	7.244563658	7.444161795	7.495624476	7.362053044	7.237335916	7.309861464	7.25211504	7.29537073	7.121724836	7.228022038	6.928554958	7.153900408	7.346393322	7.18974675	7.067119599
ANKRD34C	4.030179136	4.038177136	3.976328303	4.114566332	3.760378461	4.036064382	3.920799922	3.947928264	4.254289086	3.849774781	3.891342773	4.092409472	4.121085495	4.231194932	4.203832721	3.796509832	3.987921719	4.150050098	3.857904653	4.061127089	4.006463164	4.287312817	3.97199368	3.978655746	4.020227979	3.880075134	3.99485898	3.798776758	3.776306499	3.714931745	4.20570819	3.996663054	3.950401259	3.972240214	4.043777013	4.090312587	4.051427222	4.665862665	4.007978717	3.998445943	4.04702051	4.213703678
ANKRD40	6.436062392	6.5053322	6.333442077	6.093385816	6.458873365	6.335586627	6.497435138	6.563347126	6.378633476	6.3895113	6.384609322	6.252958533	6.400742919	6.413608489	6.390505311	6.258980998	6.271656273	6.397831743	6.497644979	6.413159759	6.396230376	6.233826065	6.40812762	6.496046357	6.276960653	6.434638675	6.381973008	6.451080835	6.563738044	6.475527776	6.386190181	6.560629257	6.828878182	6.481259369	6.389912071	6.502130362	6.432684787	6.308096395	6.516815404	6.448372066	6.47657646	6.473572304
ANKRD46	8.654110417	8.804543565	8.902802519	8.153137574	8.682907347	8.966274409	9.08036229	9.034506887	8.848551425	8.884880059	8.919017051	8.943021271	8.9879101	8.550672833	8.739601718	8.885304115	8.487053302	8.910709555	9.205231449	8.762954411	8.911927937	8.07983667	8.454983665	8.308198538	8.686979972	7.933458942	8.029133992	8.348336364	7.883647938	7.831640482	8.495373086	8.473677891	7.580356813	7.661356327	8.821015966	8.387310534	8.080347767	8.446446966	8.060746296	8.046890658	8.321257498	7.907849055
ANKRD49	7.470270044	7.263579316	7.385335275	7.531574026	7.316384382	7.42997577	7.146169331	7.319235976	7.283226264	7.464355618	7.262826581	6.971738918	7.422076192	7.712056897	6.894927471	7.460902604	7.342806905	7.138953807	7.170319895	6.996612117	7.249848235	7.510405569	7.688125436	7.489928966	7.482523899	7.506730576	7.532419071	7.487408655	7.703749411	7.385970798	7.537491691	7.735401687	7.470270044	7.643226352	7.652986787	7.366876102	7.50738454	7.399894584	7.621851763	7.511488989	7.380728737	7.406222598
ANKRD55	4.04088235	4.28855745	4.901524556	5.481402691	4.503530791	5.411910918	5.115739951	5.858614502	5.161338265	4.849652297	4.627281612	4.898913414	4.548193218	5.516757085	4.920564506	4.861887729	4.582348364	4.748567	5.673437564	5.22676706	4.731961185	4.548193218	4.323546559	4.153364368	4.299817849	4.279591897	4.225151876	4.400986465	4.366688709	4.549998007	4.658679827	4.431729809	4.252480901	4.271405793	4.346030959	4.495575071	4.216392331	4.730664467	4.531419835	4.614762065	4.803053635	4.21721599
ANKRD6	5.607722547	5.407590116	5.268778225	4.887995332	5.544148704	5.378713325	5.231006371	5.06732083	5.093887489	5.489571866	5.417138677	5.180480102	5.451496576	5.355668891	5.07882679	5.238175038	5.154572835	5.342482027	5.035512915	5.170327694	5.236917255	5.412238356	5.595639057	6.00278477	5.417903056	5.638747623	5.742389991	5.895026256	5.733896995	5.644192677	5.786153527	5.795176505	5.754755013	5.783891591	5.534720457	5.599203015	5.849096163	5.0556324	5.675073878	5.931555654	5.379590939	5.424654999
ANKRD7	3.891492446	3.814579413	3.888642616	4.161923214	3.880279592	3.867704023	4.191071692	4.045951167	3.943762708	4.001317632	3.817688731	4.033871375	3.922664082	4.220161547	4.088329536	3.879913512	3.866271502	3.942766488	3.969860017	3.995768221	4.021170819	3.972123636	3.987013099	3.904272868	3.867057415	3.677144011	3.706927248	3.656585586	4.258510366	4.016353789	4.018306556	3.626043845	3.700650291	3.907158947	4.083742856	3.886939906	4.445126373	3.825433963	3.826942599	4.14779664	4.105105543	3.97184093
ANKS1A	7.310922358	7.467625024	7.438903366	6.330383696	7.385917737	7.176343242	7.493048944	7.381887856	7.280219346	7.668411108	7.605019741	7.033744435	7.318929592	7.334448131	7.220184315	7.575271323	7.089695159	7.462085007	7.625459535	7.555732731	7.60551474	7.534538769	7.311030065	7.612534392	7.55231248	7.601157193	7.393131842	7.51709576	7.268661859	7.778169496	7.516285143	7.416356476	7.471574455	7.478467811	7.625049501	7.257445612	7.218403757	7.233791407	7.376515279	7.399981425	7.52529066	7.102523209
ANKS1B	4.292511102	4.334630618	4.450940853	4.124186943	4.499309469	4.394115332	4.491137527	4.735149544	4.45981323	4.409898691	4.265256136	4.178985255	4.478518358	4.185628103	4.191505508	4.42680804	4.163328367	4.498250769	4.486770886	4.413547867	4.255535943	3.87785766	3.915065831	4.108792462	4.090964875	3.80414897	3.881351175	4.114661919	3.978687634	3.905698182	4.100999242	4.134350752	3.924878004	3.900661895	4.511569534	4.052699214	4.082750358	4.133902891	4.016036865	3.951644838	4.129357078	4.005419576
ANKZF1	6.397116596	6.430339334	6.516272839	6.715421476	6.16982009	6.694335876	6.369700853	6.433822104	6.605652294	6.506170402	6.512009836	6.41291089	6.591457953	6.84974128	6.524878768	6.726739872	6.426140174	6.59334475	6.551776189	6.250155281	6.501441388	6.413969463	6.31925954	6.469305767	6.343352167	6.510788277	6.373891478	6.348615756	6.39964603	6.306530047	6.556645807	6.654516209	6.032855451	6.561865216	6.716504289	6.601862562	6.554833433	6.962013531	6.308853095	6.667439007	6.710885532	6.579678585
ANO1	3.663271511	3.54004045	3.459746892	3.908960966	3.662200831	3.588909747	3.614964202	3.454976615	3.606278227	3.61193636	3.621392365	3.729839847	3.574120457	3.933175266	3.502817629	3.540028737	3.82460996	3.659456597	3.536713728	3.65437818	3.514509332	3.59011423	3.523445019	3.636486048	3.598188023	3.456181846	3.62463007	3.590293445	4.023214312	3.630400245	3.485894524	3.514733046	3.382659137	3.635567145	3.902316111	3.555400443	3.511776373	4.00496698	3.494478603	3.501844324	3.529205312	3.580724575
ANO10	7.905214404	7.943887374	8.006785521	7.672977281	7.877098538	7.946261128	7.996719279	7.991127257	7.992780977	7.891320037	7.862270215	8.103398587	8.025937884	8.081660647	7.917843184	7.905540493	7.804429647	7.888215138	8.0860971	8.068638004	7.95277776	7.942277951	8.1467517	7.948518804	8.103863175	8.143256297	8.643708134	8.280799305	7.793456437	7.930908089	7.992717506	7.894468667	7.930040505	7.989808812	7.775521165	7.926766884	8.093949224	7.489637924	7.774178062	7.949894159	7.831529941	7.833064609
ANO2	4.367913661	4.561345825	4.518258785	5.222832411	4.302841309	4.52512921	4.458200649	4.4729078	4.572074088	4.384652321	4.54798685	4.406258952	4.363160537	4.758782656	4.616328178	4.479602387	4.714810866	4.392445647	4.39670104	4.454924689	4.569390526	4.175075382	4.57152393	4.363844313	4.506197689	4.468194343	4.42411624	4.394234319	4.043050172	4.05314441	4.432225858	4.501970645	4.310793215	4.532302408	4.557790031	4.18535256	4.286562494	4.254131648	4.616328178	4.554998363	4.293713569	4.503846116
ANO3	4.009857503	4.139380694	3.950375633	3.791844449	4.18560211	4.134039374	4.283991161	3.977460231	4.228537325	4.331264784	4.149732141	4.116871947	3.989993675	4.322210142	3.987061863	4.074448133	4.153511353	4.022269696	4.141353431	4.14511434	4.12079969	4.209455501	3.91871386	3.990270613	3.887808158	3.931751402	3.976179608	3.925449139	3.911173216	4.01201206	4.273867318	4.557697844	3.965854751	4.074448133	4.14492087	4.237997043	3.929563945	4.347896732	4.325938121	4.013894133	3.996144175	4.146644846
ANOS1	4.423617385	4.402813472	4.362454651	4.841375775	4.567636523	4.402314869	4.271213275	4.241506609	4.389890435	4.75218332	4.392376708	4.299179943	4.603109731	5.073121623	4.410219207	4.658695536	4.837392909	4.553744702	4.372453478	4.598613222	4.294953784	5.10267948	4.796462455	4.800089582	4.511807094	5.074385589	4.8276339	4.245944173	5.202523404	4.939316029	4.493541081	4.83628676	5.59115274	4.90321902	4.644186843	4.645843644	4.917934714	4.989532198	5.200759478	4.52585168	4.619220482	5.141777843
ANP32A	8.650450896	8.622652589	8.55706962	8.162642656	8.642905589	8.492681805	8.607976426	8.644977344	8.699285513	8.442722944	8.460659241	8.452705801	8.863719759	8.43947714	8.523436918	8.614987055	8.672786064	8.59589058	8.547881058	8.657380877	8.538973487	8.568605076	8.781465294	8.542525785	8.802293406	8.725042712	8.675639657	8.535756046	8.542478678	8.654187384	8.609832766	8.881731264	8.672674121	8.524182567	8.768764529	8.536046492	8.586587807	8.422283614	8.690994535	8.632825403	8.589930777	8.660302255
ANP32A-IT1	3.376763059	3.710000268	3.62081881	3.487320611	3.351230139	3.518767963	3.50246763	3.386804505	3.320318965	3.438545361	3.602574265	3.522582964	3.342593438	3.513084256	3.38511885	3.723672684	3.470090514	3.5953898	3.492561778	3.483191802	3.470090514	3.406413006	3.413070424	3.459574192	3.401389108	3.559419452	3.355834957	3.413111231	3.428398001	3.566319739	3.450347404	3.460970187	3.691813443	3.452567994	3.487850794	3.425376307	3.395882702	3.638410655	3.611582371	3.791141338	3.773221844	3.407337885
ANP32B	9.194245471	8.834650267	8.987037307	8.890100723	9.38205996	9.154527362	9.227430451	9.085677686	9.023534382	9.197219844	9.480158006	9.014149674	9.006065857	9.223298266	9.199076667	8.980987878	9.343395507	9.222531259	9.103839064	9.359957391	9.049770377	9.50664632	9.278795524	9.463326213	8.632906722	9.618355803	9.320341616	9.156349696	9.65062861	9.406926612	9.262603258	9.187226227	9.435808445	9.548417686	9.186174977	9.3103087	9.200663659	9.173075928	9.204024427	9.049320626	8.840524618	9.400216194
ANP32C	4.206715448	4.0847592	4.207901737	4.685529276	4.093507443	3.981092288	4.22189176	4.084531303	4.327515513	4.097901385	4.053431953	4.231627736	4.061525512	4.400206604	4.159888724	4.335089047	4.191210266	4.148302433	4.053431953	4.054519174	4.098876326	4.051991204	4.016351205	3.92678097	4.155880174	4.007760479	3.992502876	3.976793438	4.030982947	3.88446234	4.036306568	3.869120709	3.777179099	3.868589992	4.266027253	3.789169775	3.9791771	4.037602967	3.886154506	3.972847163	3.910323277	4.12921547
ANP32D	3.713748407	4.040918067	3.807957063	3.881612022	3.645377233	3.899811149	3.854240292	3.755002961	3.689431751	3.74490699	3.740577641	3.836391991	3.735343902	4.224410287	3.788428328	3.837354845	3.763115314	3.734077875	3.724252288	3.758221768	3.769130396	3.549099293	3.612853262	3.820141917	3.773940708	3.417058106	3.593905162	3.630877565	3.591280769	3.703822366	3.606496626	3.705551326	3.703037163	3.872281072	3.772197825	3.822248545	3.881609581	3.802495888	3.658229389	3.673064765	3.735343902	3.687000536
ANP32E	7.212459163	7.220674189	7.262024612	6.247374033	7.303616677	6.989164547	7.21997658	7.316329282	7.089492919	7.206299226	7.453375966	6.970315161	7.300383506	6.571214696	6.827639061	7.370795729	6.917561012	7.010498908	7.356542682	7.171354461	7.351840769	7.30392253	7.091571303	7.378157367	7.022581493	7.16706875	7.20848783	7.007570106	7.375752647	7.169103836	7.079404971	7.266140783	7.327610677	7.042685028	7.468703922	6.965517728	6.954993104	6.518610919	6.958185388	6.835570145	6.685124781	6.782712312
ANPEP	10.31266891	10.91810071	10.6948734	9.399689373	10.00299087	10.31323418	10.3452465	9.941839121	10.22371972	10.23074401	10.35054977	10.32796355	9.650607292	9.647442271	10.55372163	10.62719597	9.362995316	10.54579218	10.42510253	10.44669823	10.19319779	10.04523511	10.54520894	10.16923922	10.40943169	10.4350328	10.82178579	10.80484368	10.20009474	10.11693007	10.0003079	10.51217662	10.27961408	10.07332647	9.930173903	10.4042521	10.40517756	9.623505199	10.35115562	10.5637117	11.00886642	9.806876468
ANTXR1	4.201392852	4.071882696	3.99116175	4.428794205	4.291530533	4.214603077	4.253609975	4.079333005	4.151821528	4.201950576	4.397594656	4.032330389	4.116410817	4.56640056	4.066008365	4.135648068	4.398869584	4.33278289	4.172005847	4.294334535	4.124956674	4.263888017	4.200572734	4.447591818	4.035458791	4.553260547	4.099368358	4.01132618	4.099693944	4.426679718	4.107191981	4.210661072	4.373671354	4.229896222	4.077986725	4.519398657	4.364497803	4.403375829	4.259198118	4.174420265	4.105513679	4.249350672
ANXA1	6.826052427	6.061331232	6.655372651	5.819490846	7.131095121	6.064194476	7.045679633	6.645537202	6.356688093	7.293555566	7.252619151	6.137212645	6.020553824	6.75171084	7.071675204	5.963137134	6.788533874	6.970665016	5.466043996	6.781245834	6.578351436	8.863814567	7.467300757	8.156600995	6.104259331	9.127205924	8.008596858	7.465345217	8.994618808	8.569751544	6.877931329	7.81059196	9.19189985	8.243741508	6.453767197	7.601845862	8.081932147	7.733722983	8.061735032	6.879595585	7.438420064	8.039337392
ANXA10	4.285966006	4.141011283	4.438555736	4.598896496	4.187388624	4.309739821	4.057767293	4.381567225	4.326230329	4.278994763	4.133899985	4.46362771	4.261997073	4.162919769	4.294788431	4.192390355	4.435657741	4.095208584	4.180657608	4.368366738	4.240367743	4.410523963	4.153277459	4.122913699	4.307946032	4.1712006	4.235427606	4.496914034	3.91695631	3.830575493	4.363561809	4.466312502	4.077693364	4.181835794	4.339611821	4.104256135	4.235427606	4.230520239	3.954676426	4.238778042	4.153312203	4.476419528
ANXA11	7.200817554	6.83038864	6.933006045	6.514449975	6.924561517	6.808984252	6.553259413	6.793133628	6.71850077	6.881605298	6.919452151	6.886395781	6.737756819	6.9315051	6.752082503	6.72705307	7.16634316	6.75595275	6.544880049	6.912192276	6.726148447	7.348881068	7.146222522	7.298305724	7.065611251	7.348392121	7.474700345	7.240869433	7.278021918	7.547622444	7.048378109	7.092621975	7.544249454	7.550003987	7.168660435	7.021444511	7.248392951	6.856739367	7.172227363	7.493484697	6.955697795	7.303643796
ANXA13	7.842307601	7.710229693	5.501091357	6.481105058	7.457407972	6.915789074	6.670026149	6.661973277	6.68855353	7.277108063	6.993582446	6.93435196	8.132790962	6.171572653	6.821407232	7.614814706	6.5064979	6.534564979	7.619974828	6.09689381	6.993340492	6.868608134	6.771610699	7.117311836	6.815825475	7.982208479	6.393161552	5.767537178	6.01161558	7.074484663	4.933251759	7.320119038	5.494345371	6.690991186	6.967505142	7.996891986	7.596675856	7.37912082	6.632634682	5.791454644	7.42719217	7.522960243
ANXA2	10.30913536	9.54119642	10.03545085	9.757882211	10.74846648	9.64716747	9.992921167	9.871807299	9.922664449	10.07650088	10.1404234	9.481034751	9.764035164	10.38705166	9.702636421	9.747483876	10.40249388	10.00853671	9.321820072	9.938594657	9.896571902	11.56560371	10.7635844	11.58050836	10.0221696	11.52437754	11.66076785	11.10829209	11.99751313	11.84943248	10.50156192	10.98869845	11.88472604	11.95828769	10.1608897	10.80093265	11.33025201	10.88698851	11.18805443	11.38613297	10.74403365	11.24757244
ANXA2P1	4.040046993	4.117150614	4.124192109	4.426174335	4.289423026	4.115495155	4.05043828	3.949215976	4.107892299	4.047470012	4.113933998	4.149902314	4.228135138	4.186307626	4.17642732	4.235188707	4.317855452	4.220040422	3.97475486	3.974164645	4.169187203	4.299858721	4.167668122	4.428466867	4.05130215	4.298165701	4.566402067	4.194281284	4.218359569	4.479271686	4.249973469	4.183782357	4.273068886	4.463764284	4.232646658	4.256597502	4.386118476	4.640492779	4.229275075	4.464122811	4.241613178	4.620835125
ANXA2P2	5.935276986	5.728986764	5.712180922	5.540470158	6.41802237	5.664477436	6.016767565	6.084778771	5.883142023	5.658856423	6.075045258	5.816472163	5.64993942	6.092429414	5.735970779	5.677786485	5.93063331	5.96711269	5.876177886	5.833268696	5.863181581	6.692234815	6.020875284	6.80198048	5.769211376	6.644205944	6.737516083	6.344954057	6.966215474	6.751292738	6.381539337	6.249457797	7.111351053	7.348752326	6.152202726	6.47490754	6.507836794	6.038443555	6.276539563	6.670047289	6.38252946	6.732231281
ANXA2P3	4.724942722	4.43552067	4.787079806	4.749148903	4.621092694	4.486678249	4.515136266	4.625063067	4.614586185	4.723677276	4.588107836	4.906613833	4.492437779	4.548118764	4.489557453	4.717900495	4.789632175	4.640080316	4.58377709	4.545756874	4.605315745	4.975327909	4.79601618	4.853996738	4.73535825	4.851448022	5.114924487	4.966540901	4.689982245	4.665135589	4.448138901	4.888606775	4.927098517	4.906357526	4.615311767	4.438195658	4.946782769	4.606509187	4.742834402	4.943557844	4.67290666	4.534791937
ANXA3	6.861535382	5.912638649	6.312531223	4.463015678	7.051535606	5.838826508	5.750639039	5.62380582	5.736553116	6.255789595	6.43065354	5.769062645	6.109676857	5.604386344	6.580332528	6.06152641	6.696889233	6.419830269	5.741412263	5.758737981	5.683019479	7.203209627	6.43730693	8.212003888	6.205418283	7.776344156	6.986645678	7.38649827	7.706574386	7.9138451	6.984966185	6.715007332	6.962959713	7.273224327	6.406961946	6.635190767	7.821406053	6.15327198	6.421435049	7.225636494	6.663409885	7.020553413
ANXA4	10.93504311	10.59669383	10.54491598	9.767448784	10.94616367	10.34357988	10.53736419	10.60926893	10.34381652	10.36132512	10.26897874	10.20271068	10.3876202	10.34924312	10.41242216	10.38713215	10.58776044	10.6845073	10.23125526	10.35335709	10.4087187	10.53240998	10.88175637	11.62059103	10.58425695	11.23796819	11.05343796	11.08872093	11.45422598	11.21170036	10.38033587	10.79488855	11.24720051	11.0392876	10.07571242	10.62809174	11.31147867	10.66558924	11.26002115	10.74879154	10.93017599	11.27431802
ANXA5	9.873065026	9.661374834	9.65475876	9.334035844	9.813677297	9.508325064	9.425800144	9.66039424	9.617998465	9.579596635	9.782714	9.641192276	9.471668352	9.580900876	9.777306731	9.448407526	9.631894706	9.68238495	9.33259512	9.579026774	9.566143764	10.35050602	10.06390038	10.41954053	9.660175544	10.26082793	10.2943069	10.01226835	10.53804692	10.63786317	9.931376015	10.04357235	10.54814683	10.49262988	9.394937188	9.886689649	10.1934186	9.805239261	10.4148278	10.30212688	9.992787288	10.30294487
ANXA6	8.666190467	8.73571461	8.444739815	8.822818658	8.642632129	8.761938914	8.891426051	8.93517788	8.529150205	8.914318464	8.481404619	8.979311484	8.554171877	8.72354386	8.88902255	8.730396945	8.732962757	8.863399458	8.868668946	8.614377148	8.640823158	8.934655078	8.831764255	8.319772357	9.060792144	9.177812744	8.484751093	9.138376626	8.492149238	9.000547477	8.701513555	8.993259718	8.926444761	8.669002171	8.776144067	8.668404454	8.74819119	8.385190092	8.613619201	9.439466601	9.14665894	8.7074355
ANXA7	10.35729557	10.12923599	10.07982057	9.588814007	10.23294112	10.1039943	10.16317018	10.22815075	10.05954363	10.1592063	10.20605695	10.22536822	10.09552452	10.15177461	10.11067534	10.21487523	10.15391591	10.18632911	10.15115647	10.21534769	10.29007961	10.18653744	10.26802683	10.22761694	10.18758346	10.0575415	10.35281877	10.11877133	10.26345293	10.22256272	10.27154227	10.10053349	10.13711943	10.1209687	10.06300216	10.00834613	10.04598987	9.968096538	10.07253687	10.33940744	9.970799062	9.945860362
ANXA9	7.476000032	7.124402614	7.339774775	7.11931236	7.158409611	7.510738841	7.552731461	7.309004279	7.377760551	7.097367993	6.685489373	7.54356507	7.407571093	6.888500438	6.993705041	7.039963489	7.154708667	7.572362507	7.404581133	7.15691582	7.188220825	6.004633519	7.029744062	6.99217267	7.645477107	6.91977776	6.88449049	7.315344973	6.358430199	6.369899918	7.224443024	7.12507506	5.56031619	6.095268047	7.378406792	7.312119975	6.766455839	7.256593352	7.175447081	6.554403356	7.038105227	6.41003516
AOAH	4.577571236	4.709953982	4.597003687	4.777022501	4.54365763	4.561262081	4.436258279	4.626336007	4.66983374	4.599900621	4.594125113	4.540696858	4.664409268	4.735980904	4.853597367	4.786543097	4.848491654	4.722367098	4.511001489	4.548569869	4.744946199	6.277323763	5.12354031	5.405938445	4.64981898	5.421904556	5.323615474	4.407791836	5.808485289	5.79694676	4.76401446	5.114098578	6.645646313	5.462193993	4.922304544	5.718265232	5.030032293	5.431658804	5.936033325	4.517610816	4.685112195	5.735774305
AOC1	11.12349926	11.27495076	10.48050896	11.25496365	10.03566309	11.35576813	11.62103048	11.76717702	11.77976599	11.65422619	11.55331573	10.63868315	11.8808107	11.01640024	11.51021955	11.53818302	11.05909556	10.80471966	11.7442338	11.56522833	11.33243779	8.125116495	11.50625221	10.15405569	11.24430861	10.60279177	10.46401329	10.7192059	9.635502523	9.833144834	11.22516389	10.71241675	8.981873222	10.15088577	10.86446704	10.89901228	11.04665063	10.24093006	10.27224052	10.12476666	11.44212504	8.67376325
AOC2	4.10434158	4.452303807	4.534031863	4.679668494	4.489223843	4.314443685	4.370023203	4.351913749	4.43989949	4.594596588	4.716451153	4.505552124	4.50465432	4.761929177	4.509971306	4.633273619	4.741813451	4.876840039	4.450419923	4.43989949	4.377623811	4.47906764	4.423479832	4.291160313	4.2950746	4.402866983	4.329287646	4.394735241	4.219287792	4.545948001	4.368108021	4.389338686	4.247292049	4.443541405	4.410549013	4.594154506	4.43989949	4.405120448	4.291965123	4.558674588	4.577685206	4.359332184
AOC3	5.002939669	5.115573864	5.322074263	4.903663594	5.380918865	5.18587459	5.421585718	5.456624289	5.291863294	5.63212061	5.334009586	5.169029318	4.954674466	5.589347851	5.122134755	5.189467874	5.412021877	5.236840594	5.213706717	5.047565156	5.565421604	5.228892518	5.716865185	5.560201012	5.039788086	5.691324887	4.403107923	5.402170318	5.246674543	5.592610328	5.521592334	5.538187377	5.122072858	5.219568579	5.716478973	4.965513143	5.077224259	5.825012904	5.282667948	4.346666859	4.971817129	4.005797459
AOC4P	4.719777635	4.774998823	4.783100734	5.565742772	4.644344503	4.898690164	4.706934611	4.707533453	4.891395899	4.758577047	4.631208336	4.772909479	4.784411975	5.191102132	4.793710306	4.805785082	4.83023507	4.559030271	4.819040887	4.739245434	4.639058406	4.611374747	4.496396167	4.475107385	4.71654173	4.415651623	4.6261231	4.630500251	4.478159487	4.495807472	4.689510667	4.481379876	4.646731057	4.561645661	4.939875268	4.510719889	4.394509083	5.065246918	4.687109377	4.566521371	4.689510667	5.131556439
AOX1	9.447618831	9.955305451	9.110367959	9.821911351	9.211119788	9.05725529	9.656540874	9.94655782	9.691345653	10.3999103	9.873500231	9.797794943	9.386692231	10.22645015	10.02697422	10.60310752	8.900173965	9.492539352	9.396575044	10.35659034	10.19264771	9.843249548	9.942578918	9.523102874	10.54463013	8.658830893	9.612556567	9.549630531	10.05179507	8.759195222	10.20547869	9.988911626	8.378282661	9.836585836	10.40316191	8.555002956	9.649920782	9.326194825	9.267021382	10.62707897	9.809587205	8.699884169
AP1AR	5.581488893	5.777586961	5.647036739	4.8481711	5.950434798	5.843205769	6.185273764	6.015494824	5.924676023	5.83282048	5.955577131	5.732236254	5.99372403	5.123117154	5.779797028	6.123742527	5.363466304	5.972443942	6.214154614	5.815918708	6.034612125	5.304666901	5.593753026	5.494250385	5.543772974	5.016355193	5.404668394	5.520488846	5.355347878	5.160022538	5.426134695	5.507788044	5.031280277	5.128272667	5.691069267	5.468509079	5.360096666	5.073421738	5.320960199	5.595790854	5.630497896	4.838239682
AP1B1	6.660218006	6.797667941	6.643279837	6.952077229	6.565393928	6.646174061	6.562579301	6.441768609	6.365537946	6.495561572	6.495939775	6.444230147	6.41473547	6.616832248	6.492419354	6.458886365	6.660142115	6.279130225	6.568301229	6.494948285	6.563431834	6.904793243	6.463788806	6.450063996	6.608257371	6.45264658	6.808658387	6.583903876	6.81058302	6.75912506	6.563293674	6.486300918	6.844940053	6.652340477	6.826016442	6.643522409	6.644495319	6.917044982	6.553166327	6.84858884	6.732245295	6.838937222
AP1G1	7.625157495	7.872625622	7.397793032	7.063165492	7.359211999	7.598026323	7.69231002	7.634321578	7.41786815	7.291778496	7.465365938	7.49590551	7.620841547	7.264496441	7.734683589	7.492795308	6.975506228	7.338284869	7.612809536	7.463882558	7.611025018	7.537518675	7.784873947	7.597026082	7.935329622	7.554288631	7.844560364	7.91847874	7.729077308	7.685279638	7.631622967	7.756647956	7.852567214	7.761970993	7.605223236	7.40926104	7.645556537	6.915968176	7.702063071	7.830404779	7.742686168	7.424262534
AP1G2	5.996402627	6.011560089	5.96142568	5.963976334	5.822573528	5.702389078	5.725673682	5.692422567	5.700366986	5.930790679	5.943457582	5.84048359	5.692366729	5.641908774	5.751804737	5.738638325	5.942455011	6.056155535	5.722409868	5.786975338	5.87933426	5.938738129	5.787530473	6.25352695	5.854584195	6.149880939	5.931651062	5.931897347	6.330440334	6.307454741	5.739873111	6.274664039	6.311785727	6.44653975	5.810072256	6.172608685	6.366265531	6.1224635	6.49772365	6.37719366	6.209699077	6.251946509
AP1M2	8.785244178	8.719034089	8.465407438	8.531331108	8.296615996	8.229461354	8.43093792	8.458704442	8.533219338	8.537286821	8.354461177	8.649282766	8.037730467	8.378594587	8.629473587	8.492157593	8.618111873	8.528704782	8.958063075	8.718919667	8.702468648	8.468938632	8.674544803	8.121500513	8.952367428	8.033166296	8.82177347	8.638593295	8.233481481	8.271077227	9.221974705	8.558363302	7.612861341	8.03524399	8.967192594	8.468938632	8.538462737	8.362331129	8.377343428	9.169952479	8.290112838	8.455962356
AP1S1	7.404150638	7.723258685	7.611166255	6.807739658	6.790612339	6.929032058	7.728114819	8.352683632	7.909734389	7.934590478	7.751546587	7.639832998	7.462025694	6.964006824	6.575360208	6.720512587	6.807171325	7.408738504	7.962605064	7.051010588	7.833376664	6.758197393	7.209994957	6.846066949	7.441725831	7.824745558	7.038478085	6.950352009	7.084415329	7.03309339	7.068211183	6.606547804	6.936253305	7.703743447	7.138339736	6.886838478	8.076360904	6.457840414	6.997902381	7.846129266	7.639941892	7.060827257
AP1S2	6.319607295	6.175819061	6.046562697	6.411623462	6.59293982	6.370206787	6.368171848	6.205821101	6.471384111	6.443957405	6.598436584	6.150855622	6.338776193	6.422727791	6.134252123	6.083125402	6.607905405	6.395046797	5.909755871	6.309404298	6.190963863	7.513043923	6.778443662	6.728107756	6.359370571	6.969338269	6.685809991	6.192921651	7.273527251	7.028201242	6.224817728	7.162463413	7.517038313	7.103462347	6.467885724	6.927069078	6.562563676	7.125587838	7.28363329	6.255740246	5.993073822	7.077459858
AP2A2	7.941811511	7.792398392	7.815391846	7.837461142	7.529361947	7.819702681	7.55132788	7.746532292	7.594490949	7.574860449	7.626385061	7.782250156	7.808939478	8.064311936	7.767994739	7.462581031	7.52435317	7.620485845	7.622422185	7.807746757	7.600462313	7.466900182	7.621913277	7.718996486	7.574867863	7.691195077	7.582029566	7.93152476	7.854913164	7.829278883	7.694693725	7.647142658	7.768775089	7.739228483	7.211254245	7.584818433	7.588771478	7.633819766	7.719478588	7.686787175	7.654778452	7.699641057
AP2B1	8.548257549	8.630486431	8.648219564	7.854666222	8.490583451	8.362022422	8.435256016	8.432877172	8.240335791	8.552231912	8.325749734	8.422953749	8.431062205	8.493072984	8.098496846	8.27312727	8.0254813	8.260164376	8.402291344	8.503342021	8.525406524	8.475764661	8.544751129	8.56868379	8.507408652	8.457790854	8.64443417	8.679622843	8.677377545	8.894647687	8.452159289	8.401361969	8.752638311	8.717761463	8.210849749	8.182832052	8.444183063	7.852511638	8.473777662	8.662924905	8.43603635	8.397807487
AP2M1	9.682199767	9.53543513	9.375702063	9.441840467	9.532500722	9.562061415	9.465826888	9.747458425	9.383373554	9.272897433	9.296901947	9.516159049	9.649223513	9.399510016	9.376365897	9.322996835	9.447337219	9.63530438	9.590379932	9.652686387	9.570102513	9.663724879	9.590237637	9.722873979	9.440478015	9.795758618	9.569623188	9.83125205	10.28486745	10.00506559	9.885146244	9.803655191	10.15280234	10.15871965	9.366938678	9.44853125	9.929879136	9.340482272	9.572563848	9.856491918	9.609743391	9.740868971
AP2S1	9.114027031	9.091164324	9.140630162	9.220949138	8.95330676	9.037472928	8.861458027	9.170742244	9.041186178	9.004966637	8.81779645	9.102700659	8.851445583	9.184994034	9.182943138	8.904063649	9.131097608	9.02141586	9.088556701	9.084354368	9.122482951	9.464695244	9.186238831	9.034040706	8.89686576	9.187586828	9.417131636	9.212798606	9.601538691	9.288814789	9.264292314	9.087933191	9.261507735	9.64886503	8.924221633	9.111185707	9.240105364	9.225311281	8.972762907	9.161042914	9.107370992	9.114895901
AP3B1	7.822322894	7.876418043	7.704915337	7.767831033	7.776900725	7.784945812	7.906176534	7.836237085	7.738112299	7.674920711	7.777252792	7.72370446	7.930082565	7.767708976	7.660062405	7.93197661	7.720995813	7.59739864	7.734497382	7.779227754	7.895100649	8.055813249	8.054500113	7.818835715	7.94497319	7.869352773	7.786193251	7.873409416	7.709101879	7.980639691	7.815859781	7.900062916	7.956246969	8.011107858	8.044055559	7.681507896	7.78187609	7.598983142	7.848503611	8.00313464	7.878087289	7.765566517
AP3B2	4.462171984	4.432229898	3.973515301	4.57499023	4.308255562	4.579798574	4.100181908	4.385919405	4.481849875	4.117634617	4.432767489	4.173234903	4.080364553	4.819481406	4.319397666	4.208210281	4.274338434	4.08568633	3.873612848	4.214944514	4.117170163	4.297705735	4.16761951	4.050932708	4.204124732	4.057219196	4.003948533	4.076575347	4.207588268	4.476040629	4.37255378	4.111965577	4.258325857	4.170269936	4.276269116	3.980617681	4.485620876	4.547496542	4.399112611	4.472290109	4.178170398	3.981905854
AP3D1	7.190184521	7.202308851	6.925233295	7.091376629	7.04931241	7.168335562	7.034211758	7.091188633	7.048290299	7.123024206	7.065956339	7.031381981	6.983294854	7.198299272	7.060548779	6.939500153	6.79644712	7.026342928	7.044026134	7.149937281	6.991081029	6.966868585	7.086839823	7.01310994	7.159572938	7.143054841	7.298939388	7.229944883	7.367392682	7.223303084	7.157178469	6.853520071	7.047834479	7.460338893	7.051830371	7.03899569	7.270440462	7.114268965	7.121273737	7.48306328	7.244638843	7.252613344
AP3M2	6.812397237	7.01886058	6.928194329	6.618661468	6.660689474	6.91925983	6.987754906	6.774533222	7.076019667	7.185754481	7.060703401	6.589134491	6.920678562	7.087936375	6.828872938	7.05466842	6.83277963	6.684856109	7.133617264	6.791790391	7.071757508	6.695762801	7.34958697	7.489033192	7.301051375	7.217447224	6.68888585	7.35809301	7.14379875	7.210819861	7.141803295	7.32381941	7.159794369	6.962758651	7.254318358	7.095418258	6.939256463	7.110816338	7.322276127	6.96726014	7.181138911	6.890558315
AP4E1	4.274042036	4.296237755	4.176081253	4.189388657	4.174058461	4.097714949	4.144288335	4.224364235	4.233950869	4.3150581	4.219897613	4.252976027	4.157794693	4.296555708	4.191961388	4.336152271	4.146073716	4.12068707	4.147854492	4.198892736	4.116791508	4.380335534	4.211703233	4.309347265	4.445244305	4.254897325	4.38685237	4.404029113	4.578566044	4.475808152	4.246212356	4.238164902	4.373615603	4.480475888	4.204801444	4.288217862	4.492273122	4.467109309	4.345532535	4.376186655	4.233794556	4.356912936
AP4M1	6.556819628	6.472189614	6.215566349	6.292717292	6.491646211	6.342881644	6.491483335	6.641482121	6.547137921	6.438994784	6.318258188	6.38766218	6.591662702	5.909872896	6.350610915	6.412052266	6.124593286	6.368367196	6.566458339	6.223347542	6.71454156	6.309042217	6.442712394	6.954328191	6.225196663	6.463865023	6.491646211	6.748592087	6.639431363	6.667944496	6.369446216	6.596666735	6.85683668	6.52800464	6.469320826	6.195091064	6.44492342	6.360610132	6.424451084	6.320170744	6.380550535	6.741978482
AP4S1	5.022440461	4.936056463	5.138936932	5.078945448	4.952671538	4.985263286	4.928969158	5.146094089	4.973036562	4.923187528	4.930788786	5.01649572	4.942093624	4.982994893	5.003939547	4.905205917	5.15198452	4.914758999	5.01421411	4.83975486	5.1545946	4.967289785	5.023877323	5.103318208	5.143655737	5.094405992	4.93416738	4.998981226	4.91011761	5.068944302	4.983288168	4.991994166	5.00355186	4.855946937	5.018583269	5.056392456	5.060101459	4.989959823	4.954498933	4.930959463	5.00573767	5.001212494
AP5M1	8.723462547	8.831603522	8.728599911	8.031427679	8.732053046	8.698233289	8.867356818	8.679299132	8.687704136	8.77148456	8.647014508	8.620035228	8.780058534	8.145463054	8.469707347	8.785775537	8.445791963	8.735847941	8.940775396	8.621135415	8.836079612	8.704933474	8.972209476	8.7545367	9.073417879	8.634299404	8.796916402	8.989195447	9.071590932	8.776173319	8.896290123	8.7324889	8.5761194	8.791149027	8.880682172	8.64167557	8.636522111	8.332973087	8.66620944	8.871376991	8.794444599	8.433371865
AP5S1	7.151695139	7.171923978	7.075230631	7.127527201	6.700496984	6.952453106	6.886210518	7.031646603	6.928649816	6.855473365	6.714609771	6.908010131	6.966030628	6.80575679	6.977417236	6.942575317	6.908384351	6.710334128	6.781236647	6.982386678	6.896367429	7.002315944	7.204065697	6.942281138	7.309231603	7.058972587	7.299783648	7.04912282	7.103287782	7.093296084	7.124539284	6.899233721	6.971459176	7.062580051	7.231641411	6.732987683	7.202312115	6.903101695	6.963645441	7.193553178	7.203222292	6.86688291
AP5Z1	5.038967432	5.122435667	5.038967432	4.948393771	4.807755376	5.152097359	4.888330378	4.991875564	5.001169185	4.904179675	4.738744689	5.072233221	4.837631288	4.891858941	5.0653119	4.905643303	4.794995972	4.880004595	4.986889765	5.030098078	4.948002495	5.12576252	5.063352605	4.995369005	5.046154507	5.318362102	5.048443552	5.148757982	4.937166813	5.199443189	5.167728853	5.055737301	5.038967432	4.83428952	4.885593594	5.310821152	5.394851621	4.979137465	4.984544479	5.412530426	5.357578069	4.900971161
APAF1	4.351719191	4.20059294	4.289220224	4.271042462	4.314786124	4.343364558	4.20071636	4.335984927	4.378013034	4.358473781	4.353366477	4.358835176	4.349257091	4.262967146	4.347793652	4.351052734	4.322757533	4.338315087	4.372485442	4.306512048	4.232723041	4.346248665	4.422257898	4.45104629	4.281888252	4.445394122	4.430250713	4.473018879	4.407227555	4.466952125	4.253256732	4.425863887	4.60531066	4.378423398	4.36200138	4.456301468	4.500816326	4.572839484	4.546135545	4.601720251	4.425730004	4.717680076
APBA1	4.995925188	5.210915715	5.405964044	5.896041073	5.2288525	5.390204236	5.327300888	5.297540682	5.519005096	5.453081059	5.292204643	5.376314659	5.380703065	5.556784082	5.442059065	5.374510446	5.555475234	5.245725486	5.36780207	5.272031794	5.253149037	5.074065389	5.176311878	5.211230705	5.201524799	5.115848866	5.304407195	5.505171385	4.984793622	5.17380745	5.294012746	5.068171611	5.356079667	5.028673924	5.417930796	5.204014891	5.116897626	5.376881026	5.165487138	5.559900378	5.517946648	5.440745673
APBA2	5.053611492	5.104831538	4.984249677	5.610251108	5.085945313	5.214939212	5.098901906	5.007987216	5.2269917	5.134319912	5.212988219	5.198542934	5.167554582	5.379587799	5.142048169	5.17976565	5.284592637	5.237144938	5.119659451	5.142440644	5.106224533	5.33925714	5.139849701	5.046132113	5.20035619	5.441962855	4.962488457	5.07495439	5.128481002	5.146904232	5.195940006	5.264778131	5.263451924	5.144594438	5.070181025	5.204281137	5.182426796	5.436425576	5.324421766	5.081587189	5.153862272	5.474790509
APBA3	5.618010484	5.64896814	5.624212009	6.25570196	5.82163247	5.75364815	5.667420157	5.840521868	5.712348776	6.036613015	5.8713147	5.808630462	5.825154038	5.804654059	5.72863574	5.727075668	5.785578619	5.776816133	5.641559925	5.677086684	5.550113344	5.655411009	5.817452231	5.749562993	5.689574629	5.683406429	5.942452947	5.815977555	5.787423754	5.562948287	5.843872836	5.842493417	5.755785128	6.284456738	5.58220611	5.746663435	5.727672665	5.479456659	5.671141001	5.627930355	5.925964651	5.697051487
APBB1	5.788473719	5.893631992	5.906874124	6.467410742	5.814620048	6.048586918	5.691588355	5.826766631	5.966660518	5.924111062	5.734851109	5.650832419	5.826313991	6.12554056	6.05739178	5.625274958	5.642481346	5.7218755	5.927253028	5.770901587	5.962830442	5.504520476	5.764626946	5.662434554	5.953916821	5.498123347	5.714791449	5.825047511	5.591844829	5.584275267	5.871445801	5.708430083	5.388538194	5.591392684	5.659361137	5.44329308	5.702924936	5.371623484	5.83369775	5.970691596	5.787261613	5.755547255
APBB1IP	5.145762742	5.089199752	4.948671759	5.239625146	5.361561143	5.307323965	5.112885053	4.965996556	4.937239166	5.124737724	5.007908754	4.985303297	5.154165565	5.077311527	4.81446466	4.909435477	5.312929969	5.627489311	4.984968773	4.887409467	5.096893694	5.734721738	5.08853925	5.778714333	5.301179168	5.731237027	5.421078814	5.103989662	5.486590224	5.387160304	4.945559752	5.503235422	5.697201903	5.399104319	5.086375043	5.514774373	5.530179268	5.482261592	5.645162405	5.144672501	5.81169	5.819065702
APBB2	5.78010647	5.941772667	6.105842802	5.656408212	6.152930621	5.842158892	5.983392598	5.941408381	6.037447125	6.090670806	6.196811402	5.737812618	6.14389505	5.908363757	5.654769583	5.885255723	5.926319482	6.099422792	5.849082364	6.101124739	5.844422187	5.950111592	5.79851247	6.012424793	5.880540365	6.194909186	5.700893753	5.858472831	6.014023331	6.195028429	5.805240614	5.945436623	5.940790377	5.858188262	5.93656699	5.676225201	5.844544173	5.686794122	6.018606188	5.720684761	5.859310242	5.646935512
APBB3	6.442920199	6.677946301	6.994132601	7.28366158	6.391426529	6.790739775	6.589389479	6.542718305	6.761071813	6.742801264	6.666692883	6.817530451	6.592746736	7.207112544	6.834889444	6.966055926	6.794663872	6.830957641	6.659915807	6.577422299	6.81224838	6.432417804	6.38280135	6.233491855	6.54933399	6.401399006	6.327813034	6.703361611	5.897974869	6.329872586	6.596567635	6.646325161	6.336193047	6.277953031	6.650021431	6.300137005	6.393322534	6.700273059	6.425409525	6.609335376	6.800932641	6.388136108
APC	4.533496671	4.574406176	4.59551335	4.419193979	4.609375863	4.587646887	4.582754749	4.518570892	4.460274698	4.581959968	4.519806152	4.358184893	4.587577656	4.490322088	4.525320485	4.530476587	4.280705133	4.529794758	4.505556961	4.461419374	4.475622338	4.504134182	4.688500666	4.653561546	4.620915644	4.602645116	4.581971352	4.622081254	4.694157561	4.66681113	4.576823352	4.576162889	4.695269065	4.587495276	4.491964198	4.518033423	4.615781151	4.428814363	4.665889	4.758913404	4.565035875	4.570464471
APC2	4.484318685	4.584429099	4.68549098	4.992581492	4.347147794	4.680530899	4.560912603	4.47486672	4.633610699	4.526006506	4.462430098	4.515458498	4.814180279	4.942880389	4.539732656	4.396254957	4.690717514	4.41787872	4.680973868	4.675155013	4.76311895	4.543164067	4.579300223	4.423844187	4.755613503	4.566648414	4.540833368	4.58987435	4.390011871	4.455179267	4.447723424	4.523263455	4.416655372	4.29821201	4.428804903	4.633500612	4.600634579	4.848141022	4.455714187	4.535374575	4.557307099	4.645565059
APCS	4.362098942	4.538604574	4.465787673	4.742758345	4.21109855	4.521616903	4.429637266	4.623265366	4.534127569	4.484324769	4.550738214	4.474011673	4.507511136	4.134305229	4.489500935	4.372138317	4.478453144	4.293201795	4.41895779	4.570787652	4.41051465	4.419936077	4.239995655	5.0504604	4.580638995	4.549494032	4.186264226	4.791805183	4.55505646	4.411176005	4.454869777	4.39194221	4.765577829	4.619025835	4.376200759	4.451108036	4.317838068	4.431408281	4.722581914	4.421243445	4.36900964	5.003535717
APEH	8.928027262	8.951122384	8.716699652	8.303284113	8.910192175	8.703017066	8.864095857	9.054511605	8.758188331	8.708508257	8.45349121	8.860563437	8.656617058	8.607510009	8.844946082	8.993241534	8.651351921	8.864787939	9.056622856	8.822469963	8.863922463	8.373402371	8.730069337	8.565499168	8.862886868	8.503853369	8.816508998	8.933542471	9.111407478	8.631900575	8.701456673	8.545593674	8.488620783	8.833587752	8.796968601	8.633117482	8.717182094	8.505597376	8.703702465	8.542288317	8.73190725	8.652695253
APEX1	10.11483316	10.02117985	10.14082253	10.17019863	10.18416989	10.13251129	10.04497834	10.33470192	10.23494378	9.991914361	9.839208255	10.08832967	10.10285496	10.13592031	9.960222327	9.970410666	10.06165783	10.09729193	10.32563855	10.12353314	10.28244073	9.894854605	10.06436382	10.39343217	9.806599827	10.23444569	9.99761652	10.18339488	10.59135345	10.26202618	10.25807697	10.13409495	9.896181337	10.38416952	9.916337071	10.09442807	10.56682978	9.662996117	9.986294191	9.761900328	10.10893822	10.00006221
APEX2	6.268242085	6.474138075	6.369594434	6.457945481	6.203330156	6.445760172	6.337149814	6.484285407	6.161501837	6.502351824	6.301926982	6.400626778	6.281846744	6.450709263	6.369852788	6.706562079	6.236662396	6.359211083	6.664684644	6.514667464	6.694282456	6.349672344	6.242478761	5.930270202	6.432382026	6.209290997	6.361867984	6.770325478	6.333385256	6.40719376	6.665666333	6.262927754	6.412825939	6.458877147	6.54912864	6.277348497	6.369248548	6.532953599	6.295647175	7.046841533	6.486437828	6.387443367
APH1A	7.95586618	7.969436997	7.887778814	8.388931998	8.142004529	8.047203479	8.029190007	8.325416668	7.801425686	7.675785144	7.971512583	7.896525504	8.045663027	8.175088886	8.221252401	8.196551392	7.97543313	8.081203073	8.228404568	8.171513564	7.988989819	7.684999763	8.132005007	8.16604587	7.917703492	8.086671814	7.979497759	8.081077932	7.985108372	8.077230124	8.085033238	8.148908517	8.391359457	8.48815907	8.120389327	8.267275571	8.336796066	7.856720952	8.33213145	8.115528279	8.10844213	8.258683566
APH1B	6.021114432	5.794204195	5.911644028	6.013299944	6.119763067	5.996943966	6.018077053	6.077030569	6.092311544	5.87508995	5.981916596	6.156436544	6.114127165	5.902545346	5.848063879	6.026883028	6.235697683	6.076670038	6.189153355	6.114109248	6.261438124	6.491561434	6.253386142	6.26205161	6.242369739	6.106309967	6.472527545	6.234772163	6.110021842	6.152254008	6.036330561	6.095450306	6.359244027	6.290373116	6.155718998	6.239597785	6.191289389	6.02009536	6.33649058	6.267623003	6.118435769	6.192036761
API5	5.993812567	6.364135419	6.113072627	5.774614167	5.704795767	6.110723925	6.054187649	6.238895183	6.156316799	6.219682517	6.090860197	5.987279862	6.102443369	5.916013151	6.087266491	5.94857791	5.760768718	6.21038479	5.854064895	5.836881606	6.041698719	5.811824906	6.112912759	6.031622234	6.486420932	6.390944566	6.340270763	6.139530675	6.19082629	6.027034551	6.319579104	6.233688589	6.068011368	5.930117294	5.985483632	6.167664514	6.238029487	5.692132283	6.099653739	6.157716004	6.154194755	5.925923663
APITD1	8.876234238	8.769771916	8.863008075	7.969661929	8.651604154	8.643111923	9.039280779	9.037742641	8.813348662	8.792487426	8.538925254	9.100946458	8.936188996	8.406873295	8.790138366	8.474039422	8.390209536	8.838844871	8.854640159	8.838774438	8.687606258	7.899114607	8.473744554	8.001903801	8.625086875	8.054118357	8.056132895	8.044307246	7.852295773	7.842174692	8.586778017	8.28678642	7.138483542	8.033496789	8.741989936	8.67316066	8.165454394	8.360215996	8.001669319	7.762029642	8.583543886	7.924200536
APLNR	6.031534358	6.543078702	6.38156903	6.969073888	6.250707425	6.228412323	6.453076218	6.105046552	6.80835313	6.322152283	6.177471432	6.090865873	6.447252921	6.570212226	6.322760029	6.199612379	6.714444166	6.372169809	6.288164855	5.902244119	5.939043524	5.93889144	6.10577184	6.202245028	6.198188481	5.816745955	5.9957272	6.192393595	5.431356643	5.367951339	5.78487188	6.375688272	5.896223825	5.711821225	6.144013855	6.183433301	5.870986902	6.781534164	6.446088648	5.938645082	6.101238575	6.278959895
APLP1	5.208309156	5.222361401	5.502694554	6.084228066	5.526878193	5.443385166	5.536349461	5.857307961	5.979227545	5.578884105	5.434637618	5.515987706	5.397250161	5.728289997	5.380777204	5.418597766	5.753356173	5.206784936	5.567317541	5.699280073	5.291671269	5.244387018	5.157228904	5.405895208	5.447948881	5.175304597	5.357096348	5.428157607	5.295272914	5.353159723	5.29550711	5.471681384	5.230419441	5.411367104	5.30261209	5.345492393	4.974608615	5.631089833	5.449943233	5.413543609	5.481205539	5.643010208
APLP2	10.40746295	10.59480046	10.42737799	9.900672344	10.4567494	10.27012549	10.45701891	10.44258627	10.39950066	10.21814135	10.3314222	10.12134561	10.49828894	10.51157013	10.00448182	10.30827598	9.807530313	10.45600781	10.50818622	10.41126571	10.35555293	10.31538015	10.42359542	10.41830125	10.17104021	10.37009051	10.32400051	10.40931555	10.44171097	10.53827825	10.43171228	10.31558218	10.62132776	10.45041611	10.15194957	10.13300313	10.4179935	9.860811578	10.22191473	10.24850444	10.22180365	9.958321654
APMAP	8.640605348	8.463067704	8.384838157	8.09167666	8.869259615	8.415701865	8.363262972	8.53866377	8.363674304	8.609470302	8.733390705	8.633698992	8.522891045	8.729254796	8.42625	8.514240178	8.627077115	8.596385935	8.400484169	8.637341505	8.376608051	8.985414781	8.67805843	9.07253577	8.587235504	8.967395891	8.950944779	8.87448261	9.187347484	9.08351203	8.489112706	8.7748708	9.190417293	9.113993292	8.455148863	8.643120156	8.73769328	8.396655132	9.015621332	8.716271362	8.711503249	8.746630361
APOA1	5.012143494	5.219796733	5.184436088	6.324535958	5.193944906	5.08764905	5.221951754	5.175067889	5.324771325	4.900914584	5.221570353	5.042580385	5.37720349	5.682257169	5.198801028	5.219800837	5.577623559	5.170253545	5.646463651	5.027632234	5.127686205	5.009863474	4.882123512	4.783535145	5.073260212	4.915569042	4.780456687	5.028122347	4.622567984	4.713144328	5.534973339	5.141796395	4.801427132	4.678715151	5.337121648	5.216714025	4.976483909	5.227762103	4.804919246	4.821831824	5.214908395	5.082138986
APOA2	3.619367683	3.647042624	3.866534722	4.405293668	4.145190309	3.792811099	4.493877036	3.698662737	4.030812353	3.924167329	3.847404477	4.037174549	3.933931555	3.761437163	3.71610577	3.890999462	4.13531557	3.841681139	4.444487277	4.071133928	3.709999831	3.595659515	4.022973496	3.635285621	3.732633077	3.95593836	3.822965928	4.964265243	3.543345296	3.772446038	3.825761034	3.876541617	3.736214394	3.797122315	3.770310931	4.115153842	3.82931893	3.670303252	3.662414437	3.731145978	4.568181679	4.148892531
APOA4	5.331269691	5.425771336	5.390973434	6.018096563	5.315559883	5.544207556	5.271363927	5.183744695	5.33587229	5.403136857	5.27763023	5.56487312	5.259845759	6.070328013	5.703567839	5.421916767	5.588161014	5.246457142	5.371779992	5.199770037	5.33365393	5.301483297	5.187984775	5.232641045	5.327954415	5.030966969	5.459009482	5.44646865	5.072415304	5.092178489	5.303606268	5.179906031	5.084985174	5.225139066	5.378562707	5.404601843	5.242471432	5.550419613	5.196634047	5.461349699	5.272290002	5.282855156
APOB	4.465033734	4.163492816	4.094871995	4.871813596	4.181349441	4.220457821	4.268711477	4.113657434	4.350789768	4.150407132	4.335655304	4.192610371	4.422993408	4.834524139	4.403561253	4.360550463	4.502421298	4.27512883	4.40002678	4.331792679	4.138390076	4.36621188	4.231443166	4.059013969	4.218212162	4.214130165	4.033312704	4.412693377	4.015098461	4.05814404	4.266089103	4.297527324	4.090272858	4.41094503	4.419550656	4.453798423	4.191687953	4.527739093	4.397373981	4.707313157	4.455515104	4.272202905
APOBEC1	4.123378496	4.035667077	3.990271488	4.371162902	3.851239011	4.082598878	3.880032924	3.940584074	4.141241454	3.819204583	4.047575828	3.922550724	4.019475393	4.133863509	4.012100083	4.249741137	4.118387102	3.898475711	3.939919536	4.106018506	3.923614769	3.850595093	3.929969089	3.846260975	3.930392695	3.82080884	3.957915848	3.854968947	3.927366587	3.777281027	3.960989558	3.869293386	4.144698402	3.853842037	4.1816636	4.078952293	3.984988446	4.030835128	4.142279982	3.813848243	3.953629863	3.934851296
APOBEC2	5.032803984	5.13454244	5.115345481	6.301466553	5.127691783	5.152131433	5.121913432	5.004978241	5.161404617	5.304986231	5.132320184	5.331144302	4.990840326	5.59197627	5.384117595	5.23672106	5.497398024	5.101935584	5.258145766	5.062741971	5.354578229	5.358566261	4.973355678	5.057611803	5.165385979	5.093749363	5.21033983	4.987943254	4.907753387	4.84347805	5.312083679	5.124731054	5.015300905	5.011123433	5.299957379	5.494638117	5.226471304	5.77671176	5.161323465	5.065022467	5.182879819	5.58530619
APOBEC3A	3.766195729	3.74491171	3.556667413	3.609325104	3.595007907	3.875647997	3.682974505	3.576619297	3.723861148	3.682302023	3.582334832	3.956161825	3.58909738	3.866483892	3.72075448	3.711886913	4.666895321	3.548290977	3.471164607	3.552116407	3.497759115	4.56507678	3.930094935	3.876859964	3.801591372	3.811185089	4.548545176	3.547052722	4.191389321	3.692784774	3.896478738	3.980198008	5.176710199	3.854727786	3.824839367	4.555321295	3.772445951	3.536406498	4.2897363	3.572060125	3.634857307	4.226221933
APOBEC3B	4.063308443	3.898325426	4.136713746	3.628937078	4.262602699	3.615703332	4.007058069	3.93715345	3.518069651	3.608853449	3.633431472	4.312203311	3.841968276	3.608532957	3.749747328	3.618798236	3.990095606	3.72273864	3.749204082	3.594907368	3.894899587	6.186107074	4.950390878	5.456138949	4.185422008	5.305374676	6.909241016	5.389538429	6.236484553	5.363895347	5.15681576	5.513015966	6.092938477	6.227032904	3.62365533	5.025418135	4.999181303	4.298406276	5.62510525	4.860497138	4.176429822	4.62238916
APOBEC3C	4.825309375	5.086353771	5.232051916	5.257850105	4.932071274	4.926137604	4.852496159	4.791134853	5.022742079	4.831561973	5.019005721	4.980972351	5.005600911	5.022939282	4.989203551	4.787640233	5.065467243	5.017102485	5.03940872	4.930460912	4.894510492	5.376628174	5.056138048	4.802390572	4.976837773	5.222600908	5.054305308	4.911055151	4.883823603	4.901954651	5.047139571	5.172862994	5.773877868	4.871546748	5.168382162	5.430236235	5.256413224	4.972409481	5.515799144	4.801631531	5.097052927	5.626931045
APOBEC3F	4.169570335	4.284425246	4.098375005	3.945895152	4.252746413	4.238931402	4.010534166	3.939386953	4.176738716	4.164855548	4.194996864	3.875258384	4.087469207	3.924031761	3.842466688	4.069829481	4.008220103	4.072611127	3.969107394	3.882317368	4.047520706	4.728344818	4.332357144	4.371906158	4.315416765	4.643629707	4.515962648	4.689263772	4.683720151	4.985375699	4.284447908	4.216723934	4.647653932	4.683292487	4.086736371	4.777639118	4.552409136	4.077788827	4.548833819	4.314550268	4.201383365	4.873288861
APOBEC3G	5.825385113	4.984161042	5.046232175	4.968969275	5.405723971	5.44578354	5.294511127	5.749386363	5.112900238	5.341309745	5.318525711	5.269705983	5.064729663	5.411116655	5.062954395	5.349206163	5.24862535	5.389567297	5.125379162	5.050931285	5.179419313	7.199990773	6.078801284	6.533448405	5.143017936	6.606480361	6.298103221	5.307745855	6.154404778	6.798626298	5.768553658	6.285823297	7.137764052	6.026513829	5.134251024	6.554262822	5.656015721	6.370785718	6.568890624	6.086941499	5.698608427	7.403139312
APOBR	4.780235162	4.894006067	4.954006288	5.341313566	4.800630293	4.905283176	4.785281467	4.684465244	4.651110898	4.728549378	4.78372239	5.027307201	4.861317059	5.066125363	4.784932128	4.767647925	4.78242044	4.749322696	4.746419246	4.683662126	4.929798923	5.343896116	4.769476731	4.871699833	4.819263859	4.912985391	5.003261696	4.831821529	4.900331557	4.892993827	4.960511547	4.948438355	5.132763911	4.790954229	4.76605778	5.172794619	4.847373017	5.411539995	5.101493743	4.795336937	4.770752255	4.968548654
APOC1	6.886605727	7.853381807	7.74741796	8.195116165	7.693260048	7.413130543	7.606758035	8.1107963	7.484364374	7.41834426	7.773409084	7.997242258	7.3430455	7.998773094	7.245267864	7.32721736	8.56901023	7.416612156	7.074186821	7.909237613	7.874814298	10.91372457	9.818100949	7.763534779	7.231383145	9.848792778	10.05688538	7.95170335	10.04410164	10.24780697	8.063757159	9.307294766	10.96144284	9.295440706	7.193147723	9.77613467	8.879246129	9.094520021	9.459469163	7.741003029	9.014921648	9.967859076
APOC1P1	6.395480345	6.867749202	7.41548741	7.189601147	6.457130215	6.643859948	6.790227241	6.75430262	7.171223517	6.68768308	6.999072908	7.522155662	6.481127615	7.282657685	7.684309713	7.136417974	7.755647301	7.009253121	6.866960014	6.89910735	7.213913596	7.272979579	6.774136664	6.625904923	7.03830981	6.851812651	6.774498674	6.600796105	6.346016169	6.547020506	7.003050042	6.377514225	6.282768689	6.868395829	6.859538548	6.959439981	6.282445865	8.152802682	6.499016435	7.342014877	7.050400578	7.262745158
APOC3	7.459114298	7.012055429	7.819960082	8.181352386	6.839991063	6.23907501	7.881703528	7.407366429	8.105472841	6.194201064	7.734336157	7.117272227	7.703317709	7.181355029	7.672352601	6.257657648	8.537675312	8.284228984	7.765982321	6.911603732	5.712987598	4.425693843	5.406561288	5.137116908	5.294147158	5.575348567	4.980242626	6.833564098	4.326594335	4.784476664	6.986220163	6.619142404	4.910291069	4.55198697	6.833138031	7.425985367	5.438851129	6.660793538	5.399465955	4.811986942	5.657919296	6.295761003
APOD	6.06636111	5.729125873	7.191377553	7.433175403	7.942599837	6.129128011	7.040693954	6.60319081	7.845311107	7.335728989	6.571192494	6.308460208	6.901181297	7.794986323	6.801076539	6.910815614	7.096973633	6.446830944	6.594827321	6.290147999	7.396620604	6.487956063	5.655087127	6.494784906	6.423377529	7.271560566	5.831195452	6.859016733	6.362061084	6.910109872	5.941740259	6.341662919	5.400928705	6.048337952	6.583039518	5.662270078	7.281493964	6.021586821	6.397523855	5.969990393	6.088966547	5.80797761
APOE	11.43270135	11.8957929	11.37254686	11.59615757	11.69646201	11.74137841	11.87333258	12.29985363	11.9531352	11.4662061	11.37113189	11.81417865	11.73424106	11.6054059	11.61370832	11.5509339	11.44019618	11.79373711	11.91536066	11.86505983	11.84421744	11.11224286	11.77355186	10.31665101	11.70296431	11.32039856	11.73059518	11.69644248	10.6038297	10.86472511	11.98579625	11.52009562	10.34176841	10.40478178	11.2795199	11.45289775	11.55872659	11.25308825	11.18099619	11.06848452	11.83247842	10.78439184
APOF	3.543252013	3.597673859	3.441071921	3.660082328	3.529199645	3.761560531	3.50934189	3.581874292	3.700489931	3.459984452	3.569059164	3.487202694	3.377234369	3.569948526	3.694056182	3.314650852	3.656932454	3.560337358	3.712377363	3.531854698	3.456814153	3.560504328	3.368844563	3.420560373	3.558101463	3.529436246	3.595299824	3.548865451	3.388845586	3.518433593	3.593937011	3.51540471	3.425824433	3.531066342	3.531709108	3.493366905	3.552749321	3.553447681	3.463883241	3.395102264	3.39311972	3.826828589
APOH	9.004311942	9.460150126	8.655753421	8.910119994	8.884880289	8.722319638	8.660227473	9.423124079	10.51475854	9.376404786	8.807596533	8.74385693	9.242756774	9.076108625	9.52739485	8.906163797	8.898460992	9.155831045	9.179461442	10.27602932	9.383566764	6.219408307	8.634186082	6.783681332	7.184858009	6.65919578	6.429283586	8.31481041	5.729804661	6.065922899	8.047672414	8.935073704	5.565964572	5.89282193	9.216085241	8.000356622	7.222123943	6.695959837	6.849482501	5.977939226	8.441248442	7.650401577
APOL1	6.445075187	6.3013807	6.301431656	6.526616048	6.472353672	6.304683023	6.38754142	6.358329146	6.229741696	6.355294256	6.29435732	6.245130071	6.094561895	6.763455433	6.268312224	6.132158303	6.531820358	6.215999232	6.365848962	6.369802951	6.110580221	6.828460016	6.628438727	6.936303173	6.19815509	7.257786864	6.40305781	6.442113061	6.396373737	6.928101027	6.171701741	6.632630478	7.192981792	6.571534388	6.314120204	6.611505201	6.267367404	6.551581077	6.525398629	6.40305781	6.429668816	6.776224522
APOL2	6.659402047	6.902064673	6.906009905	7.425283184	6.517847798	6.796064078	6.610984262	6.73423443	6.919592911	6.84578014	6.610058653	6.577266833	6.791793688	7.12363302	6.922334502	6.654752389	6.98362952	6.630935621	6.746358848	6.701249386	6.692357337	6.847033594	6.72352144	6.4530713	7.028452873	6.870455663	6.876138817	6.834946055	6.493906895	6.60590253	6.900773943	6.616114232	6.468803499	6.636690618	6.891149475	6.686565796	6.610440401	7.039537769	6.655400625	7.134987378	6.947288535	7.036988324
APOL3	5.550107097	6.020453059	5.686692602	5.803721941	5.769608443	5.817694901	5.681225785	5.820101676	6.024601475	5.789251149	5.749743558	5.272728022	5.746899574	6.270503377	5.467954464	5.489092274	5.925657386	5.784886243	5.759807738	5.809870778	5.918405763	6.402910577	5.95462324	5.912863424	5.912863424	6.130588446	6.010693817	5.550994721	5.937434419	6.088846968	6.001798275	6.176386281	6.187872691	5.695333436	5.856578839	6.210026935	5.678093459	5.951417957	6.076860075	5.431618545	5.754195567	6.129229847
APOL5	4.708450289	4.682603414	4.800032039	5.491162533	4.596624035	4.66455195	4.708284865	4.56817155	4.656403677	4.756244278	4.512337312	4.811281133	4.580070273	5.093698713	4.951318124	4.837841746	4.918648495	4.665435676	4.66455195	4.873782357	4.729988495	4.700276132	4.733435246	4.61449653	4.663359394	4.766819971	4.786819702	4.486783747	4.509326641	4.771480104	4.709637	4.515529341	4.400977183	4.504598871	4.87249038	4.498412342	4.648673347	5.270580196	4.697202986	4.655422205	4.675861176	4.915788975
APOL6	5.477647539	5.665107371	5.448400458	5.480109969	5.449710076	5.334568112	5.404522407	5.521270485	5.32201342	5.58344461	5.111627521	5.164395239	5.490938063	5.332839485	5.403797083	5.277168099	5.056676155	5.366259403	5.30309138	5.448987927	5.147089649	5.638654811	6.090031889	5.726274634	6.19615297	5.941449443	6.309921459	5.808385774	5.988223324	5.720838902	5.576026828	5.817285089	6.640710252	5.764974585	5.610704991	5.633389477	5.828704123	5.560381037	6.037079578	5.969226727	5.656697711	5.938419506
APOLD1	5.090215572	5.163062907	5.776059552	5.392890823	6.301726489	6.289323873	6.871288865	6.577728802	5.940366762	6.258618122	6.641255786	6.262485539	6.37905727	6.059762887	6.295891779	5.808660393	6.73161534	7.190020652	5.48380012	5.743632071	5.88939978	5.644754527	5.068548363	5.309559894	4.996663104	5.533412814	4.917454148	5.779303967	5.358051983	5.331002863	5.187658897	5.262156849	5.267086187	5.261465932	5.208394842	4.986180115	5.313775611	4.691881732	5.065579262	5.339028288	4.858244304	4.982312723
APOM	11.2186931	12.05135406	11.19678419	11.7543351	11.08507338	11.51252442	11.8777234	11.82260646	12.00523589	11.0566063	11.11457402	11.72847415	11.73823923	11.40840227	11.22597829	11.54985516	11.50779022	11.5144049	11.91036209	11.33133148	11.60591099	9.97919899	10.87758809	9.502037891	10.8848696	10.3771114	10.59794716	10.63393236	10.3712648	9.429868922	11.24638009	10.84779886	8.576475912	9.345098209	11.57173022	10.86229821	10.73773727	10.54672119	9.920620304	9.43856378	11.16597223	10.47599067
APOO	9.764205083	9.845671376	9.836351111	9.600637278	9.831854216	9.964656868	9.803902885	9.832471646	9.849818218	9.864448155	9.65803666	9.927977327	9.979291334	9.978022449	9.616102254	9.716095818	9.891166921	9.636358882	9.912476159	9.681761595	10.03063196	9.646639171	9.954742033	9.466161518	10.18377254	9.718171381	9.795549995	9.954355805	9.921394007	9.825448599	9.942005017	9.772733091	9.295383649	9.777873698	9.976643055	9.58803926	9.609375307	9.358822663	9.523565837	9.600294095	9.470626486	9.727639411
APOOL	6.897788543	6.671030046	6.918040675	6.542424798	6.844800924	6.576079459	7.146368458	6.768296164	7.03256867	6.962852473	6.248692057	6.732662505	7.126820641	6.191100103	6.833034382	6.459524934	6.40034257	6.862144138	6.935338762	6.921908387	6.889559433	6.28942571	6.424638509	6.636521086	7.293029583	6.472661794	6.940913086	7.000413368	6.236350734	6.618584352	6.44765969	6.863929236	6.555839558	6.315780011	7.092233528	6.778231605	6.796643841	6.341779057	6.55920615	6.440454068	6.884751165	6.537780641
APP	10.00257832	9.868166826	9.732283429	8.638680406	10.00896567	9.468275569	9.815655426	9.803868587	9.793870476	9.575229244	9.679918256	9.700651674	9.734070054	9.614454025	9.404262383	9.531660034	9.871677636	9.689037236	9.665531067	9.769258541	9.695960797	9.660645798	9.369623326	10.12965531	9.304879931	9.536118784	9.193526196	9.70083256	9.800299737	9.957209184	9.381592259	9.527586064	9.719180951	9.28278492	9.181812422	9.213981929	9.379137716	8.974065697	9.307197776	9.720213411	8.845596388	9.339069698
APPBP2	7.016270579	7.111308403	7.137973458	6.57685662	7.001234875	6.990356417	7.037826899	7.220466849	7.032686415	7.120943231	6.865249973	6.896015302	6.933699705	6.944476894	7.01671847	7.040193962	6.596985828	6.966333761	7.029363339	6.872974818	6.953749614	7.011117472	7.1572041	7.27406394	7.103195779	7.026541895	7.234772367	7.193757244	7.310373009	7.031948082	7.05399604	7.074107616	7.114121138	6.92219204	7.013436516	6.887596273	7.125019675	6.61129671	7.026205079	7.082876983	6.955451457	6.64315282
APPL1	6.49019469	6.409628294	6.215540659	5.230992083	6.62611384	6.096895396	6.39285328	6.494843158	6.254854502	6.460200147	6.388399957	6.091351212	6.406034063	6.133376421	6.09560746	6.415306007	5.876767342	6.346854695	6.369995726	6.327206463	6.52086962	6.281615052	6.412548389	6.56670871	6.433642399	6.255978428	6.43664657	6.386895192	6.725302688	6.681345338	6.424479118	6.307374209	6.448831627	6.431922723	6.458087548	6.2280554	6.315246921	5.721207241	6.308653918	6.249261186	6.241532495	5.962197384
APPL2	6.005383977	5.660526621	5.584192777	5.239067555	6.092482717	5.944961674	5.91302051	6.218825136	5.910884758	5.657573948	5.648516983	5.527731525	5.897673662	5.864454789	5.645401516	5.689909446	5.632582691	5.948935153	5.822683945	5.901605829	5.537574077	5.639597775	5.586123792	6.106248905	5.404267036	5.966304539	5.242615917	5.663589369	5.929318989	6.323408719	5.917944208	5.76586087	5.713083244	5.930852987	5.579024941	5.72996334	5.980806711	5.435350747	5.842459427	5.643828572	6.013169059	5.297129636
APRT	8.418000831	8.304909484	8.325242044	8.472774806	8.113436307	8.329968983	8.434102976	8.537453389	8.506306295	8.352222199	8.069829397	8.556864594	8.219833159	8.248250702	8.437681045	8.088382651	8.184913214	8.252460746	8.358592778	8.228166623	8.147590002	7.818218208	7.925902068	7.894559213	8.025221797	7.784378451	8.176174698	8.139743536	8.498279342	8.080613355	8.07878944	7.988661085	8.033178202	8.129692449	8.067015854	8.150156284	8.361834339	8.102297468	7.912478376	7.910414233	8.300499389	7.904400519
APTX	7.25682318	7.006831011	6.95233577	6.874029929	6.91205151	6.934540765	7.091410324	7.247264764	6.881695012	7.274275789	6.847365439	7.205963225	7.170756921	7.14648007	6.983173463	6.823523407	6.919275967	6.855721248	7.303913913	6.99011168	7.083011805	6.976736591	7.29819013	7.268271258	7.25488835	7.137594902	7.176273553	7.350829798	7.471668435	7.336794324	7.209322855	7.391621142	7.139862212	7.413313502	7.172499826	7.145597067	7.357966566	7.018784367	7.157780076	7.223117643	7.271872914	7.135492632
AQP1	12.05185345	12.09834459	11.68791652	11.29868308	12.05370127	11.95426863	12.15693866	11.98369483	11.94029107	11.63249996	11.83993069	11.7590759	11.82955753	11.69270613	11.75442978	11.9695945	11.42050351	11.73956093	12.18999878	11.97462052	12.14465749	11.16007184	11.31355355	11.82574436	11.32360408	11.46094875	11.53629021	11.78884873	11.7590759	11.40733706	11.81785799	11.66039252	10.82115314	11.78866397	11.75906246	11.70959084	11.87348344	11.46495427	11.35335614	11.08933735	11.8015951	11.42929784
AQP2	9.86825365	8.556708819	8.571822695	8.108888791	9.587241703	9.321807059	8.490817585	8.804650665	8.050161959	8.880539631	9.186315943	8.422459276	8.691106948	8.798404486	9.215800007	9.549657983	9.450075028	7.859518945	8.59326526	9.068462826	9.330339157	9.252647831	8.518444753	9.236885401	9.067345488	7.036473867	8.952405987	7.94745235	8.343271086	8.087607121	8.552719969	8.605332126	6.956983351	7.837137272	10.08650081	8.126966962	7.130706979	8.574503104	8.688728521	8.210907332	7.375125423	8.736168738
AQP3	9.930887053	9.343684652	9.043968212	8.9807934	10.09534888	9.63521273	9.358356529	9.531624606	9.177382329	9.694064667	9.815499489	9.303174369	9.437341622	9.213380595	9.834451405	9.798501681	9.646538172	8.870767167	9.548737761	9.518093021	9.588933921	9.394231529	9.394737064	9.168964267	9.766418412	8.284496105	9.596390537	9.340989828	8.856746314	8.700021308	9.767097703	9.604108373	8.589023323	8.595734712	10.14243835	8.909397815	8.527344562	9.288345816	9.436980262	9.213511767	8.768952579	9.128830813
AQP4	3.735835755	3.651150354	3.739023003	3.737814503	3.638706659	3.56371758	3.595003846	3.502581758	3.6539314	3.617956456	3.593120922	3.610818955	3.524923058	3.721379261	3.638545023	3.789092088	3.640504997	3.587485879	3.615896273	3.57425042	3.595922867	3.719387533	3.580864932	3.59518774	3.716994724	3.57501598	3.702146182	3.849933046	3.669341261	3.745268267	3.491025914	3.468993614	3.660072905	3.689021865	3.810695863	3.690958735	3.677796368	3.607997654	3.647670965	3.620534587	3.602391205	3.867159585
AQP5	5.1954457	5.383695152	5.029672697	5.780059395	5.232354704	5.335917296	5.174154553	5.265787396	5.329505291	5.193395147	5.353244125	5.527153619	5.378841208	5.881313353	5.332340607	5.172181286	5.301245047	5.238048469	5.424172713	5.421193948	5.347411219	5.131633537	5.066226078	5.019122644	5.356047824	5.059536058	5.223228476	5.013797775	4.910731006	4.970550772	5.350218905	5.097732391	5.181554658	5.16582344	5.315417742	5.278074717	5.215794165	5.561712225	5.580352568	5.316843567	5.302176329	5.719006436
AQP6	5.995087911	6.11870098	6.33066563	6.098466694	6.494088723	5.880998005	6.07867111	6.14494142	5.930613918	5.96944971	6.232098604	6.096956562	6.078374773	6.737913239	6.105291969	6.015094511	6.232750577	5.836786361	5.891019539	6.09721198	6.11764624	7.062875746	5.977609953	5.438068547	6.133056801	5.970763094	5.692958513	6.386227136	6.193699658	6.823065312	6.10561313	6.212575973	6.225355671	5.931125472	5.912548719	5.908301032	6.172050409	5.930333841	6.792049208	6.196296187	6.29776774	5.826634663
AQP8	5.215495582	5.151181013	5.40707412	6.197974142	5.252907677	5.569391283	5.169988063	5.276637733	5.490860247	5.228893937	5.369794476	5.454928557	5.129877915	5.424270841	5.857735091	5.427476862	5.506255298	5.160764255	5.507102887	5.38417991	5.305124484	5.415943998	5.352317233	5.12446222	5.352580731	5.164110304	5.229551233	5.335756658	4.942077772	4.998212404	5.131224144	5.309139779	4.844440172	5.150499926	5.497533095	5.169064487	5.228813112	5.734895079	4.97755686	5.368372952	4.979988854	5.713483746
AQP9	4.980669842	5.283076635	5.340854222	5.755925278	5.194330818	5.201972049	5.120279687	5.209303275	5.049552817	5.195938092	5.079263912	5.611834141	5.249810979	5.26565841	5.362827614	5.142605358	5.86687946	4.976028321	5.199431641	5.233732979	4.995951416	7.108733513	5.391793551	5.226609215	5.423506509	4.902023714	5.90024117	5.122850464	6.617502882	5.212645239	5.414603621	5.671495277	6.631174772	5.342004173	5.371397116	5.390894873	5.56770305	5.244053363	5.646193489	5.496284734	5.457126147	5.627994915
AQR	7.212442131	7.287216605	7.200196698	6.934501741	7.151248389	6.990442531	7.018458667	7.027499093	7.030260311	6.954322236	7.122357011	6.607431356	7.073935924	6.730296901	6.965127047	7.002438366	6.666716521	6.998926169	7.052101294	7.006143338	7.054363524	7.02488365	7.299117826	7.422660832	7.323144532	7.4585902	7.327639893	7.202376702	7.405502992	7.254003232	7.185579322	7.194672431	7.372834291	7.286712282	7.017804401	7.142921722	7.291732261	6.975322048	7.370231024	7.272024566	7.172512645	7.139895373
AR	6.915323004	6.611283257	6.943418625	6.406554827	6.309034536	6.895155541	6.602331789	6.779214097	6.526516779	6.451830919	6.501000021	6.719402969	6.498205144	6.796480075	6.480023904	6.575171347	6.218528817	7.105054536	6.381570226	6.654536338	6.323490524	6.049236152	6.255401147	7.043025013	6.374801637	6.74776771	6.293902065	6.832930872	6.035596693	6.834430249	6.55920649	6.358244202	6.220658351	6.293192484	6.410334047	6.648954439	6.604071471	6.530118032	6.317970603	6.488593013	6.779733639	6.383566771
ARAF	7.200838975	7.182780223	7.335826715	6.857984346	7.081833917	7.186289516	7.297695004	7.111201237	7.163214406	7.407534514	7.161856288	7.304246704	7.290052884	7.32293199	7.154629847	7.182126039	7.133325313	7.115766449	7.321585298	7.18851925	7.278556855	6.896243169	7.082687108	6.758348833	7.197886494	6.921260445	6.940681468	7.060674972	7.115469276	6.84957237	7.126205334	7.167764277	7.027955028	6.93653417	7.180419519	6.796109711	6.961335744	6.831772383	6.852909027	7.000374153	7.018892308	6.969094251
ARAP1	6.654024281	6.724269765	6.859098572	6.79365406	6.578737613	6.59068436	6.557960205	6.373996975	6.543455868	6.68762542	6.909282116	6.762975144	6.725154061	6.628532814	6.650333431	6.537783895	6.841306761	6.898056916	6.536811942	6.751455195	6.426873189	6.741864414	6.443353386	6.532739267	6.416748766	6.705020524	6.462361215	6.522856111	6.474528637	6.741777899	6.465065251	6.634538212	6.684716108	6.428301669	6.352267407	6.690123133	6.636009023	6.525921043	6.684716108	6.468052511	6.594646673	6.523200781
ARAP2	5.284241854	5.378726258	5.001450458	4.531024846	5.290440182	4.847588876	5.223690063	5.016944366	5.088065003	5.20650608	5.137020751	5.154062467	4.981073521	4.889392911	4.955162075	4.985777969	4.88661241	5.26209552	4.982313886	5.063496015	4.858716006	5.832371631	5.394213355	5.820702926	5.220596436	5.883333489	5.871475372	5.175122113	5.514052344	5.75487579	5.435885327	5.628780461	6.050006784	5.513302871	5.280573095	5.779676068	5.440509719	5.48346284	5.614893431	5.391752333	5.365015218	5.583820115
ARAP3	5.490020483	5.553107685	5.48035571	6.19408032	5.482183811	5.522446271	5.593630711	5.370089577	5.572865631	5.467950214	5.664263158	5.614044513	5.53598156	5.692165177	5.566619964	5.527311774	5.684589039	5.745821114	5.428843092	5.487132632	5.630837569	5.556930805	5.420517429	5.337179282	5.524154149	5.29351684	5.353574485	5.357203704	5.314053427	5.195348182	5.370089577	5.690151592	5.637723031	5.512435972	5.640380325	5.421411745	5.515109087	5.91717284	5.699153457	5.542243368	5.312708132	5.891876476
ARC	4.308049947	4.524353722	4.419265126	5.129829448	4.830939135	4.432039982	4.611412522	4.448253219	4.623809315	4.469916212	4.43641934	4.919631328	4.577785942	4.606100234	5.613098474	4.338979865	4.292101798	4.491433774	4.393310657	4.383059891	4.515592866	4.387931614	4.334364938	4.183261799	4.423967123	4.375637615	4.281882671	4.423967123	4.094210682	4.359503498	4.337790398	4.312903419	4.479219363	4.478320435	4.293736799	4.558834851	4.344415129	4.423967123	4.442662826	4.301432922	4.468191527	4.355141444
ARCN1	8.895552324	8.78276576	8.720998027	7.930702277	8.727011586	8.546598265	8.849609166	8.871361821	8.764937266	8.669812837	8.607769115	8.540897911	8.666427688	8.635192227	8.661060216	8.73021352	8.546654773	8.621775002	8.898299371	8.626359952	8.777107836	8.589649003	8.721037134	8.677844813	8.731085676	8.798967337	8.725581882	8.685266475	9.204815754	8.729382655	8.707505622	8.818472947	8.982321606	8.743425109	8.7595149	8.656299652	8.692043659	8.528089288	8.715385632	8.657519808	8.921062076	8.619459043
AREG	3.990851001	3.675326939	3.634834719	3.604334183	3.963710053	3.425736797	3.933444016	3.5536073	3.487977239	3.618198693	3.888125872	4.114237034	3.648976465	3.624064915	4.424659247	3.533899269	3.882333815	4.153408102	3.364893143	3.58297959	3.461515621	3.671634406	3.540504504	3.657935294	3.461226399	3.651495108	3.605056552	3.359239077	5.609935663	3.6439742	3.526039274	4.136941272	3.609817237	3.618523314	3.66288363	3.679475919	3.621713039	3.667960624	3.980433775	3.607393771	3.489108411	3.922802675
AREL1	7.11841177	7.074652482	7.124190226	5.864161601	7.256384337	6.922842411	7.171838704	6.969038766	6.859764291	6.941675607	7.327519096	6.931929317	7.12020948	7.068308608	7.062680445	7.06591428	6.862806278	6.998578975	7.114598127	7.107689613	6.851130463	7.245506715	7.211461272	7.442188187	7.148352756	7.221852387	7.418747447	7.303694439	7.332463651	7.614786713	7.261110633	7.384081575	7.573507706	7.119782475	7.23516199	7.128819368	6.88135995	6.187021699	7.301333459	7.336017173	7.061069716	7.137093043
ARF1	9.826422581	9.768103675	9.68658109	9.555198639	9.980636179	9.73532808	9.878029962	9.926430548	9.697054889	9.685738344	9.860593794	9.596302791	9.78342582	9.691127054	9.623943128	9.565689179	9.670196194	9.607498882	9.866907907	9.741456483	9.988490697	9.802942573	10.02156502	9.793730728	9.825272675	9.624899657	9.969107414	9.845920368	10.02861239	9.915525337	9.989066929	9.795725277	10.23109349	10.01813147	9.969343418	9.756104983	9.723444196	9.290590699	9.726982114	9.669624976	9.470007749	9.761239616
ARF3	8.750423494	8.84987015	8.911928925	9.025176906	8.78521507	8.71519998	8.808798831	8.875796296	8.850235574	8.874433427	8.664378846	8.901957776	8.810530015	8.976562615	8.75585316	8.769056265	8.52405749	8.781750351	8.95626033	8.732925227	8.868029327	8.589280939	8.814526862	8.642379887	8.931630349	8.670798186	9.041053997	8.936572166	8.952637942	8.426904607	8.948719446	8.99237553	8.823725475	8.637609165	8.727965879	8.648274707	8.707487748	8.401649843	8.848152227	8.605725803	8.695025045	8.608443133
ARF4	9.990589444	9.755522562	9.822647738	9.329444796	10.0552357	9.746063122	9.780682506	9.861135498	9.619944836	9.946712264	9.82760338	9.655015791	9.744003463	9.704372726	9.861356334	9.751800416	9.996130021	9.705468312	9.818684872	9.669732766	9.862764775	10.00020085	9.910130339	10.09103594	9.872087541	10.07719508	10.31918222	9.921194713	10.92751606	10.17749182	9.743396726	9.861797676	10.29668101	10.17847752	9.743066274	9.763540487	10.10422223	9.657245771	9.949869952	9.942452019	9.902551799	10.09852341
ARF5	8.547862903	8.385389016	8.244108904	8.725137815	8.587986717	8.646394844	8.489716703	8.507793877	8.427012864	8.452901802	8.386281378	8.546805638	8.481013973	8.723353269	8.493040991	8.415716292	8.731624841	8.460393672	8.478393343	8.605480975	8.538414762	8.38715562	8.201997699	8.45197182	8.153335043	8.458341008	8.435845703	8.432467704	8.420292522	8.69799091	8.382164128	8.498887925	8.622897046	8.65520828	8.329106584	8.384326855	8.501316417	8.210846759	8.502925493	8.357247524	8.352565311	8.534415229
ARF6	8.301755106	8.407710947	8.023803264	7.512413962	8.187998387	7.915365008	8.174777525	8.024969197	7.832815286	7.942818066	8.110208359	7.712852527	8.188683801	7.430329897	7.978232649	7.993387493	7.763311797	7.920822837	8.290030726	8.015676629	8.278022872	7.449968224	7.83072311	7.757382839	7.810837055	7.695271785	7.870553327	7.856350491	8.144179263	7.891327076	7.725464008	8.096761203	8.3599555	7.947052139	7.764132456	7.902816645	7.89284481	7.445223081	7.92727624	7.828823653	7.695812279	7.80402025
ARFGAP1	6.0560543	6.128205919	6.089585974	6.686968589	6.018068679	6.300228534	5.891947837	6.052368613	6.050484418	5.992740851	6.197813304	6.271083168	6.004569213	6.615356996	6.301033551	6.107883882	6.321057753	6.272699083	6.066858278	6.321294716	6.044114448	5.900981543	6.004637839	5.96246467	5.858801273	5.969781698	6.065003567	6.223173945	6.188270118	6.207630846	6.158957371	6.054043112	6.186692064	6.355907709	6.02077192	6.296850399	6.305846029	6.077332884	6.036419974	6.390584516	6.096940591	6.322289897
ARFGAP2	7.899219962	7.827663329	7.949611938	8.048158161	7.739227531	7.889324049	7.747234658	7.800656686	7.826232902	7.808753014	7.708847698	7.747435398	7.957543711	8.085792009	7.731338794	7.914508488	7.612642509	7.752571136	7.794916854	7.815498367	7.753067356	7.759549296	7.619433371	7.786928391	7.777769746	7.763190212	7.682994475	7.80266463	7.572984384	7.841077002	7.99887522	7.822984924	7.675449434	7.607157635	7.992182652	7.920676432	7.826047573	7.528896066	7.713220375	7.736097486	7.761056282	7.593836165
ARFGAP3	7.810779465	7.612496279	7.450612953	6.612322659	7.911975858	7.416183992	7.774432979	7.746748428	7.372782802	7.783986602	7.804563001	7.847107145	7.592467469	7.446052995	7.71286241	7.721491103	7.614261932	7.86337222	7.696347273	8.012070711	7.955722096	7.878037709	7.848848694	8.261263682	7.791576707	8.121146402	7.903545649	7.923215759	8.407441282	8.192330321	7.853722126	7.901382866	8.374258774	8.177006993	7.64729496	7.927693548	7.993119396	7.762900618	7.826568642	8.406995317	7.546953348	7.787668045
ARFGEF1	7.858289778	7.706098221	7.421285819	7.105663481	7.950920332	7.553264973	7.816194829	7.650549794	7.562598118	7.437074131	7.604775727	7.06739285	7.910527565	7.614919691	7.473192343	7.643917273	7.119252832	7.662395903	7.727674371	7.609695004	7.604547208	7.407330599	7.633204815	7.742058638	7.470658289	7.616329056	7.714309702	7.699592981	7.91051958	7.810876212	7.673740364	7.57362927	7.817370249	7.786861221	7.392487017	7.372122111	7.563996493	7.157693507	7.432607374	7.582576831	7.560555062	7.28126906
ARFGEF2	6.013279668	6.082065806	6.141331	5.326606092	6.005150206	5.891533232	5.948181718	6.087293102	5.848315759	5.975082973	6.098292687	5.931456401	5.941858678	5.783255411	5.833319896	5.970349132	5.639111999	5.92679007	5.84605049	6.104091532	5.995326271	5.959926022	6.035092592	5.958316921	6.100373801	5.935587264	5.942683323	6.092434307	6.005457122	6.001062798	6.007995101	5.910953356	6.095617287	5.99266891	6.045808622	5.801622353	5.885344333	5.47153356	5.876564064	6.210498586	5.9980107	5.560160419
ARFIP1	6.92569124	6.762694037	6.547850101	6.032532372	6.753672412	6.447141191	6.570492078	6.526777097	6.453827512	6.515429974	6.689241418	6.275294863	6.742474084	6.277905164	6.2785018	6.494972346	6.595654999	6.532995265	6.663989992	6.57240353	6.668360153	6.946217613	6.833646242	7.061467666	6.798088308	6.887145302	7.036292079	7.131223039	7.175275762	7.084577894	6.695665756	6.940989143	7.097497052	7.000706392	6.808358888	6.579470234	6.875261027	6.57601073	6.948223463	6.777125155	6.547904703	6.569117278
ARFIP2	8.5051014	8.545370496	8.509283229	8.703803213	8.297337966	8.486846119	8.36242334	8.539194876	8.531715515	8.321710994	8.30443709	8.322883075	8.316835473	8.500810005	8.54945253	8.280488452	8.235229141	8.248421833	8.509530645	8.336307538	8.352720804	7.834801054	7.99980985	7.827046094	8.025845714	7.884972599	8.101707343	8.138299166	8.226641971	8.015532336	8.344735039	8.289887953	8.010160604	7.869103444	8.222310737	8.044391427	8.334099523	7.949579716	8.090064543	8.298375143	8.173130383	8.041638992
ARFRP1	6.935646416	6.839120918	6.8541861	7.037760698	6.93654814	6.938131747	6.965247223	6.8575104	6.895625323	6.777749665	6.699355525	6.717788377	7.092809026	7.195987994	6.72162196	6.972420342	6.813616247	6.740078531	7.01400701	6.840833293	6.807141086	6.890547847	6.953596106	6.86334579	6.920514856	6.620459057	6.845606735	6.930958088	6.966475532	6.872209828	7.056212266	6.828232839	6.869742759	6.745600894	7.113203863	6.704695739	6.908539311	6.971956909	6.568640764	6.799230161	6.810053729	6.900468204
ARG1	3.6076324	3.834370856	3.745716257	3.932753966	3.658642172	3.975919867	3.782900248	3.722241125	3.874939732	3.811545951	3.826308219	3.865698016	3.696821901	3.949461434	3.853730227	3.772758508	3.995372682	3.772758508	3.772967344	3.700966431	3.895825872	4.147594209	3.923669487	3.641366718	3.890922981	3.533199876	3.679424657	3.668015435	3.622234209	3.651298949	3.751712894	3.950458464	3.67323353	3.720684228	3.711760378	4.019917605	3.742012068	3.971019886	3.799639075	3.688616529	3.637106382	3.948538728
ARG2	8.378267364	7.723822404	8.346453571	8.127938977	8.29575404	8.546407838	8.69069167	8.637928508	8.70685029	8.353563079	9.010825459	9.274684256	8.578139156	8.845600696	9.018219682	8.441541085	9.027086678	8.294715915	8.402375285	8.821873347	8.43726779	8.129455077	8.603401836	7.219450452	8.746039099	8.46798953	8.514695532	8.489341207	7.477231078	8.282039022	7.977279932	7.75150563	7.20247362	8.23441643	8.088185096	8.095038253	7.343055225	7.519959115	8.002891699	8.312041309	8.316972454	7.720152396
ARGLU1	7.020730767	7.005436598	6.943617596	6.68432374	7.158802153	7.106818705	7.310224708	7.030054154	7.223667492	7.474025942	7.665475445	7.175741091	7.1268988	7.387158447	7.295499737	7.366670165	7.314259727	7.139811509	7.079289166	7.102792063	7.217651222	6.94442587	7.078551993	7.206444085	6.859669084	7.314896633	6.942895039	7.097806983	7.141562078	7.387587547	6.895824863	7.284929876	7.444495523	7.2517347	7.271831382	7.460908252	7.100886184	7.652400277	7.35002945	7.187386764	7.050054888	7.34507967
ARHGAP1	8.323285896	8.318944936	8.128201744	8.195205871	8.22359828	8.149539765	8.19024204	8.122749822	8.11299062	8.136859165	8.107541967	7.985873839	8.22625866	8.311390637	8.029704515	8.131815923	8.041105409	8.214683915	8.374627709	8.25766405	8.154480552	8.426839797	8.371459129	8.403224974	8.294282401	8.434509958	8.366100837	8.379956029	8.52521951	8.671453895	8.325244172	8.379252078	8.697046658	8.682066647	8.309472897	8.361779995	8.415324618	8.382071899	8.345143239	8.610538612	8.478662744	8.421106974
ARHGAP10	6.70011255	6.704808678	6.734090332	6.659519666	6.723123672	6.864382887	6.590674145	6.823623871	6.424749291	6.485464832	6.627637587	6.868776083	6.748516742	6.693469222	6.583040068	6.819551107	6.140081082	6.803031286	6.878630729	6.570318885	6.619525193	6.426210879	6.620105679	6.631891841	6.396997564	6.576560853	6.8259195	7.14841404	6.630735304	6.921649353	7.151572706	6.585947522	6.534033367	6.975196402	6.809882354	6.784868449	7.098993416	6.766023399	6.836086481	7.188227001	7.112596057	6.630192407
ARHGAP11A	3.613748225	3.612656773	3.60063142	3.659702871	3.496726085	3.577164348	3.491666336	3.540852028	3.836609547	3.557276248	3.568769709	3.523880588	3.499487268	3.596020376	3.665262548	3.478378747	3.70973397	3.556589712	3.562518554	3.596982454	3.567464621	3.713304108	3.581918924	3.472236748	3.40152977	3.518691974	3.452907759	3.569887346	3.549207553	3.663159228	3.597612314	3.475032468	3.736929252	3.971883727	3.609362431	3.742485342	3.435811357	3.766175699	3.57759603	3.816015141	3.624847335	4.193928966
ARHGAP12	6.923439929	6.784892669	6.770619424	6.453930694	6.949123977	6.449892392	6.758409026	6.703757828	6.657781484	6.571974165	6.597068204	6.18140931	6.806154471	6.555943575	6.342384429	6.893752756	6.393450352	6.819884229	6.621140541	6.816029757	6.702774088	6.677202882	6.790434181	7.111034881	6.65031893	7.0568745	6.903200453	7.076021312	6.961477998	6.946292935	6.783053063	6.893408838	6.765250917	6.930104114	6.749236669	6.73663942	6.997680179	6.285953079	6.69153761	7.151632826	6.715144675	6.286627986
ARHGAP15	5.847884567	5.94712037	5.676905621	6.32472382	6.809893988	5.831627192	6.398549317	6.116269971	5.662283923	6.298922896	6.536144266	5.942910553	5.510445239	6.879150688	5.853692999	5.385542387	6.715803481	6.339037208	5.536687459	6.156183221	6.371834408	7.71827414	6.753256165	7.252027643	5.959073687	7.24779923	6.48707961	6.117060393	6.884571965	7.455379084	6.204954866	7.046886887	7.292748178	6.675166216	6.035675065	7.423050766	6.644967408	7.50424158	7.334854926	5.611644494	5.746938748	7.486927934
ARHGAP17	7.118815614	7.241702554	7.285948024	7.324529277	7.225179519	7.25917465	7.126040591	7.180812266	7.003170243	7.211221935	7.090504227	7.103281753	7.11646539	7.653396379	7.192504939	7.027875567	7.144876039	7.422486072	7.104574918	7.299994941	6.960340648	7.525304621	7.082674542	7.355833959	7.110251974	7.382400323	7.437239478	7.110383867	7.480694314	7.384288414	7.077853965	7.601691858	7.768719137	7.464103967	7.218430281	7.229169565	7.278804819	7.120300018	7.52625265	7.156670546	7.240130733	7.253235805
ARHGAP19	4.453683159	4.1789152	4.565084314	4.436528347	5.074378926	4.704476481	5.009047328	4.585900459	5.054052391	4.69153156	4.872144238	4.451242437	4.678802165	4.417728242	4.490371904	4.662954278	4.663506815	4.569165228	4.499798347	4.845603133	4.591502516	4.733437201	4.362694901	4.710866553	4.571329181	4.580242296	4.461523951	4.485484996	4.69786529	4.725742286	4.437628367	4.704797113	4.969476728	4.468198798	4.48114437	4.517251046	4.435290391	4.703824651	4.763874096	4.427671014	4.308641614	4.577301855
ARHGAP22	3.962145744	4.009908555	4.358101355	4.522725757	3.843650874	4.198049246	3.760186349	3.728466445	4.150483273	4.112141079	3.923143225	3.781205821	3.921124836	4.403918605	3.998371744	4.019170086	3.838083207	3.818484859	3.900603988	4.01614028	4.004603071	3.855890836	3.838351152	3.945922902	4.031164263	3.879278018	3.896614465	3.869822195	3.954313169	4.141120459	3.945922902	3.918967803	3.93812816	3.894647502	3.785180695	3.836016507	3.893623	4.127937136	4.048614271	4.039754072	3.926317539	3.933709136
ARHGAP24	8.133913653	7.926960424	8.070884069	7.577130503	8.012937394	7.822267192	7.801117156	7.780913929	7.867037625	7.595931217	7.651467913	7.352692595	7.928680698	7.445690235	7.428142471	7.782774167	7.618912323	7.806880309	7.692014615	7.613182929	7.712974182	7.457733917	7.910477087	7.739650817	7.949131265	7.546600879	7.523258316	7.661988848	7.414615132	7.578670635	7.734574201	7.779180304	7.134021226	7.586113311	7.814135833	7.760721471	7.863569305	7.33963067	7.564680379	7.643580606	7.747522012	7.339127696
ARHGAP25	5.221422705	5.120406112	5.183102394	5.754359159	5.39247278	4.931269529	5.306511509	5.195269828	5.345993311	5.287026661	5.239054396	5.090853072	5.194187399	5.538388443	5.097537978	5.030648034	5.540387393	5.514052245	5.122808305	5.388518721	5.329299056	6.418380094	5.615800096	5.612374431	5.223194973	5.777235899	5.468213028	5.143245655	5.905528575	5.871375966	5.39097957	5.814788855	6.421281849	5.421612004	5.340226982	6.201648517	5.458764041	6.105206739	5.846037488	5.33253849	5.279216457	6.085513481
ARHGAP26	4.629679651	4.662510849	4.684360123	4.513459422	4.583122561	4.528354263	4.575000272	4.324198977	4.496318899	4.502124499	4.657413248	4.593890652	4.384086596	4.588153592	4.475178144	4.672307436	4.482250798	4.493751283	4.409820484	4.679412617	4.54195976	4.723251363	4.696705036	4.747723442	4.667371731	4.830284137	4.763671886	4.599625838	4.843417325	4.907789509	4.548962477	4.715454448	5.082259383	4.677291027	4.600117456	4.717573659	4.599129206	4.512522084	4.890672351	4.833006482	4.803388634	4.608818527
ARHGAP28	4.49492478	4.402243029	4.611410158	4.693224884	4.779418781	4.611178259	4.865743632	4.742127614	5.103892237	4.808952927	4.660435879	4.549816682	5.084492841	4.547455573	4.550989909	4.392245921	4.722911678	4.736079795	4.572759996	4.717856417	4.379027192	4.446605239	4.291511153	4.494441574	4.529803299	4.18440273	4.316784917	4.452588219	4.506432252	4.43190084	4.571079982	4.585580171	4.371591689	4.143688635	4.490731881	4.316819107	4.196238389	4.275087721	4.60395099	4.102955863	4.402286471	4.35975459
ARHGAP29	9.318262095	8.82846809	8.842486971	8.151117254	9.465535136	8.467588684	8.729219675	8.645975212	8.555874614	8.826769819	8.7835294	7.797781456	9.035440965	8.819595763	8.564767411	8.59866146	8.70744455	8.908853001	8.631303662	8.661755906	8.493114346	9.332458276	9.513215439	9.668779456	9.261369477	9.610402812	9.554115083	8.887844041	9.507834817	9.415102637	8.978028524	9.578938568	10.16013082	9.344283709	9.000175566	8.977356648	9.62476117	9.067351027	9.53164198	9.61644509	8.891839784	9.627001176
ARHGAP32	5.954765124	6.086993805	6.037060812	5.818236613	5.8936622	5.865323448	5.92446217	5.797582136	5.932350258	5.768599021	5.849757162	5.85797092	5.89090162	5.743299007	5.755444166	5.692308151	5.473349615	5.830660189	5.725137355	5.822319422	5.63037127	5.537759939	5.607847237	5.734548768	5.78405703	5.55629998	5.69572555	5.607595703	5.574775262	5.592349182	5.886746198	5.624750459	5.446449173	5.529827357	5.734785318	5.725048605	5.558867264	5.08024128	5.764932279	5.662786321	5.644063869	5.254460925
ARHGAP33	5.804583891	6.028230516	6.004178508	6.70803735	5.758797329	6.032966343	5.806770795	5.835800411	6.033326662	5.822058103	5.812233401	5.850761665	5.940707268	6.348698785	6.062300344	5.84437078	6.115373077	5.850276086	6.038280424	5.892012168	5.943318915	5.886911701	5.696237574	5.652342716	6.028977271	5.52025961	5.818782652	5.872436463	5.518151106	5.561546724	5.741856907	5.7257239	5.55828374	5.603421481	5.844876083	5.804006001	5.634074418	5.916046407	5.700484945	5.737636264	5.821499115	5.95834984
ARHGAP35	6.010405778	5.926220389	5.996360392	5.860389775	5.859938332	5.906294629	6.002109068	5.744731727	5.882066335	5.840570633	5.822197059	5.712990843	5.926426631	5.832733912	5.799420841	5.967924219	5.656170769	5.935618591	5.828108248	5.973660082	5.795319158	5.641419533	5.727341297	5.553998002	5.739808269	5.852427844	5.825061701	5.797357796	5.680134465	5.804555861	5.947494173	5.66771819	5.448784792	5.606242634	5.849823068	5.886505148	5.900228207	5.745066651	5.752658167	5.953203671	5.876662715	5.574367884
ARHGAP4	5.226985448	5.110493689	5.127578496	5.700545516	5.183001265	5.263726085	5.0565391	4.973854713	5.201154477	5.231237399	5.277715924	5.377735497	5.249870844	5.691778129	5.268158423	5.042699955	5.719187789	5.1966737	5.129742449	5.07325397	5.068800524	5.458852866	5.083432949	5.012046798	5.096247943	5.154575233	5.097880653	5.02681888	5.156682017	5.406254779	5.15032564	5.273324361	5.749354233	5.135292291	5.224016601	5.569526173	5.154450903	5.698834172	5.29608647	5.235859343	5.035701492	5.689614076
ARHGAP44	5.434909517	4.834975981	4.671708752	4.50580169	5.068955767	4.913052371	4.668854059	4.905671359	4.710889208	5.191240442	5.272729478	4.94256821	5.16118224	4.497291659	5.097413889	4.988991425	4.830870344	4.637043738	4.921105438	4.627296859	5.045157135	5.089922033	4.752925824	5.047052557	4.998158156	5.147812089	4.855645762	4.841533937	4.975072605	5.343803074	4.949591807	5.125533123	4.916348131	5.063626381	4.991602186	5.116443992	4.89800429	4.402305503	4.874245895	4.49966373	4.743404682	4.921105438
ARHGAP45	5.658597088	5.589452883	5.558842517	6.242306202	5.817050394	5.627395228	5.572922875	5.56635709	5.697473523	5.596890806	5.606260156	5.663109666	5.56814379	5.837687172	5.771948267	5.714284012	5.77441795	5.642135128	5.807982935	5.539090458	5.714453816	6.188421611	5.610117903	5.643847061	5.451177672	5.830216373	5.755852169	5.686016296	5.682119437	5.950498767	5.680921574	5.734133733	6.207122137	5.815815767	5.796254888	6.143867893	5.71414389	6.041341913	6.340672176	5.770918064	5.616131078	6.457726982
ARHGAP5	7.314027996	7.163355473	7.246247965	6.173386498	7.438117444	7.135972772	7.338084846	7.213780146	7.071876544	7.421870495	7.47819641	6.953352798	7.314504448	6.89996386	6.993178513	7.315041149	6.773812171	7.270269806	7.31081492	7.364168054	7.231914511	6.938849013	7.068152859	7.294358133	7.131935925	7.18925847	6.998984866	7.139231833	7.074215738	7.226256396	7.171206664	7.178475038	7.158554345	6.847218495	7.106297877	7.009754619	7.069506615	6.655534343	7.020266739	7.149298437	7.14554016	6.623923246
ARHGAP6	5.429682606	5.32573537	5.476624194	5.344798385	5.519250435	5.429493375	5.302597844	5.420030507	5.302670533	5.58709857	5.500079788	5.343322759	5.450332035	5.660871676	5.275494226	5.521912679	5.406122146	5.344058552	5.308943055	5.403963454	5.398345607	5.462760832	5.468868864	5.3868073	5.583528578	5.474617375	5.500688052	5.558617242	5.491972373	5.547918746	5.503311404	5.480939998	5.564079755	5.653702712	5.496263079	5.316516283	5.502934933	5.258781428	5.680459531	5.656910063	5.413027171	5.462587255
ARHGDIA	6.171630573	6.205155671	6.03921082	6.45378689	6.206376776	6.219108067	6.182037182	6.253359867	6.106092014	6.049994142	6.050741257	6.171652183	6.099807679	6.455748568	6.216522962	6.260454608	6.10189059	6.066611341	6.27236882	6.285200715	6.173632432	6.146979877	6.184162209	6.073512422	6.17324306	6.161483832	6.474252407	6.289487322	6.782465738	6.343306351	6.252028626	6.273634769	6.430229091	6.410174528	6.009090165	6.123238591	6.316209635	5.986879204	6.222637384	6.548191583	6.193156634	6.205839806
ARHGDIB	7.472214787	6.859983714	6.94795515	6.579438235	7.643376206	7.030628713	7.264800099	7.249582575	7.239125321	7.472706724	7.673434244	6.870615118	7.005892829	7.68252769	6.931773956	6.633828189	7.99975222	7.659430252	6.512535344	7.369544929	7.450458732	9.136173327	8.076315832	8.226964352	6.902404635	8.271159272	7.973780725	7.373406614	8.774159508	8.584932268	7.806183685	8.545525012	9.481993341	8.158203373	7.375548927	8.622816632	7.566663328	8.445714913	8.953910557	7.042413923	6.879811827	8.976331103
ARHGDIG	4.719010837	4.876476815	4.485683542	5.10508063	4.674867509	4.947716374	4.755780348	4.755488081	4.812602662	4.709317418	4.897880646	4.962305942	4.836864086	5.225919731	4.993580177	5.05299519	5.403458107	4.789686322	4.879258722	4.605874774	4.694417029	4.839299326	4.650394627	4.636115505	4.828690491	4.620730665	4.697612234	4.645645933	4.686824666	4.689763861	4.723837774	4.771797598	4.850266262	4.654904179	4.940460251	5.197298801	4.914478278	5.62393904	4.813112153	4.905142606	4.718537978	5.34562703
ARHGEF1	6.286510703	6.674990745	6.666715392	7.175551376	6.424255182	6.551309795	6.252172812	6.443390979	6.337511516	6.479836179	6.533315138	6.798883877	6.354841313	6.876228891	6.830878697	6.626650083	6.51699112	6.450144367	6.511485303	6.437093717	6.678514125	6.821842804	6.504463614	6.416559554	6.671551939	6.53726555	6.625344529	6.582215952	6.321878058	6.348041794	6.660930123	6.489607913	6.406957284	6.136918884	6.743555303	6.341124592	6.399245229	6.714425617	6.543847621	6.542141004	6.680717017	6.576674952
ARHGEF10	6.919079174	6.510873538	6.749732588	6.954358568	6.957549617	6.840787281	6.882834902	6.648418474	6.591998569	6.927012656	6.943554056	6.546419817	6.885765905	7.275013085	6.824906025	6.739676731	6.706143297	6.762720144	6.611852089	6.854861833	6.642697027	6.97779076	7.091550183	7.09244228	6.874034392	6.886229481	6.842999905	6.647917991	6.895874801	7.119104424	7.018909848	7.086547225	7.106947652	7.328013483	6.804006372	6.654440109	6.926818069	6.76634774	7.066434743	6.833898664	6.930790328	6.682851603
ARHGEF10L	7.863165778	7.916929891	7.758000576	7.961176295	7.635705428	7.727881801	7.554796513	7.570682614	7.863132661	7.844478255	7.806695815	7.498420917	7.851016771	7.806435132	7.772710262	7.844784822	7.957904703	7.76292614	7.70099779	7.601055567	7.70298788	7.920163515	7.735062523	7.594271147	7.80986995	7.832982806	7.985741187	7.726437632	7.484992286	7.854553422	7.859433485	7.736562206	7.730269391	7.803709474	8.126239897	7.65852878	8.024389993	7.800765094	7.813975417	8.222458593	8.253419754	7.960597212
ARHGEF11	4.992710566	5.168170886	5.184994911	5.252834003	5.087956776	5.282360695	5.071386566	5.070894994	5.132756493	5.222778693	5.12750933	4.997962622	5.293481981	5.333231105	5.019630969	5.226338218	5.106197275	5.226230635	5.27621638	5.23338704	5.129188952	4.935584825	4.836519883	4.883598355	5.083088572	4.970482817	5.066716388	5.058973036	5.108376061	5.146508687	5.16506068	5.126418473	5.177194321	4.848316234	5.265633359	4.994148417	5.075029128	4.998408812	5.155023937	5.134333398	5.236500153	5.177193476
ARHGEF12	6.086942431	6.107812906	6.206160982	5.775981058	6.175597171	6.010279698	6.222148447	6.037878597	6.192132946	6.15123031	6.248520078	6.089489785	6.154339375	5.765886079	6.025275487	6.164765642	5.845750762	6.198876375	6.076994224	6.115797427	6.056134194	5.766663655	6.237595086	6.182121486	6.371521639	6.077449358	6.180850976	6.166648101	6.010415614	6.083954436	6.209532974	6.145813625	5.935280096	5.946806111	5.969588484	6.014676418	6.023469431	5.848841995	6.16347322	6.204022474	6.151205439	5.795657476
ARHGEF15	5.435105021	5.406966565	5.100911547	6.009380862	5.119710215	5.393708202	5.251884156	5.293646826	5.532908546	5.187411377	5.393416932	5.260181311	5.275125977	5.531453969	5.442618089	5.086033876	5.514933439	5.35079815	5.120966128	5.492772168	5.253985333	5.354550979	5.313150897	4.934970153	5.306793633	4.95502382	5.176352717	5.123582361	4.757876357	5.157575164	5.29855838	5.065884956	5.210209559	5.111893563	5.282762323	5.145041088	5.307716284	6.032557704	5.314233509	5.052101433	5.36744092	5.194489094
ARHGEF16	6.549543611	7.00168614	6.866314032	6.927365258	6.739447371	6.893483184	6.723217782	7.033078853	6.751708503	6.914483481	6.807104417	6.993750503	6.563408206	7.133978346	6.996279503	6.913704549	6.77003863	6.837356877	6.937752044	7.029188931	6.827729473	6.255805542	6.330841259	6.261740475	6.49922126	6.137685426	6.505167124	6.464375638	6.65481575	6.536965972	6.603806675	6.60575613	6.31444773	6.61836803	6.818074995	6.592227092	6.5059164	6.577543081	6.477538852	6.863256085	6.598191318	6.521253266
ARHGEF17	6.969911111	7.052987133	7.203172764	7.60716915	7.253534958	7.345830523	7.227988311	7.110213394	7.293926753	7.389752647	7.401606153	7.27199452	7.152037424	7.664108076	7.485527645	7.35276374	7.120162615	7.439013806	7.284288337	7.413679849	7.229396817	6.946955501	7.040592459	6.74206812	7.135039558	6.714507079	6.930558935	7.242935436	6.769396575	6.893193618	7.221201025	6.936630349	6.608050312	6.81482091	7.132495884	6.914644875	6.82971295	6.9532012	6.978852361	7.03041356	6.927927561	6.826236183
ARHGEF18	8.176968645	8.044993193	8.184353795	7.669345778	8.009873209	8.0424143	7.9197946	7.85226528	8.005617476	8.193163938	7.970299041	7.818987728	8.135202463	7.920684948	7.984356532	7.995570333	7.755460896	7.878174341	7.925897608	8.128779238	7.945316773	8.431860579	8.191197819	8.347508278	8.37717116	8.305327569	8.327459327	8.230522063	8.118236882	8.289327347	8.189004513	8.262440133	8.4284373	8.294446476	8.374476806	8.050979689	8.099743348	7.615623638	8.433729056	8.154457166	8.072723436	8.209560478
ARHGEF2	6.07696062	6.064689063	5.919458268	6.448570415	5.997422961	6.088739668	6.028659685	6.013391132	5.95008053	6.135185337	6.131229332	5.980399313	6.135783529	6.396319796	6.064492499	6.147939812	6.248770633	6.020894821	6.144590802	6.170288889	6.129969523	6.410164649	6.289658126	6.049975575	6.083563644	6.168150029	6.041662175	6.011457824	6.181781874	5.994898145	6.063560314	6.23540759	6.562073995	5.96961901	6.203924136	6.207753942	6.125202259	6.322181697	6.400294891	6.009252942	6.191418943	6.435339165
ARHGEF26	3.649914455	3.735006374	3.988975681	3.93841677	4.173820498	4.094276566	4.296379011	4.17208307	4.287139853	4.289739529	4.064050582	3.904211701	3.940433719	3.934772856	3.940774226	4.357339174	3.993454558	3.774623893	4.248951404	4.176156128	4.200239293	3.627849961	3.61787396	3.785855876	3.794101674	3.596455519	3.70081515	3.934025483	3.773605575	3.844338987	3.853221147	3.781847629	3.689572828	3.740080707	3.850298713	3.667621459	3.602055464	3.841317253	3.797361654	3.753057811	3.799840751	3.703560837
ARHGEF28	8.270584003	8.357265924	8.110987771	8.078312601	8.517159971	8.146989754	8.319057705	8.166850421	8.296294973	7.834449872	8.044651932	7.709442146	8.329287764	8.060119821	8.191605519	7.884250088	7.786700573	8.219610366	8.202767222	7.948470886	7.909404685	7.650929663	8.094781858	8.438795583	7.77969393	8.055309531	7.890793968	8.07354517	7.950499843	7.93050347	7.950806384	8.088463473	7.681981637	8.245495196	8.01911176	8.081875156	8.176403441	7.417120666	7.894813984	7.803254285	8.129449444	7.728736292
ARHGEF3	7.643261198	7.739389382	8.042876861	8.017826021	8.15501521	8.069548087	8.027396301	8.376773771	8.50667533	8.142511062	8.268178141	8.256936843	8.21483573	7.431486671	7.571930498	7.625747397	8.0595565	7.539382542	7.871783532	8.055589171	8.058103254	8.220661989	8.213354627	7.920089672	8.330332073	8.25210359	7.943431157	7.933482608	7.843528586	7.95532298	8.192358292	8.258023552	8.223404873	7.504157015	7.783259647	7.812570527	8.003953818	7.919558118	8.347127212	7.678813418	7.980388972	7.911058311
ARHGEF38	4.935498527	4.908482266	4.994146385	6.070366282	4.851552928	5.303915234	4.996137119	4.983570981	5.129588781	4.825277965	5.026934937	4.921553141	5.299954482	5.455804097	5.062161304	4.850174048	5.122968243	4.94416686	5.07842848	5.002631658	4.984199368	4.817770319	4.836321536	4.80013812	5.13413227	4.676421444	4.69442162	4.850249606	4.584675189	4.873909947	4.919016309	4.941089083	4.777967548	4.693090382	4.955851082	4.800012686	5.008788383	5.129433116	4.995571077	4.843983779	5.33137437	5.165109557
ARHGEF4	4.257067094	4.443647163	4.396035341	4.645604667	4.59176741	4.464679441	4.358453819	4.537307282	4.432366679	4.441475703	4.514999897	4.399363046	4.411098597	4.662482571	4.387774878	4.426618509	4.45259825	4.383907808	4.511790757	4.36364074	4.662095416	4.335057971	4.312901143	4.226718107	4.256628595	4.291793945	4.321725716	4.34422544	4.322749626	4.143453654	4.23691539	4.226054849	4.211327995	4.177796013	4.358032802	4.494617052	4.221651785	4.522370404	4.154705143	4.212617652	4.598638693	4.247133936
ARHGEF40	6.569819189	6.312276782	6.292342974	6.20380336	6.649968081	6.043186086	6.11528253	6.081799792	6.197883661	6.375629167	6.271806526	6.204637256	6.291084971	6.132985764	6.100521793	6.25114537	6.499023778	6.296957404	5.99914412	6.203283848	6.177129694	6.651900843	6.414786138	7.155730635	6.119530196	6.900386414	6.683310797	6.496630175	6.659426905	6.709059991	6.16560855	6.52258624	6.934232972	6.877484926	6.576495598	6.518487261	6.999551623	6.48981414	6.598232439	6.503490494	6.498111305	6.36917554
ARHGEF5	7.76672916	7.777199077	7.771397506	7.990662008	7.98199037	7.927015196	7.864692204	7.942865998	7.694887191	7.758897305	7.904712435	8.071739043	7.740335584	7.819499776	8.336400327	7.881779349	7.437466642	7.955835012	7.946219422	7.98152771	7.749329047	7.772642983	7.865291624	8.107929713	7.886848695	8.015893419	8.267345234	8.193202867	7.985282829	8.014401881	7.836836289	7.879653729	7.960299689	8.136623117	7.851159181	7.882319442	7.926649406	7.66688816	8.004893661	8.413737915	8.176535373	7.957549147
ARHGEF6	6.283719861	5.969685652	6.165449652	6.38075872	6.540434203	6.248041609	6.34040156	6.387867317	6.231893107	6.346005177	6.61350337	5.997078301	6.344137532	6.780779931	6.035014902	6.110967084	6.625171673	6.481679672	5.947480779	6.247836898	6.398006682	7.173661294	6.593199868	6.862295922	6.191044903	6.863054437	6.478317852	6.078367628	6.525391277	6.915986072	6.365916037	6.785790548	7.424799438	6.400650839	6.406668654	6.950006495	6.28081875	6.72677093	7.06368284	6.226647371	5.978872805	7.115457139
ARHGEF7	6.160724762	6.459855195	6.248893907	6.28926264	6.150857913	6.421231632	6.203122044	6.099954222	6.277863966	6.276661418	6.377858942	6.303158437	6.253158717	6.473029277	6.214723045	6.282411559	6.198904712	6.306530469	6.202830326	6.214828268	6.122743276	5.982563303	6.053972394	6.021448065	6.251231771	6.0199892	6.109476025	6.229249908	6.040788701	6.149522503	6.172802264	6.219891937	6.240540123	6.112048754	6.309666621	6.2113158	6.160664293	6.266631645	6.079002136	6.234119688	6.373916624	6.199666295
ARHGEF9	6.654500951	6.503609897	6.503022426	6.066508617	6.278021637	6.444026821	6.651201876	6.432914316	6.572752533	6.322240409	6.327982972	6.279039675	6.56239479	5.925041339	6.278234865	6.275451505	6.123348504	6.349367487	6.568111252	6.143256216	6.334743377	5.661960296	6.281015483	6.317526944	6.203251953	6.25706778	5.707297077	6.126323733	6.212907413	6.255817111	6.352651164	6.189292052	5.545587391	5.952266607	6.030412653	6.198647004	6.290125135	5.998602131	6.111602713	5.836762558	6.300450604	5.731510403
ARID1A	6.622769194	6.715184928	6.787627513	6.610500342	6.563636533	6.590506872	6.544184495	6.576750007	6.572713882	6.733778066	6.756045075	6.50965714	6.721959356	6.775127788	6.575709909	6.852510718	6.405074976	6.648855378	6.604973111	6.813714967	6.701535503	6.603716017	6.528662512	6.636000428	6.655420278	6.618235476	6.566707452	6.663968943	6.649003443	6.691697398	6.652996878	6.548238381	6.816134551	6.591086252	6.568240366	6.681621264	6.589990865	6.55717299	6.655832083	6.861548214	6.6618788	6.503705513
ARID3A	5.011741384	5.008634975	4.891476799	4.888921274	4.954907467	4.930800793	4.686459175	4.979856172	4.87211717	5.008691248	4.889329488	4.96863947	4.920223859	5.026048591	5.270079721	5.058515828	5.134821605	4.690531461	5.205724879	5.012422679	5.06691518	5.031923508	4.893490706	4.75980983	4.743976063	4.706698742	4.558986213	4.797536637	4.76585811	4.888968977	4.857188784	5.12986995	4.930496868	4.718244087	4.741717016	4.943377835	4.78587103	5.003440647	4.92709389	4.815827562	5.1065269	4.884003845
ARID4A	5.867365331	5.742364787	5.927090728	5.295611091	6.016864612	6.141577547	6.103720543	5.845951803	5.888205719	5.881915648	6.041407564	5.510277182	5.864063077	5.563348731	6.070713804	5.962392488	5.584703262	5.939848988	6.048516767	6.06110013	6.078851076	5.790163307	5.754913499	5.774654552	5.544286958	5.732118328	5.771527514	5.669797731	5.754933096	5.831900531	5.87280665	5.761497543	5.61985619	5.590665627	5.604807403	5.742219412	5.754421576	5.607449451	5.53269844	5.715496854	5.818845431	5.539201125
ARID4B	6.708599566	6.782458844	6.828676581	6.678508937	6.903914406	6.958015887	6.938361396	6.722515108	6.937352024	7.161361621	7.27030181	6.786348473	7.106563285	7.020287235	6.763679897	7.057731387	6.685653279	6.992747863	6.959265324	6.831339818	7.128449133	7.228559106	7.128329869	7.445556518	7.104678098	7.431258477	7.240203561	7.080908063	7.034541133	7.129799182	6.942104434	7.29292761	7.234148854	6.940078812	6.789878174	7.128362285	6.870148135	7.117843592	7.208999575	7.355665067	7.027452833	7.14392646
ARID5A	5.673663681	5.923641073	5.709963082	6.467278791	5.645284545	5.588503101	5.588503101	5.719381309	5.823861323	5.492396789	5.381710419	5.773246119	5.59315897	6.019929564	6.172360356	5.749868619	5.909725007	5.256345816	5.654351972	5.588503101	5.492856483	5.643325797	5.521913339	5.309958875	5.411587323	5.494761375	5.651417831	5.350581605	5.571302091	5.453105782	5.628883509	5.470810743	5.579387803	5.242833416	5.446365353	5.623331576	5.115811783	5.826989254	5.588503101	5.770662945	5.363893376	5.929325846
ARID5B	8.176775301	8.195465781	8.205227583	8.368964369	8.214169284	7.681140939	7.804070785	7.833496755	7.806167348	7.72334	7.82786907	7.804730784	7.999591426	8.019640974	8.136174381	7.634962316	7.699539615	7.905106557	8.034746346	7.716562862	7.89642173	7.821521987	7.883396962	7.666491171	8.057905839	7.803666703	7.92978985	7.776681353	8.038803017	7.73942272	7.996426624	7.828373369	7.879858175	7.732228505	8.071074053	7.878638602	8.29070272	7.751544172	7.893073658	7.909145185	8.068477075	7.950464816
ARIH1	6.666498571	6.629160338	6.59440671	6.026328259	6.74440863	6.656917668	6.686224652	6.627832381	6.575079976	6.704632885	6.802729531	6.490344379	6.621623477	6.54415516	6.634582371	6.533304284	6.475960625	6.528319135	6.654346475	6.575472614	6.63461974	6.699209155	6.759882078	6.693612402	6.642613633	6.634582371	6.685169346	6.687746124	6.785654938	6.793716186	6.702356532	6.66183627	6.898004105	6.709841478	6.615516328	6.568148985	6.469139504	6.275573568	6.623001459	6.586940832	6.527644981	6.332203735
ARIH2	6.282381416	6.342823132	6.214277922	6.426360129	6.391902098	6.404719713	6.446912195	6.265222404	6.343024978	6.355289694	6.31036528	6.409061396	6.300408706	6.46557959	6.194553863	6.379942832	6.30342201	6.330746566	6.448805434	6.314487795	6.312029615	6.062073251	6.204890369	6.164231944	6.234056875	6.130671607	6.231521976	6.15186781	6.296484896	6.376236847	6.351652265	6.30345038	6.16679129	6.164881127	6.290158732	6.321069809	6.186218011	6.051507167	6.215485206	6.259526716	6.191669491	6.074224853
ARL1	8.256014034	8.175376326	7.94469404	7.548860739	8.32006285	8.159410892	8.291906695	8.243634487	8.119839186	8.155555747	8.130520597	8.148266556	8.183493126	7.948460147	8.001647868	8.108836045	8.153824035	8.173704084	8.244855403	8.124274521	8.253548398	8.063709663	8.263591392	8.305662519	8.284782066	8.261479679	8.244970323	8.189132492	8.39539585	8.182996877	8.091830917	8.238516421	8.174118819	8.21302039	8.208724098	8.144139639	8.09759325	7.978035053	8.14349584	7.913396262	8.045424932	7.966878725
ARL14	3.459617729	3.812235935	3.386405951	3.548941413	3.418327875	3.383872563	3.217462005	3.300843011	3.359302981	3.474664961	3.277532507	3.581761446	3.34649528	3.223477398	3.962360927	3.32582221	3.652539798	3.346585731	3.225162775	3.142435827	3.286593041	3.379877572	3.23969591	3.445185316	3.363075711	3.417486017	3.205721527	3.359302981	3.360704783	3.360139354	3.227777211	3.394342876	3.522852032	3.214729854	3.383872563	3.560679399	3.582768721	3.869458547	3.536945982	3.569250434	3.366573598	3.625199555
ARL15	5.081421578	4.727483915	5.146565919	4.429744834	5.174729454	5.093993304	4.970758274	5.214069499	4.931495035	5.30395176	5.076327541	4.903212356	5.279812443	4.725866519	4.913371911	5.001823615	5.055823995	4.826532945	4.996518089	5.062120634	5.216019746	4.656310895	4.850385374	4.668095915	4.918502526	5.002788449	4.702566272	4.837562711	4.766240986	4.818234497	4.779425561	4.932358508	4.761618025	4.716422881	5.060526186	4.886731223	4.798926666	4.449118615	5.018953716	4.47789592	4.827158148	4.683457472
ARL2	9.295878342	9.205493829	9.291625144	9.586058671	9.237707711	9.316592738	9.3010647	9.333555864	9.318330562	9.22954205	9.163825398	9.29724143	9.19918495	9.203761657	9.396644093	9.074840481	9.10752598	9.132929063	9.386480977	9.15317832	9.266964908	8.832889897	9.080521842	9.046148919	9.113924618	8.570719393	8.880143527	9.091143914	8.693382383	8.715419909	9.147998626	9.225515095	8.60946011	8.825086355	9.14642432	8.981333041	8.842147882	8.692818111	9.028279599	8.717376717	8.87295891	8.620198518
ARL2BP	8.434490408	8.686291197	8.356157669	8.713247476	8.710906083	8.626059697	8.505072825	8.538256115	8.42979366	8.511902189	8.287533349	8.415932754	8.438367246	8.894753389	8.473755541	8.389668043	8.398648386	8.371097851	8.410308751	8.579322755	8.548149302	8.607073658	8.429491382	8.302954112	8.631281596	8.384599598	8.688170814	8.731191312	8.621403869	8.672928728	8.429028077	8.612693485	8.763956969	8.63038297	8.648199782	8.303202847	8.366813767	8.080914545	8.392609077	8.502212975	8.405101724	8.350221199
ARL3	7.044864689	6.895291879	6.999477375	6.989877771	6.956788792	7.023587842	6.924626179	6.9105831	7.011433969	7.122499735	6.881846799	7.068858967	6.920861252	6.932139785	7.003035775	7.005665481	6.974538679	6.908988093	7.139396927	6.823261912	6.99951777	6.690965078	6.845158489	6.947719233	6.982043303	6.62270268	6.893574783	6.827416889	6.803820518	6.865131786	6.924626179	6.888496785	6.749201686	6.924626179	7.018359757	6.893245194	6.840564699	6.794082179	6.92041465	6.731952433	6.981436185	6.784467361
ARL4C	5.982471889	5.335121084	5.687279182	4.88903911	6.672153615	5.654208	5.08995605	5.73089101	5.478011393	5.0502756	5.981206973	5.851810215	6.066468099	5.946048135	5.734266378	4.624542651	5.185091767	6.508922051	5.097378216	5.314440159	4.78835185	6.741967918	6.306410174	7.134036022	4.950348103	7.881433291	6.621556339	5.842454439	7.198672743	7.715635291	6.026073156	6.704473407	7.528273125	6.447538258	5.192282319	7.074514231	7.008529285	6.444185949	6.819515555	5.686746172	5.926739579	6.681335015
ARL4D	7.084441875	6.964388256	7.101165922	7.335462325	7.477053406	7.620236717	7.272821642	6.778056069	7.267019834	7.437122998	7.313747986	7.300827861	7.393987569	7.478180809	6.767987758	7.649679399	7.269639422	7.167891956	6.900542937	7.3561494	7.306531532	6.699214469	7.262640229	6.684903759	7.361962007	7.123893349	7.128192992	7.481154247	6.844087439	7.134366571	6.809395459	7.274083374	7.25284176	7.220789169	6.95897448	6.920707745	6.815638757	6.722085413	6.917792894	7.237213526	6.799150135	7.067230017
ARL5A	8.711716252	8.661524441	8.857062216	7.191359197	8.517123569	8.563415425	8.624551557	8.751573604	8.496039469	8.880921252	8.665771365	8.516198549	8.61557286	8.367426783	8.472884771	8.739866489	8.413416954	8.484856514	8.601927431	8.596425335	8.836292308	8.485918775	8.496198857	8.426894103	8.624817109	8.438776264	8.324388932	8.588379866	8.710456425	8.335133174	8.372364709	8.568760674	8.191455949	8.10736241	8.595588389	8.347815106	8.275704941	8.064589126	8.291171866	8.275851632	8.52597389	7.989989031
ARL6IP1	9.969016403	9.69098195	9.784811871	9.289481942	10.22126813	9.828175254	9.860271927	9.920522569	9.688957004	9.86720175	10.06871668	9.831204136	9.814799111	9.775683539	9.891306951	9.788168738	9.860883422	9.667949166	9.867925386	10.01318207	9.778684038	10.2967461	10.05064877	10.07716486	9.739005806	10.25307909	10.10620497	9.84762145	10.33063839	10.09040428	9.720647635	9.877954866	9.967053848	10.26146293	9.946161129	9.794841891	9.697867649	9.34579759	9.737783975	9.839456901	9.536965181	9.712469617
ARL6IP4	9.042810335	8.880236888	8.869689213	8.91255713	8.97152914	9.000733198	8.872147073	9.243228029	9.163264516	9.034953281	8.985254712	9.337744036	8.720472633	9.195853615	9.113290886	8.826852498	9.241004773	8.955021948	8.906938898	9.103292881	9.014147578	8.779009022	8.553377703	8.510690641	8.557216089	8.616853711	8.791724606	8.596803146	8.719613678	8.84433664	8.916206346	8.607233402	8.31970698	8.840646849	8.802825367	8.811116045	8.710875821	8.794963145	8.41212116	8.669098801	8.771498899	8.605725194
ARL6IP5	9.258115049	9.172523586	9.411382168	8.695743359	9.771267411	9.086532509	9.863606236	9.106238471	9.667038571	9.566884556	9.538504721	8.777851842	9.592147792	9.495318085	8.813161472	9.542764021	9.499467199	9.167026927	9.363657311	9.441006423	9.593638622	9.999880616	10.13142761	10.19116245	9.586040234	10.13763774	10.32948903	10.08196975	10.18858652	10.10597954	10.05017381	10.01958999	10.36597718	10.13877527	9.282483209	9.970426992	9.542845454	9.655419749	10.12054512	9.916056816	9.686186213	10.1600764
ARL8B	9.868986657	9.906121509	9.599498724	9.419096239	9.871240684	9.784200575	9.774719183	9.891334163	9.836456221	9.623631499	9.664033752	9.556003955	9.816957463	9.597401974	9.647964183	9.754627858	9.52759995	9.760112089	9.920746824	9.639726522	9.877592111	9.780334884	9.913219369	9.849700259	9.898556885	9.727823753	9.945504638	9.973248682	10.03259958	9.890515087	9.852567898	9.921125736	9.854567569	9.781054802	9.708626186	9.752945259	9.810410089	9.364348084	9.805526645	9.726540962	9.745863252	9.45599101
ARMC1	7.786207624	7.744951616	7.749224048	6.959099633	7.635379951	7.626264286	7.754629592	7.642126437	7.720526926	7.747978763	7.673535578	7.5170741	7.661996696	7.12008022	7.673775507	7.663767428	7.403795043	7.57091535	7.691829319	7.51023696	7.758769261	7.641924805	8.010397225	7.870499379	7.951669742	7.833964336	8.078110752	7.935535836	8.131595129	7.760586456	7.804917806	7.837598298	7.613316152	7.873190285	7.792180976	7.829333906	7.721649333	7.530167585	7.651977913	8.058426709	7.917314748	7.517312573
ARMC6	6.135670315	6.536554664	6.47246478	6.77932925	6.033737968	6.274145632	6.27239213	6.100293578	6.247503275	6.140736911	5.925739618	6.249086731	6.146290699	6.355842675	6.233635726	6.376040162	5.892140256	6.017198273	6.273414272	6.193003433	6.390912047	5.958412052	6.089643736	6.074236695	6.469373023	6.068322022	6.198505554	6.264009548	6.034803742	6.392427796	6.443602721	6.226529895	6.319899586	6.269843766	6.29687168	6.057935596	6.069372855	6.551646204	6.206661952	6.137901841	6.381309002	6.2916692
ARMC7	6.160192246	6.379966853	6.333534718	6.771272679	6.021819202	6.294571383	6.135878589	5.961247446	6.214464548	6.160931616	6.15753798	6.101955821	6.154117596	6.551789048	6.528908573	6.284401992	6.726645624	6.212716574	6.118602852	6.313652829	6.201730445	6.373020529	6.29263336	6.194391791	6.212716574	6.519545305	6.260764224	6.278437186	6.161835587	6.272905497	6.006166853	6.201642145	6.313194505	6.270538303	6.380730001	6.137420344	6.092126877	6.676209273	6.275978369	6.871707062	6.027078891	6.468560592
ARMC8	5.784976612	5.645941132	5.638945991	5.117152117	5.755301296	5.555194572	5.724608093	5.760271423	5.506072826	5.764770379	5.858618313	5.716915234	5.639436075	5.471411696	5.638400418	5.789929938	5.492144314	5.694775546	5.87912673	5.774047683	5.840781145	5.629501217	5.672435452	5.836974823	5.789629814	5.692757113	5.796994195	5.80553708	5.92318326	5.882914379	5.782300544	5.550663091	5.629372803	5.923575333	5.700416495	5.596939703	5.592710993	5.551050489	5.593095833	5.86421009	5.677962715	5.453425049
ARMC9	4.498188831	4.400975933	4.450703233	4.628044199	4.505125938	4.483861591	4.323015485	4.602035597	4.383610073	4.258899984	4.306267572	4.388640998	4.324235038	4.52038923	4.417253569	4.346289943	4.42727371	4.2966068	4.511265591	4.301121443	4.480032189	4.311923135	4.473138473	4.449720223	4.585102383	4.524520538	4.556040742	4.474383735	4.651538239	4.521724311	4.596050757	4.580238621	4.540888405	4.691101911	4.365768458	4.333166732	4.4367228	4.596006177	4.38031278	4.393270708	4.520769206	4.571686679
ARMCX1	7.688017282	7.357837602	7.496336511	6.67447302	7.917251938	7.444993502	7.822109106	7.996441657	7.650278166	7.656486203	7.821684559	7.490316997	7.728817686	7.222424203	7.55661951	7.54848599	7.95038894	7.728817686	7.602916558	7.677947365	7.488993368	8.074211782	8.096658145	8.380782456	7.882042027	8.425399983	7.448443079	7.652535375	8.039913025	8.030270696	7.723699085	7.875891503	7.896172512	7.814504075	7.48080893	7.763403099	8.105728066	7.75919899	7.777825513	7.781888099	7.860191523	7.342126607
ARMCX2	7.8671244	7.249604391	7.654052567	6.978848133	7.732296549	7.510171972	7.736147929	7.646414538	7.597600869	8.215135238	8.164412689	7.220113778	7.814213891	7.954694763	7.69875884	7.70902933	7.692747008	7.609085684	7.715717169	7.683911057	7.801093131	7.872063353	8.006015748	8.05320618	7.950134592	8.05105386	7.82732694	7.543078795	8.351831933	8.02791738	7.385788263	8.174665272	7.966856209	7.682668811	7.861950931	7.436293996	7.576211732	7.212363154	8.147499034	6.94348888	7.513748526	7.425053703
ARMCX3	7.758752191	7.560905624	7.58191848	6.677878781	7.55137673	7.510972621	7.74330318	7.560512752	7.537754856	7.807598501	7.957176918	7.823181756	7.51209462	7.095981179	7.740638194	7.616053245	7.789099595	7.544328446	7.58717076	7.668884805	7.412937125	7.819339784	8.007503727	8.104562197	7.954785633	8.124441707	7.861360368	7.969559161	7.858060476	8.041601169	7.601596881	7.877314443	7.951143004	7.784319582	7.431660488	7.75946247	7.814261695	7.599947451	7.941598	7.90763635	7.647291393	7.56249599
ARMCX4	4.189208956	4.18898222	4.412295216	4.494543793	4.312807255	4.528080096	4.498293317	4.23403827	4.442682202	4.421220937	4.449712096	4.392672209	4.444076662	4.68986406	4.383248401	4.479533995	4.62149845	4.475324348	4.339624553	4.330825979	4.44207786	4.09579909	4.144673728	4.323907954	4.368809073	4.323519734	4.196092456	4.303029593	4.209654141	4.352355291	4.241549712	4.228105525	4.379522536	4.233633435	4.443008086	4.248086703	4.260383257	4.501258401	4.211951282	4.529991322	4.255751498	4.523760354
ARMCX5	6.779028977	6.488834546	6.525211643	5.698475604	6.479752323	6.347269181	6.383122781	6.594119143	6.379812344	6.658309408	6.281075579	6.395145487	6.528679832	5.94807817	6.008380282	6.53723776	6.454700705	6.363513851	6.395101423	6.349319022	6.393605438	6.493949931	6.511580353	6.845754671	6.559244621	6.449551318	6.422403185	6.432913739	6.894107392	6.463413131	6.482235803	6.718698516	6.382087831	6.437641926	6.398213853	6.392995363	6.387533672	5.939182805	6.522613139	6.486370049	6.550308307	6.09376268
ARMT1	8.536759937	8.353490192	8.362405833	7.250340531	7.97614726	8.300603045	8.385919958	8.58885935	8.446640576	8.442858739	7.981195836	8.10361715	8.081046289	7.218636915	8.507818265	8.572351308	8.045328963	8.390368158	8.57804391	8.201792321	8.698089599	8.640615124	8.83621868	8.58766571	8.898977265	8.522612907	8.724166522	8.766659102	8.796377881	8.366202178	8.617587408	8.368094144	8.164188431	8.658928652	8.578608926	8.658928652	8.57004122	8.707124714	8.489461548	8.855288263	9.012834196	8.283931952
ARNT	5.22078062	5.117825501	5.212187508	5.209512521	5.297676344	5.129986657	5.330435709	5.223274321	5.279304696	5.261043728	5.313265451	4.95397488	5.25762082	5.231470651	5.072615752	5.132379071	5.045504545	5.353788074	5.136194841	5.295489712	5.03911359	5.193180574	5.342848293	5.297763397	5.168019778	5.374080414	5.094844283	5.190083081	5.197997955	5.340717865	5.23523161	5.190957348	5.323143482	5.237161382	5.187242153	5.184775122	5.209548444	5.076451951	5.164978692	5.243569915	5.154236867	5.179821782
ARNT2	6.912179924	6.172481405	6.735831206	5.469078056	6.482373229	6.264127343	6.140132932	6.317050916	6.241011124	6.520265075	6.514180749	6.22344604	6.519472823	6.23966424	6.042432641	6.489654681	6.821768971	6.130249831	6.040735696	6.693580701	6.498047565	6.027267254	6.212691909	7.371411932	6.368035247	7.468606839	6.273553624	6.43466751	6.800429019	7.082417974	6.016904802	6.522091465	6.529637868	6.858632934	6.425340957	6.383194886	6.863610622	6.167806511	6.867724315	6.380130569	6.527512471	6.594517241
ARNTL	5.977826807	7.086712226	6.61085196	5.502392828	5.73925053	5.655696946	5.974160342	5.416321257	6.018958918	6.465616072	5.594153519	6.261967622	5.521532721	6.425134242	5.485536008	6.547781669	5.467065201	5.288745165	5.454046084	6.086986977	6.035795729	6.73234432	5.979615591	5.776134521	6.068724124	6.270509019	6.293079875	6.49976606	6.26747105	6.225032692	5.79631626	7.023722574	6.702028834	5.577022009	7.434274064	5.583734062	5.92028547	5.85733387	6.801133425	6.179881923	5.511283636	5.985231384
ARNTL2	4.11884533	4.22336314	4.184335146	4.334445204	4.051891053	3.965401883	4.015239985	4.114070757	4.012015347	4.202244846	4.093750642	4.058830858	4.051891053	4.22247215	4.227660876	4.021903841	4.296553641	4.221887215	4.116964076	4.123485704	4.092193832	4.45580544	4.359214757	4.559632384	4.160916132	4.664114359	4.701380982	4.314821892	5.016900079	4.501462926	4.232151199	4.302980492	4.955196263	4.761055083	4.149309478	4.443887199	4.387120687	4.644610361	4.554820476	4.434954528	4.317061791	4.624156056
ARPC1A	9.06606125	8.905396709	9.199402061	8.791219064	9.354912842	9.122926465	9.123501546	9.238969254	9.438325487	8.968922841	9.042897994	9.083715076	9.187611913	9.007103565	9.125578489	9.005361408	9.138245537	9.089462224	9.056716993	9.076080189	9.336039925	8.806362728	9.184688338	8.851404366	9.288203079	9.113632823	9.471844308	9.11733211	9.58895739	9.287460054	9.322973066	8.958478221	9.473077356	9.149023628	8.955970203	8.918278998	8.962397304	8.810115747	8.987105292	9.08706056	8.809978696	8.554537918
ARPC1B	7.9147036	7.75393266	7.527680231	7.574019128	8.277541891	7.606839238	7.500664892	7.929090702	7.187977303	7.909900406	7.818539761	8.28587513	7.734246009	8.05674608	7.592662828	7.468801936	8.023231707	8.038280282	7.577866186	7.928132049	7.947384519	9.418062426	8.763606824	8.815471005	8.273734946	8.912312911	9.466625612	8.711316743	9.804985087	9.303567944	8.263117526	8.710858838	10.01658456	9.622182311	7.782588562	8.579025296	8.854798368	8.996700536	9.540046887	8.93066847	8.432593367	9.232235348
ARPC2	9.830183026	9.573116606	9.626835316	9.303468665	9.830494322	9.600771787	9.625891245	9.724928436	9.598032085	9.797384072	9.750568521	9.744642056	9.515057293	9.537843036	9.714535966	9.564797103	9.762938364	9.670050428	9.68086439	9.788110379	9.684955224	10.35903918	10.03501879	10.15510408	9.686030668	10.10581731	10.21230128	9.933750315	10.5071854	10.26525744	9.806741699	10.00674691	10.49906698	10.40760514	9.750193832	10.10325609	10.07160159	9.959956277	10.19217787	10.00300351	9.766386664	10.28345867
ARPC4	8.214427088	8.247569865	8.116495966	8.060912722	8.221407582	8.18114764	8.149610504	8.309468381	8.074472356	7.981040514	8.13508236	7.991618154	8.115741914	8.361169718	8.201723155	8.123804247	8.114719503	8.108619893	8.335603789	8.24892125	8.318919126	8.068235042	7.984322046	8.009716917	8.020071354	7.912028596	8.142501559	8.076969887	8.387831929	8.21772716	8.154246648	8.194004299	8.362880409	8.237119777	8.154792592	8.028619347	8.167583866	8.105630759	8.131029171	8.177876918	8.01690716	8.250559654
ARPC5	9.210216952	8.845412482	8.672770314	8.425280744	9.428223192	8.942298287	9.130950681	9.135532807	8.818849035	9.037544024	9.079868502	8.532419022	8.865573532	8.941921693	8.736347265	8.931033306	9.140273548	8.994308393	9.035219623	8.970798191	9.160486929	9.977489588	9.539717258	9.712084308	9.043466528	9.556009914	9.664976837	9.342875929	10.17317479	9.709217558	9.144563814	9.42912473	10.13579058	9.759768978	9.021535724	9.417664435	9.393519073	9.225477747	9.608142914	9.479554927	8.85944425	9.482345583
ARPC5L	8.2674697	8.149106404	8.123380411	7.961261702	8.270997932	8.136329352	8.129060551	8.304777039	8.207794738	8.393225358	8.259672539	8.44044563	8.05358633	8.07649195	8.398285902	8.241371751	8.358548964	8.142156349	8.307732924	8.383338781	8.348775502	8.435421006	8.374309186	8.396214932	8.22112022	8.452914209	8.688744624	8.355246585	9.031996	8.596537043	8.463018164	8.351576015	8.63216232	8.5462687	8.319863522	8.406318979	8.340069364	8.190091833	8.286283444	8.5727593	8.38280181	8.56446503
ARPIN	5.550918202	5.521064602	5.668755418	5.793899812	5.475721371	5.707800671	5.521323167	5.583046713	5.674153852	5.584496178	5.616764312	5.50408607	5.710507925	5.948946601	5.51245558	5.665113536	5.583046713	5.749763585	5.723518874	5.815904287	5.63530276	5.602089962	5.607963982	5.429594335	5.645146054	5.490696134	5.433700598	5.60038012	5.2800761	5.463934127	5.543095078	5.608297459	5.392820303	5.348594973	5.620668691	5.421328188	5.439855465	5.632606133	5.456656447	5.597003572	5.679390348	5.608790764
ARPP19	8.354514465	8.128747975	8.282368892	7.371344882	8.181152626	8.182573094	8.124401165	8.243655609	7.979731729	8.271995308	8.087670221	7.77774145	8.152998966	8.010602974	7.881090584	7.946994187	7.830436221	7.971900003	8.23318638	8.188894534	8.283070704	8.044064905	8.177771597	8.130703693	8.109656082	8.028852151	8.218100999	8.309838539	8.240504131	8.180772937	8.09968718	8.267884337	8.318572587	8.081816281	8.120630382	7.83503905	7.957410396	7.618845418	8.038081372	8.234643055	7.867057814	7.70135876
ARPP21	3.653862807	3.792575632	3.732288092	3.997085838	3.597521317	3.762735564	3.689563474	3.746773601	3.742583294	3.671399115	3.670912147	3.779750541	3.612292201	3.760357768	3.762402511	3.742260062	3.857452629	3.805158	3.762464856	3.893971426	3.686276916	3.641006274	3.668102479	3.677992064	3.72133868	3.554554413	3.650229175	3.670347511	3.613180997	3.7096249	3.683718909	3.606467308	3.728646287	3.740855557	3.949546469	3.974419035	3.702908747	3.868051777	3.801392436	3.723879327	3.724069544	4.005988539
ARR3	6.149066067	6.483550644	6.349591595	6.647929875	5.999321802	6.320032699	6.361950104	6.472508072	6.550022134	6.355242738	6.099583338	6.224775771	6.264950701	6.950494437	6.4673461	6.002044885	6.457730871	6.258499915	6.34396831	6.637583344	6.316937515	6.048710245	5.943975288	5.803781747	6.202536112	5.633100063	6.115586206	6.06874701	5.56338849	5.52965909	6.048835848	6.106605754	5.905968548	5.975969593	6.243045992	6.228490769	6.108336335	6.297960926	5.972555636	5.779692326	6.455757348	6.410560643
ARRB1	5.660872589	5.637025287	5.780529413	6.227758064	6.030815174	5.884745147	5.957155338	5.887612333	6.007614938	5.866283282	6.012500041	5.768908295	5.927055255	5.973659355	5.78692509	5.776589717	6.17883101	5.81997843	5.764133754	5.964779619	5.846395845	6.198281824	5.734220285	5.87204866	5.768830936	5.853768682	5.73878613	5.723589442	5.898713921	5.878155313	5.761096765	5.911268685	6.259001043	5.787963187	5.807915244	5.795212679	5.684354988	6.114111248	6.129305025	5.601757976	5.637971375	6.030474161
ARRB2	5.74485045	5.919884768	5.954823258	6.008826422	5.712548818	5.919013398	5.835868684	5.970334031	5.987983627	5.936131375	5.978214628	6.174202711	5.858348409	5.844904244	5.984127024	5.792523433	5.955843123	5.697455011	6.110837349	5.961743047	5.796501973	6.330224226	5.692432843	5.751791316	5.793983928	5.588647071	5.706352024	5.620482179	6.413697626	5.595614766	5.868525716	5.965084284	5.97646444	5.91717492	5.529414279	5.865829587	5.662942269	5.546115995	5.996307585	5.799240693	5.526230121	5.90985506
ARSA	6.276446642	6.486463303	6.521736448	6.824841341	6.19224487	6.276652661	6.123133018	6.282231322	6.589858564	6.31225028	6.163269062	6.509823486	6.260986492	6.546450979	6.408299132	6.335355104	6.048038652	6.481587736	6.406359473	6.325937653	6.226689537	5.931996047	6.36421617	5.956184741	6.432198949	6.181562121	6.263113992	6.284278638	6.057009846	6.194043134	6.448607437	5.691393056	5.907472232	6.114061216	5.92393136	6.191742928	6.255876656	6.144290711	5.973790311	6.499988657	6.383823357	6.28180481
ARSB	6.370023242	6.799070375	6.070070996	5.556789978	6.391780155	5.78381923	6.22988273	6.106256013	6.151188579	5.496619878	6.044076222	6.029600883	6.532636118	5.425480655	6.023535594	5.983638662	5.801420003	6.0231185	6.739224521	5.865965958	6.371086269	5.723570895	5.996925545	6.197635435	5.891132731	5.974076687	5.621057261	5.64189659	5.52419034	5.363303423	5.975807568	5.872263045	5.341009886	5.437033121	5.551101144	6.098654971	5.928699083	5.429956185	5.536066639	5.68573767	6.378497232	5.741089187
ARSD	6.597529669	6.729461781	6.661385808	6.020512005	6.452429091	6.601941629	6.550427353	5.954028939	6.484660315	6.299978497	6.523299713	6.589547107	6.498116597	6.106696242	6.172374714	6.276174212	6.438804133	6.658382148	6.180025023	6.314738436	6.046007166	6.072578059	6.13429166	6.972002676	6.46014517	6.856548245	5.994045238	6.560626451	5.867746297	6.688416302	6.179028774	6.108659185	5.754083991	5.964038443	6.250492905	6.609714779	6.051133417	6.42892843	6.402656518	6.119081507	6.056453997	6.4272094
ARSE	9.394383424	9.219859327	9.038131217	8.726078756	9.068396278	8.987461142	9.150324516	4.545383695	9.507495052	8.560608386	8.927894198	9.197755137	8.713071518	8.65039877	8.487187948	8.53165241	8.851463605	9.348430584	8.708282318	7.593884466	8.750597546	7.813465677	8.403126736	8.962269565	8.773980976	9.074457831	6.995370105	9.141070463	7.970139983	8.538141143	8.620877452	8.424617811	7.727054842	6.915154697	8.489434322	8.973425087	8.3773579	8.606237999	8.278298443	7.89115468	8.509925282	8.48065298
ARSF	8.939235633	8.767974391	8.248170416	8.452142031	8.184813751	8.320780481	8.434749326	8.248281321	8.353110747	8.312292683	8.282996932	8.701135002	8.669969761	8.303927604	7.908171897	8.292185209	8.28257617	8.426127504	8.235423597	8.074341012	8.449296888	7.133338443	7.567036025	7.806210303	8.409382564	6.911679418	7.56020362	8.149871465	6.604496068	6.892825577	7.871080503	7.735911759	6.760381459	7.1731786	8.611244452	7.830294356	7.244960307	8.03763363	7.468568269	7.090933232	7.982885534	7.274772549
ARSJ	5.337369392	5.315522898	5.080922999	4.519779668	5.226989411	4.74852143	4.976662736	4.972072094	4.807837951	4.693648071	4.705600381	4.506841851	4.879516639	4.525759382	4.688469701	4.804445976	4.714019827	4.620629558	4.657718139	4.743172227	4.781870182	5.044479801	4.766413627	5.604440749	4.840979796	5.580058473	5.166201747	4.906324328	4.950751335	5.109423363	4.947149011	4.862820928	5.047232309	4.831497856	5.227605738	4.996693678	5.0274619	4.77795723	5.357212453	5.05990336	4.800860766	5.017927072
ART1	5.163654763	5.193608279	4.992727367	6.103600353	5.148884525	5.191965347	5.074154573	4.994927135	5.185443644	5.034232767	5.137637462	5.265425469	5.363212759	5.339084332	5.495204267	5.430574705	5.207409818	5.163654763	5.127875241	5.163654763	5.413244596	5.321753341	5.161168781	5.091430764	5.057739231	5.096829819	4.885294582	5.036191298	4.764672311	5.095461178	5.388018806	5.232011941	5.180059015	5.138273323	5.108129938	5.349503268	5.300401729	5.661062753	5.163654763	5.220886225	5.256157696	5.138844487
ART3	4.038106567	3.818848425	3.889896813	3.743783534	3.940144852	4.195542288	3.810623042	3.825861215	3.7835976	4.072154248	4.078213296	3.90110614	3.907481113	3.963905316	3.848154012	3.925675348	4.086427513	4.021937216	3.910697948	3.819869381	3.911817541	3.809169193	3.789243296	3.715281547	3.971910695	3.43186743	3.690314805	3.886710658	3.491508518	3.695469233	3.948778712	3.728712432	3.646417326	3.844683082	4.148453779	3.73757455	3.879942279	3.957645359	4.110493532	3.806622977	3.819032978	4.149150376
ART4	4.02717032	4.14673469	4.410374955	4.959044021	4.410897691	4.531958977	4.612959968	4.123380645	4.503237591	4.625107581	4.684419863	4.457604063	4.286946976	4.862460139	4.426154117	4.217924786	4.43941468	4.061929404	4.41064649	4.517630948	4.646279562	4.651281636	4.519629495	4.4562241	4.203864566	4.3908886	4.082180203	4.365036079	4.316120568	4.22363804	4.290191215	4.334242689	4.082915911	5.033530658	4.438933008	4.269469843	3.927266305	4.558486145	4.331739434	4.377739795	4.215633531	4.169454731
ARTN	4.693493321	5.013332966	4.974649578	5.02416538	4.631724552	4.795939676	4.737984016	4.673395871	4.651001775	4.700691372	4.828095989	4.797541477	4.879541161	4.952172685	4.531220657	4.997537783	4.607017026	4.622286205	4.790191199	4.685594026	4.773431359	4.603616573	4.748484467	4.437891643	4.82566186	4.392349351	4.613866712	4.695144331	4.422042318	4.524409538	4.686109426	4.659846754	4.420217834	4.229429777	4.572545537	4.572335297	4.583074512	4.725410169	4.673485894	4.707455375	4.648811527	4.533692504
ARVCF	7.274026955	7.629868852	7.660320661	8.063461495	7.284436375	7.435695926	7.339196207	7.368796699	7.470060191	7.470575335	7.246693331	7.520633124	7.36349733	7.725686477	7.584877432	7.446364579	7.545232934	7.332227044	7.34763756	7.216700665	7.475960928	7.250391735	7.307848121	7.15378376	7.631016893	7.232755526	7.220144524	7.473843644	7.035510867	6.948571355	7.32086602	7.290813907	6.873422821	7.230339564	7.312966293	7.316627848	7.295394828	7.410699358	7.194082321	7.617037262	7.405602613	7.467746329
ASAH1	10.98709549	11.01577997	10.81307205	10.1964063	11.02382028	10.76912185	10.95682834	10.95026048	10.79393745	10.89840837	10.93010478	10.79492977	10.9304162	10.67551084	10.72871692	11.07709785	10.72784849	10.92025098	11.09031444	11.12298087	10.93828528	10.97340593	10.8991248	10.9671386	10.94996713	10.85901464	10.90427271	10.86308882	10.73520758	10.82872856	10.79731328	10.89170044	10.40510499	10.66645106	10.93774356	10.83019509	10.69371598	10.67226729	10.72783654	10.96680307	10.98090622	10.64648594
ASAP1	5.039070564	5.161581105	5.049802003	5.094219403	5.192122726	5.171210991	5.117088836	5.068548238	5.114881134	5.19470407	5.33353046	5.080525059	4.925387026	5.354008851	4.972143289	5.033202482	5.073033765	5.23137434	5.060608088	5.117206282	5.051169648	5.418677442	5.230354868	5.451108922	4.8368545	5.378959348	5.229218553	5.323343307	5.624384765	5.754816482	5.261978612	5.308109716	5.741333041	5.439092258	4.9950661	5.309790234	5.481267828	5.381608542	5.587938691	5.296949055	5.184860744	5.31291043
ASAP1-IT1	4.241974669	4.41813843	4.53621143	4.661124954	4.2756869	4.521668272	4.545217717	4.449223483	4.693080286	4.489210265	4.547393462	4.823098847	4.354892337	4.543912538	4.55308454	4.437609228	4.589206927	4.610845641	4.32480904	4.582329607	4.501653071	4.470306371	4.318572861	4.366701087	4.230065489	4.400200693	4.519318782	4.308333314	4.182236305	4.657276823	4.457733329	4.267555831	4.375091417	4.401681144	4.540821692	4.534819489	4.473524303	4.812331574	4.466978979	4.771318115	4.783713317	4.831256684
ASAP2	9.037142157	8.54661538	8.722338579	7.72711916	8.791126309	8.391571682	8.2950375	8.265401991	8.604602456	8.996793106	8.863936561	8.311385492	8.987866542	8.436846092	8.454707974	9.078018074	8.741190848	8.365345327	8.330128845	8.917499125	8.931429565	8.637835507	8.52786339	8.684913465	8.730134031	8.675262612	8.454942266	8.502479876	8.483248489	8.673509821	8.652784397	8.64494257	8.246357707	8.723173786	9.570793932	8.34756148	8.242615242	8.240872808	8.269711786	9.396802647	8.492608536	8.099238699
ASAP3	6.556071328	7.082483111	6.8336462	7.079356839	6.699028966	6.768939527	6.715237779	6.490584557	6.754719419	6.823693722	6.837842056	7.098965674	6.781272103	6.939383629	6.836574588	7.036726864	6.641942745	6.734796354	6.677739154	6.94561259	6.7663396	6.691187159	6.858200419	6.486070496	7.029258634	6.608711752	6.787559609	6.959359372	6.433440539	6.728073125	6.676504758	6.892921177	6.632219047	6.792267401	6.78588037	6.593822739	6.557977467	6.60958811	6.784769874	7.146311358	6.659367126	6.6290882
ASB1	4.520760086	4.688779672	4.50380196	4.427571199	4.530272888	4.67100558	4.560598154	4.505063378	4.521394111	4.506028195	4.548470929	4.44898639	4.544077929	4.658217757	4.622596126	4.580047963	4.528631081	4.618128979	4.581868119	4.640217333	4.508261977	4.470464574	4.434931136	4.510221901	4.463176781	4.447983046	4.362997353	4.520476657	4.536102299	4.613660116	4.449660936	4.558029361	4.676011966	4.445010087	4.46138568	4.548470929	4.676389849	4.500226259	4.633968198	4.565148004	4.64268736	4.639161016
ASB13	9.71700407	9.644620067	9.519147163	9.724276973	9.495855828	9.83126024	9.790003811	9.632272511	9.650454613	9.464437325	9.116993643	9.495402085	9.764522498	9.908152565	9.567908714	9.530436788	9.356130948	9.689618778	9.741278953	9.590733131	9.494540933	9.22082348	9.256378212	9.030778688	9.522961873	9.294845568	9.005568114	9.218532894	8.922460157	9.166373443	9.720834906	9.562335237	8.664357855	9.258109084	9.896879741	9.564381949	9.563779556	9.407734385	9.222237813	9.374341646	9.782666751	9.037538102
ASB4	4.090903705	4.143742646	4.147211118	4.476760832	4.118918598	4.12626449	4.074457727	4.156380806	4.204512514	4.107808859	4.069293511	4.235034801	4.241916053	4.343446268	4.350454669	4.229012635	4.273244994	4.035668762	4.125615295	4.175708012	4.181047739	4.16998657	4.164492127	3.950712735	4.287004898	3.999347976	4.122627579	4.130169789	4.020732788	4.020980744	4.084500026	4.01165913	4.001001776	4.084257443	4.210800242	4.083305866	4.006363251	4.337637657	4.071804114	4.152540482	4.290478359	4.245698341
ASB6	6.555190783	6.482869519	6.568684326	6.850336215	6.363129574	6.743716483	6.46564666	6.622272402	6.664523753	6.782348591	6.530893071	6.48030697	6.472893676	6.882147955	6.595161574	6.510066855	6.544640492	6.275771728	6.506058984	6.683524375	6.480563749	6.386057658	6.317479551	6.4475876	6.485908775	6.544977715	6.562155695	6.531635355	6.656337851	6.442383128	6.55075709	6.465941783	6.543223985	6.436730784	6.568580242	6.542467452	6.405983097	6.440633227	6.640513159	6.441583012	6.60743535	6.517424913
ASB7	5.895642402	5.697899057	5.85071254	5.645960399	5.512803758	5.661386316	5.535933838	5.666016641	5.708727155	5.638902078	5.573087889	5.423210067	5.703927675	5.85324987	5.568985246	5.687291976	5.271042278	5.665752206	5.854953422	5.62270393	5.722098122	5.437204656	5.701620517	5.687008278	5.925940858	5.710217309	5.638043213	5.790738333	5.504687157	5.46719906	5.83777113	5.70810089	5.488855018	5.582365967	5.774069851	5.718713975	5.761426397	5.556507538	5.491078127	5.644415824	5.785290447	5.502562024
ASB8	6.976534931	7.064125712	7.146335068	7.018622226	6.859871344	7.026526507	7.088455631	7.137763083	7.096395843	7.086551592	6.975911136	7.018332569	7.17643867	7.137865982	6.982211656	6.998854381	6.779225208	6.910466893	7.204296652	7.064574038	7.106717434	6.681350545	6.819916144	6.602661919	7.008440573	6.708563808	6.811482057	6.82369931	6.771179896	6.764981971	7.045256403	6.923001123	6.475103878	6.62972179	7.079387649	6.803569484	6.763251728	6.55067384	6.720077788	6.735940193	6.965729973	6.532621937
ASB9	7.224429207	7.410047645	7.381110419	7.453114487	6.891552747	7.181223808	7.879075852	7.957565468	7.64961682	7.733013259	7.239859394	7.70268162	7.748283187	6.861493277	7.549089653	6.931609117	7.582776235	7.693371171	7.683367386	7.597456696	7.354230203	6.202954031	6.910887762	6.04697765	6.917492672	6.436133881	6.562125382	6.867046208	5.942896388	5.913634748	7.676939542	7.059466848	5.761980861	6.02816257	6.94214725	7.048423918	6.723296297	7.239002808	6.422647364	5.567703241	7.419589528	6.251259434
ASCC1	6.872124882	6.482326784	6.703813085	6.069789396	6.749213668	6.582974379	6.641426785	6.887854964	6.58983467	6.827117888	6.621541887	6.401121083	6.681322186	6.494644407	6.66081116	6.892184086	6.427254651	6.692459313	6.77519151	6.600488657	6.99050453	6.829463992	6.766172579	6.820790259	6.669381459	6.700148124	6.887264725	6.976779012	7.298960476	7.011661377	6.705631723	6.847104122	6.907682152	6.990920691	6.714354702	6.546952264	6.74260605	6.270491754	6.58336957	6.532378803	6.792380406	6.543236484
ASCC2	5.873708639	5.933005532	6.10091417	5.605754718	5.651437293	5.833108168	5.787349344	5.698071374	5.64981426	5.957569816	5.488755962	5.885151386	5.744314363	5.880027616	5.808681476	5.650536189	5.375515082	5.831153062	5.757870143	5.655560153	5.554439339	5.444144226	5.596672588	5.477507424	6.046695284	5.880115444	5.732221486	5.903799906	5.805487408	5.741768281	5.747269442	5.681552504	5.632952179	5.71511014	5.841657287	5.73229935	5.593909	5.677916991	5.684026727	5.901164421	5.985060837	5.385850881
ASCC3	5.307811582	5.324542537	5.230400298	5.059387858	5.351001078	4.951321065	5.189019737	5.318849793	5.166338865	5.132206444	5.116506265	5.160434427	5.206107702	5.093827468	5.078511632	5.21739366	5.122815677	5.214097503	5.117709796	5.087207668	5.115094829	5.297959619	5.453670329	5.764142778	5.460201488	5.828773769	5.571283648	5.684125949	6.038573546	5.653336034	5.443072372	5.311947192	6.04795244	5.709598648	5.098270703	5.426141155	5.624012472	5.284328566	5.506834642	5.705003589	5.632769077	5.637180692
ASCL1	4.016732983	4.082847555	4.136813055	4.657671874	3.985757098	4.132542506	4.06922813	4.07226438	4.059176489	4.100204217	4.122216197	4.07893609	4.079399349	4.343413072	4.187008227	4.186837052	4.266305332	4.047814999	4.107376922	4.070836828	4.081415799	3.98246092	4.033169472	3.989668351	4.17440782	3.967383541	4.017201263	4.026624635	3.88661091	3.857739336	4.072559564	4.052169577	3.888719555	3.955098384	4.1647151	4.069041432	4.066893909	4.324474104	4.049393227	4.008675123	4.078264424	4.0645386
ASCL2	3.314098807	3.465904354	3.445743755	3.516271898	3.447272546	3.441977638	3.354553778	3.368856003	3.54272311	3.50432876	3.332829699	3.429366604	3.498713799	3.586318057	3.483099813	3.389508792	3.463117945	3.462519808	3.456720101	3.39233148	3.493319154	3.478098834	3.47785371	3.461137564	3.558115394	3.572384156	3.462742112	3.413529172	3.43084173	3.485874527	3.498139734	3.447583452	3.55048223	3.562480119	3.51999668	3.476002256	3.46796121	3.497678616	3.640783723	3.409763779	3.51175005	3.403859023
ASCL3	5.11393925	5.092257606	5.2187151	5.968734914	5.053461002	5.077564476	5.009937778	5.097834719	5.17146964	5.302797845	5.22841191	5.162802106	5.161030553	5.579615876	5.404366086	5.45730106	5.312035701	4.897597662	5.232435787	5.078610477	5.03089136	4.939839797	4.870974782	4.967116232	4.986695213	4.860210743	4.784761967	4.893602499	4.617671118	5.03089136	4.746637222	4.959818497	4.829577145	4.747875018	5.148477141	5.074283956	4.981996276	4.95793788	4.914837435	4.767593403	5.288451874	5.489325212
ASF1A	6.972491256	6.736815335	6.888324989	5.95454353	6.736560562	6.775110498	6.744705185	6.947232784	7.012337805	6.85246575	6.722282066	6.653166431	7.073279717	6.849985582	6.549817646	7.023387841	6.525125988	6.821564784	6.829943134	6.807146387	7.118712792	7.149869715	6.939013282	7.196923922	7.101989883	7.073986956	7.026068704	7.086145688	7.300142014	7.215189175	7.045042617	7.136993764	6.890804529	6.991280034	7.064136575	7.007057404	6.878732781	6.723734404	7.065208915	6.585661676	6.968346354	6.949632474
ASF1B	5.733310365	5.668043553	5.393607918	6.06220074	5.718092072	5.509979813	5.496182499	5.494859576	5.479964203	5.369861402	5.687176186	5.839309787	5.422154714	6.151964618	5.845876565	5.478764478	5.826572269	5.619450731	5.698351087	5.725552908	5.441108517	6.01507758	5.678110598	5.511567432	5.542313752	5.782228265	5.94981059	5.693720796	6.1901631	5.623278847	5.371361342	5.691420682	6.016773608	6.244718642	5.559211168	5.853127966	5.724015506	6.224263801	5.802271975	5.777555706	5.916656237	6.100046476
ASGR1	4.285521558	4.163816631	4.210357758	4.295406256	4.023963761	4.188324915	4.243666682	4.220745033	4.21739362	4.12249037	4.145162121	4.227837351	4.325462173	4.534975144	4.25557403	4.212586905	4.496779466	4.024395228	4.070901719	3.95455067	4.111708769	4.791953595	4.273627473	4.283323826	4.391238221	4.398671164	4.328647612	3.882388615	4.458629468	4.271914023	4.202663144	4.387124232	5.233175428	4.337252092	4.722206773	4.495304136	4.074422734	4.610960272	4.694041458	4.172557834	4.314706136	4.665502708
ASGR2	6.493416297	6.282159988	6.160096784	6.697598289	6.171936148	5.934479927	6.242269303	6.327984242	6.250048318	6.311356436	6.317657223	6.547335705	6.029512429	6.092517604	6.454364662	6.363887835	6.451319939	6.136687976	6.511248896	5.971956264	6.274230167	6.39055634	6.365664727	6.194565409	6.315975402	5.850295735	6.271416088	6.179523656	7.010214608	5.746863251	6.074669052	5.926323788	5.940288153	6.074152484	7.553897554	6.096773205	6.174868945	6.225082236	6.097002695	6.426832229	6.345653734	6.02065311
ASH1L	6.650998207	6.740506828	6.876109188	6.888034131	6.525361651	6.67954905	6.610706285	6.487352417	6.682071462	6.76956802	6.830249157	6.609538369	6.399651196	6.779766551	6.668093867	6.58868686	6.54881273	6.830614617	6.300965488	6.569746814	6.380050801	6.473197981	6.659808731	6.601697858	6.771975619	6.71167725	6.456839907	6.489865031	6.034731678	6.548469498	6.67068186	6.35308001	6.363014167	6.300895667	6.452334679	6.551431116	6.533435378	6.441377589	6.584388001	6.913302567	6.573567459	6.452319734
ASH2L	8.882734168	8.793234556	8.798581178	8.984653839	8.946434037	8.769893686	8.902766941	8.813491469	8.724907363	8.718143755	8.699481408	8.691164335	9.065234373	8.962019069	8.602721578	8.516617262	8.790739516	8.710961004	8.918276352	8.756037841	8.749672235	8.871664709	9.062932937	8.814807154	8.83936162	8.780069209	8.980248879	8.834490822	8.873489352	8.840681781	9.033445718	8.965685471	8.93566506	8.86741029	9.094985875	8.960888944	8.890426512	9.038371182	8.953697689	8.807502663	8.86012106	8.616849483
ASIC1	5.345709976	5.3627117	5.35410783	5.969031798	5.217215255	5.212611086	5.153826051	5.078274697	5.202523414	5.138846261	5.251953401	5.48532498	5.315714185	5.572327646	5.409530833	5.319401723	5.481477686	5.392407801	5.368572879	5.283244437	5.417380799	5.30315424	5.172114148	5.087152899	5.263598519	5.177110358	5.170613689	5.10005878	5.13103076	5.056495752	5.233462782	5.128337566	5.01978629	5.281537238	5.682965597	5.214504289	5.186713129	5.597758077	5.167136329	5.322130473	5.185689108	5.594587736
ASIC2	4.639912519	4.559671492	4.577508795	5.13678988	4.652852264	4.80427483	4.550776819	4.650819183	4.764965347	4.741690981	4.686310275	4.465499506	4.61222713	5.125767364	4.667551586	4.73655495	4.854795648	4.621496111	4.846249531	4.801200964	4.55546929	4.432116414	4.412359903	4.560385931	4.792400616	4.488380064	4.3940338	4.595304002	4.587585155	4.365802504	4.621496111	4.695807926	4.448111321	4.50078683	4.601850873	4.875389731	4.798726711	4.865879052	4.647430434	4.420304535	4.71376092	5.06209845
ASIC3	4.446580329	4.257918361	4.558152471	4.784169291	4.464063817	4.876434812	4.410409558	4.676743832	4.312640345	4.357699245	4.607282924	4.42714807	4.644759394	4.938083098	4.365716348	4.629154176	4.760835148	4.196207237	4.332765014	4.832879886	4.347531473	4.33330705	4.198524146	4.296608117	4.481616162	4.131823331	4.419861583	4.190266455	4.037346178	4.218549769	4.138615347	4.297560921	3.941399939	4.389976275	4.513698311	4.477524655	4.18992594	4.4297474	4.450443268	4.283680142	4.480024619	4.69768478
ASIC4	5.445129515	5.807405331	5.742949493	6.137771435	5.520359698	5.505849544	5.523679041	5.517158095	5.692455297	5.542041204	5.523679041	5.490124424	5.567908073	6.235151633	5.624499306	5.594362156	5.536322437	5.424519061	5.742046537	5.531032099	5.776407338	5.35027613	5.444466746	5.16312386	5.539240439	5.114262901	5.43094332	5.745302761	5.065728582	5.193261362	5.391678551	5.460615357	5.270755139	5.298570778	5.477352948	5.357042467	5.181713155	5.407774823	5.315521319	5.450166832	5.508734372	5.776883004
ASIP	4.720959122	4.66965681	4.688396739	5.522179969	4.611052976	4.835589999	4.750381225	4.877444004	4.68555328	4.641725592	4.655206947	4.823166868	5.116795805	4.916990057	4.914236542	4.850709734	4.715243482	4.645029284	4.857808238	4.891375542	4.602667324	4.386891831	4.665641961	4.41352756	4.630153138	4.532154201	4.537543487	4.586803611	4.694561586	4.515779152	4.766777031	4.689750427	4.719642491	4.570531135	4.697086827	4.40955484	4.819427124	4.877100269	4.697779108	5.05065604	4.588820005	5.050289283
ASL	9.189406415	9.529863789	9.435488213	9.205644408	9.559929031	9.462778578	9.789425817	9.21467036	9.714097412	9.254291037	9.066603735	9.353701011	9.172281107	9.120872909	9.35894305	9.255312247	9.303899922	9.350591483	9.604976687	9.271676893	9.481694288	8.985419316	9.331868253	8.862215806	9.584506581	9.006098989	9.448334066	9.405284882	9.239361571	9.21119045	9.099976578	9.219788334	8.401771976	9.399991971	9.249349462	9.224595441	9.319573325	9.015021387	9.176864933	9.203043935	9.632711732	8.799075901
ASMT	3.905164288	4.128109437	3.928222762	4.673309206	3.945252084	3.981161466	3.995797201	4.056370127	4.050231455	3.95896728	4.000513995	3.967638607	4.058308416	4.158889175	4.210963204	4.041021638	3.986071568	3.953263461	4.009755274	4.040514259	4.08859878	3.974176321	3.897090943	3.923536313	4.077739029	3.888021172	3.858025668	3.955836771	3.905559	3.781263786	4.014460127	3.899224158	3.927655228	3.937234097	4.120592572	4.036846474	4.063347443	4.108378745	3.957681975	4.076986256	4.158840877	4.117512943
ASMTL	7.690861044	7.633530788	7.578611148	7.384101814	7.552501192	7.453579052	7.694939495	7.93431059	7.643978056	7.625248727	7.420890855	7.71622174	7.526586355	7.56694792	7.69391295	7.581723432	7.583702338	7.439209484	7.809614884	7.68637071	7.736477598	7.365417197	7.485404621	7.252745176	7.374902694	7.190381732	7.382528534	7.402650624	6.770011345	7.470922134	7.286773271	7.560426479	7.338381208	7.205475063	7.566587818	7.510597113	7.429386278	7.016195166	7.351519836	7.315008772	7.236187806	7.169714351
ASMTL-AS1	4.616775983	4.808762014	4.672835999	5.140721575	4.553095871	4.71742234	4.592994516	4.597698606	4.701337706	4.572093638	4.633534713	4.780283545	4.697233839	4.817556839	4.695863515	4.582506115	4.968891918	4.576382345	4.840702053	4.706339415	4.71190526	4.602016946	4.450566175	4.46879307	4.674704446	4.385915006	4.554056836	4.552737869	4.236766731	4.276474917	4.43646713	4.415208575	4.370339035	4.342928293	4.649819294	4.606158309	4.578158722	4.884842233	4.53619371	4.649077082	4.61396763	4.65657165
ASNA1	8.789715412	8.703158712	8.425420851	8.5331195	8.301698697	8.630333474	8.474106276	8.801385899	8.811003386	8.2197731	8.134270796	8.653581598	8.656015695	8.627324305	8.723929347	8.420680792	8.328827636	8.627830698	8.7336556	8.466798089	8.648350679	8.274509519	8.600026455	8.560141545	8.505557397	8.268392488	8.450321127	8.75660689	8.670312504	8.427571476	8.817259064	8.646143677	8.284396596	8.743186879	8.49568144	8.419187363	8.483519509	8.072555319	8.509098551	8.4613439	8.48390245	8.416400043
ASNS	5.24605503	5.402190718	5.186516902	4.41634657	5.42564406	4.812095102	5.113491038	4.94408956	4.675673851	5.55695558	5.307701827	4.862121906	5.153465151	4.640587393	5.126794624	5.324438506	5.228517268	5.070440403	4.285450603	5.156828854	5.060745352	5.889482448	5.605220977	6.098247865	5.89410166	5.967055071	5.824275092	5.89161482	6.396217213	6.489964085	5.348865417	5.65212853	6.029355347	6.166357094	5.239505167	5.521437052	5.852567654	5.284204734	5.93220751	5.952043677	5.785130837	5.841783167
ASNSD1	8.308705185	8.101387792	8.141502928	7.891625555	7.971131136	8.073748671	8.04003617	7.798194215	8.028185825	8.0940563	8.033882585	8.057447657	8.271340441	7.769626113	7.920857778	7.97525792	7.548531263	8.135038983	7.960414898	8.095925211	7.762652713	8.171201527	8.108514675	8.221765129	7.956788736	7.950167261	7.844202031	8.099896051	8.33116545	8.110787409	8.00008925	8.143456453	7.829615987	8.247188274	8.099160247	8.266661964	8.056767948	8.03673989	8.070091689	8.153457713	8.178268019	7.907048207
ASPA	10.01370987	9.890369459	9.492496922	9.367148352	9.324096041	10.05071632	9.638938478	10.11569002	9.933171881	9.703416933	9.683610131	9.50490453	9.965349116	9.392430752	9.788219647	9.623036436	9.374317801	9.732177728	10.12843102	9.529896093	9.727970191	8.992933615	9.431764513	8.660526026	9.307299349	8.257017174	8.902006887	8.544944436	8.478688178	8.438428974	9.546003581	9.243671175	7.234097512	8.287163921	9.168609941	9.334334616	9.212265504	8.984359899	8.891030188	9.174697788	9.403745802	8.56052261
ASPH	5.912030158	5.893495467	5.71774417	5.347280531	5.915562779	5.733492829	5.907955801	5.91175137	5.784842747	5.758050675	5.723570427	5.641004105	5.820934975	5.808307492	5.619827053	5.894771635	5.687576749	5.814621326	5.87961008	5.737833781	5.816455813	5.799379183	5.886581784	6.027646856	5.732328169	5.868621181	5.923569564	5.840076112	5.907910977	5.788700222	5.719283537	5.760362767	5.837207734	5.856020537	5.851133984	5.825310329	5.789558489	5.592359766	5.75334187	5.733903616	5.724437195	5.663547384
ASPHD1	5.268705306	5.184658181	5.134376847	5.253485292	5.226941162	5.088782283	5.221366147	4.984645454	5.156323574	5.187298323	5.150337497	5.323349949	5.119451179	5.598241862	5.071714014	5.164700154	5.201894752	5.244141808	5.173191844	5.141428791	5.180282565	5.282622332	5.184953757	5.905564327	5.199102654	5.745705934	5.640028762	5.37880301	5.621402543	5.734616486	5.246060706	5.232630829	5.548643008	5.923383314	5.111729701	5.546826136	5.825787943	5.374696244	5.450000531	5.471003803	5.631206601	5.588611514
[truncated: 11,290 more rows]
