# Supplementary material for: Identification and validation of immune-associated NETosis subtypes and biomarkers in anti-neutrophil cytoplasmic antibody associated glomerulonephritis
Source: Front Immunol. 2023 Jul 3;14:1177968. doi: 10.3389/fimmu.2023.1177968 (PMC10351423; doi:10.3389/fimmu.2023.1177968)
Supplement: Supplementary file 4 [file DataSheet_3.zip › raw data/GSE108109.txt]

geneNames	GSM2889865	GSM2889866	GSM2889867	GSM2889868	GSM2889869	GSM2889870	GSM2889945	GSM2889946	GSM2889947	GSM2889948	GSM2889949	GSM2889950	GSM2889951	GSM2889952	GSM2889953	GSM2889954	GSM2889955	GSM2889956	GSM2889957	GSM2889958	GSM2889959
A1BG	2.932439199	2.759790699	2.807282456	3.001980343	2.828124249	3.422434369	3.421330955	3.25513806	2.850887867	3.438470559	3.036968211	4.102962465	3.222482862	3.831700877	3.435364946	2.644045304	2.625005812	3.209980658	3.735700085	2.7961739	2.70828873
A1BG-AS1	2.313649113	3.171944029	2.276331532	2.151575846	1.814158433	3.254855831	3.247886564	3.902879946	1.979077721	2.898965838	3.59348104	3.269633206	2.875363029	2.289144398	2.898965838	2.898965838	2.395300696	2.13836864	2.55916521	2.629568944	3.155524763
A1CF	4.609655906	6.744470155	5.502538832	5.560824246	4.566163644	4.626724629	6.042907215	2.95868274	3.433752134	4.045341848	2.865947112	2.845631894	3.202034714	4.421767424	3.225217021	3.111627706	5.033938396	2.499657825	3.008695182	3.423781745	4.442589101
A2M	10.49051118	10.54297432	10.2975266	10.38206261	10.35971613	10.39768073	10.24519975	10.26808277	9.776798098	10.36069589	10.02549743	10.08694756	10.60163451	9.933928664	9.959910108	10.5805013	10.80442524	10.36910031	9.587789921	9.808655574	10.75518154
A2M-AS1	5.884568434	4.771137172	5.183148281	4.915726085	4.032814178	5.419221113	5.143872546	4.574379594	4.361821199	4.328835652	3.858974153	4.831903206	4.483784193	5.828614848	4.126097069	4.020493172	4.38392637	4.473157819	4.197096	3.834727643	3.734136474
A2ML1	1.335600513	1.521870799	1.807076145	1.2073269	1.602163775	1.725614579	2.16093911	1.215119902	1.482930714	1.22503635	1.411255919	1.687565882	1.606834093	1.763785616	2.365160626	1.694444802	1.034286294	1.502202388	1.576458413	1.264958915	1.238452465
A4GALT	3.905455271	2.866942681	3.582505401	4.069565577	3.341024456	3.197033275	4.454932178	3.898286498	4.042428398	4.320261753	3.840084169	3.983071359	3.945434763	4.665480395	3.413166048	3.580456399	3.786495692	3.842863769	3.142116005	4.461057934	3.961966584
A4GNT	3.065150128	1.500201949	2.12648995	1.358982463	1.770495971	1.790500478	1.591187739	1.239239358	1.366184943	1.483051489	1.763204812	1.735402694	1.06652572	1.483051489	1.583843458	2.050435689	1.586950692	1.483051489	1.262926111	1.808273686	0.95489408
AA06	1.527410467	2.0896762	1.583527806	1.12525736	1.653393392	1.125570836	1.981540752	0.749026401	1.283585992	1.262872195	1.230614862	1.103704595	1.553446843	1.381735398	1.362854537	1.540194208	1.21393988	1.114381931	1.397787067	2.082024443	1.471751838
AAAS	6.742944413	6.706409091	5.303249686	5.371425356	6.475241043	6.195968982	6.903159428	6.586680228	6.442883947	6.356358779	6.512643429	6.37256648	6.769215671	4.250531101	6.48504711	6.860975024	5.879661465	6.49409204	7.270037086	6.574031226	6.631968586
AACS	4.323297754	3.919316118	4.167596753	5.007546134	5.128128758	4.103076395	4.643711789	4.046167586	4.243619375	4.247535427	5.312963379	4.02611915	4.643711789	4.817769688	4.423897205	5.01323085	5.133917315	4.437888943	5.281547806	3.957098775	5.014082383
AACSP1	1.887766106	1.528013702	1.856716195	1.863392844	2.409085755	2.315160815	2.376872391	1.645017926	1.675167245	1.862225036	1.251197831	1.849543459	2.433440247	2.976364043	1.414447875	2.256363612	1.843984673	2.46999881	1.251197831	2.38954441	1.761144343
AADAC	1.642263618	1.654006849	1.144163513	0.896790857	1.149439545	0.764093107	1.885238732	1.015129718	0.949297975	1.006631118	0.642301039	1.071890674	0.891056705	1.606409071	1.412144156	1.109377755	1.04847988	1.238282359	1.129642071	1.578165487	1.088774978
AADACL2	1.944157004	2.306477295	1.976597765	1.226856328	2.300207104	2.458544699	2.720888534	1.753407913	1.401101068	1.690144958	1.753407913	1.780057893	1.668517388	1.753407913	1.401101068	2.219921294	1.973814442	1.773310105	1.76298306	2.133019835	1.669523448
AADACP1	1.427378662	1.238898066	1.324411248	0.995198597	1.464289635	0.749329058	1.726608431	0.821785601	1.162637156	1.553189419	0.702485241	1.067805504	0.704513198	2.803089695	1.076362586	0.940023695	1.373376442	1.307068928	0.918791863	1.691234033	1.126123771
AADAT	4.837391984	4.62927094	3.967826045	5.05646308	4.676812902	4.161580849	4.085848194	3.596656994	3.725792825	3.494238748	4.674732745	2.556919933	4.562901101	4.943272278	3.677908374	3.590154967	3.694346614	3.264971197	3.303961825	3.98732391	3.741643365
AAED1	3.581231972	3.664557116	1.752538284	2.618287738	3.627770533	2.626485632	3.512075656	4.408412046	5.121936661	5.207609864	5.187463144	6.728727241	4.440027513	2.52430277	4.362220032	5.005176968	4.021664217	5.739398819	4.424268496	4.997809782	5.415981911
AAGAB	4.950442883	4.547996476	4.674750715	5.554466667	5.1360257	5.502202211	5.458571368	4.045291645	5.007557837	5.124546386	5.476448681	4.911921995	4.626608695	5.661266346	6.083443515	5.704717155	5.656858935	5.371455306	3.691550857	6.015542984	5.616928206
AAK1	5.923862838	6.080358919	5.490811915	6.209868968	4.6985775	5.393404842	5.308464634	5.589088154	5.984926299	5.894717152	5.714495205	5.292284297	5.871630076	5.328093054	5.312638153	6.139372336	5.651739454	6.71785557	6.388030966	5.075174804	6.299558437
AAMDC	7.264096006	7.065378149	7.071973652	6.432729837	6.864083497	7.050069098	7.787481231	7.048162658	6.325638058	6.982885668	7.291686452	7.617023024	7.61539523	6.282801301	7.3793599	6.966534476	6.966534476	6.990279967	7.067734747	7.002251382	8.062139075
AAMP	4.1871665	5.386164551	4.017189253	4.582280087	4.569972111	4.314600071	4.9996241	4.449903253	5.293534967	5.510758277	4.792044801	3.930480613	4.732490136	5.303410968	4.775283015	4.88343814	4.193584736	4.236103189	6.062603237	4.788778525	4.822953695
AANAT	2.771748413	2.308526038	1.901238055	2.049706537	1.718134506	1.90834987	2.896386126	2.674339399	1.664872682	2.520264746	1.613293853	1.912161767	2.329145449	1.992741873	2.069442522	2.117043344	1.232360105	2.060534942	1.917224752	2.490349561	2.263194454
AAR2	5.355170453	6.172736883	5.616736427	5.936573417	5.645459481	5.615812197	6.241540676	5.899179743	6.267691456	5.682376469	5.762855403	5.40811213	5.810058175	6.182819925	6.382180358	5.877863633	6.022576744	6.242843762	5.357985061	6.982308465	5.845378107
AARS	6.942688519	6.63130859	7.002556802	6.671866278	6.653820553	6.929130102	7.921969379	6.585232026	7.34729968	7.351668857	6.985205961	6.830519432	7.285352394	7.759055357	6.959624745	7.165677716	7.005810282	7.02958176	7.448624259	6.6799257	6.892752476
AARS2	2.114064109	2.206791252	2.583799947	2.18299703	2.593378874	2.320389893	2.554313658	2.135063086	2.684459277	2.537312457	2.432341443	2.522760451	2.336380213	2.835207675	2.39736483	2.419739423	2.177060593	2.606396883	1.8346751	2.318161304	2.522760451
AASDH	5.67240276	5.901763312	5.415980463	6.869189775	6.072468198	6.342016833	6.510245281	5.275156862	5.495421975	5.481346108	5.264570337	5.339616266	4.978699276	6.108775692	6.022060472	5.648873466	4.993299196	5.894722175	5.217629856	5.068997682	5.262506711
AASDHPPT	6.106511004	5.339136024	6.554262831	4.660561131	6.18760025	6.144216081	6.142526114	6.535441574	6.254553385	5.185795795	5.532299367	6.377978157	5.77388527	4.6434879	5.431483277	5.260387055	5.907180357	5.472421002	5.658785839	5.707401081	5.848169978
AASS	7.752232892	7.449387294	7.819259445	8.120855709	7.171116804	7.828301244	6.753534563	6.514761528	6.1852696	6.030548396	5.093990734	6.239666164	6.441996942	4.85404277	5.428461819	6.796936346	6.591958319	6.088352829	6.438724355	5.784723778	5.895085766
AATBC	2.390640916	1.439658655	2.050389105	1.455097669	1.351144137	1.734715451	2.184142676	1.371598928	1.723017084	1.895590218	1.839621499	2.418218398	1.379618102	2.27132676	1.498496113	1.993189315	1.569932444	1.554775909	1.564958744	1.740071394	2.09872176
AATF	6.123676819	6.74614527	6.269198847	6.155704597	6.408403047	6.984651815	6.839431951	6.933140528	6.933533643	6.820093413	7.043300857	6.886694239	7.401700793	6.271970063	6.753719691	6.830682495	7.014223353	7.2662567	7.180514634	6.422268601	6.074195132
AATK	2.791634103	3.232221352	3.317666185	2.290256622	3.066014409	3.590893127	2.900429949	3.488010695	2.517060394	3.003271332	2.837307878	2.98010587	3.222746786	3.024540546	2.827943357	2.347724296	2.393512311	2.754498693	3.072864657	3.145376724	2.306626512
ABAT	5.722845487	7.480609959	6.410666271	6.653579433	6.975756787	6.345399425	5.472882791	4.703417637	5.183219727	6.03931381	4.445073623	5.066393661	5.458627322	7.205463532	4.815926853	5.0400721	5.740682295	4.912326908	4.631764542	4.515659832	6.596344786
ABCA1	3.556686319	5.553619848	4.144063606	3.997865674	4.596840542	4.677694114	3.363682811	5.221376446	4.74059018	3.800109078	5.915507852	4.475241925	5.152478308	5.301446673	5.602667951	5.018531361	4.951958336	5.399760077	6.086122261	4.910767806	4.701160754
ABCA12	1.556813422	1.66273315	1.424728283	1.12448111	1.282776326	1.520373438	1.527205421	1.365375916	1.492908064	1.720453663	1.499199357	1.428895239	1.207747796	1.611129334	1.455619346	1.413090104	1.485451217	1.374662067	1.386118679	1.376181717	1.408128381
ABCA13	1.619524504	1.424261705	1.345967334	1.449288903	1.518285274	1.743058311	1.548411653	1.435313121	1.383738876	1.474889095	1.505387693	1.694887344	1.173206684	2.115432345	1.459760676	1.825429612	1.414523278	1.297308637	1.612114201	1.800658643	1.695605526
ABCA17P	1.397180522	1.481200585	2.045746361	1.967282538	1.062478211	0.986200902	1.635701642	1.143219384	1.240240753	1.416462831	1.422153189	0.929447015	1.017847501	2.041306191	1.481731353	1.85222373	1.794467669	1.25963705	1.439120565	1.00626957	1.238972478
ABCA2	3.381172991	3.458891999	3.104248672	3.59108691	3.624995879	3.290060271	4.613882187	4.712490263	4.069407429	4.926563324	3.710955978	4.823055119	3.820350028	3.919480802	3.391747523	3.792027583	3.586116851	3.634993129	4.160674501	3.898825188	3.919480802
ABCA3	3.98133873	4.164464173	3.223029807	4.215326717	5.044949516	4.578478087	5.759189824	5.50011636	4.688278925	5.366556803	5.795096396	5.930995028	4.867821202	5.075623113	5.032689336	4.955354304	5.238397689	4.360027557	5.665085436	3.697756181	5.860536923
ABCA4	1.681296573	1.525853533	1.759744465	2.43992847	1.436309048	1.323511343	1.927814388	2.08211118	2.004234446	2.045412487	1.448684424	1.948312559	1.721459718	2.319140498	1.721459718	1.747553032	1.657822784	1.721459718	1.58219728	1.551130814	1.501603711
ABCA5	4.161408402	4.787334998	5.491329172	5.120464902	4.773140227	5.067442214	4.298846787	3.438004985	3.834725402	4.289915399	2.979086597	4.511790677	4.459214511	3.958929356	3.622441498	4.027018466	3.586912658	3.875243735	3.296458634	4.297887738	4.939393652
ABCA6	2.940531719	2.564480256	2.793185276	1.730096366	2.991612523	1.695632474	1.252202436	1.118858707	1.202078121	1.088340585	1.158806764	1.318424723	1.318424723	1.187309658	1.650000302	1.14104519	2.588341175	1.627692599	2.160044049	1.560165349	2.008666225
ABCA7	2.577930955	2.913372124	2.712265447	2.467761943	2.814111797	2.667168528	2.625063614	2.796149552	3.234918743	2.392453243	3.335781936	2.302802687	2.213186194	3.091094656	3.034046794	2.809515048	2.812413567	2.027124626	2.494617122	3.525813664	2.031377149
ABCA8	3.794928838	3.317448312	1.494618997	1.492056216	3.369781603	1.487100158	1.685133736	1.429878724	2.489651461	1.548404497	1.57360195	1.695846241	1.318480074	1.592854211	1.996243415	1.559206464	3.084120218	1.693481068	1.213209651	1.528318545	3.852705819
ABCA9	2.229792412	2.377460774	1.822394836	1.483511829	1.7743518	2.448722077	1.347093746	2.264197812	1.53743032	1.203570268	1.330917195	2.003934953	1.35025238	1.942810662	1.589847761	1.131143217	1.45024458	1.708005139	1.109868477	1.512604832	1.377323016
ABCB1	5.889903172	6.963689236	5.965579674	4.825290549	6.328023161	5.074389403	5.422735105	3.910993891	5.132716655	5.104868592	6.480399376	5.481242597	3.944650735	6.30340938	5.247713433	3.626074484	4.622274212	5.732141826	3.787208894	3.333908067	4.983345597
ABCB10	4.068787077	5.15349306	5.482618998	5.074860315	4.784847995	5.591636728	4.817277587	4.593649957	4.709479056	4.301833952	4.614901584	4.344851098	5.783399831	5.30355651	4.823013637	5.493972374	4.88552095	5.412473208	4.104524179	4.254264067	4.812317355
ABCB11	1.602026954	1.918999398	1.459791016	1.51679141	1.153928306	1.429898903	2.057849416	1.318774523	1.354386145	1.464758072	1.384345179	1.847291266	1.351010713	1.470548589	1.545063826	1.317228501	1.384116444	1.551850527	1.718623545	1.327307907	1.549433101
ABCB4	2.046391608	2.350110615	1.778843722	2.443260191	2.064675184	3.010242686	2.24594787	2.295670863	1.845497915	2.269998305	2.52133834	2.155808444	1.735479856	2.223036279	2.405738649	2.375392147	1.709845223	2.442099239	2.458765734	1.905586866	2.664760819
ABCB5	2.007962008	1.938811174	1.790098845	2.130332982	1.742830392	1.670188724	1.866837797	1.886829148	2.087369077	1.90422372	1.907056359	2.074925406	2.00938381	2.435951703	1.90300811	1.864911682	1.688814383	2.219916144	2.087369077	2.816105647	2.143779118
ABCB6	2.18907603	2.967626957	2.92654616	2.825398269	2.142662841	3.997047376	3.589939997	4.655577329	3.273336935	5.588695384	4.01809169	3.566322402	2.260856961	2.74185782	2.811997427	3.491761629	3.589939997	3.364009056	2.65972932	3.502277628	4.007157315
ABCB7	5.648641826	6.055785667	6.087503731	5.104926762	5.738350941	5.792152054	4.786980437	5.182567305	5.129083573	5.645790979	5.439475358	5.966982871	5.813706691	5.183942524	6.045015955	5.770641157	4.25762212	4.703559358	5.270310509	5.652454264	5.522335674
ABCB8	1.879959036	1.452985601	1.228037472	1.652730674	1.018169572	2.393824577	2.424888959	2.004718666	1.870301822	1.831977136	3.038170937	1.715105477	1.948981127	2.607921994	2.456984457	1.519104748	2.462258475	2.24466883	3.183834043	2.696433373	2.862724628
ABCB9	2.492596556	2.986826981	2.264897748	1.658861307	2.545310026	1.933987192	2.526475312	2.537559764	1.9775209	2.421574752	2.297780677	3.088782167	2.624765728	3.078610157	2.310115499	1.78208533	2.042649068	2.630034251	2.878972043	2.317931932	1.802513666
ABCC1	5.477882721	4.621451907	4.895468176	5.110321989	5.14761293	5.593995213	5.52820508	6.806181627	6.176938548	6.339105978	6.4916485	5.029354273	5.834038868	5.810111104	6.298837477	6.239564842	5.868989077	6.196905422	6.533386085	5.785445211	5.740955845
ABCC10	3.62482747	3.807103613	3.674030696	3.970886986	4.01392133	4.268574201	4.21156995	4.460859533	3.526657261	4.173690796	3.962358546	4.350314572	4.147805468	5.80230312	4.187479141	4.236486783	3.881713232	4.682597424	4.017559618	4.271810181	3.416447581
ABCC11	2.049374344	1.631432608	2.367616981	3.177116631	1.815255285	1.727965953	1.278553903	2.340708148	2.638539977	1.721302504	2.068943298	2.788582362	1.523520855	2.288489958	2.068943298	2.03010847	2.241662734	1.706225803	1.575003569	1.998878323	1.622102594
ABCC12	1.196504025	1.267088835	1.444310875	0.976441735	1.038681525	1.056795717	1.650222034	1.326653768	1.146335118	1.338834204	1.077954192	1.337035701	1.080646104	1.231371738	1.159612897	1.34500274	1.732990801	1.454393608	1.514826649	2.157315316	1.164469955
ABCC13	1.364202461	1.612471796	1.559812386	1.879390109	2.004094259	2.083279812	1.65753278	2.581756029	1.205280884	1.154004497	1.443222465	1.64292136	2.056634211	2.37871552	1.377842566	1.195395278	2.126458617	1.379272661	2.405400343	1.403591005	1.886284046
ABCC2	3.68487556	6.656024672	5.087185048	5.736632471	4.370097245	4.107108338	2.790359421	2.55498259	2.248684231	4.326396735	2.44730997	2.254394645	2.645818194	4.984255662	2.385491686	2.134775358	3.50902102	2.874465683	2.656039077	3.56384071	5.228539648
ABCC3	3.36508119	4.15565316	3.421378379	3.550238108	3.175028133	3.483256791	2.613314419	5.351484529	4.164456596	2.568132431	5.368731355	4.628303819	4.46163226	3.381709268	5.923410091	4.24621869	3.766441879	4.719915302	4.865900002	4.019943607	3.333099854
ABCC4	4.860803737	5.816387846	5.749216907	5.474033411	5.657471648	4.905298157	5.1710139	3.802382795	4.8979388	4.752836853	5.569351747	3.849276175	4.782196183	6.094383368	5.932979164	5.352631959	5.56620847	5.71877383	5.699857526	4.833374704	4.734176545
ABCC5	3.297358064	3.702374337	3.01046498	3.703579644	3.102539976	3.000269924	2.783661491	2.899196627	3.165044632	2.313174187	3.499136239	2.632335171	2.955311908	2.816611973	3.709505873	2.830014573	3.217561671	3.856353356	2.669078002	3.514497362	3.146816507
ABCC6	3.978657717	5.096962374	4.504802444	4.297196814	3.77265458	3.370361444	3.377744739	4.135307602	3.104803449	3.72442952	3.092503078	3.585053294	3.501827492	4.004646889	3.000337661	2.966947312	3.096594227	2.945359215	3.913990544	2.476397039	3.759508959
ABCC8	2.152643326	2.236805798	3.191186085	2.743550666	2.020423741	2.50817378	2.145759599	2.342071517	2.376599337	2.935723677	1.952779664	2.196545365	2.03117901	2.630804697	1.45020222	2.270957172	2.145759599	1.537370467	3.08426076	2.461589746	2.145759599
ABCC9	2.204743062	2.116572751	2.994398948	1.623742366	3.834104508	1.465929506	1.860381289	1.668716998	2.016230613	2.200626295	1.803294046	2.798448578	3.842553743	2.271711401	1.391128633	1.99649577	3.009284894	1.999822233	1.404087089	2.584186527	3.465287779
ABCD1	2.493623137	1.465923629	1.693314421	1.787614855	2.533134775	2.566709636	1.853409328	2.569279649	2.629677744	1.957392563	3.004145705	3.016920337	2.925297808	2.346419071	3.468500349	2.445125174	2.365011444	2.488924214	2.637486067	3.567245591	2.263967293
ABCD2	1.273777351	1.687565193	1.554866104	1.231910413	1.001574732	1.831406855	1.494670123	1.341625412	2.074171408	0.645912324	0.997444426	1.774010999	1.006216712	1.197071727	1.374531949	1.098398949	1.502468991	1.150583917	1.97455989	1.720378035	1.230747381
ABCD3	6.855363093	7.106491066	7.16538854	6.981725287	7.152107321	6.668062106	6.315486595	5.549238605	5.986134188	6.273568835	6.327843115	7.465835725	6.692855528	6.568922778	6.610743021	6.787421017	6.555250191	6.180772208	5.927398747	6.496649895	6.02482443
ABCD4	5.713182679	5.381887973	5.874518426	5.778889261	4.941268238	4.834679975	4.274773799	5.183829602	5.550444133	4.993598403	5.857763733	5.284177049	5.211803264	4.994440908	6.020537914	5.797493018	4.539308926	5.871249164	5.149114418	6.162751502	5.380851634
ABCE1	5.327756592	5.751477128	6.104558211	5.425766097	5.174490935	6.005154473	5.460246251	5.824226454	6.167198674	4.521066325	6.095653429	6.169518586	5.958164208	3.877754608	5.777033709	6.381490615	6.67306926	6.088060153	6.260122043	5.875558536	6.840045324
ABCF1	6.50007848	6.889990328	6.413994779	5.943729203	6.84529007	6.16206275	7.053914068	7.569807523	6.832346754	6.794677026	7.042051976	6.33376758	7.043333745	6.839466467	6.811743853	6.98209511	7.237851297	7.154121886	6.683666245	6.63518688	7.334830455
ABCF2	5.662555381	4.966780662	4.830525019	4.936112542	4.298783485	4.895115267	5.683378119	5.771816541	5.608473671	5.329671282	4.954429578	4.684885237	6.248216536	5.719751792	5.759392462	5.373952662	5.52451572	5.227706222	5.769624587	5.125289751	5.050320167
ABCF3	5.228047898	6.079771003	5.792528315	5.658823533	6.224995754	5.328684796	7.220391532	5.933302906	6.158196658	5.777447363	6.294842915	4.920212708	6.383250144	5.678902194	6.047241506	6.034326041	6.185084496	5.99776233	5.895742153	5.340002678	6.984449141
ABCG1	4.504280222	3.360493831	2.617938437	3.056793394	2.973568385	3.731827843	3.404323395	4.040409426	3.412773036	3.120719125	5.789446738	4.974991334	4.497143371	3.376688044	3.453225744	3.441329496	3.733037216	3.337630371	4.884289621	3.578613416	3.060945977
ABCG2	2.813213363	4.055406459	3.713963032	3.867409939	1.857599065	2.22925188	2.576424665	2.464400602	2.376155031	3.260986492	2.167238587	2.222154542	2.435105781	4.670239226	1.803040976	2.482766474	2.364583921	2.357175849	1.963471734	3.065378957	2.815934082
ABCG4	1.96568086	1.43050275	1.977784437	2.190978527	2.480931869	2.482629159	2.264135164	1.703908076	1.593434949	2.098422519	2.220810817	1.880889516	1.980934537	2.355761152	2.094500406	1.967751584	2.422731061	1.895612137	2.804319226	1.591013339	1.576764256
ABCG5	1.874633182	1.622844623	1.380093398	2.47482783	1.447025312	1.643660706	2.619986594	1.645650071	1.730761618	1.542569484	1.62573864	2.120847054	1.352916266	2.106570911	1.585579352	1.538251112	2.809410237	1.621565316	1.740533094	1.563832899	1.258763415
ABCG8	1.933967959	1.45209762	1.423370726	1.2694548	2.150520343	1.63701712	2.334803247	1.814309977	1.575015264	1.801614988	1.741965553	1.523462025	1.57561891	1.807496757	1.801614988	1.25197879	1.801614988	1.801614988	1.103782839	1.939496399	1.511865298
ABHD1	2.168532272	2.88657482	2.199918357	1.962250776	3.204099691	2.324568793	3.12660662	2.540731684	2.818546773	2.507639303	3.420844483	3.09807292	1.971992801	2.267680747	2.142685891	1.66363482	2.775125518	2.028840085	2.476205339	2.458685561	2.325226001
ABHD10	5.564735323	6.743575491	6.125988881	6.060508645	6.336581832	5.90428122	5.105873319	5.188462101	5.33419522	5.757214676	5.134870871	5.223566257	5.753553723	4.941434561	5.043935786	5.351297111	4.965656015	5.435474774	5.299315852	5.429128486	4.729172575
ABHD11	3.522725899	3.574570653	3.384045827	3.250119545	4.305352512	3.486191213	2.763528457	3.305438946	2.777974757	3.396648956	3.542445561	4.406591175	2.83207603	4.103393502	3.337480737	2.624882844	4.567190718	3.737245702	2.9065109	3.537718463	2.679654898
ABHD12	4.833716123	5.602702824	5.09016545	4.838490312	5.085424976	5.239495547	5.73500247	5.827029147	5.530225557	5.331683622	5.837279268	5.849844071	5.680847279	6.667784973	5.403080576	5.404603329	5.677609063	5.693973603	5.555391091	5.531132479	4.748334203
ABHD12B	2.259394752	4.531865869	4.63350296	4.702588822	3.737421056	3.107125279	3.823056244	5.352005268	3.898306137	4.12582414	4.151820603	3.058494719	3.936177671	4.321657586	3.739613534	3.79900422	3.809613145	3.826693544	4.433832335	4.863820805	5.141498897
ABHD13	5.724906788	5.72690665	6.049098329	6.104431468	6.272685113	5.806168097	5.235817064	4.691197585	5.864145649	5.789988697	4.999664123	5.71179628	5.449952755	5.350002796	5.213151545	5.615525482	5.792336219	5.191964358	5.235913979	6.454932778	5.802745014
ABHD14A	7.053084748	7.291851708	6.09113764	7.266340401	6.766797345	6.868783029	7.094135423	6.951759338	6.517138879	7.379744287	6.346334291	6.493548673	6.46379417	6.81908019	6.199348274	6.238241826	7.36246135	6.280079737	6.051229578	7.534483629	7.416939245
ABHD14B	5.710972235	6.726590569	4.787547915	5.643329395	6.732880801	5.720432566	6.032983544	6.348479104	6.061714288	6.301828152	6.464545752	6.717304319	6.140995921	6.212149905	5.545790022	5.609692973	5.84081922	5.477713417	6.429342257	5.538602515	6.101808295
ABHD15	4.896261657	4.760187189	4.053345204	5.226900837	4.047181919	3.565293178	5.452106471	4.831313669	4.558166472	4.875116023	5.079222506	3.959135033	4.759502474	4.963289649	4.791259744	4.406156724	5.125337686	3.709414171	3.791965917	4.284173379	5.006439712
ABHD16A	4.744529825	5.019752019	4.343736221	4.730624109	4.574553972	4.879618601	4.60373445	5.585453576	4.961367389	5.979057477	5.163715517	4.972736784	4.916503386	5.000175879	5.373907734	4.93576483	4.897730507	4.75297392	5.77466395	4.73487446	5.043810082
ABHD16B	3.037818991	4.004273089	3.008429439	4.457257135	3.66345406	3.221284975	3.239483826	3.493175553	2.912047755	3.501476095	2.835532568	4.487074048	3.146694528	3.350222901	2.962597001	2.983795868	4.199743351	3.053887484	4.29342511	3.899644858	3.286369804
ABHD17B	4.923309443	3.823282526	4.501131957	4.951599821	4.759508205	3.561064397	4.256489937	4.166611337	5.100850778	3.917478543	4.785356324	4.451445225	4.424327933	3.565904625	4.640174114	4.430490903	3.623602409	3.726726859	4.98803475	4.707571308	4.258551299
ABHD17C	5.342553312	5.978650426	4.081252784	3.979118307	5.61069049	5.797210968	6.312481105	7.426316888	5.91697469	6.925954085	6.511070406	7.301470847	7.102910754	5.53338465	4.775481828	5.154335674	5.624798141	6.483447501	4.378724893	4.703877287	6.397278826
ABHD18	5.396332957	5.458079079	5.714742201	5.916139265	4.27693375	5.473155938	4.904033855	4.898062943	4.298194879	4.654532374	4.963781198	4.655908701	4.835648357	6.17669046	4.724809334	4.554798392	4.602520536	4.376664001	4.339889355	4.327346578	4.421283243
ABHD2	5.808542253	5.285601312	5.141585038	6.187196058	4.731934264	5.723047611	4.892722352	6.072804228	5.126093103	5.589084892	6.494904707	5.579182072	5.951730426	5.658629727	6.161418969	5.918636938	5.630134205	6.583394691	5.471568741	5.194587951	5.012262778
ABHD3	4.873401639	4.078240918	5.471058896	4.676403096	5.455762436	4.220935281	4.771036828	5.410204472	4.633539215	3.763333374	4.929033272	5.271650429	4.726008733	4.574262417	5.298080812	5.937446467	4.385675275	5.127796721	5.054148786	6.302204992	5.114760658
ABHD4	5.914576043	5.570439479	5.319334083	6.437508279	5.786559257	5.99138297	6.334940426	6.878335961	6.575983321	6.589298413	6.758979326	6.805476248	7.072829037	4.497376234	6.224929689	6.298224824	6.281300135	6.477295788	7.057050154	6.336452918	6.598794869
ABHD5	6.280002323	5.525687285	5.262514138	5.251345623	6.847341565	5.877851974	6.312435248	6.254776409	6.004323156	6.401778435	5.91893203	5.103760516	5.594911712	6.214059473	5.43032082	6.438190664	6.390910679	5.871519454	6.863567681	7.273595766	5.595534279
ABHD6	3.886669698	5.635562283	5.34591022	4.56120105	5.06403007	5.314982372	3.805955047	4.133944925	5.308026332	4.642956521	3.26374352	3.182437348	4.912656575	5.724491023	4.478562074	4.937353188	5.420429772	4.232562153	4.051263664	4.240016443	4.507457756
ABHD8	2.867347494	3.193238851	3.184727776	3.071943103	3.593835259	2.73683168	3.947402852	3.47600458	3.552297082	3.890818341	3.47324984	2.937776138	3.376466362	3.799978555	3.746413807	3.088184796	3.302475012	3.500088403	2.935830293	3.381088913	3.451194412
ABI1	8.876568383	8.852137796	9.03302618	9.142128389	8.309579051	8.970559033	8.50447581	8.532754082	9.035285536	8.919945585	8.667628323	9.045241471	8.50447581	7.966791098	8.416307335	8.673265426	8.273155373	8.531924858	8.640917948	8.737271589	8.258788085
ABI2	7.954027825	7.671254371	7.616435428	8.134070675	7.251503174	7.907781912	8.014966889	7.649814037	7.077976881	8.438594749	8.170508372	8.476738295	7.932786245	7.84509066	7.343387996	7.727309297	7.546137573	7.699849753	7.510547699	7.831749218	8.282351008
ABI3	4.182347532	3.086119861	3.005094778	4.294476693	3.550893688	3.729906693	5.199417098	4.635764682	4.839864512	3.808698297	5.816325025	4.206129207	5.678279477	4.846268828	5.407062135	5.802075108	4.622742911	4.919685108	5.625438299	4.728532786	4.446924487
ABI3BP	6.420108895	6.208642364	5.803500455	5.722371443	6.349102913	5.065914667	4.414830346	7.056379144	5.519886608	4.611095369	5.581873348	4.715443822	5.005194896	4.684896368	5.918755179	6.210488377	5.139214794	6.931031852	6.788816471	4.49321285	3.915368544
ABL1	4.423762809	4.886244301	4.412043171	5.070058683	4.952605472	4.945407184	4.761403283	5.199958254	5.153185586	5.684479552	5.447478225	6.023651402	5.71988109	4.175775805	5.142698726	5.887020712	5.523368951	4.863259425	6.206770488	5.840509197	5.153415354
ABL2	4.494756076	4.201027601	3.398285929	3.737853094	3.389563242	4.227214185	3.751590611	4.694723966	3.744198488	4.545687724	3.979501063	4.280897003	4.371432329	3.816870882	3.997522042	4.624539004	4.97622317	4.246292453	4.373482741	2.941032211	4.231723827
ABLIM1	5.89532683	6.088078154	6.498103163	5.575674112	4.999173551	5.065424375	4.808918278	4.192571654	5.928861194	6.022232552	5.932561958	5.539988146	4.214795649	5.763418848	5.071438218	4.363049467	5.456719242	5.274131612	5.127242747	4.891323127	5.567353145
ABLIM2	5.638666446	5.167688446	5.788378358	5.16285999	6.125380239	6.436550343	6.400955636	6.858781285	6.071653358	6.740818649	5.722779666	6.454604177	5.966988482	5.521031301	4.40911124	5.698931027	5.67722937	5.14405591	6.933587886	6.43111111	6.005945104
ABLIM3	3.335985836	4.361364511	3.761568957	4.616897811	3.882724082	4.007031034	4.967928134	3.728252655	4.611306881	5.13545277	4.001119948	3.455874103	4.328610118	4.553245345	3.571607659	3.753742993	4.752884315	5.134111449	4.748906409	3.676995559	4.506819492
ABO	2.719054356	3.120785981	2.921465491	2.972496546	3.208234752	2.811279565	1.584598971	2.254032015	2.007203925	3.026337739	2.164850349	2.066073877	1.76032653	2.483047321	2.012128949	2.239001323	3.506088818	3.012770305	2.559381715	1.39607038	2.310757825
ABR	5.025568047	4.690345476	4.883071421	5.286617787	5.546218918	5.184319611	6.136691737	6.131289425	5.612285958	5.917469465	6.153857188	5.739263302	6.373069952	6.010423648	5.863776075	5.985176171	5.0143755	6.081115213	6.643307295	5.910233092	6.061682679
ABRA	1.414144134	3.02029443	2.125655238	2.06525605	1.830693011	1.960263041	2.459356021	1.801386258	1.471048707	1.531211257	1.4380017	1.688985527	2.338458519	2.309192305	1.326522308	1.3249873	1.924527386	2.135267431	1.851854389	2.013773242	2.598537719
ABRACL	7.873492067	8.015176928	7.959615984	7.718390828	7.592078603	7.50368859	8.558139244	8.05041461	8.12106075	7.676519895	8.358169189	7.119574313	7.988588655	7.559347488	8.270310657	8.744171072	8.46324178	8.520657918	8.236821748	7.121978017	7.514481569
ABT1	4.175821485	4.680327656	3.154379265	4.299156613	4.905583208	4.295793737	4.858111007	4.238126184	4.222892953	4.392838017	4.445560157	4.305934849	4.356593829	4.270360264	3.933671565	4.543578155	3.991422867	4.145465153	3.694468495	5.425638688	4.016446918
ABTB1	1.958109045	3.682516069	3.090287288	2.467542045	3.776901078	2.298044043	2.547096198	3.946555437	3.243830522	3.499886698	3.070968557	3.025751088	3.395792219	2.092814765	2.563826608	3.04707735	2.507722959	3.642036453	3.530567604	4.758837742	3.437292117
ABTB2	3.408949955	3.366985182	2.139121786	2.490292341	3.244528863	2.874070952	2.483501625	2.333080021	2.977640165	2.593255291	3.757373908	2.70448862	2.354426033	3.931682062	2.956034323	2.632474335	3.335429107	2.873950207	2.752622582	2.303159863	3.170558899
AC058791.1	3.209980413	2.604674699	2.692734678	2.579815516	2.212807457	3.463857165	2.184693401	2.5317125	1.831419314	2.090673926	1.883755255	1.90959517	1.88959578	2.234220963	2.014129096	1.839104782	1.733788411	1.986726323	2.007029961	2.181790087	2.201646604
ACAA1	4.962116444	5.71729492	5.489362464	5.481149784	6.320614383	6.041685757	5.057052803	4.161951857	5.11128737	5.607513175	3.971015154	4.885895816	4.572544911	6.756675581	5.166813813	3.96764945	5.69667013	4.899051663	4.624518122	4.499585782	5.609546699
ACAA2	8.129583506	8.771188788	8.482056899	8.595117701	7.977440129	8.132605997	8.187505066	7.217523224	6.895999791	7.395738518	7.393933134	7.235012103	7.086035977	8.954320936	7.385170617	7.346727494	8.087568311	7.99935298	7.035830228	5.645853623	8.475498096
ACACA	4.563031396	4.699952546	5.016943201	4.813616427	4.674060236	4.906367229	4.701263544	4.65424312	5.277691552	4.717355562	5.123252181	5.215963289	5.185633326	5.05173957	4.817463825	5.39534285	4.940020633	5.343162125	5.424012852	4.220201737	5.022623651
ACACB	5.385582704	5.144466349	4.956039626	5.30795008	4.37360616	4.677974812	3.98524399	4.382806461	3.911164754	4.794024182	4.423342906	4.316093982	4.010164761	4.482119747	3.73584278	4.201985312	4.528446954	3.616006521	4.103278287	4.406760524	4.689251046
ACAD10	2.67084573	4.185117474	4.367092361	4.289781898	3.514185564	4.082311334	3.14153469	2.593342984	3.68612483	3.366587149	3.642648178	2.52291586	2.27180318	3.005062153	2.694748156	3.570509655	3.479618262	4.17862395	2.705030578	2.369976943	2.99892178
ACAD8	4.585786138	4.566341099	4.390316276	3.71626642	3.312023342	1.946409702	2.880825511	4.544873717	3.557651925	4.22598794	3.238013953	2.360206169	4.017778111	4.503713599	3.305756437	4.002607678	3.449741573	5.029399385	3.263266609	2.342302308	3.363773533
ACAD9	5.304792674	5.089429178	6.003958957	5.717803595	5.564310419	5.626761053	5.653639679	5.764441044	4.785229662	5.865804388	4.939693758	4.808111769	5.64912361	6.102427492	6.161308067	5.319764933	5.968233513	5.335087448	5.638174829	5.026732185	5.267820266
ACADL	1.564813257	3.949972923	4.465547798	4.539854989	2.221203923	2.685820026	2.888074495	1.723210519	3.186144392	2.476686337	1.478538381	1.69112647	1.518975664	3.380196296	1.866570197	2.63011579	2.793293172	1.364024325	1.311333587	1.388564742	1.233277416
ACADM	8.405734578	9.745077764	9.449232242	8.892830875	9.329839256	8.469115494	8.232881027	7.063074036	8.61536402	8.43054385	7.928310146	6.900133345	7.688843077	8.442399207	7.70174216	7.964493173	8.541829098	7.717875095	7.859873607	7.736994693	8.240153007
ACADS	2.958483508	3.990505439	3.506253754	4.02920965	4.862814065	3.470657101	3.798501029	3.034470417	2.866606602	3.899608572	3.460855539	4.887329298	3.720208545	3.564575413	2.994377069	2.97613958	3.578223897	3.304991544	4.049435703	3.480411162	2.513124738
ACADSB	7.608155762	8.077508977	7.239907323	7.379606254	8.485046163	7.074200499	6.494324981	6.597431516	7.29639733	7.057120533	5.688993687	5.410130721	4.80854312	8.136152028	4.854554768	6.695282839	7.175314973	6.22543629	6.086172323	5.855905008	6.820212101
ACADVL	7.113810372	7.91252509	6.966702804	7.174219348	7.546443359	7.099609543	7.599434227	7.744465703	7.405229814	7.391518124	8.086006453	6.946074939	7.361155804	7.910129288	7.10938502	7.314500661	7.155064037	7.3527605	7.523043328	7.606307578	7.651112235
ACAN	1.571193685	1.523691186	1.270812964	1.425585811	1.816743467	1.683940233	1.563418118	1.739010998	1.668754942	1.085770864	1.289642308	1.675897395	1.902824286	1.29237016	1.183106198	2.123623498	1.927476391	1.466958582	2.484626703	2.236899278	1.077810558
ACAP1	2.233963855	2.144028964	2.162696946	2.2626449	3.212489515	2.507881216	2.172512678	2.422448583	2.984411143	1.8614175	2.438717966	1.778655433	2.782926556	2.803985359	2.668513997	2.086963936	3.244302695	2.795896783	2.191771437	2.477236077	2.560027933
ACAP2	6.373010049	6.614073862	6.860466591	6.399681961	6.107967718	6.196838328	6.075609119	6.473082474	6.402746578	6.95271826	6.432814186	6.595988879	6.760048665	5.13973637	6.997992023	6.587935354	6.240822799	7.027857451	6.393314687	6.2447687	6.582554234
ACAP3	2.130104916	2.168910118	2.957704215	2.430920203	2.758676379	2.877983336	2.588672146	2.481526015	3.498888335	2.455543914	3.356426573	3.245116269	2.769281368	2.715815558	3.082489208	1.84913943	3.073007034	2.121609107	2.943985268	3.372439426	3.124796861
ACAT1	7.029080722	8.045645045	7.472598379	7.521389974	7.095885486	7.560865836	6.069060925	5.793726693	6.797841997	6.212536943	5.677727334	5.548832109	5.589541379	8.29981497	6.238582114	6.028875307	7.344513239	5.858105514	6.105939407	6.075011409	5.849822842
ACAT2	4.896604636	4.960769451	5.450716076	4.319404777	4.04427924	4.018827107	4.711203314	4.628981446	4.874052909	4.743678376	5.323074748	5.068034402	5.128638537	4.155987502	5.210943972	4.864824881	4.95790546	5.199642906	4.670152926	4.188007302	3.631753701
ACBD3	8.004801414	7.385994047	8.005236703	7.555112038	7.379275743	7.912611694	7.806896	8.114150276	7.695074701	7.413181265	8.161032948	7.340218791	7.9163854	7.633928571	7.428345347	7.512837865	8.073819743	7.633928571	7.669322256	7.646129754	7.5119745
ACBD4	4.188678206	2.951351495	2.668606555	4.107261269	3.723978746	3.963713897	3.119190546	3.160328801	3.016208812	2.560463348	3.289164924	2.833333915	2.77965658	3.289164924	3.289164924	2.548345128	2.472107399	3.416073859	3.284161325	3.289164924	3.419912929
ACBD5	6.889197192	6.521743263	6.785025838	6.646751762	6.488809254	6.666981186	7.018178836	7.284207188	7.115166911	7.325672913	6.673959545	6.286066298	6.871191513	6.898493839	7.347574719	6.780375807	6.761800032	6.605117179	6.982372496	6.819810752	7.152688578
ACBD6	7.022800179	5.488085446	7.777863306	7.160077905	7.263980615	7.16856932	4.659736701	6.290531163	7.392195057	6.862182499	7.340122024	7.225123494	6.400297769	5.524680577	7.152382492	6.972459057	7.255518541	7.009104829	7.159458856	6.574156732	6.478889735
ACCS	4.422882798	3.658703503	2.832115057	3.882800578	2.551047019	2.692565541	3.053791023	2.499747736	3.317477769	1.899237365	3.363793923	2.502239762	2.431362996	1.750733706	2.694163698	2.862198296	3.504150386	2.26723526	3.791474098	2.371410053	2.254305144
ACD	4.969184456	3.744531484	3.615630078	4.374149953	5.432176878	4.709657108	4.472393854	4.482952946	5.476980646	5.304436612	5.276969886	4.579584459	4.901167226	6.123270373	5.284970992	5.276609883	4.853345529	4.927693964	5.271021589	5.867712854	4.696588568
ACE	3.565015754	4.192324888	3.465369371	4.952082076	4.395622723	2.759474819	2.674983842	3.553795708	2.955641274	2.941096417	2.73253296	2.414965392	3.444190967	3.402840788	3.149478464	2.70853201	2.211239451	2.394791925	1.940780761	2.399094118	3.089774623
ACE2	6.215601293	8.704388693	7.046391778	6.728921174	6.508753804	5.90755519	4.508869838	3.332790886	5.643263272	4.811722382	3.602976063	3.490011902	3.100907369	7.137128184	3.405784214	3.483080655	5.333778232	4.043050561	4.152167288	3.752055286	5.40196167
ACER1	2.67464945	2.56142674	2.061271422	1.457005554	3.008453552	2.269683855	1.774474378	2.196550122	2.183047437	2.185600983	2.1312858	2.202397058	2.523872778	2.384862026	2.160841341	1.910713724	1.597097439	1.589262355	1.811890554	2.377569419	2.563475798
ACER3	4.4677581	4.612781648	3.477574405	4.153770265	3.710889288	3.566611299	4.506937655	4.337966029	4.13009634	3.22085172	3.566331581	4.550957032	3.839452809	4.350675284	4.592615062	4.680633373	4.15244938	4.967516844	3.564809878	4.402336516	4.180145288
ACHE	1.98465829	2.445125506	1.65901915	2.267862911	1.436595451	2.47358622	2.360864917	2.751755825	1.683704169	1.768947251	2.06506678	1.652777332	1.558562995	1.813041162	2.423021574	2.203590286	2.050971802	1.79904989	1.914786364	1.870916391	1.98917431
ACIN1	5.013789394	5.96843709	5.392202566	5.084242507	5.858683498	4.894721418	5.954893747	5.507163829	5.351504426	5.14377807	5.603370669	5.672397634	5.856379539	3.802676319	5.705847038	5.615713948	5.458731153	6.298691688	5.080488896	5.162352424	5.322143032
ACKR1	3.90002462	2.634786058	4.300309868	3.073239373	2.794992422	2.353070727	2.496174227	3.359444576	4.009680037	2.901049036	2.732096059	3.338863676	2.712602246	3.140680739	3.506095005	2.62929715	4.151622843	4.302571652	4.643524663	3.553125116	2.305030416
ACKR2	2.784982579	1.723733407	2.524359283	4.1474393	1.47213306	1.740793484	2.867581125	2.553867926	2.357400788	2.500925852	2.199230998	1.783601635	2.064544775	3.35440023	3.706502807	2.71032558	2.886050103	2.258936875	2.43018214	1.665548043	2.26197703
ACKR3	3.422975808	4.881080736	3.772588684	5.318983899	5.584315366	4.843258235	4.048744502	4.665626577	3.856223439	3.404441731	3.778995406	4.300480247	8.122080332	3.79229833	4.497403446	3.458749407	3.148051356	4.257648412	4.338764342	4.925783733	4.197852652
ACLY	6.371938311	6.85715445	6.445823458	5.950899042	6.384253885	6.147495735	6.158171753	7.198489327	7.093403674	6.888015713	7.455358877	6.497516115	7.376812269	5.90104926	7.312015384	7.199805842	7.098181041	7.673201051	7.436574443	6.694703564	7.004294252
ACMSD	6.448159017	7.880251488	7.038448885	7.315572408	7.312202371	6.236860949	5.675579554	4.87007183	6.075530948	5.192346882	3.148764939	5.202582983	2.946314255	6.835222653	3.759753649	4.466199695	6.822639893	4.239311271	3.994722488	4.23943913	4.930245404
ACO1	7.660229642	8.81008407	8.383798327	8.458477003	7.780655722	8.439760654	7.466620656	7.373600011	7.376676948	7.811023898	8.001490444	6.119986259	6.995970621	8.265072477	7.074823462	6.71053334	7.976096371	7.775996182	7.972152068	6.510230571	7.666221635
ACO2	7.112344337	7.918339103	6.886220033	7.311589565	6.765398822	6.785098787	7.522484692	6.669356698	6.487233197	6.85812086	7.065472863	7.461913866	7.006755931	8.512063851	6.126407956	6.266610354	7.36738503	6.275469345	7.071054806	6.802936666	6.987907497
ACOD1	2.113954646	1.843766426	2.236757922	1.463142811	1.95112658	2.115819973	2.259545402	2.302856619	1.844147616	1.744357895	1.31715409	1.720424695	1.274181665	1.160769383	2.168819691	1.629382432	1.546932004	2.111677842	2.765381462	2.348960223	1.647805422
ACOT11	4.442444448	4.103976932	3.842607946	4.659214965	4.301655724	3.363290643	2.921343706	2.112225056	3.494528943	3.669257057	2.86281538	3.25995842	2.730305799	5.239206533	2.430601667	2.945324845	3.143049583	3.301928001	3.081378413	2.921343706	2.921343706
ACOT12	2.594073704	2.025170091	1.84858066	1.566837746	2.556849894	1.826380179	1.738162249	1.502378585	1.098550446	1.496449931	1.31424202	1.753825789	1.268764851	1.429592271	1.508032422	1.178689061	1.473274538	1.457769859	1.099596665	2.417958305	1.635534604
ACOT13	6.121700708	7.284538493	6.490291288	7.265818707	7.161579882	6.482294042	6.111252554	6.288995802	6.695834386	6.420842233	6.060252219	5.673136741	5.705815496	7.02992222	6.52021239	6.2815705	6.36056025	5.89813985	6.815126771	5.773184289	6.285742364
ACOT4	1.082385874	3.835581572	1.138940235	2.488464795	1.928837528	1.514950758	1.144442469	1.958520313	0.949491895	1.182823038	1.473741428	0.706315888	1.247429133	3.424430683	0.959533674	0.893710953	1.777669089	1.247429133	1.03589538	0.816802214	1.668590008
ACOT6	2.281451464	2.553922531	2.062803548	2.307566615	3.197997472	2.240014609	3.103368157	2.206232479	2.862903756	1.909824335	1.606773768	2.808671856	2.006257826	3.005426362	2.431471747	2.20106511	1.522798369	1.520611152	2.272432981	1.917655002	2.499004048
ACOT7	4.137248633	4.459813877	3.961815836	4.296664261	4.170791469	4.210261588	4.556720588	3.679947167	4.561596135	3.478301967	3.530297635	4.63483645	3.567353934	4.457115451	3.891371509	4.213871301	3.727413759	4.113625393	4.411167056	4.86910925	4.113625393
ACOT8	5.448979981	5.792914379	5.44879444	5.778064687	6.529710004	5.794064234	6.289748914	4.653080514	5.114673675	5.730086349	5.346639938	5.217372134	5.957635677	5.770633159	5.492484582	5.24603396	6.435530031	6.368233373	5.490105686	6.455942162	6.367547491
ACOT9	4.924214485	5.389098219	5.250473722	5.279709576	3.867754211	5.405394426	5.438760194	6.501150318	5.01592952	5.102488952	5.825607531	4.795778106	5.409577101	6.15934134	5.858750655	5.873643171	5.108537939	5.512466108	5.58664735	5.289730043	4.814420244
ACOX1	5.83690707	6.719520563	5.959221795	6.533251375	6.607612969	6.58061185	6.078814525	5.874770093	6.159989172	5.964720137	6.116643072	5.948214396	5.714701736	7.585614474	5.945638691	5.938365291	6.133237294	5.65250313	5.846329665	5.528101546	5.736705232
ACOX2	6.169830636	6.964337947	6.50740548	5.602881171	7.033186944	5.805032173	5.707328439	5.606420442	5.498780208	6.506147968	4.553211488	5.145230379	5.105477316	5.775768503	5.329173835	4.787986965	5.837131928	4.415456746	4.283517598	5.507183137	5.361282054
ACOX3	4.930938432	4.554729947	4.234315457	4.630824453	4.460523649	3.505435435	3.87739137	4.09482182	4.207194353	4.736398839	3.870963648	3.883067679	4.353469779	4.495508368	4.282369453	3.902698602	3.683422388	3.960272978	4.972908114	3.503956228	3.931203505
ACOXL	1.340845739	1.391654382	2.072872563	2.106446827	1.538759311	1.305480776	1.191836855	2.37931254	1.391520775	1.694473482	1.754958122	1.643951559	1.323556414	1.811535412	1.271637334	1.309876625	2.247614304	1.99365421	1.750038133	1.030516481	1.750038133
ACP1	8.542567358	8.901602915	8.703390882	8.271237051	9.010934654	8.453667519	8.037970899	8.445990567	8.445990567	8.016005327	8.22996028	8.0128464	8.134378045	8.629294881	8.273273521	8.652261814	8.437222502	8.553233643	7.561940148	8.664490931	8.596313734
ACP2	5.137052188	5.39227372	4.693848675	5.124017305	5.607424221	5.031706656	5.160512709	6.386102295	5.693916262	5.37710103	6.104133258	5.625205406	6.031021575	4.752288269	6.128509089	6.332096723	5.871965773	5.994305954	5.078745086	6.528066016	5.285169182
ACP5	4.88389596	6.648669787	4.710309755	5.694331481	5.79548859	5.620629896	4.54957316	5.510088168	3.977634472	3.459279931	5.331834302	4.38261418	4.85874847	6.233867411	5.806958711	5.729907966	5.275854578	5.512950441	5.880442182	4.042937403	4.02200613
ACP6	4.342446378	5.100764472	4.068954701	4.858181253	5.558992186	5.26790629	3.893777248	5.492638627	4.920623982	4.760626666	4.838463917	5.301834399	4.536817437	3.530566854	5.167341755	4.673872839	3.449075135	4.951844798	4.737863897	5.260831086	4.531188311
ACPP	3.254854866	4.872573354	3.895026362	4.543615457	4.085950875	2.666705826	5.080274266	3.834802647	6.096237102	5.538514094	3.515440392	4.376256803	4.552939913	4.662338382	4.065416608	3.575981835	2.698123757	5.247794975	3.049972635	3.301654547	2.342034302
ACPT	2.539427388	3.09535465	2.510015723	2.550005407	2.106276695	3.229888321	3.272032122	2.55218895	2.483751398	2.446293985	2.799230356	3.273355704	2.668480635	3.009776426	2.729041174	2.536731312	2.304474535	3.049884715	3.120837482	3.867636035	3.32757003
ACRBP	2.148644564	2.906175106	2.255484653	4.099964595	2.316306992	2.121602583	1.916106612	2.418694323	3.117705031	2.509284252	3.340318595	2.430143171	3.239735457	3.464125003	2.293998866	3.435248186	3.16610764	3.256390372	2.991016839	3.017058221	2.727925618
ACRC	2.689560445	2.398799894	2.175022125	2.239544788	1.22243942	1.869843578	1.976264771	1.801961696	1.346288242	1.249884474	1.472237704	1.494368083	1.566297682	1.490018562	1.608138951	1.947835205	1.679892507	1.949931616	1.590914223	2.201610532	2.387365472
ACRV1	1.509108333	2.429625366	2.409565422	2.138562598	1.28764556	1.310870645	1.591375713	1.691451673	1.832149214	2.08056457	1.501822074	1.517838103	1.607036181	1.730089083	2.087197941	1.375409661	2.045228493	1.497805547	1.400334032	2.246967818	1.905101766
ACSBG1	1.86032569	1.163447978	1.941916607	1.228176446	1.184196595	1.778669262	1.569023106	1.527054719	1.480477072	1.197852491	1.127565491	2.039499231	1.377208157	2.210251433	1.250200919	1.329946429	1.493700829	1.499209177	2.181980978	1.591553065	1.962967608
ACSBG2	2.122837068	1.407897951	2.403466625	1.379453152	1.672044675	1.779188683	1.857930985	1.6984271	1.779843876	1.70579614	1.222880611	2.22737963	1.402329682	1.950245703	2.20776627	1.913911605	1.70579614	1.328876059	1.002519913	2.151354589	2.327257672
ACSF2	5.980781933	7.184066605	5.829754936	6.39122676	6.351323681	6.514254882	4.891257164	4.511080468	4.623520236	5.849367442	4.17521931	5.127556203	4.535837212	6.899643087	3.474332736	3.731586916	6.019489014	4.77251445	3.833659673	3.982167593	4.586991906
ACSF3	3.870485556	3.45513203	3.217338016	3.955373527	4.328382912	4.065318762	4.402495608	3.857160097	3.72447814	3.84952182	3.923230102	3.84952182	3.006759361	3.84952182	4.683788055	3.613435181	3.116503011	3.952556797	2.961264371	3.84952182	3.181026475
ACSL1	6.273138403	6.918271821	6.987776656	6.58616464	6.740320206	6.723622621	6.43894028	7.193901472	5.712334727	5.903708389	7.163594567	5.206275888	6.179600321	6.715181619	6.688901415	6.079625531	6.991136529	6.416639922	6.14517777	5.4527791	5.392069371
ACSL3	7.444810021	7.199303449	7.641042613	7.156019476	7.643219657	6.873850716	7.934315981	7.903721766	7.233077302	7.176589127	7.184728021	7.184931537	7.308100171	7.719617229	6.881514214	7.751806491	7.405351198	7.505975737	7.447208673	7.453815879	7.702061113
ACSL5	6.475581626	5.810562534	5.757024185	6.492758954	6.33688499	6.769343947	5.84683524	5.052414265	5.949647586	5.240735588	5.162150573	4.820727723	7.602260666	5.697951975	6.083826189	6.72129684	6.632974529	6.307855583	6.151409255	6.507902823	6.138341672
ACSL6	2.208478732	2.108587414	1.361062276	1.677236908	1.80298983	2.23320514	1.914116442	1.909559078	2.446706156	2.62941777	1.277979783	2.14371165	2.439591932	2.115793088	1.691755559	1.20902465	1.832601514	1.871329238	2.068398649	2.085789443	1.728775811
ACSM1	1.734654737	1.210844693	1.52813419	1.6502871	1.634967743	1.847864862	2.04891867	1.688270596	1.813477086	1.812174189	2.350180304	1.847770113	1.638103775	2.501003405	1.596984939	1.33524828	2.245386283	1.600278843	1.71959082	0.960562584	1.506183274
ACSM3	5.821176003	7.10716697	5.649865973	6.781957768	6.685578186	5.314434054	5.027359601	2.979519219	4.940678874	5.397539814	5.320069299	4.142490909	2.935051758	5.242860739	4.188942087	3.526990006	5.266173333	4.942830929	4.479289032	4.036083705	5.075694872
ACSM5	4.756944322	5.164519859	4.854074004	5.438704857	4.962252354	3.995888264	3.307682846	2.551746359	4.247772309	3.226607742	2.795966641	2.53514942	3.25209895	6.365967159	2.873084721	2.983518248	2.661214548	3.702393782	2.940914438	3.2977682	3.201682213
ACSS1	2.759947073	2.553091956	3.419404558	3.209577706	3.84917194	2.565127589	3.795417223	3.377604938	4.589405525	2.382383524	2.815457934	2.689667844	2.264241196	2.412823397	2.79287184	2.562690057	3.165600964	3.620604755	2.242803666	2.765059101	2.6154429
ACSS2	5.29741152	6.360577345	5.931966054	5.394476962	5.83530734	5.467601145	5.43774604	4.464511073	4.558481222	5.248762701	4.782614564	4.74274164	4.78948497	6.11338356	4.297441136	5.171513102	5.033596652	5.848930762	5.204220426	5.241158162	4.847159589
ACSS3	4.601494373	7.136965621	5.791982707	5.781854367	6.038027722	6.202627341	4.456774574	2.451468314	4.313838723	5.037035953	5.556268508	5.404979021	3.123703144	5.301666938	4.166292634	2.990559944	4.635506454	3.222699365	2.657351033	3.401535746	4.379402663
ACTA1	3.450581416	3.255274278	2.299789312	2.821783321	3.020090943	2.865271146	3.202216986	3.636105919	3.926568089	2.818022232	2.815191364	2.183798097	2.629241053	3.23618488	2.600388143	3.191599528	2.402652807	6.251131745	4.185004933	3.377199744	2.686299555
ACTA2	7.548942422	7.237491144	6.48111634	7.373625492	8.339110282	6.994354553	7.313454522	8.366627978	8.088216297	5.675513052	8.184634159	8.361202643	7.247757527	6.608553656	7.622369192	8.222581898	8.884420873	8.043204099	8.164101612	7.273985359	7.389986489
ACTB	10.09715281	9.817197768	7.157880956	10.10239808	9.648023969	10.42980859	6.489499877	9.94524298	10.12757615	9.175116883	10.44186172	10.12958839	10.00886227	10.32700677	10.30386287	9.821174116	9.821174116	10.28836929	9.949397777	9.978315222	9.129131737
ACTC1	0.988177795	0.731875203	1.175095368	2.729703122	2.383365138	1.12674456	1.072675781	0.599820275	0.629679236	1.721070928	1.011449412	1.914043791	1.150548307	0.719058079	1.363380855	1.573475807	1.65076585	0.100040265	2.273392389	1.051343869	0.503886712
ACTG1	9.808038012	9.850839275	9.727285809	9.983445752	9.613022657	9.958350906	10.07642287	10.11863583	10.08578269	9.831449102	10.31557878	10.05281475	9.994661239	9.872983042	10.24608151	10.00081142	9.996225942	10.11136544	10.48879198	10.07027011	10.04470995
ACTG1P17	3.470369417	2.44844426	2.622521759	2.774747258	2.803972512	2.962378184	3.374259222	2.585427274	2.684168947	3.160568322	2.537422685	2.377630418	2.516144183	3.188368958	2.031097669	2.618991801	2.295025798	2.620972384	3.741685076	2.288108263	2.860884679
ACTG2	1.644835667	1.158977407	0.624058072	0.806846518	0.74343845	1.311556384	0.907713065	2.21606358	0.957106611	1.557452859	1.349117671	2.927812542	0.787110043	1.804605216	1.131053707	1.772908318	0.877369595	1.150671108	1.292928302	1.236111356	0.511138269
ACTL10	1.505383698	2.736493538	2.059745216	1.848633458	2.51754231	2.442333501	1.727908894	2.356669407	1.546137339	2.373409307	1.835140744	1.385421689	1.452632523	2.681850396	1.840978399	1.535868574	2.270275025	2.497112189	2.107741465	2.708868441	1.496916499
ACTL6A	6.290334724	6.85053712	6.397902612	5.826106564	6.176525007	6.402046343	6.430973253	7.250246238	6.592334428	6.702101255	6.592313312	6.457434269	7.567643855	6.289750736	6.193402975	6.980430449	6.82302021	7.3926349	6.380311221	6.470907195	6.960493763
ACTL6B	1.695344513	1.953548125	1.445318346	1.556514707	1.755725248	1.713512664	2.468520376	1.457120886	1.155104663	1.296109925	1.326583852	1.476206619	1.617528243	1.40588729	1.501199353	1.689081694	1.306793953	1.811248857	1.040205034	1.644491393	1.259703843
ACTL7A	1.358772276	1.601249778	1.55049679	1.800861658	1.848301988	1.269296087	1.506075738	1.221095447	1.500485797	1.447922954	1.491364311	1.867620915	1.263671068	1.92704636	2.0803814	1.471572447	1.432055641	1.506075738	1.449942361	1.360236579	2.159256893
ACTL7B	1.877507379	2.460747396	2.581968386	1.785849188	2.682873713	2.593284252	2.303727271	2.09763381	3.384050064	1.538535663	1.493634386	2.32709197	2.182774194	2.305926524	2.351959463	2.761799552	2.128418787	2.44153045	2.133143419	2.896413096	1.754873839
ACTL8	1.097928778	1.891690241	1.453708764	1.69902639	1.771874776	1.729588077	2.470591177	1.615445634	1.828645437	1.916365142	1.436536382	1.856700771	1.373155354	1.772120465	2.355329204	1.475489015	2.38351576	1.902822678	1.643875177	2.553917811	1.114827843
ACTL9	2.585237641	2.191638258	2.363380538	2.706679563	2.439024149	1.770650761	1.166593587	2.31359259	1.464176639	2.373036174	2.030356155	2.244024742	2.01784818	2.757538371	1.567666037	2.07132531	2.623327491	2.3022389	2.131571273	1.511005958	2.3022389
ACTN1	5.269805409	2.819108987	4.776137514	4.018979412	4.270042602	4.478300339	4.736241043	6.317974915	5.50419765	4.718751747	6.471872505	5.512317459	5.656455958	5.726776235	6.507561099	6.070040703	5.674931398	6.254413815	6.884771167	5.14226581	4.255009692
ACTN2	1.436551899	0.831253948	1.982048848	2.23775506	1.805811514	1.313997376	1.536230875	1.230153702	1.097220892	1.283367996	1.137813012	1.540573739	1.428550677	2.102077601	1.385164936	1.470445742	1.144121985	2.994586692	2.583561408	1.366350692	1.348390596
ACTN3	1.396095602	2.342009423	2.730784463	1.939836612	1.918420972	2.608743263	1.470046047	1.940409332	3.339835395	1.553411929	1.602279767	2.103089096	2.348662547	2.601376302	1.60749583	2.45446911	2.185287618	2.261761518	1.746337012	3.032809486	1.947084902
ACTN4	10.07555429	10.05816075	9.629103418	10.37402406	10.4326062	10.29966182	10.73842183	10.75759651	10.54115799	10.91848252	10.23752185	10.78727748	10.76651342	10.78007244	9.56174481	10.40392674	10.32510057	9.91079539	10.34424118	10.36188061	11.01758427
ACTR10	6.439405629	6.055494114	6.360090942	6.812439709	7.317277826	6.884381047	6.806299659	6.703971009	7.041611506	6.228544211	6.593789685	6.211688718	6.588150393	6.151548968	7.482269734	6.707727535	7.262139867	6.389555174	6.576354672	7.539224681	6.331241877
ACTR1A	6.234747437	6.31893919	6.142419867	5.385275232	7.204891431	6.315096803	6.071616421	7.110501503	6.579176884	6.354588441	6.943224059	5.855244563	6.668553198	7.093072962	7.596270389	6.807217475	6.392640929	6.149818114	6.61201971	6.392531805	7.598845331
ACTR1B	4.807320525	3.768918721	4.544147322	6.117498736	5.206354856	3.968814059	5.075872919	3.482437567	5.371124002	5.422671468	4.728258173	6.556608665	4.502727926	6.152234251	5.583263499	5.489414482	5.862207726	5.088639696	4.429082625	5.762353832	5.756821765
ACTR2	9.34240979	9.186773124	9.866885739	9.555823207	9.02636939	9.430429444	9.595866943	9.700278711	9.514463539	9.566720486	9.478094431	9.47774968	9.865731192	9.496589116	9.897572627	9.747973546	9.58517736	9.715707041	9.768880698	9.049444806	9.713683702
ACTR3	9.151370897	8.814861044	9.064830974	8.813900737	8.726267403	8.852857233	9.085860432	9.065401896	9.264262773	8.894565524	9.25241351	9.294684781	9.441860144	9.016712041	9.504196205	9.595059546	9.19327383	9.370701396	9.08691878	9.3719756	8.978525536
ACTR3B	4.675806531	4.007395408	2.561076357	5.317020088	2.696352846	3.605916519	3.098411223	2.684944396	4.704842513	4.676373011	3.97570579	3.016405204	4.16457915	4.836263167	2.510811157	5.052668102	3.598224154	5.383037714	4.109814047	3.148461684	3.874379631
ACTR3C	3.561072989	6.006098506	2.487912421	3.24859752	5.770786888	4.974545491	3.49279258	4.165621274	3.672066455	2.863713309	1.639403314	5.910772412	3.991977217	3.709040169	4.223953633	3.518444413	1.357269365	2.368935368	3.203382179	3.158843475	4.227559067
ACTR5	3.639728714	2.825968728	3.381402033	3.413711002	3.191779256	2.226899013	2.808879721	3.201857895	4.377908684	2.665783508	3.339788482	3.468090766	2.785479205	3.621871226	3.857897751	3.787291534	3.228699738	3.909429724	3.534766112	2.676321872	3.094393963
ACTR6	5.733980128	5.054300777	5.89822179	6.209489915	4.865795937	5.309851542	5.265954207	4.310725791	4.985659905	4.51183513	5.355258199	5.064258395	5.280052325	3.575457335	5.29386026	5.339997214	4.472821311	4.71054067	4.75320102	4.224628217	5.547604368
ACTR8	5.101842568	5.417171414	6.251614416	5.252938897	4.519070786	5.475435275	5.317626497	5.546620363	5.434258838	5.279263204	5.868995783	6.252575369	6.239091565	4.787260978	5.043470318	5.364964772	5.124569087	5.401358086	5.949147736	4.896007223	6.507586186
ACTRT2	1.437035718	1.750302538	1.431170567	1.288518555	1.700849388	1.50238554	1.877528585	2.010184312	1.350385546	1.099512286	1.290759289	2.006872538	1.385082862	1.485662433	2.136379407	1.61301606	2.085410707	1.586095195	1.482061258	1.746224458	1.356488709
ACTRT3	3.593438813	2.3557437	2.235205172	1.830621631	3.491369476	1.967692361	2.190174094	1.687644713	3.165554301	3.082551262	2.645679405	1.999279073	1.505955318	1.432295282	2.2720814	2.364641365	3.156300034	1.750197044	1.965752629	3.051875129	2.762167826
ACVR1	5.453400241	4.401851558	4.581620842	5.057497879	4.520526517	5.324020529	5.033783393	5.960278216	5.228471474	4.801296066	5.436027748	6.139370613	5.232627678	4.547640962	6.288239861	4.340083459	5.16738056	5.957279515	6.410916266	5.180485148	5.058434217
ACVR1B	4.684421615	4.986901721	4.393987265	5.343852314	4.88584048	4.619109713	4.631233954	4.657614012	5.520585751	5.666662776	5.129762365	4.550236559	4.862950712	5.389453745	3.961214218	4.270876073	4.769636517	4.808969576	4.281295809	4.743116217	4.45154711
ACVR1C	1.420312172	1.624382003	1.61520263	2.101135414	2.025956728	1.56705983	1.981494582	1.31691915	2.366540962	1.647248974	1.40177733	1.571297756	2.106290604	1.646036315	1.732329298	1.638352266	1.841472329	1.228606849	1.270012306	1.964614927	1.274768934
ACVR2A	6.435020431	6.398345495	6.405628958	6.028813326	5.611198191	6.68038569	6.404935088	5.592682824	5.740705867	6.403531225	6.182620275	6.311624664	5.903555858	5.723412406	5.402534545	6.509541944	5.871203781	4.972226938	6.065921921	5.222263835	6.182262334
ACVR2B	4.547984219	4.567126437	3.255311957	3.015134537	2.825511923	3.655685718	5.75288978	3.547736289	4.52174779	4.327403329	3.149053674	4.144704421	4.052840726	3.806572397	3.75854513	3.220731326	4.151371359	4.048319511	3.29684719	3.367043695	4.242526736
ACVR2B-AS1	2.538391558	2.08044537	2.960621405	2.738633436	2.348332348	3.09311741	2.14831778	1.882950325	2.513406881	1.894935654	1.761337615	2.31099313	1.815682489	2.015904013	2.43320736	1.675538483	2.691883208	1.949657946	1.919366784	2.859963367	1.888591213
ACVRL1	4.486746668	5.372716863	5.194559704	6.089542195	4.62471661	5.571556713	6.19943842	5.869936187	5.905428848	6.197952017	5.376378597	4.788091413	6.94332797	5.684005373	4.939576295	6.434941113	5.773592376	5.440524275	6.337841058	6.311547071	5.713519699
ACY3	4.60597078	7.345607755	4.826101777	5.712926927	5.367949243	5.095240305	6.030040357	2.910605915	5.380821951	4.569422295	2.974986222	3.485839689	3.464333119	6.485967432	3.560641698	4.023378244	4.447656039	4.180562365	5.054881055	4.58016314	5.180116834
ACYP1	4.314322017	3.670037296	4.003822173	4.541080648	3.402468682	3.51862159	4.490636988	1.791086783	3.910747796	4.287546535	3.371714953	4.747254297	4.587227366	3.97308573	3.161237529	4.823395957	4.275926251	4.299840863	3.198234744	3.746314245	3.756265289
ACYP2	6.388011139	6.229229657	6.21096173	5.777277615	6.060447331	6.711718548	5.487317378	6.420047115	6.907639042	6.876368136	6.654953433	7.10473537	6.272372508	5.044320181	6.003825373	6.4348123	6.288738743	6.210007385	6.527933888	7.449802892	6.617323236
ADA	4.95208005	3.803871695	2.843687395	3.422250126	3.418111165	3.2765856	2.567703789	4.979657996	4.56215566	3.895654989	4.356660679	3.670369402	5.059756887	3.357737924	4.227756671	4.928353306	4.807653366	4.326618532	5.910329857	4.235379764	3.454916673
ADAD1	1.817512144	1.400288337	1.974664974	1.999235999	1.537604977	1.202859156	1.309951151	1.320892119	1.638368039	1.310241077	1.270866048	1.444703934	1.091275033	1.366277261	1.546867054	1.288361457	1.291115119	1.285013702	1.137295566	1.671584107	1.513163525
ADAD2	2.105827439	2.676278768	2.828495953	2.821966324	2.991899231	3.067492957	2.692579694	2.515166213	2.962742293	2.439111824	2.567334839	3.27547222	2.854100424	2.602184179	2.339072128	2.691836312	2.447641477	2.349621061	1.851434707	2.961832627	2.477427662
ADAL	4.647172225	4.080748458	5.510170452	5.1908621	5.554197635	4.662117986	4.851502092	3.470826552	3.866255796	3.81021857	3.566870555	3.768622448	5.58634732	4.720039351	3.912862888	3.873371576	4.304915021	4.822714237	4.592478881	3.67626864	5.383392371
ADAM10	8.077857106	7.814782656	7.400065483	7.624123265	7.217936557	7.960494891	7.918333396	8.157358467	8.097981515	7.456927258	8.629869447	7.857028614	8.192576743	7.486886983	8.625148766	8.285267209	8.101010643	8.347730714	7.999613509	7.378193738	7.667462152
ADAM11	1.85814469	1.869892829	1.865562895	2.063714816	2.643653851	2.059408312	2.343859565	2.80253236	2.208447452	2.180077171	2.180077171	3.028769726	1.855916621	2.309583125	2.208447452	2.114280549	1.937143007	2.282126755	2.408762116	3.378538052	1.734104189
ADAM12	2.739059968	3.668020289	2.333670568	2.047383052	2.833089901	3.161629839	2.825949124	4.319746661	5.498861684	2.60884591	5.021016539	3.877783243	3.632134927	3.955703153	5.747083455	5.380979152	4.83493776	5.308138016	6.140194429	3.95952768	3.494379578
ADAM15	3.64176974	3.261041823	4.068298405	4.796300064	4.673824044	5.04973418	5.841926593	5.694265425	5.405831754	4.711442789	5.19758709	6.144262068	5.969962354	6.119806984	5.746297818	5.710587567	5.099176133	5.447909518	5.532254417	5.458123093	6.214890665
ADAM17	6.28067394	5.817194173	6.978094815	6.365399656	6.360128688	6.551874806	6.753159975	6.507927064	6.323966603	6.673613236	7.236017285	6.323267894	6.753159975	6.225065914	7.031850232	7.256605483	6.753159975	7.021670729	7.248129035	6.753159975	6.753159975
ADAM18	2.451776052	1.293326964	1.156337763	2.310140034	1.075594109	1.388083569	1.503530733	1.018321835	1.364472225	1.467588974	1.163082628	1.277150185	1.360314656	1.292030667	1.276188611	1.604940146	1.344104517	1.491667832	0.937480348	2.021424238	1.816495722
ADAM19	3.761207897	3.848813546	3.493169039	2.697845704	3.518038829	2.968891064	3.333678443	3.541177551	3.614038464	3.457604207	4.206619271	3.150488444	5.038808033	3.451986389	4.063495733	3.819578718	3.457604207	4.818846336	4.564178988	3.60619538	3.333678443
ADAM1A	2.807411983	3.761720723	4.706025195	2.574544595	3.332640225	3.083772859	3.226989068	2.11619571	3.281702392	3.163937891	2.337509369	2.970560896	3.573577864	2.010947244	4.415082175	2.8861175	3.04253392	2.638115245	2.255252903	2.436302264	3.422938571
ADAM2	1.328702658	1.409086604	1.093060997	1.126864661	1.411176024	1.146512283	1.707904011	1.256837429	1.253963725	1.148645503	1.210576507	1.006780039	1.327580617	1.558282998	1.148645503	1.038663597	1.395911702	1.899331893	1.57959347	1.046522379	1.504689266
ADAM20	1.494936723	2.279752189	2.537667362	2.539079296	1.394229515	1.300733228	1.791004309	1.40656009	1.607787479	1.059610741	1.438940389	1.920477296	1.162559314	1.627988312	1.398983964	1.112874508	1.468355618	1.508782367	1.746916139	2.01517951	2.54894632
ADAM21	1.64507871	2.193094952	2.060306369	1.521318979	1.966579608	1.601891729	2.531272027	1.256396165	1.559720459	2.617153164	1.415364512	1.446796467	1.381779024	1.691485444	1.139473693	1.493512775	1.679611771	1.94582991	1.516806259	1.482419582	1.771575706
ADAM22	2.005366133	1.998586836	1.689431128	1.634273774	1.908041663	2.063905125	1.671014003	1.806768193	2.066339933	1.269176561	3.098877207	1.608546583	1.589559544	1.878944458	2.526970582	1.987069703	1.565409636	2.330465031	2.20403267	1.478992231	1.644454092
ADAM23	1.531611485	1.69972532	2.04087902	1.587700886	1.322787029	1.15554961	1.977956132	1.460670609	1.638741762	1.421424737	1.301391772	1.255337603	0.985741403	2.245856484	1.962456926	1.161551893	1.268212044	2.047015625	1.826778047	1.75481246	1.318482936
ADAM28	4.957936056	6.264108989	6.300517614	4.82963645	4.232411189	4.686670382	1.193426695	4.464854281	4.28240303	4.009317409	4.61987227	3.741239287	3.525391861	2.903192295	3.564848048	4.903749684	4.04014407	4.86454594	3.684137245	3.478725989	4.613923097
ADAM29	1.234771793	1.163366616	1.354081251	0.933345122	1.868951773	1.644061692	1.638046931	1.285495497	1.438452415	1.419252903	1.038228537	1.031504911	1.305329459	2.047401906	1.613211278	1.341685325	1.288291043	1.219110315	2.05173159	1.342419016	1.369709059
ADAM30	1.15112272	1.543652641	1.356140716	1.997394908	1.861215636	1.769016465	2.125966122	1.562386079	1.555694859	2.015759982	1.263390048	1.685950685	1.598967745	2.082291786	1.021390711	1.095568262	1.434090292	1.662607004	2.22713187	1.933970736	1.52193703
ADAM32	2.148972284	2.894502519	2.950845851	3.195120494	2.918470301	2.904268401	3.57946282	2.063345752	3.848888587	2.719165058	2.650034276	2.132888993	3.098698241	2.998698677	2.737268273	2.204845244	2.098426043	2.293605994	1.725255556	3.960477153	2.832363584
ADAM33	3.351552644	3.724441857	3.444695261	3.041827283	2.629178099	3.102031606	3.592259723	3.366552956	3.537166945	3.765281772	4.064261564	3.10834471	3.696146104	3.538048292	3.671903284	2.456542272	3.413499677	3.447858364	2.691038678	2.917889031	2.821681268
ADAM3A	1.455272685	1.065216685	1.852219089	1.217199714	1.176157658	1.424882879	1.497810466	1.075976981	0.881858911	1.227373531	0.961280094	1.381562473	1.248388186	1.134979978	1.462637606	1.367783216	1.718174639	1.051005439	1.338218287	1.882992222	1.143185178
ADAM5	1.118013554	1.05181329	1.255432219	1.060299662	2.035057777	1.014438005	1.681628992	1.155052702	1.174827417	1.455316238	0.971385728	1.0926576	1.037576535	1.262684176	1.064784674	1.357115159	1.284864733	1.03081227	1.59477441	1.426910191	1.134384006
ADAM6	2.030200788	2.56459067	1.809938255	1.35307524	1.776186642	2.362534345	2.166197499	1.929130674	1.997496909	2.246724238	2.270195342	2.091537615	2.486303693	2.420931669	3.167785213	2.448930459	2.017386267	1.527191709	1.993858964	1.925176352	1.776526363
ADAM7	1.657746659	1.677362787	1.668231404	2.041464347	1.516452187	1.71362555	2.419480485	1.670324182	1.241636299	1.699039093	1.728202864	1.612391266	1.398435991	1.800015465	1.85201295	1.478347991	2.015048471	1.959492443	2.061949863	1.518703936	1.564689326
ADAM8	2.974027035	2.687272302	2.04857017	3.277742769	2.566917809	3.138059675	2.633082128	2.93740124	2.706451406	2.75450428	3.308242169	3.485011313	3.179760172	2.932686426	3.532138459	2.375893236	2.892720905	3.257267355	3.251567669	3.032075415	3.020856883
ADAM9	7.763319145	7.897403246	8.084066201	8.001670635	7.213530873	7.980748003	8.408140717	8.750370326	8.11706114	8.1520339	8.81327555	8.206946468	7.867622363	7.964470161	8.562450159	8.589643798	8.191955298	8.327521803	8.356425404	7.954435794	8.087039109
ADAMDEC1	1.669365065	2.201286809	2.01469986	1.022479751	2.178546722	1.770667196	1.446503031	2.127131183	2.497044244	1.188582171	2.280366054	1.624836656	2.885687868	1.737100177	3.210669814	2.44910589	2.779818536	3.221212152	2.725213222	2.448546817	1.557896296
ADAMTS1	5.84139159	4.160341398	5.79965283	5.418981754	4.908993966	5.089084577	7.191021467	7.205421745	7.101228728	5.766605512	7.377989373	6.458232414	7.312281639	5.161143373	8.084021687	6.635469325	6.290772067	7.849139113	6.545555288	6.369021718	6.763047183
ADAMTS10	2.75042122	2.861055794	3.652364119	2.374037829	2.722222559	2.682965313	2.396545074	2.70492673	2.92404467	3.267584862	2.714267684	2.773305228	2.704316744	3.290003059	3.17274834	3.57092364	2.734707879	2.812152385	2.633578696	1.954536032	2.554249922
ADAMTS12	1.836749386	1.367810115	1.616850846	1.607398376	1.131167878	1.782068478	1.94511803	2.280854704	1.996297578	1.454911754	2.064565824	1.474669346	1.023124016	1.316710984	1.783430256	1.85421606	2.321952169	2.177193843	1.221822574	1.575446186	1.623342565
ADAMTS13	2.831667783	2.819880413	3.383513546	3.016542367	2.648850188	3.089813647	3.265755747	3.612147881	2.583432945	2.649142388	3.012385509	3.189470726	3.087713797	3.018720823	3.061405442	2.360596856	2.815905477	2.716642206	2.51928821	2.648924152	3.512976241
ADAMTS14	2.750310879	2.807823631	1.985551646	2.233132536	2.675016248	2.813960769	2.376404227	2.91761574	2.662827546	2.582270798	2.851226505	2.662827546	2.377129564	2.662827546	3.298623788	2.662827546	2.662827546	2.668839788	2.827080643	2.628298405	2.266282977
ADAMTS15	2.83819333	3.356068699	2.411073389	4.154022878	3.084028048	2.677055275	2.66029647	2.840564326	2.301595273	2.868028307	3.338623165	3.156854079	2.572183839	2.820638143	3.610056481	2.639498245	3.757992575	3.939794291	3.661888091	2.613194575	2.816361972
ADAMTS16	4.003953073	3.094220992	2.551145343	1.997114326	3.22604146	3.239877874	3.226218746	3.217874919	3.37593802	3.280894152	4.394718362	2.511358962	2.239516623	2.75263695	3.215979975	2.109248624	2.565669062	2.565669062	2.727988594	2.565669062	2.157547145
ADAMTS17	2.798291737	2.242975672	2.506615233	2.549625052	1.85376292	2.013863371	1.694444662	2.174788228	1.689774852	1.869619879	2.4831923	1.871841695	1.687428735	1.818334603	1.833031083	1.838635845	1.752733594	1.439497319	1.53728851	1.895644343	1.758117651
ADAMTS18	1.739682586	1.599037763	1.675286024	1.215105994	1.425647504	1.822531875	1.712598155	1.867334209	1.836996177	1.462299285	1.867511873	2.613576138	1.47297385	1.777583342	1.656775053	2.36141103	1.979610644	2.023649741	2.381245514	1.742804753	1.678385435
ADAMTS19	6.510824045	4.651569469	5.538887684	5.927947655	4.947325665	6.338486001	6.770544467	5.823992886	5.343338247	5.894303442	4.595544586	5.992753276	5.921860519	4.818343698	5.137771229	5.262392225	5.270882667	4.216076124	5.861104417	6.45465975	5.254353854
ADAMTS2	2.917262483	2.753363235	1.961567232	2.702946103	1.931532061	3.661587808	3.130025826	4.448361428	2.472654855	2.590015257	4.633909119	2.670842347	3.322065868	3.236341899	3.768945307	2.87575234	3.095128977	4.631469657	3.97859623	2.949054637	2.736845321
ADAMTS20	1.614727178	1.292829728	1.522124477	1.581168813	1.723605985	1.23787196	1.749991314	2.152749188	1.408815655	1.47075481	1.146225797	1.69888454	1.343893092	1.755121588	1.408815655	1.408815655	1.895776634	1.276598738	1.741842565	1.587823222	1.387697873
ADAMTS3	1.37231865	2.339232088	2.580887033	1.780545258	1.673158349	1.783944576	1.999153842	1.36595167	2.172855448	1.21916452	4.386972826	3.033204911	1.815078004	1.857509354	2.3934625	2.333829595	1.577202689	4.004034319	2.347547665	2.766668737	2.58474898
ADAMTS5	4.005305873	5.829504917	4.98370868	4.773720054	4.235661666	4.669932376	5.553750784	4.978208255	6.117388987	5.250287001	4.59261353	6.585529057	5.359098268	5.563158021	5.70566796	5.891698229	4.913673969	5.948015601	3.956130867	5.526925739	6.975098348
ADAMTS6	2.890802615	3.360517481	2.913530257	2.56621907	2.978415075	3.2320214	2.982596599	2.442706876	2.526278982	2.980623353	2.444538066	2.392866609	2.547500898	2.731946254	2.471777294	2.828129812	3.252582314	2.733674747	2.755084058	3.224038118	2.186126085
ADAMTS8	2.778402954	2.735307779	2.604098095	3.073527747	2.733235376	3.440469049	3.629497492	3.150206398	3.054286673	2.669579425	3.41923094	2.793507506	2.036642536	3.110878671	3.489110646	2.740777139	2.829958112	3.289062963	2.713899056	3.243473813	2.077062402
ADAMTS9	7.737697705	6.551165893	7.246663377	7.471100107	7.187520479	7.483430448	7.681041195	7.108343101	7.340801241	7.361511069	6.624133743	7.01038812	7.255979259	6.414935995	5.388889834	7.028388395	6.913857755	6.218881569	6.951288164	6.464829612	7.018045998
ADAMTS9-AS1	9.298613259	8.86841639	9.352773776	9.25307079	8.56538954	8.628150595	8.080992386	8.074128966	9.154957827	9.058490649	7.70620579	8.014734316	8.783813864	8.695848385	6.972027853	8.189419806	8.421427493	7.341526243	7.597212578	8.721800752	9.135308131
ADAMTS9-AS2	7.49781897	6.611129814	7.233456672	7.336654964	7.443491468	6.901131733	6.523108304	4.010107778	6.752881536	7.087334483	3.832544418	5.933007991	6.768132253	5.026775671	4.076657443	5.485833154	5.994276699	5.38514812	4.965473267	6.568376514	5.04838273
ADAMTSL1	1.529474128	2.561876665	2.225761331	2.292582266	2.105083636	2.045722248	1.400501461	2.35835661	1.634130203	2.68681438	1.400501461	2.294464342	2.415416021	2.621862394	1.819267774	1.992303278	1.462135682	1.38436975	2.832659338	1.729342712	1.884559494
ADAMTSL2	2.860920543	2.929962203	3.034125149	3.725561118	3.01143461	3.333326488	3.689383774	3.350984724	3.080024193	3.324961404	3.350278021	3.887827376	3.274552467	3.852121896	3.244481836	2.767484512	3.33811529	3.345778183	3.152619196	3.395837444	3.812592018
ADAMTSL3	2.501838828	2.224785598	2.633891684	1.99912974	1.829215966	1.811250766	1.740964417	2.031085494	3.435737979	1.770829226	2.768805292	1.455022348	1.69421804	2.10014929	2.048575426	1.821931077	2.766075672	1.904750309	2.408790915	1.440427503	1.751265634
ADAMTSL4	3.00653067	2.447371943	3.074667993	3.028550894	2.589637982	2.169871031	4.002922734	4.30463078	3.044636981	3.039043898	3.303687748	3.307150404	2.708020193	4.42079601	2.60229798	3.937713728	2.437592993	3.215898013	3.741000426	3.505702457	3.051304423
ADAMTSL5	2.168846911	2.285087873	2.711528404	2.2353442	2.916882724	2.618659099	2.643588751	2.574071091	2.308015807	2.554095672	1.912231049	3.165936676	2.464385781	3.03596176	2.70308373	2.049862774	3.31427945	2.452420168	2.314206562	2.687692188	1.955178703
ADAP1	2.928521779	3.391104628	2.080777304	1.159562575	2.764429565	2.451855085	2.104071401	2.886132318	2.386795979	1.096950629	1.742017966	1.850644049	2.986545584	3.188492337	2.042815404	2.384238591	1.968038982	2.285908422	1.428838654	3.118650516	1.833713646
ADAP2	4.4161605	3.847194892	3.596371516	3.881337486	3.100874738	4.028835904	3.674095728	5.089130461	3.206112037	3.819483689	5.964145923	4.903225347	4.559893382	3.964622712	5.891676849	5.277502471	4.871727271	5.850676869	4.624444354	5.437134243	3.582885452
ADAR	6.897881772	6.571938999	6.020501614	5.7781343	6.246571987	6.870567181	6.867165078	6.396432564	6.368524129	6.810489295	6.420675112	6.427451981	7.139422278	6.571368721	6.736748325	6.688133834	6.604417994	7.318028777	6.015077937	5.823256949	7.095731419
ADARB1	4.614187596	5.514701357	3.786563177	5.03497379	3.587564655	4.095837676	4.370154142	5.774702697	4.583461325	5.226080364	5.489523766	5.014154026	4.166129451	3.479456502	4.947232886	4.699367621	4.482439155	5.223771252	4.645474359	3.980236995	3.79324463
ADARB2	1.447137966	1.981919752	1.948658382	2.229147049	2.129742735	2.858919929	2.027003435	2.027003435	2.027003435	2.242470647	1.825582154	1.929155624	1.56477668	2.181771028	2.242234384	1.923370989	1.54581325	2.490070267	1.669996069	2.319164768	2.88200134
ADARB2-AS1	1.88556777	2.145810139	2.26188368	1.584263301	2.513525565	1.728784559	2.66347699	2.004117062	2.657259596	2.224095402	1.6321202	1.583708086	1.969176364	1.477060757	1.537013919	2.405494558	1.380033913	1.672714641	1.801134153	1.824535118	2.154273792
ADAT1	3.761902213	3.261248664	3.239793893	3.493389741	3.106061122	4.237251966	4.39375186	4.348047701	3.550305632	4.00221291	4.315924442	3.248628383	4.319963114	4.340257213	4.298300127	3.215449718	3.937324517	5.58405864	3.24525854	4.350696689	5.421974373
ADAT2	3.872652882	2.265574059	3.105692501	2.308627594	2.644792221	2.626470435	2.258064664	2.317097464	2.955989433	2.064007465	4.178507871	2.412404478	2.142211383	2.345863936	2.173646312	2.886102439	2.910504741	2.991374264	2.180203523	2.490673877	2.58901287
ADCK1	2.155185619	2.820895828	2.897028439	2.555828523	3.192607966	3.088919973	3.023846734	2.303408191	2.52745504	3.578205667	3.645887336	3.749849815	2.657002315	3.474441479	2.237748032	2.089073957	2.451974637	3.646024889	3.017262549	3.00653826	4.193122943
ADCK2	4.721723005	3.06332559	4.504283332	4.166510783	5.101130651	3.955584606	5.329809694	5.529462568	5.655195807	5.7546643	5.42445459	5.226740056	5.987489805	4.996865785	5.046579658	5.270535772	2.986110281	5.554962802	5.428833146	5.418615195	5.489054102
ADCK3	3.585151007	3.765522451	3.216624252	2.640640878	2.959554953	2.925265669	3.608348387	3.485086004	2.800329118	4.17748436	3.882357358	3.368963646	3.259863626	4.115159785	3.533636343	3.070907062	2.56357228	2.863534204	3.827202502	3.33234171	4.294210927
ADCK4	4.496493844	2.493509832	2.314840242	3.530956214	3.006337489	2.528258535	4.33932848	2.777387713	3.110284193	3.147267209	3.381226161	3.100864941	4.253849224	3.469263739	3.982749554	3.203804893	2.594253994	2.196709347	3.377217431	3.071621334	3.063161886
ADCK5	2.754457726	2.789874525	2.902160808	2.28213856	2.665087004	2.356119029	2.698763126	2.522525789	2.830348509	2.596729235	2.623613738	2.297549306	2.451919708	3.328096811	2.235429647	2.635511201	2.663785765	3.321096768	3.206929697	3.297424426	2.23977332
ADCY1	3.759523543	4.257192464	3.938810922	4.607292002	3.170611766	5.153440264	3.109869693	5.072157677	4.447694634	3.72043009	1.950646655	3.784278645	4.686071552	2.564932603	1.956117765	4.043497568	3.834655235	3.89801914	4.249476433	3.18045952	3.925862752
ADCY10	1.638235864	1.39472651	1.287328148	1.513990261	1.812814405	1.123992809	1.938381583	1.444205241	1.274097574	1.716528189	1.504911448	2.210790844	1.179564185	1.342950954	1.520629269	1.259996729	1.57402215	1.174588874	1.718473408	1.434686732	1.479716728
ADCY10P1	2.908108961	2.339753228	1.895278732	2.190148545	2.260430531	2.342132564	1.878003638	2.241813077	1.984620713	1.993092627	1.959390928	2.819209089	2.155051969	2.085810162	1.872309155	2.515321814	1.946051483	1.609662355	1.950528565	1.95335588	1.520343803
ADCY2	2.276192826	1.587223735	2.314884229	1.563812515	2.007448819	1.644649591	1.694927496	1.408804464	1.612458578	1.868419564	2.944764152	1.694927496	1.498642392	1.92574059	1.562766223	1.694927496	1.769782606	1.559224726	1.312846468	2.079951606	1.694927496
ADCY3	3.602416786	3.53010138	2.945225328	3.271919714	3.716506641	3.403348985	3.871527236	4.004138807	4.154875247	4.191492024	5.009265206	4.146173786	4.421922095	3.470471905	3.974587092	4.524926277	3.600473899	4.090132104	4.708568039	4.741291088	5.105708931
ADCY4	3.837891474	3.86238483	2.934906976	2.930831969	3.162040514	3.806895356	4.069467751	3.894707607	3.614429199	3.606406756	3.167171532	3.799339483	3.8709601	3.355919387	3.71968804	3.968880833	3.117851851	3.638163322	4.494406321	3.144577174	4.565880041
ADCY5	2.178066707	2.934258427	2.347527494	2.7066501	2.310278973	2.095361665	2.070539988	3.100618326	2.520833121	2.370564562	2.538422673	2.2030895	2.27846147	2.718389655	2.645873368	2.26483562	3.218059893	1.937871038	2.538422673	2.075384222	3.249822838
ADCY6	2.584866023	4.245232051	3.468962853	3.780069003	4.392072118	4.053108443	4.169498465	3.925061438	4.379082294	4.456214966	4.52290036	4.280894319	4.60537282	4.520218539	3.514657187	3.55292067	4.387922446	3.2008684	3.735150923	4.112654882	4.427514891
ADCY7	2.674247658	2.739679071	1.918612154	2.337563441	2.041125605	1.826399296	2.727153532	2.561285365	2.712778109	2.973649077	2.892043905	2.268487902	3.040462123	2.429203844	4.057090689	3.434336171	2.861287314	3.03167176	3.522471049	3.556822191	2.983687609
ADCY8	2.134038947	1.414970073	2.176671679	1.868646605	1.657719361	1.525911097	1.635320769	1.735052218	1.616394151	2.02747089	1.230466162	1.637646405	1.474179047	1.71149183	1.646716987	1.299145256	1.037198546	1.542283265	1.389409613	1.42448601	1.237819219
ADCY9	4.557199718	4.251263005	3.632803239	4.442944441	4.837962439	4.504813342	4.792687604	4.268711156	4.039851514	4.81568927	5.261657471	5.178370559	4.648440606	5.144105132	4.236889344	4.793196833	5.313929136	4.002849177	4.855572802	5.096610288	5.639126532
ADCYAP1	2.59809269	2.955318537	2.528015724	2.56649299	2.348681129	3.130491585	2.762649223	3.686915495	2.330305158	4.39075538	2.602454878	2.183090023	2.862690541	3.815016056	2.704423423	3.857887082	3.530574865	1.851954773	2.824105737	3.132836563	3.100385544
ADCYAP1R1	1.911488104	2.613725466	2.349402713	1.933907651	2.375800455	2.629391498	2.493541523	2.6283085	2.263469433	2.419170251	2.236248618	2.164993942	2.384158029	2.814028975	2.114277916	2.210483466	2.340075069	2.112144182	2.378565806	2.842880747	1.963236684
ADD1	6.376860212	7.317859094	6.456271037	6.959557673	6.576373313	6.706828755	6.776438998	6.585848504	6.801615512	6.665676343	6.861720423	7.26721085	7.112426365	6.200930316	7.073354302	7.281735337	7.019128086	6.596817921	6.985529598	6.960555818	7.22387068
ADD2	1.831340776	1.979089072	1.12354385	1.466994021	1.211804526	1.856508754	1.261505677	1.172850462	1.204512344	1.138813591	1.806226976	1.712158929	1.845629266	2.087886416	2.142348754	1.710174719	1.988468736	0.758358481	1.697293616	2.090048267	1.949856449
ADD3	8.226771004	8.049074481	7.936346191	7.755664267	7.622209109	8.515445284	8.433921544	8.028031506	8.151827018	8.226143684	7.463190389	8.297170593	8.271461833	7.836223543	7.414009098	7.936108923	8.043716122	7.611342693	7.474066393	7.728391395	8.050124877
ADD3-AS1	3.399801291	4.019775488	3.391009668	3.034998535	2.491018693	3.994935435	3.788055123	2.999456927	3.325457704	4.363060917	2.74984281	3.876650535	3.600911214	4.357964278	3.34469567	3.717506371	2.721829946	3.395582784	3.099116944	3.802346765	3.673924311
ADGB	1.35858149	1.386391674	1.263912373	1.379070925	1.695538611	1.099246236	0.937548623	1.29675384	1.123843151	1.110618434	1.057052266	0.951999804	1.059811531	1.261908216	1.297539529	0.996535197	1.315512776	1.288381906	1.09493256	1.534540371	1.392779893
ADGRA1	2.158526866	2.244805352	2.049126129	2.139353262	2.447633369	2.541180717	2.925180186	2.44575137	2.855708867	3.016176988	2.213962623	2.67307152	2.512771554	3.711766269	2.809291379	2.281419107	2.198282447	2.059758872	2.58389005	2.396080749	2.213102923
ADGRA2	3.190259025	4.119199788	2.753467022	3.367241999	3.704725826	2.877209694	4.921529391	4.727746128	4.148905678	4.045457425	4.410646865	6.020133408	4.920222697	4.208359499	4.550322841	4.405992991	4.330151498	4.233686075	4.461703668	4.711246237	5.645985039
ADGRA3	5.608689672	5.044848035	5.859087771	5.063859836	5.94426207	5.136964473	5.560237875	5.813160835	5.881037723	5.818242324	5.725127508	5.605039068	5.122509634	4.49906161	5.15545632	5.379486289	5.457087811	5.224596016	5.720617686	5.605749371	4.28319041
ADGRB1	1.976587882	1.634395383	2.23697423	2.182174787	1.52850399	2.375040489	1.441098832	2.400511036	2.312434049	1.699067865	2.125938097	2.822254123	2.251379482	1.890422632	1.798477446	2.073998101	1.838843814	2.662866573	2.340846811	2.348086611	2.35770311
ADGRB2	2.438479661	2.614052318	2.544275929	2.456706466	3.072184358	3.230928781	2.921201898	3.02121906	3.079736133	3.408277223	3.876711821	4.128029304	2.585894146	3.020991907	3.396556188	3.619693361	3.074288181	2.422656225	2.876117683	3.763017312	2.292368498
ADGRB3	1.630309866	3.103175768	2.740046126	2.10006551	2.25266806	2.079481292	1.755763924	2.720587767	1.802072262	2.213600324	2.334505165	1.814905735	2.027271416	2.0159945	1.669754731	2.305988866	2.29984075	2.07274611	1.944837188	3.543527382	2.274640903
ADGRD1	3.77878889	3.486971959	2.585352332	4.059684128	4.251436983	2.264958772	5.646882386	4.431272273	3.453690234	3.863288443	4.718899099	4.057146033	3.325750065	3.485259405	2.756209199	3.793222554	3.141329815	3.418768495	3.006728099	3.439206939	6.10661724
ADGRE1	1.338726453	1.48046486	1.454286919	1.354606509	1.868177598	1.447498229	2.286320249	2.353639896	1.220386864	1.607851359	1.977625446	2.21132737	3.416868203	1.692870248	2.284797847	1.977625446	2.604137207	2.386822737	1.648771728	2.52362623	1.862107806
ADGRE2	3.273186025	2.66369548	2.567863568	3.286610308	1.868545421	2.107213653	3.201134796	4.535542307	2.6953825	1.935164483	5.864634502	3.443581097	5.420389184	3.036236993	5.494262619	5.74323565	4.749699551	6.254151498	6.25572272	3.678995372	2.820674687
ADGRE3	1.507170439	1.20478219	2.111085611	1.243668622	1.295748487	1.794940743	1.247107693	2.157703366	1.235405327	1.497132485	2.230276146	1.413432535	3.033686158	1.607653709	1.458368528	1.728070589	2.083258402	1.705302819	1.813918755	3.63968382	1.748402584
ADGRE5	4.91855011	5.862482035	4.960765406	5.591253103	5.4918488	5.910203963	6.487219871	7.707715254	7.936242535	6.239810008	8.42330189	6.37385385	8.976663835	7.50485331	7.85602053	8.335374447	8.507613791	8.634527144	7.035270891	8.012470834	7.67060218
ADGRF1	3.850079633	4.725017287	3.472911408	3.433910747	4.031523539	2.462323471	2.91454121	2.364230732	2.601973857	2.960838458	3.00290837	3.404142825	2.964033565	4.108327793	3.3204443	1.933473334	3.595488516	2.867268337	2.970311969	3.342545989	4.47297536
ADGRF2	2.045853993	1.145668015	1.715189845	1.272438324	1.444871353	1.406142003	1.721672041	2.628784812	0.837140566	2.230986742	1.679876177	1.574402659	1.242791008	1.531277443	2.389748524	2.014018316	1.237079183	1.426343866	3.196317984	1.626407733	1.347332252
ADGRF3	2.102049544	2.064848442	2.263179161	2.368452127	4.036572903	2.687749574	2.227490067	2.202054305	2.256165869	2.407375007	2.063838405	2.403044429	1.54363376	2.245846395	2.98525326	2.023391056	1.862110139	2.126006847	1.786689752	2.132591698	2.063884127
ADGRF4	1.885381197	1.184060138	1.508042673	1.308344913	1.563896719	1.197858548	1.757789104	1.042102726	1.293346696	1.379833183	2.139240564	1.220931026	1.432664914	1.344085174	2.06356284	1.070683782	1.23709349	1.064261049	1.548686858	1.229646651	1.632065341
ADGRF5	9.389129879	9.504573836	9.469697795	9.462558576	8.319978866	9.252712931	9.662580964	9.216022112	8.385275445	9.316698937	8.616469626	8.590409648	9.18331132	9.136774216	8.470225165	9.38791171	8.554934004	8.301317442	8.610805447	8.108105434	9.439723771
ADGRG1	5.906462783	7.462220882	5.833225094	6.20887545	6.979901658	6.747281177	6.012285435	6.540513379	7.098956855	6.558677417	8.423361246	6.852405951	6.605211085	7.605918475	8.31746661	6.678630598	7.026142403	7.766516327	7.836506617	6.232432139	6.381673997
ADGRG2	1.825918533	1.512081457	2.131406116	2.277181498	1.523980953	1.638070152	1.670751574	1.965477032	1.706886989	1.690641537	2.939670051	2.920794841	2.253134795	2.291588505	2.177883039	1.728196417	2.472794563	2.315911242	2.487943404	2.158982817	1.759868836
ADGRG3	2.029274737	2.903200456	2.349552096	2.229156032	2.416850253	2.268664001	2.137374101	4.0653945	1.732220517	2.180367354	3.053601931	1.690446059	2.308199223	2.105482557	2.138406386	2.297231269	2.292893895	2.445032063	2.437078698	2.427710868	2.519635821
ADGRG4	1.430307141	1.430906742	1.356565608	1.734559639	1.794714432	1.443441609	1.94621128	1.629730741	1.180761285	1.263411247	1.324574766	1.406201812	1.406201812	2.00896836	1.114852575	1.639479398	1.229633865	1.30486253	2.052220108	1.520914235	1.751527387
ADGRG5	1.819608734	2.571170165	2.476204641	2.308765232	2.490528881	2.290983987	3.252104704	2.22313964	2.614270327	2.886393886	2.193841148	2.711663755	2.975043442	2.641653581	2.933384647	2.394412342	2.382969291	2.243666426	2.529164497	2.700713361	2.232723328
ADGRG6	6.667780166	6.086705711	6.161983318	5.951583488	5.614197023	5.756028258	4.961988653	4.768426906	6.348352594	5.81223934	7.161614981	4.865389905	4.61276105	4.990339539	6.545968037	5.255647978	5.802200342	6.049781551	4.785398345	5.070744753	5.443923061
ADGRG7	1.248487211	1.164802876	1.240535752	1.322090311	1.541993976	1.318557074	1.200539388	1.217603031	1.075882923	1.089986514	1.168006441	1.262394441	1.35181735	1.032823817	3.585691166	1.144620679	1.143895457	1.223891116	1.103975001	1.639830999	1.33533576
ADGRL1	4.361979155	4.606236586	4.410310658	5.386335609	4.452170075	4.288563261	5.45591557	6.065549234	5.360199859	5.792739996	5.625687526	6.192057157	5.086720877	5.774034686	4.422487107	5.302416544	4.467418188	5.325107357	5.487496308	4.758950616	5.962421606
ADGRL2	6.714911075	7.136677428	6.907470894	7.075633794	6.155538926	6.397112028	6.391775934	6.337547759	6.294976361	6.37928269	6.823015892	6.44905112	7.565096151	6.080456226	6.295496875	6.891893619	6.367210557	6.180503572	6.540307643	6.139083279	6.571591562
ADGRL3	1.762532496	1.050747773	1.536449739	1.571850535	3.063277079	1.918266077	1.608095285	1.525151568	1.441192015	1.303881491	1.220901527	1.373086264	1.380951927	1.750740567	1.617318375	1.758364977	1.197306598	1.515565122	2.420433478	1.824933116	1.6241724
ADGRL4	7.889633858	8.006802309	7.486800573	7.525084243	8.056650998	8.225549301	8.916658923	8.187424306	8.071654516	8.334440135	8.138551431	7.251920305	9.473176495	7.957282645	7.941750218	8.713800406	8.088036615	7.732682911	7.949104027	8.14429057	8.633528826
ADGRV1	1.702109613	1.677139233	1.870781355	1.816596197	2.286542141	2.121282708	1.849600916	1.736650968	1.856543766	1.666239483	1.70438691	1.887374339	1.67740801	2.050485289	1.887374339	1.574360195	2.008645331	1.590742537	1.659874479	1.66592315	1.791439944
ADH1A	1.354990323	1.520380804	0.958225266	1.090966893	0.992816903	0.860637305	2.01409773	1.804592307	1.332940784	1.479824008	0.757179898	1.534044638	1.474317617	1.765896444	1.408439426	1.036893819	1.672728973	0.461606474	0.624056767	1.460978239	2.7456882
ADH1B	2.366268679	4.782141485	1.271709325	1.560992778	1.147944472	1.611768079	1.214300905	1.518172311	0.600285366	2.345521575	1.052235467	3.282600264	0.980333397	2.230856551	1.420976175	1.557830468	2.188293426	2.074046162	0.795139988	1.067168615	1.713233693
ADH1C	1.831817432	4.646220924	2.62470262	3.13556211	4.329313216	4.247271798	1.931428489	1.821377556	1.961064364	1.610386959	3.105202822	4.53690228	1.558030829	4.171208058	2.992097758	3.972209364	2.196661359	2.45696555	3.240932274	2.617197556	3.030479852
ADH4	1.640478496	1.47546847	2.088039472	2.24618971	1.223310764	2.035498142	1.631885461	1.704100654	1.396831158	1.45454157	1.334678822	1.684815986	1.30322293	2.748543053	1.497507888	1.510374851	1.667121853	1.428594402	1.690294325	1.360719525	1.428212014
ADH5	9.142996511	8.272912706	9.205713248	9.207806724	8.655522638	8.89294033	8.780243155	7.376499295	8.749292794	8.749292794	8.491265371	8.644175969	8.791649503	8.538189337	8.644448654	8.65708249	8.86910647	8.29321272	8.456323005	7.901339778	8.968615854
ADH6	2.650690851	5.746674408	4.745397913	5.729491234	5.674174738	4.202533069	2.060470006	2.26158841	4.617092278	1.740995132	1.506822362	1.742931505	1.9897034	4.732354074	1.492397794	1.98603173	2.242635371	2.818404371	2.323773354	1.436366072	3.424639909
ADH7	1.128236463	1.920418448	1.408831216	1.577156722	1.496092407	1.303503263	1.209679935	2.744796735	1.134368121	1.323580231	1.249840132	1.323580231	1.185262018	1.310571874	1.348028919	1.323580231	1.451422433	1.064913435	1.377895231	1.08537823	1.323580231
ADHFE1	6.561677296	5.733504337	5.809323766	6.982811034	5.744711742	6.217302655	4.477760788	4.628665095	3.642373986	4.699449595	3.637912224	6.670064365	4.533221599	4.64497378	3.445410483	4.533221599	5.207381124	3.945304396	3.130567717	4.856196835	5.476104684
ADI1	7.257528535	7.981475511	8.039495661	8.127236319	8.028853296	7.369424366	7.45162592	7.503464137	7.171157598	7.22918134	6.616418905	6.668087831	6.897097438	7.920651105	6.568390725	7.066196335	7.2890818	6.928703337	6.429569685	7.106779096	7.261685361
ADIG	2.812903378	2.835456753	3.183030792	2.36011211	3.405081044	3.955090561	2.461816004	3.665079814	2.68176683	3.576434625	2.548678153	3.541114051	2.44176128	3.062867044	3.618475994	2.079617153	2.920003599	3.033061517	2.339945635	2.924433255	3.622752569
ADIPOQ	1.092415716	1.254279267	1.253141854	1.872441551	1.570767829	1.5005956	1.754998914	1.559773913	1.516857998	1.852504137	1.619699704	1.48323956	0.995124322	2.017136721	1.75074647	1.663080886	1.709993026	1.571631084	1.691990448	1.764663649	2.178931909
ADIPOR1	7.886645706	8.133482919	8.064843679	8.336724655	8.127180654	8.01275116	8.280833546	8.726579543	8.059675196	8.556726423	8.021227371	8.05503885	8.353568326	8.314087243	8.138071039	8.086339145	7.983648648	8.460168041	8.575077681	8.722561883	8.551356722
ADIPOR2	5.392857779	4.543455147	5.204104273	5.766185169	4.548802563	5.427447469	3.863644277	5.278580271	4.884025909	5.221286314	4.482121141	5.317069074	4.846024415	5.842782112	5.666705555	5.165125568	4.915758328	4.600129622	5.459351377	5.927735756	5.346314868
ADIRF	8.604468984	9.163162001	8.583312878	8.742035212	9.687610344	8.858770489	8.065125277	8.518529148	8.975037283	8.949479736	8.231992012	8.965204365	8.924379009	8.725510043	7.690349867	8.770995275	8.035117258	8.139747814	8.027030481	9.433935988	9.551973254
ADK	6.339720982	6.289897736	6.505373098	6.170143551	6.126978532	6.768673205	6.109309885	6.44843209	6.30537349	5.663831834	5.678072803	5.883246364	6.299508662	5.731437578	6.291407334	6.632165112	6.280700927	6.043383058	6.044062354	6.798794581	5.376294073
ADM	4.35352402	3.912027409	3.689076952	2.320877961	5.135754581	4.269499851	6.435937436	6.000393061	4.270832161	6.171548267	4.675421182	6.656020955	5.67063553	7.038375713	4.561373011	5.382489786	4.74103337	5.255501489	5.375253245	5.485824594	7.984359515
ADM2	2.53876272	2.205693128	2.638180374	2.247287609	2.306129428	2.134975308	1.921514922	2.270864418	3.302258691	2.028616687	2.273683933	2.332404648	1.952752521	3.050398813	3.111581471	2.818383291	2.602055259	2.232141024	2.729954274	1.974999415	2.624294003
ADM5	3.03134206	3.182179749	3.196086618	3.276890585	3.42193512	3.142073723	3.314480441	2.764958972	3.035136467	3.023473998	3.258824286	2.525491882	3.470254664	4.383472504	3.043059507	3.053397196	2.885127673	2.941302825	2.970684834	2.889177904	2.445897345
ADNP	7.405259452	7.387837197	7.348623285	7.513428423	6.969664245	7.476095942	7.252747064	7.562018456	7.540944634	6.962232167	6.936308768	7.355173127	7.148411647	6.808183098	7.345687391	7.514363155	7.383551026	7.511159937	7.687538446	6.821860532	6.822106646
ADNP2	4.152205451	3.445938943	5.28151038	5.183545538	3.917558696	5.513635045	5.339210173	4.32202523	4.228496049	4.812365322	5.448955556	4.744291268	5.459924801	3.716604768	4.464636411	5.081595276	4.848594185	4.053386785	4.72376792	4.752989921	4.118740407
ADO	3.614723309	3.378255838	3.77332756	3.091807599	3.188354185	3.213474673	3.759311372	3.878277044	4.390625066	3.378852344	3.207162542	3.743539898	3.178388679	4.347022015	3.884613654	3.736931932	3.311893854	3.547592654	3.260443849	3.63521386	3.63521386
ADORA1	5.355683405	5.201190628	4.452832818	5.509327181	4.030409808	5.805034029	5.77448609	6.128823317	5.691250828	6.326246643	4.656992486	5.431425949	5.673987521	6.506566589	4.705637359	5.348933134	5.905085342	3.52899542	5.572332545	6.019486488	6.200797007
ADORA2A-AS1	2.725017629	3.864273965	3.515870355	3.748192031	3.50689496	2.921150898	3.407255706	3.284913844	3.905096704	3.472077092	2.614408753	3.405718675	2.99433397	4.141413766	3.220592764	2.890310492	3.53475782	3.087462012	2.519372305	3.155115001	2.816719253
ADORA2B	3.249663988	3.407054799	2.366320605	3.130521698	3.259263151	2.976482424	3.129600111	3.755293162	2.716772058	3.589771454	2.989075275	3.031913009	2.99706174	2.387843782	4.203319159	3.505755577	3.219730401	3.482554886	3.468678924	2.596572128	3.349577952
ADORA3	2.392099792	1.699634352	2.154696569	1.998039936	2.568267106	2.578533256	2.060298695	3.672830646	2.327071689	1.839167273	3.70215811	4.077280455	2.160131803	3.068316331	2.731943501	2.832793752	2.659670982	2.300532191	3.92802081	2.189866436	1.936532916
ADPGK	4.738726279	4.212829889	4.935331326	5.216875572	4.749055176	4.178180395	4.776761005	5.766802169	4.348935009	4.416317846	4.692745315	4.640720454	4.523364318	4.844486544	4.989082136	4.28762866	5.441048162	5.095350178	5.020119915	4.424573792	5.081929913
ADPRH	4.180552131	2.780896392	3.630070054	5.030105292	3.212988595	4.711960935	4.110784939	5.151046024	4.204546449	5.270234114	4.476737748	4.459960728	4.726712551	5.77484418	3.69925471	5.177901456	3.9476663	4.752435981	3.059759426	5.482839583	5.19617699
ADPRHL1	2.736997793	3.768127295	3.179683345	2.435323102	3.064657478	3.12710082	3.769940225	3.315099362	3.099419074	3.357610525	2.805533396	3.231651511	3.054855079	2.933172387	2.101064111	2.61199552	2.916585991	2.341934366	2.841078121	3.478656912	2.264624487
ADPRHL2	3.601577259	2.877500114	3.306223086	2.676631979	2.256703596	3.450696292	3.257308044	4.03161642	3.188155984	3.691779984	4.910425787	2.880996654	3.121500976	2.591859151	3.210802614	2.801262996	2.442974865	2.860044723	2.95372934	2.865690138	2.957268932
ADPRM	4.85825677	4.728356956	4.113119624	4.014575383	4.261499213	4.458328047	3.980043551	4.5178716	4.785623892	5.238042989	3.880034026	4.66647718	4.634760316	2.999963326	4.433828069	3.03058137	4.041173849	4.577628934	2.933435018	5.501826661	4.401525649
ADRA1A	1.316639888	1.274691489	1.108950038	1.660479495	1.593140417	1.290559029	1.906233671	2.156006265	1.043850688	1.329809685	1.372649836	1.395677948	1.632661233	1.973209769	1.240650493	0.684678114	1.681085956	1.823985391	1.602529971	1.45072105	1.731659901
ADRA1B	3.406417096	3.664568117	2.936072422	3.697228294	3.375456125	3.222791291	3.360911482	2.987953343	2.986060378	2.681735996	3.946310148	2.437193126	2.131118678	3.213443774	3.574654004	3.011906212	3.952258053	3.21370015	4.466178376	3.10757842	3.881597208
ADRA1D	2.136897024	2.436443487	2.910142967	3.166560783	3.706836782	2.84365799	2.31890062	2.840417678	3.25855493	2.444020898	2.741192222	2.883736258	2.938711291	3.143197835	3.169065594	3.384236468	2.7747946	2.631579732	3.095224728	4.156457385	3.063074134
ADRA2A	1.533561042	2.394157498	1.392129882	1.756956781	2.885784077	2.037667144	1.747393052	1.519952484	2.95463241	2.696788726	1.198754199	1.687103035	1.92319181	2.193060314	1.562331782	1.772648614	2.655527011	2.103033958	1.92319181	2.673991938	1.307199985
ADRA2B	4.320706301	4.023486973	5.019218858	4.800296554	3.812869175	4.201538003	4.968659462	4.395724328	3.572310866	5.877088333	4.099637974	3.965315896	5.001403657	5.903676709	3.574566303	5.971392191	3.535720641	4.700232535	5.152503841	4.82202946	5.419250864
ADRA2C	2.273044261	2.749721193	2.208800514	3.298642579	3.243532119	2.179674189	3.724399863	1.76849185	3.457893925	2.573454565	2.799949731	2.892362138	2.995962348	1.989742237	1.857321807	1.963183318	2.649408993	2.526299585	3.69336022	2.092564953	1.996784604
ADRB1	3.522391874	2.864443291	2.990494288	2.963635348	3.662037375	3.392921705	2.630973724	2.714676651	3.11247941	3.088056153	2.970616055	2.932177765	3.240282258	3.321081438	3.622296139	3.860091175	4.119739181	3.126857714	2.941007959	2.97594934	3.451545254
ADRB2	1.979933403	3.217175802	2.584103758	2.840537823	2.841781675	2.528133907	3.138595503	2.330363258	2.861669362	2.549189475	3.085995802	3.09726494	3.392806094	2.953553776	4.105090184	2.669518886	3.270902392	2.257609318	3.672097315	3.835723277	2.184952202
ADRB3	2.385042883	1.521815615	2.848355351	1.772329703	2.356472987	2.179644348	1.613710635	2.270232056	2.40988108	2.137904623	1.814862593	3.343691323	2.127118586	2.709195644	3.09103652	2.559521664	2.885532186	2.430489245	2.070246648	1.493071528	2.11308675
ADRM1	6.691815375	6.028887787	5.845869274	6.197306156	6.484124263	6.34405425	7.009073112	6.866987665	6.802618587	6.390398868	6.978020594	6.419389144	7.459599232	6.518788739	6.512675243	6.97681983	6.787808035	6.758359767	6.8938183	6.993435729	6.882967471
ADSL	5.332810325	4.903433158	5.889568409	4.574836377	5.05990154	5.380026643	5.279443339	6.083566784	5.828089776	4.70340945	6.102344658	4.06103072	5.896818416	5.498144878	5.295731456	5.866147201	6.141584878	5.965104077	4.96652713	6.062661191	5.504091763
ADSS	6.685107341	5.613052613	6.533970283	6.052329014	5.841590905	6.903172755	5.860709752	6.327411518	6.302554365	6.091119077	6.619575645	6.309765704	5.978454282	5.935740159	6.990593032	6.941144863	6.723719182	6.822084031	6.491646575	5.978897889	6.059844311
ADSSL1	4.866759553	4.840578838	4.521712048	5.518819713	4.699143732	4.225125345	3.082669068	4.167613928	3.006566735	3.896824533	3.889226687	3.605406979	3.961259047	5.003390292	4.069542422	4.043175844	3.81796953	4.834026801	3.948820615	3.904666582	4.400382515
ADTRP	2.214094606	2.175862695	1.744194146	2.09021227	3.571874529	2.148543303	1.82045744	1.759724137	1.499568248	1.797469591	1.801670276	2.617320715	2.324546069	1.59971617	1.501499657	1.706491213	2.236897442	2.682020783	2.367505751	3.264877409	2.368976986
AEBP1	5.409513148	4.943311582	4.767837245	4.373862991	5.258035915	4.356128563	6.137502962	5.774426722	6.271062144	5.546026684	7.215842557	6.662855506	5.216536316	4.308027037	6.525058212	5.997113361	6.249803899	7.432643937	7.197242025	5.041481625	5.696652204
AEBP2	6.220309136	6.648088474	6.364714303	6.586815977	6.972471313	6.495323755	6.579560732	6.644249424	6.94879148	6.611151473	6.410144781	6.276496226	6.98364308	6.787346784	6.31741337	6.652211463	6.091209462	6.443129882	5.797705196	6.688585022	6.534456557
AEN	2.771581207	2.471866781	2.60110491	2.903858093	3.137265529	3.345305095	3.392577786	3.118483542	2.820568075	3.142326906	3.142326906	3.21774656	2.896953827	3.77674881	3.000119575	3.50113774	3.066947001	2.920010183	2.953520154	2.909521767	3.565198294
AES	6.837409247	6.816723523	5.891924651	6.947671596	8.051447043	6.20328042	7.856725641	7.513602121	7.335242589	7.73423777	7.834162861	7.24257707	7.198682851	7.175004318	6.540829294	6.902316968	7.149753882	7.693284416	7.023826914	7.797508419	7.438952846
AFAP1	4.239548512	3.996916594	4.231147073	4.772037906	3.597354562	4.57425931	4.357742423	4.842071818	4.402088839	4.665878633	5.281177746	4.697858376	4.54375465	4.340885649	4.403397115	4.836614921	5.043210899	5.272161912	4.711945008	4.107396071	5.475855361
AFAP1-AS1	2.150524226	1.538199182	2.759510409	3.023914421	1.672892325	2.112367451	2.085431203	2.01118984	2.928910338	1.959886993	2.156108783	2.455634557	3.052540925	2.811040418	2.091103664	2.031418905	1.851565574	2.487197761	2.60294481	1.9546451	2.590900516
AFAP1L1	3.207449293	3.441929513	3.38893722	3.508574969	2.795280835	3.018033658	3.759499174	3.8808255	3.99901373	4.50863198	3.379747674	3.759499174	5.628097174	3.119326635	3.759499174	4.449472206	3.439363871	3.884961749	3.273269468	4.114229893	3.660038029
AFAP1L2	7.074386149	6.817674619	5.981590809	6.489910826	7.265068981	6.903710296	7.222780406	6.605047631	6.949974123	7.568127621	6.598247416	7.397711828	6.854719275	6.910012445	5.877523997	6.616019876	6.53961696	6.475118986	6.999110773	7.114832277	7.516935392
AFDN	7.819921346	7.642972071	7.567941499	7.813110038	6.932438938	7.395947687	7.611691265	7.367796615	7.69053917	7.624189201	7.744697984	7.209306814	7.537362776	7.443570849	6.93476852	7.121830704	7.112719994	7.443570849	7.495585545	6.405298016	7.755569225
AFDN-AS1	2.778470887	1.217447181	2.01007611	2.98943459	3.420143827	0.918667186	2.028033393	2.314356581	1.214027315	1.851903281	1.548677015	1.851903281	1.631810772	2.464991107	2.448471902	1.163840095	2.853252734	1.832506436	1.837552384	1.168246463	1.295756325
AFF1	7.899600743	8.191216385	8.02117927	8.165762172	7.69688215	7.98109548	8.380594344	8.109187517	8.004985934	7.914850057	8.82453819	8.094627082	7.950304933	7.918233519	7.732646406	7.891757378	8.03522726	7.840026362	8.125219148	7.385762606	8.130584029
AFF2	2.278709455	2.094737455	1.978723472	2.456144421	1.908641431	1.780286385	1.933245012	1.890955466	2.398379051	2.502415964	2.127013882	2.338912215	2.050184028	2.490923691	2.379215575	2.200236367	2.763349558	2.920865957	2.556986317	2.137728371	1.642506838
AFF3	2.641482705	2.170522923	3.323830455	2.953799888	2.056223614	2.375307551	2.232034225	2.287856339	3.66711825	2.394826105	3.560641342	3.403275262	3.418592194	3.081576313	3.347901909	3.031978005	2.981899259	3.294264573	2.850919378	1.620713027	3.076114143
AFF4	8.516375054	8.492088692	8.567347977	8.637379925	7.949837918	8.632739523	8.880558374	8.621509552	8.148930978	8.406877612	8.365627973	8.52837083	8.392702156	7.874958262	8.179020152	8.259042663	8.328768052	8.024461907	8.508007243	7.727802824	8.348667386
AFG3L1P	3.413261909	3.555702423	3.533192215	3.815544307	3.229895078	4.31237995	3.224987928	2.879180325	3.476057923	3.281483088	3.975508764	3.365822781	3.205502395	3.776851305	3.814367691	3.312650629	2.726572262	3.279785362	2.837832978	3.700677264	3.302182348
AFG3L2	6.088079768	6.606242702	6.737408272	6.630263548	6.523568186	6.390661306	5.877073947	5.789034222	5.713942898	6.695221582	5.963602059	5.984276199	5.960673001	6.670857523	5.820057835	6.193374963	6.449772869	5.91254516	6.145735127	6.269711159	6.908327881
AFM	6.118858735	8.414111264	7.854537795	8.301247005	7.441951224	7.465453937	4.909144415	3.143203965	3.721086203	5.996319698	2.881265267	2.772559816	2.898055741	6.79354178	2.720110543	3.470687465	7.409178005	4.555772453	2.82529677	2.853253214	5.396698376
AFMID	4.257520291	5.447319544	5.056393144	4.182072571	3.386509642	3.314797813	4.228295793	4.467005566	3.923820688	3.607217015	3.798692071	4.699961836	4.273411344	4.776440631	3.662710785	4.284965728	3.258097804	3.285927811	3.607217015	2.885097299	4.228295793
AFP	1.948249055	2.390265969	2.092454858	1.592157187	3.86795711	1.379704094	2.083186956	1.492235458	1.578356239	2.02262469	1.63049431	1.723145118	1.314899955	2.076536277	1.364343009	1.593731267	2.717236558	1.644690889	1.70486524	1.788729409	2.269393073
AFTPH	7.978280606	8.272710561	7.913850831	7.97139443	7.752365484	7.599956811	7.489744925	7.252424352	7.979233387	7.639222841	6.906176547	7.641292986	6.993653948	7.253146413	6.969656154	7.598845222	7.649670745	7.526659158	7.7575439	7.065128961	7.439425712
AGA	6.330697295	6.202899374	5.915712129	6.427500739	6.209835733	5.885811123	3.767478487	6.202569271	6.039216096	6.186344462	5.658227772	6.46487781	6.06048381	6.039216096	6.589343784	6.283864277	6.817599405	6.965559494	6.253757456	5.985636099	5.938667383
AGAP1	2.210992055	3.989963206	4.236282689	2.801265007	2.508656243	4.241158096	2.877482715	3.384231072	3.573122382	4.101324866	3.3085909	3.454541841	3.224740296	3.883904898	3.193055037	3.422411844	3.873330636	2.730774244	3.982603394	2.575044263	3.936248511
AGAP11	2.01220351	2.013241932	2.692555171	2.512372154	1.569918063	2.929163769	1.877492806	1.445015542	2.816509258	2.758437044	2.090582361	1.777194751	2.216844664	1.360936048	2.382745637	1.628777948	2.372093878	1.690299662	1.541174216	2.076642828	2.854224311
AGAP2	2.460080188	2.259639269	1.835286923	2.314844992	2.365428474	2.071428761	2.191995017	2.872054302	2.909304859	2.390161629	2.010930444	3.40804907	2.551076118	2.587173011	2.917581131	2.604892926	2.070474567	2.501684655	3.181377361	2.688312422	2.103424386
AGAP2-AS1	2.239695296	2.654991076	2.641105343	3.424700359	3.151380073	1.627513273	2.265102927	3.459308172	2.722839354	3.298559333	2.880097606	4.001547677	4.210264352	2.914196301	3.308230833	3.361775653	3.672074651	2.974443203	5.0873675	3.361775653	3.361775653
AGAP3	3.209847498	3.399674954	4.066570783	3.421973331	3.616183005	3.788022152	4.009332856	4.62784322	3.781152892	3.541885586	3.237546324	3.037014345	4.176459058	2.72765484	3.406065886	4.213020276	3.805442255	4.35564017	4.10681178	3.649701378	3.976632576
AGBL2	2.424777071	1.621521155	2.570568186	1.785837684	1.596310852	1.381837471	1.633800348	1.346650307	1.231984788	1.473633173	1.660368918	2.660541368	1.367813268	1.660368918	1.605142607	1.527223222	1.679805573	1.225299322	1.864741652	1.252412383	1.725982906
AGBL3	2.841087985	2.69070143	3.449825424	1.928494793	3.05713544	1.547015665	1.695475706	2.350250699	1.159007323	1.298960695	1.481375834	1.866318343	1.651887468	1.293511305	1.27162681	1.245217996	1.913113009	1.780947544	1.411394588	2.16043386	2.653832184
AGBL5	5.643099252	6.281362648	6.049939113	6.186285306	5.651378218	5.576775766	6.108818384	6.323213194	6.117636818	6.149215205	6.129423565	6.127475899	6.127658606	4.909585338	5.542344219	6.328387164	5.780695451	4.56729521	5.468577393	6.437324249	6.360389159
AGER	3.280442119	2.893159932	3.029682417	2.946535557	3.146636569	3.479845851	3.054591219	3.089298049	2.988709309	3.637815962	3.089298049	3.164165464	2.959145655	3.191630827	3.089298049	3.263671198	2.70540757	3.063904329	2.631835178	2.531679172	3.020205035
AGFG1	7.48427668	7.212592563	7.586042737	6.971165339	7.317752953	6.848315339	7.040556623	7.816942427	7.471326524	7.30820377	7.608165774	7.538860527	7.378532674	6.894905004	7.752026794	7.41808381	7.391209683	7.817493887	7.79788606	7.624512509	6.976625985
AGFG2	4.225134676	4.682630913	4.556570623	5.388771403	4.791997487	5.371723799	4.969562766	5.767706902	4.69507009	3.89440166	5.750986678	5.704438946	5.630920434	6.161866373	5.002791304	5.906573352	6.152264291	4.97896189	5.113538567	5.134273277	4.916528826
AGGF1	7.060252597	6.884669936	7.145510685	6.978213397	6.68315044	6.825792282	7.114521153	7.158715715	7.401590456	7.264763676	6.844724329	7.392780182	6.976354878	6.436840937	7.119173518	7.444842774	7.317838685	6.786205378	6.986299489	7.505222598	7.153215518
AGK	6.823625028	6.738497577	6.775902013	6.641348976	6.259015906	6.324280462	6.70731655	6.472416907	6.361867162	7.15603623	6.573382557	6.762643457	6.408763654	5.50058322	6.253593635	6.587314897	5.730115465	6.145604886	6.573535292	6.982889208	6.371196165
AGL	4.74665047	5.707829365	5.439482902	5.110036111	4.679459014	5.116990711	5.017449518	4.474796152	5.054656458	4.941506606	5.282574542	3.740396827	5.095669272	5.172515237	4.355823653	5.101466945	5.388800812	4.971174134	5.133809837	4.497451279	5.497573045
AGMAT	6.886740954	8.826581759	7.763784009	8.350626322	7.189620809	7.213246027	6.538338779	3.985977694	6.675508644	6.605478197	4.323861372	4.690738975	3.994339684	8.599758362	4.21630043	5.012178383	6.893119887	5.271288004	5.086438042	5.404777155	6.641432407
AGO1	3.807559632	4.592657439	4.018273216	4.809594049	4.835285234	3.812466896	4.592903775	4.274447255	4.554307827	4.702447252	4.401680277	3.892250412	5.281793909	3.807200206	4.117851409	4.852372529	4.432798559	4.84464052	5.009450275	4.979185237	4.640917093
AGO2	5.616870661	4.786620854	6.433108136	6.257763627	6.510114306	5.811933746	6.412712995	6.661170534	6.172673634	6.473758646	6.76040485	7.020313669	6.526543468	5.112442115	6.334697659	6.226764619	4.882816414	6.756345004	6.95709329	6.422522652	5.602960917
AGO3	5.37313609	6.08284817	4.937591568	5.246475158	5.803387817	5.245034837	5.362866492	5.705128083	5.694071963	5.195284198	5.110922486	4.411244504	5.416977468	6.050031592	4.884154688	5.476699144	4.227755281	4.894074181	5.521752625	5.189749788	4.790147427
AGO4	4.900405785	5.422965589	4.819695136	4.834986015	4.916651452	5.434549702	3.313584777	5.39195515	5.199241539	4.363201387	4.716176298	3.290497895	4.940423317	4.347777046	5.577523425	4.960717212	4.934989043	5.276096627	4.659065617	5.36648436	5.095048976
AGPAT1	6.273688668	6.073734903	5.793128299	6.594265723	6.358835312	6.171631271	6.99326787	6.620155271	6.32866014	6.931953099	6.887164511	6.222413341	7.071527214	6.178969878	6.803706773	6.292560183	6.748588777	6.596150542	7.066256013	6.823669335	7.419180237
AGPAT2	4.030924782	4.893667992	3.055126868	3.812624353	4.556311847	3.566545544	3.98986116	4.240938665	4.427732146	4.707154895	5.12783408	3.901428685	3.982133889	4.174215961	4.686600659	4.625907853	4.48265252	4.638973541	4.242787714	4.142272002	4.170528739
AGPAT3	6.089102741	6.845105661	5.422688869	6.619048025	6.21632374	5.647777523	5.797048402	5.609363645	6.19113109	6.401915778	5.577735519	6.273279382	6.074066187	7.738466206	6.096683048	5.698479977	5.659289393	6.17143345	6.608382127	5.471803415	5.886802734
AGPAT4	3.43667703	3.160847125	5.09922208	3.196591734	3.54266418	3.041439518	4.747628197	3.945855695	2.911744849	3.658898537	3.671602383	3.952202191	3.420554029	3.248099078	5.071690233	3.901113627	4.533980031	4.909522683	4.532062718	2.493732975	3.823385205
AGPAT4-IT1	2.483509012	1.94687182	2.077601018	2.81119767	1.612553919	2.946442154	1.619965584	2.167896194	2.412331507	1.873620098	3.303320959	2.421047458	2.384884797	2.022223517	1.922304354	2.201572342	2.251577006	2.90319268	1.770051525	2.070879195	2.554780398
AGPAT5	5.110482607	5.817601132	5.963171107	5.827145548	4.930458806	5.717231811	5.722816776	5.682395552	4.605423396	5.124449107	6.716622071	5.783030477	5.039892911	6.136920048	5.635939213	5.657869003	4.804186017	5.3297705	6.406259842	4.894662967	3.815513452
AGPS	6.037734435	5.930972923	6.142599891	5.789190162	4.483702531	6.123384957	5.455927026	6.820504436	6.089032086	6.100225761	6.489074706	5.893096024	6.494693843	5.811683616	5.967671686	6.420065944	4.776366727	6.397215449	6.464879797	6.071261667	5.95671922
AGR2	3.204596627	2.947070985	4.295404612	2.50337767	2.704571573	3.143898646	3.081933284	2.110108179	3.747392499	4.82446704	1.610816708	4.887636763	2.570668498	6.668917956	3.546636346	2.505046502	2.564122686	4.4182638	2.421293525	3.746064412	2.254114277
AGR3	1.1061839	1.959673806	1.180357932	0.899587942	1.056571902	0.955669214	1.123271564	0.940064857	0.846103342	1.022475122	0.87545496	1.064264433	0.882173716	1.578449746	1.018424322	1.02960918	2.170937201	1.156955097	0.82249575	0.944589696	1.252392921
AGRN	4.846874762	4.548196237	4.683221234	5.181846006	5.557110607	4.332487057	6.070254325	5.950881681	5.645356629	6.194107083	6.149264633	6.630259572	5.794775837	6.2352381	5.049070273	5.190606418	5.42287828	5.37909799	6.012138105	4.703154154	6.248148023
AGRP	1.49790497	1.395761517	1.683794641	1.656946432	2.205894094	1.618849355	1.752203264	1.733080017	1.374169242	1.229586557	1.802749457	1.694576387	1.708080982	2.541108628	1.55929778	1.955864509	1.74500122	2.303415416	1.535018384	1.147494547	1.729391059
AGT	5.825647845	5.345780808	4.380363586	5.375919006	5.332628043	4.52022857	5.469161658	4.056668207	4.631130642	4.26295816	4.171929771	4.35045928	2.926669862	5.187950197	3.924472109	3.219911797	5.971564132	4.446067925	4.567700992	4.301963961	4.580468598
AGTPBP1	5.748173311	5.678205595	4.880874295	5.92928212	5.055825731	5.895121695	5.286313518	6.270388568	5.310087257	5.638748265	6.029046627	5.040868185	5.882429563	4.898884596	4.845522764	5.795516629	5.453118851	6.388848889	5.263572907	5.622349615	5.534321796
AGTR1	7.595495889	7.86019791	7.644013762	7.592256944	7.168662302	7.721705683	7.573295356	7.095277805	7.472458551	7.819687019	6.285266471	6.658672658	7.949812565	7.323619901	5.930031266	7.214537917	7.348836547	7.266959883	6.735693401	7.509195411	7.641750054
AGTR2	1.645375227	1.068330317	1.550317719	2.401093091	1.163484408	1.77933181	1.298973671	1.768502702	1.270938672	1.093669279	1.024540153	1.187021747	1.308042275	2.239092757	1.27993725	1.127445467	1.09990558	1.056294145	1.164282392	1.234125152	2.146586633
AGTRAP	6.379481091	5.179197766	5.547491134	5.819035467	6.605029166	5.853267774	6.973381966	5.953262779	6.016509519	6.957736299	6.34695428	5.907985715	5.948795109	6.306568326	5.813217082	5.630116895	6.658253803	6.343747173	5.370316755	6.87216557	5.942586864
AGXT	3.609410674	4.996955574	2.777054537	4.728890897	6.515346198	3.150115319	2.793507367	2.754593932	2.366805161	2.565919988	2.466034489	2.810826313	2.228280136	5.966792592	2.360435504	2.818623878	2.589120067	2.595802499	2.096248168	2.768131525	3.076373139
AGXT2	6.431275214	8.545624287	7.570681092	7.533926856	7.015426164	7.556098094	6.251766019	4.487707028	6.206976777	6.918469726	4.102941558	4.563297823	3.903001099	8.032192124	4.137405529	4.761819924	7.469912833	5.284416522	5.103918787	4.252311094	6.585311169
AHCTF1	6.123416467	4.974207507	5.859633003	5.399209236	5.110936778	5.176340217	5.677407357	5.506795672	5.852238806	5.900490191	5.644428277	5.085070234	5.710916644	4.656871738	5.277098243	5.731420779	5.468438114	6.014459319	5.612827218	5.107829219	5.735596031
AHCY	5.555741259	6.460155315	5.795215316	5.953762447	6.326425631	5.270445894	5.589643572	5.450049088	5.447509612	5.469766667	5.810276236	5.756624579	5.822990372	7.213524629	5.362670397	4.817484037	5.929028735	6.004451505	7.334032863	5.944431729	5.400458164
AHCYL1	7.36882217	7.898553943	7.873767383	7.695501384	7.806424393	7.933755446	7.936787248	7.72919506	7.352520119	7.765849943	8.225521861	7.434638165	8.0480112	7.70666634	7.724902504	7.757602014	7.516241098	7.734446544	7.686583729	6.89110957	7.898860135
AHCYL2	6.67258359	5.996954815	5.833115446	5.778041423	6.440870389	6.152686535	4.826473906	5.578516138	6.432871408	5.589581088	5.856663139	4.849482373	5.151600964	6.125630946	4.957079905	5.358314271	6.663479957	5.433261085	5.880719343	5.98050756	5.831090036
AHDC1	4.369684395	4.231365284	4.11582565	4.686987562	4.410965013	3.78149971	3.823052163	4.358061981	4.702895905	4.754651591	4.836794067	4.439239981	4.946335932	5.200957972	4.640870172	5.67813512	4.807576942	3.999728934	5.410811724	4.884311845	4.531586698
AHI1	6.277485316	5.765642173	5.713821734	6.05191348	5.55409437	6.210344082	5.800830175	4.984495566	5.524518236	5.324100383	5.01425023	5.753136962	5.403802661	5.407642991	4.21849185	5.692442825	4.800838744	5.027245828	5.173018106	4.147658536	5.520877529
AHNAK	7.85183007	7.082632476	6.636374226	8.006041793	6.678079574	7.852226454	8.064536814	8.231539313	7.694836677	8.115010263	8.224171669	7.398981557	8.04481121	7.45777647	7.436324973	7.801642682	7.746641471	7.735056993	7.764996358	6.982930045	7.972124889
AHNAK2	1.222196446	1.83977963	1.205059164	1.595900231	2.328476758	2.788637133	1.95321978	2.122545105	2.217146706	1.687627173	3.389177757	2.38311873	1.66740499	2.035216929	3.47208888	3.390103179	3.082532684	2.956800037	2.92799585	2.409389882	1.552404401
AHR	6.816631765	7.520741874	7.047986869	7.427052222	7.126218758	6.84487389	7.645238408	7.67290966	7.920314864	7.347420364	8.479000244	8.255231937	8.011843437	7.42273506	8.174325848	8.000181758	7.679957505	8.604048688	7.983834858	7.77852354	7.421789031
AHRR	1.749249731	2.28102586	2.217350073	1.955640174	2.870784409	2.471167653	3.838060662	2.562301778	2.017089867	2.432371356	1.981059707	3.525617144	2.583693722	2.513133239	2.281660389	2.028242232	2.437560248	2.255887463	2.538928802	2.489900467	3.201747254
AHSA1	8.279442564	8.151382324	7.528436694	6.78411001	7.319562582	7.903849859	8.843921729	8.103935861	7.582946655	7.956082267	7.814650141	7.525474995	7.906094714	7.889979692	8.023100248	7.79143076	7.533277305	7.881725679	7.987568169	7.65263021	7.881725679
AHSA2	6.153030682	5.685658811	6.159078019	6.240228554	4.669606324	5.898896247	3.836440426	3.561152423	5.514553306	3.743189875	3.770171435	3.887117799	4.102819887	4.433422488	3.195028707	3.320846359	4.157439445	2.604679194	3.100231785	3.737123388	4.570638442
AHSG	2.182165395	2.980553188	1.708809105	2.161440587	2.085337885	1.746891287	2.375555014	2.433840979	1.925204529	1.629211146	1.803259649	1.629211146	2.389328397	1.944400155	2.143952806	1.995106371	2.486993839	1.782847351	1.852473528	2.897195076	2.240295456
AHSP	1.824041792	1.607043885	1.90173383	2.961978107	1.763359589	1.347900497	2.374282352	1.655445217	1.548079063	1.20474321	1.292281724	2.768749974	1.875112309	1.777859344	1.497400661	2.156921525	1.869015363	1.841920844	1.704829291	1.633720577	1.969318645
AICDA	1.05152462	1.163861183	1.627753478	1.326688295	1.144402679	1.524210565	1.360525391	0.975948563	1.511956497	1.308746833	1.021601831	1.313804758	1.23739251	1.72777726	1.294251286	1.245137502	0.973257166	1.450969271	1.788352597	1.651079971	1.935873587
AIF1	9.855841873	9.782545827	10.05410574	9.794327355	9.988890777	10.33287981	9.186751369	9.245742796	9.589276942	9.926537464	8.799302536	9.449516088	9.983479906	9.557474443	9.046191696	9.573217496	9.417685308	9.573488614	8.878811141	9.657479749	9.651522178
AIF1L	8.925387538	8.3229606	8.639848166	9.10941698	8.813580021	9.257711984	8.879894384	8.718711903	9.003803085	9.334840575	8.352168425	9.046140267	9.046662433	8.705665577	7.93006727	8.686180234	9.217966178	8.065419156	8.573128969	8.935554601	8.834366144
AIFM1	6.832648773	7.751099602	6.662514227	6.963977914	6.415560659	6.892545732	6.732082841	6.016395561	6.940798207	6.633780748	6.478522638	6.594245465	6.593409087	7.443875386	6.374857725	6.425495313	7.574363362	6.628567117	6.366915653	5.376726433	6.506721891
AIFM2	3.185168035	3.898575859	3.073734185	4.380106415	2.79686503	2.551393966	3.666737208	4.091686207	4.892544989	3.489241664	4.928069876	4.363805595	4.91636681	3.43302388	3.706495296	4.423204361	4.259861843	4.370979008	5.726825096	3.471728015	3.135538721
AIFM3	1.905139231	2.343162649	1.543480102	1.846626147	2.620683118	1.910566368	1.960862578	2.347522846	2.027897971	1.719876531	1.471225181	2.245641833	1.639511978	1.997678435	1.910553687	1.899578443	2.098414107	1.948074082	2.001761734	1.913506885	1.506443182
AIG1	6.613875032	7.643814704	7.119266992	7.11917767	6.875409602	6.088142378	5.944511806	5.554414768	5.850103447	6.661832449	5.572992008	6.109615064	6.107541027	6.767947643	5.367840361	5.775432851	6.09472509	5.465519124	6.192151627	6.143976012	6.918888564
AIM1	4.65470478	6.307419477	5.114880649	5.113729683	2.786451358	4.429158565	3.471993118	5.07480533	4.671620705	3.949172698	5.471736465	3.949274773	5.701806795	5.183150905	6.232724798	6.004395805	4.903715263	6.206005935	4.874609932	4.131783388	2.897584091
AIM1L	2.675059356	2.345196702	2.128149752	2.57473795	2.267668535	2.011017348	2.252930725	2.513153399	2.503780658	2.033387976	3.149204822	2.767100663	2.041963412	2.242057145	2.004788003	2.375265962	2.420639552	2.421662658	2.05274614	3.003314166	2.016548123
AIM2	1.421654946	1.748427178	1.582871132	1.823270835	1.573079655	0.938371936	2.729298567	1.349625794	2.909447969	1.550734105	1.604486042	1.240595824	1.97551632	1.332308281	3.282218227	2.605185592	1.91948888	2.861060224	1.62130686	1.859523044	1.796150632
AIMP1	7.537351153	6.51131781	7.254731271	7.660538925	6.726735216	6.660701226	7.222545042	6.071025668	6.533699867	7.072197252	7.1214697	5.927954249	6.922514911	7.003221258	7.299702114	7.150417889	7.579907	7.044096504	6.880370789	6.631856688	6.788477223
AIMP2	8.004217047	7.448510321	7.607149527	7.430675469	7.238703824	7.471758411	6.596776671	7.546856288	7.712204523	6.847425906	7.40607399	6.980608339	6.980363454	7.157665191	7.544040531	7.961630636	7.722732055	7.405639234	7.863861964	7.976706679	7.164591816
AIP	5.980213302	5.703307836	6.039229741	5.730844069	6.604264049	5.597686312	6.217800071	5.939734117	5.918774008	6.4566049	6.187028578	6.602519966	5.945021265	5.843774956	6.509181608	7.860306574	6.432025529	6.568548742	6.206606365	6.750594111	5.915158197
AIPL1	2.187120612	2.412602749	2.494909951	3.089908786	2.910152987	2.644920871	2.74344946	2.440084626	1.92227441	2.748659233	2.613091719	2.205327377	1.941601247	2.124491636	2.299268098	2.0954853	2.502454224	2.374739928	2.061712526	2.626723328	1.953279699
AIRE	2.704897876	3.11817054	2.618428694	2.680043396	2.727733607	2.12065715	2.995250531	3.344348551	2.242759766	1.959239169	2.041450543	2.922409734	2.593795398	3.020229218	2.839855954	2.650511447	2.2630947	2.876965103	2.490133565	2.545555424	3.046734994
AJAP1	4.491841316	4.96745572	4.15621574	4.562031907	2.745590129	4.431792642	5.171711147	3.537040236	5.23513596	6.297703951	5.033593274	4.260205049	5.217919246	5.528976413	5.062863712	5.23506645	5.403612368	6.293607687	5.48338809	5.8723588	5.74477963
AJUBA	6.056433371	6.316081667	5.6017077	6.502058072	6.541180835	5.854747665	6.134285761	6.145209962	6.455006876	6.862876552	6.612824451	6.075524447	6.377997845	5.32897958	6.104281202	5.686773758	5.732115866	6.115444546	5.922420442	6.033972914	5.756106557
AK1	5.674820141	5.272566053	5.695320145	6.191462696	5.306128754	6.127381534	6.291861709	6.101857232	6.801268719	6.873813793	6.194782486	6.763832306	6.376155788	6.566566579	5.661121266	6.165040894	6.52180773	6.349548942	6.489124323	7.469530332	6.865511733
AK2	6.854739694	6.585683726	7.455477431	6.836656481	6.889902748	6.601467539	6.242288299	6.028927515	6.68402615	6.624222128	5.786602761	6.198688359	6.379929786	6.881310137	6.102282113	6.735555046	6.720215093	6.18196381	5.851193738	6.524191968	6.575494693
AK3	6.934291129	7.159104095	7.264624062	7.038700165	7.424142983	6.870854622	6.630762801	6.436706012	6.534772197	7.176983712	6.657706864	7.618973953	6.89465173	6.806505412	5.637210974	6.406469286	7.256889955	5.715301265	6.317891485	7.119153378	7.559996329
AK4	4.570819713	5.153398589	4.447001862	5.536993798	5.563096763	5.651090263	5.298309741	4.164232012	3.464402812	3.935095747	4.366200019	4.589293982	3.783896523	5.716696453	4.872473043	4.300447115	5.527479273	4.647678195	4.765805876	4.686568703	4.454009202
AK5	4.684663151	4.337830355	3.343037175	4.355255888	4.243106034	4.381408994	3.523024413	3.352220019	3.619475278	5.273025389	4.216749911	2.83183734	3.99954776	4.026751232	3.973219404	4.263937194	4.391655698	3.506754804	3.863496834	4.917622244	5.001457081
AK6	8.33927774	7.845397707	8.536512039	8.560934129	7.562391421	8.872106155	8.551692911	8.352528734	8.260789938	7.755190075	7.705061229	7.454097575	8.181026061	8.235647843	8.590382958	8.587816031	8.226147937	7.567457261	7.740778839	7.709612911	8.835397759
AK7	1.950174807	1.924050464	2.180897532	2.31090105	3.489694973	1.918069841	1.856897154	1.806940239	1.937741827	2.226103815	2.825740557	2.304962846	2.633648256	2.369871936	2.304962846	2.257888224	3.137690653	2.232071452	3.047303313	2.453050506	2.542706655
AK8	3.982152459	3.540798744	3.378990311	3.784376645	4.950167073	3.205149757	2.827448325	3.209172668	2.586291977	3.167532863	4.431775143	3.907055095	2.594104104	3.224826216	4.570138371	3.151026625	3.723979921	4.012304358	3.363520847	2.684708686	2.787924267
AK9	3.484507402	4.310930402	4.185651411	3.588785774	3.29895447	4.415805048	2.892226697	3.022145803	3.033519545	3.278577153	3.197335503	3.138299479	3.913089071	3.051659506	2.850174821	3.683977682	3.964730011	3.600599864	2.770755373	2.899911795	3.051659506
AKAIN1	1.987942226	1.037241998	1.196229778	1.193239394	1.81819239	1.316893701	1.493071258	1.177512899	1.197983066	0.597898323	0.964024162	0.854576661	1.205011048	1.32943391	1.450006818	1.549823339	1.224670137	1.193598373	1.234858668	1.225353064	1.205011048
AKAP1	4.385177995	4.289510785	4.673175296	4.546134933	3.991999718	4.5182029	4.559333598	4.258147399	4.264780353	4.250665124	4.302544515	4.61510882	4.412247194	4.738619311	3.965223087	4.563476007	4.334953828	4.460978097	4.854598692	4.188836651	3.928745931
AKAP10	5.683040018	5.785760306	5.820293747	5.784863755	6.393724747	4.81080218	5.689264927	4.71347258	5.252352879	5.820851536	5.707320221	4.884466792	5.646957985	5.859907784	5.569101675	5.677912921	5.9817803	6.634958212	5.56249578	5.97764285	5.23530109
AKAP11	6.339165051	5.96305755	6.445346228	6.333595644	5.109925812	6.451237109	6.586486527	6.184943139	6.461966809	6.551889264	5.346154268	6.026200009	6.379076669	6.07376384	5.867430212	5.9388866	6.253178799	5.99782341	6.357573815	5.651909395	5.470903458
AKAP12	5.436684914	3.958639549	5.806797036	4.98242999	5.067303269	5.275926309	5.88104439	5.668518639	5.142469874	5.592913872	6.691294392	5.4109079	5.637401592	5.138301486	5.86881781	5.891553178	5.660811497	5.073103375	5.78354123	4.802303425	6.03533877
AKAP13	7.126494878	6.452405884	7.088579441	6.648783896	5.9710361	6.472618632	6.424943992	6.430375868	6.555149338	6.422569825	6.735567163	6.363851926	6.660088243	5.797673661	6.53642605	6.894171088	6.291703182	6.349444388	6.542089795	5.46257832	6.445956731
AKAP14	1.302197216	1.491352601	1.332280896	0.965774296	1.24874195	0.945848178	2.308910529	0.933323125	1.706105411	1.181332919	1.077706363	1.668197862	1.004243105	0.817177066	1.29376602	1.672120688	1.421029357	1.538387993	0.966820512	1.193281144	2.474815985
AKAP17A	3.340590235	3.237318022	4.162225327	4.038195992	3.854607911	2.903139504	4.248830622	3.712300476	4.327038686	4.001715573	3.525948941	4.794054979	4.553669992	3.484932524	3.8613523	4.236821616	3.60893861	4.939756179	3.604723725	4.257366926	3.61826024
AKAP3	2.410606999	1.634666004	1.802796381	1.357924942	2.040447897	1.95267679	2.068071302	1.420482746	1.754633858	1.442108341	1.855393979	1.513533605	2.378362374	1.683364217	1.473681026	1.327523492	1.953891918	2.853617464	1.776018643	2.53139758	2.770934647
AKAP4	1.623580983	1.871846065	2.138407747	2.210984903	2.116236795	1.675850656	2.150867598	2.350934215	1.504172879	1.968718258	1.600863023	1.447286524	1.826007724	2.008349659	1.808885533	1.61255517	2.292868872	1.555127398	1.6665728	1.826007724	1.7275719
AKAP5	2.564317722	3.291856574	2.431661673	3.028059941	4.24410984	1.166713832	2.710582137	2.712648667	3.412155172	3.381423822	5.119287579	2.845795935	2.889623511	2.70048225	3.321992966	3.589346347	2.395672079	3.316308763	2.985689503	3.549915923	2.184719412
AKAP6	3.532634916	4.289937106	4.212919006	1.484501785	3.463014285	3.139536771	3.000769194	3.157446298	2.996678797	2.928661237	2.713340287	3.556738695	3.76213083	3.720726546	2.591538333	3.014086197	3.431251741	3.185148767	3.312643305	2.862149882	4.474549813
AKAP7	4.044639068	3.223734772	3.371510187	3.359457323	2.712170069	3.066620257	2.473458337	2.544644956	2.869194806	3.287267577	2.612042123	2.4915264	3.01510379	3.152595551	3.295682586	4.013720599	2.983512702	3.124181699	2.363168881	3.30416437	2.583574282
AKAP8	5.394550119	4.883865027	5.945150708	5.143558554	5.612011964	4.889649599	4.390677577	5.153445694	5.693684277	5.607238025	5.721580852	4.308870664	5.545920291	4.986410461	5.56914778	4.764987414	5.543903341	5.440988231	5.477842965	5.938614228	5.139742951
AKAP8L	6.21508608	6.19147363	6.126747203	5.572477098	5.004232993	5.571804753	6.717998155	5.889409343	6.01947774	6.131571563	6.297724659	6.080058388	6.316694671	5.66029703	5.681276552	5.959568154	5.252674007	6.760458785	6.59872581	5.418269734	6.229773147
AKAP9	7.047393402	6.921565149	7.267300776	6.812248993	6.417828179	6.99019496	6.999718796	6.632071931	6.907044891	7.021187316	6.836659186	7.089732136	6.741927395	6.293707039	6.241305427	6.865690077	6.570210089	6.694430333	6.608153077	5.45585201	6.720755912
AKIP1	4.386047442	4.425914061	4.721471629	4.670589503	4.715931383	4.343785201	4.353743517	4.672385754	3.8283261	4.664567328	5.446381126	4.904403824	5.10926808	4.457733408	4.991424002	5.520013175	5.352576846	5.712110335	5.040045775	5.010194711	5.15470009
AKIRIN1	6.687888365	7.119979422	6.823262391	6.968742697	6.141285496	6.535794581	6.980289359	6.801256129	7.020651416	6.995404475	6.045538934	7.442987531	7.034470749	6.422322743	6.980289359	7.566405845	7.110619839	6.431043486	5.858738275	7.189754329	7.090196021
AKIRIN2	6.841183028	6.819596125	6.951714789	6.430989019	7.28082308	6.074857245	7.261404275	6.696325807	7.387915379	6.535120703	7.569510804	8.310630509	7.556330072	6.727242549	7.553837943	7.581310282	7.216863771	7.406151337	7.79193889	7.466309556	6.904537828
AKNA	3.234778718	2.813720508	2.772818684	3.477311268	3.231213871	3.60466782	2.818710687	3.790480473	3.173633844	3.198635669	3.916020599	3.198635669	3.198635669	3.23786145	4.442540676	3.398946577	3.411697647	2.783818911	3.459264117	2.436691368	3.651014057
AKNAD1	1.569784768	2.158273345	1.269554873	1.518388999	1.744526475	1.165604036	2.000566809	1.426712645	1.164704662	1.971639189	0.703806707	1.555278454	1.239010429	1.642753467	1.661769176	1.419572927	1.065432558	1.65981961	0.848411022	1.461264227	1.896312017
AKR1A1	7.695168775	8.262148564	7.917831826	7.911814153	7.847187554	7.877759512	6.272515591	6.964476485	7.9101235	6.916102054	7.060780466	7.733620219	7.019770411	8.205048402	7.83380583	7.326110053	7.972280782	7.808748608	7.252275219	6.96310698	6.879346745
AKR1B1	6.315857191	5.827716078	6.510616319	5.840434844	6.130162904	6.487631565	6.170271035	6.979172243	5.434129711	6.340615396	6.757868953	6.702549022	6.301094109	6.49825754	6.279478772	6.11249608	6.574138027	6.223093881	7.374928492	6.815406397	6.316648534
AKR1B10	2.003139491	2.014630252	1.703432282	3.295663256	1.924059671	1.638055247	2.487405474	2.622427348	1.794910521	2.494239711	1.561311946	2.260183163	1.700984132	3.131411477	1.582998979	1.41670325	2.344250661	1.883731559	2.520080399	2.535615645	1.660366775
AKR1C2	1.85184966	1.121180087	1.310670317	1.539560698	2.642226298	2.046078006	2.645836665	1.149169465	1.328399656	1.185651827	1.191583153	1.236627443	1.068851145	1.189924278	1.09535061	0.983893789	1.471442113	1.412890551	1.126933844	2.062671814	1.533548727
AKR1C3	6.097698999	7.630961064	7.722429032	7.497949241	7.245795568	6.44236583	5.931949481	5.479492451	6.832001071	6.040303096	6.63360163	3.243542197	4.605810969	7.540841246	5.454653341	4.741184312	6.724735855	6.642388845	6.811421691	5.932560303	6.018253791
AKR1C4	1.575810456	1.664615488	1.012189552	0.878835582	1.081931366	0.937971966	1.131850309	1.158352156	1.171937395	1.40318279	0.984057503	1.134611032	1.02410507	1.298041707	0.685181202	1.206849135	1.935959399	1.034111844	1.103096223	1.204629151	1.344358757
AKR1C6P	1.169597969	1.642486149	1.461961779	1.357199805	2.521427195	1.468971805	2.308297889	1.539352989	1.296863497	1.708438159	0.998210349	1.548126737	1.446561237	1.775242361	1.95159706	1.390713926	1.727008315	1.57418904	2.141110008	1.819421403	1.309925691
AKR1D1	0.970014191	1.053970555	1.268778048	1.141025258	1.108345684	1.233625194	1.341136975	1.117844534	1.341136975	1.251670667	1.313946688	1.138187497	1.034613966	1.116310207	1.138761331	1.528646117	1.341136975	1.0390077	1.341136975	0.931257582	1.905841518
AKR1E2	3.692921482	3.963018894	3.101489691	3.460587318	3.783515862	3.624298509	3.578494606	3.173185637	3.366578328	3.418640673	3.867375038	3.580639533	3.272944634	3.901872521	4.579613282	3.123486866	3.328899899	4.251163119	2.597216482	3.774996805	3.812587641
AKR7A2	1.648549111	4.6536157	3.475348148	3.977019545	4.22982916	3.002538688	3.32125131	3.758246029	2.707639676	3.618457987	3.001559089	3.269843147	3.774646097	3.462486912	3.05186414	2.508812154	2.913133232	2.845519793	3.38676188	3.441435081	2.266890499
AKR7A3	5.816879677	8.119512131	6.058110395	7.122839147	7.583187592	7.16120213	6.535599881	3.518136941	6.105715308	6.101954166	2.810567715	4.30298754	2.111957228	7.962715751	4.703163796	4.609925204	6.592364514	4.395833925	4.709101455	5.327557934	6.089185606
AKT1	4.282316419	4.587127038	4.041081478	5.537114471	5.480945743	4.096467216	5.462819931	5.258587937	5.144481829	4.805511495	5.886351182	5.753070022	5.842808397	5.752802353	5.240218682	5.314251816	4.058686069	5.356060291	6.598791017	4.2764423	5.314520907
AKT1S1	4.086441271	3.89480255	3.954074447	4.782525607	3.133921647	4.072725848	4.102674722	3.891189261	4.178909793	4.891645928	3.828792777	5.219276786	4.178909793	3.773723363	4.057457223	4.580488788	4.167396285	4.46216954	4.699352999	4.166076068	3.56096959
AKT2	6.440861996	6.370072853	5.331571217	5.698124709	5.531377888	6.066149245	5.932238143	6.577054144	5.800589087	6.666535814	5.732774001	6.387960763	6.039031135	6.078582498	5.745997378	5.923838756	5.760342589	6.153995133	5.885252842	6.547863892	6.169626892
AKT3	8.446224364	8.523152953	8.785603173	8.713814638	8.168472791	8.809888191	8.777328094	8.872660964	8.79184451	8.906586351	8.175242603	8.437723309	8.513591188	7.708094385	7.989890894	8.580587459	8.376518376	8.061320224	8.300309176	8.404767291	8.815469442
AKTIP	6.515170197	5.780845035	5.789069497	5.945021352	6.000336694	5.660450739	5.337119995	5.832794394	7.206579151	5.66110608	4.954963001	4.985224324	5.95244278	4.663292292	5.715912056	6.363760461	5.341671138	5.568785176	5.94720619	6.205351508	6.231417164
ALAD	4.921723364	6.495867452	4.995207338	6.001509494	5.459681746	5.54996355	5.197140572	5.393523478	4.919902833	6.159379946	5.008325621	5.563235571	5.206773186	6.200473296	5.505525222	5.591533818	6.269091245	4.703236999	4.797443569	5.008256964	5.435212296
ALAS1	6.16377932	5.746834544	5.979178688	5.991587735	5.925037922	6.1129273	6.417494576	6.290419428	6.502358655	5.934298287	6.102083894	6.268829412	6.74896093	5.355991085	6.701528582	6.498225865	6.464603725	7.550409328	6.556259171	6.287519326	5.73521232
ALAS2	1.075520558	2.246944613	1.96085185	1.485143993	1.95827651	2.175034794	2.551101328	2.206296162	1.727483382	1.844074253	2.357341222	2.933069582	2.391639501	2.611154315	1.11745946	2.12419448	1.771102617	2.336894432	1.778989527	1.762193064	1.905057721
ALB	7.659168183	7.178180886	8.475963094	7.32402344	8.587351071	6.613596284	5.135350126	4.151712251	4.877320651	5.164590529	2.648976602	2.698802931	2.325361068	7.569828136	3.771099095	3.448718735	6.618682426	3.165528826	2.694757495	3.58921848	4.613701418
ALCAM	5.700682752	5.356987271	6.279354457	6.010237989	5.87307918	6.363304626	5.90883976	6.833787671	5.938912724	5.999159937	6.788131335	5.790705854	5.948488428	5.948488428	6.232529225	6.778157377	6.198396542	6.652379445	6.89044906	6.098197938	5.902786662
ALDH16A1	1.997476824	2.725025922	2.274068284	2.59020931	2.424700603	2.079503293	2.304325256	2.875614366	2.452079292	2.84330786	2.974015052	2.047757855	2.689687121	2.612490103	2.379408103	2.510275832	2.639726116	2.619316618	2.912774779	2.149212567	2.087480003
ALDH18A1	5.585566091	4.570686458	5.011589102	4.255473067	3.987344608	4.106914152	5.342172419	4.476389137	4.496314334	4.730593111	5.159536596	4.816015015	5.467093252	5.096187814	5.342033382	5.378552106	4.968628679	5.86665698	5.502817882	3.802535616	4.060981473
ALDH1A1	7.32996536	8.06389378	8.039602121	7.330386975	7.496235412	7.916757042	6.519769503	5.346506845	6.87870695	7.113764613	7.412614508	7.395876673	5.915619124	8.200651615	6.648076477	6.629276359	7.656651274	6.751645743	6.101931574	6.238105606	6.846407789
ALDH1A2	5.541806202	5.341409381	4.553607646	4.882969481	5.430926372	5.237035185	4.711987025	5.119927247	5.372982245	5.898822048	6.105679478	5.537238449	5.284657258	5.726516169	5.860417578	5.296635996	4.431798463	6.328910105	5.62821697	6.36806287	4.943640351
ALDH1A3	1.672590549	1.611448091	1.606796014	3.529773936	1.415811638	1.957662026	1.525929093	2.766008719	3.679246326	1.854584908	2.055881187	2.131973843	2.605948807	3.5585795	1.899869111	2.006909086	3.307680088	3.029860493	1.827408894	2.109700543	2.284254542
ALDH1B1	3.703018424	5.223860684	4.456567051	5.022776384	5.305135033	5.023538213	4.591116566	6.375555599	4.94758502	4.890700214	5.20341951	3.548257753	3.748182697	6.9299385	5.156120955	4.599146171	4.984429386	5.359035055	5.008758173	5.54187041	4.513649968
ALDH1L1	3.186530254	5.929533503	4.770965499	4.438443762	4.954673327	4.543029094	3.918746204	3.067010331	3.704825035	3.324750891	3.086904477	3.541307352	3.346450082	6.371389744	3.158384204	2.918951994	5.093955617	3.215855195	3.541307352	3.416618511	4.523115151
ALDH1L1-AS2	1.731721433	4.300406511	1.349504609	2.230520164	3.952442514	2.170117383	1.574143043	1.78143735	1.972323786	1.893988489	1.86429267	1.979844059	2.387753847	3.595967102	2.027055494	1.776554349	2.166762086	2.324838725	2.320960783	2.174150606	3.54826225
ALDH1L2	1.691937914	1.440874487	1.841258032	1.192738372	1.94094517	1.53157653	1.893133732	2.451512461	1.308940568	1.317027082	1.789363511	1.477870751	2.501914146	1.856812173	1.881541716	1.848665222	1.544830153	3.314442617	2.986236952	1.366386363	1.37521425
ALDH2	7.335184916	8.306909504	6.752526372	7.925346762	7.664340702	7.719102621	6.266682755	6.768291338	6.894383109	7.168314628	7.04808099	6.149758497	6.751464482	8.210181246	6.542995729	6.999506191	7.225928842	7.259255107	6.608844502	5.638641879	7.400500935
ALDH3A1	2.52925171	2.388764211	1.566115691	1.829373369	2.163264611	2.070771433	2.151243004	2.212685121	2.121365998	1.93712909	1.703997585	2.185364665	1.998370044	2.859902254	1.947295246	1.845911713	2.05139008	2.122403219	2.06794777	2.186424614	1.271450525
ALDH3A2	6.124159308	7.705915854	7.174597687	7.567189059	6.947225181	6.86908076	5.173419956	5.054325578	6.838167833	6.379842563	5.386284126	6.287231072	6.267136369	7.589262401	6.079597691	6.02744398	6.47934932	5.883608628	5.61728069	5.496780817	6.173480945
ALDH3B1	4.88216053	4.7068968	5.214129078	4.794846117	5.100404416	4.894845547	4.841945374	4.709851963	5.394265765	4.431332884	5.55664443	5.094673055	5.19452135	6.490491294	3.544455542	4.474546739	4.7035431	4.183152249	5.352628629	5.310704189	4.530697635
ALDH3B2	3.091133778	3.113639245	2.396290685	2.029933747	3.185728139	2.812636244	2.854607221	2.901562718	2.57590641	2.042149398	3.286033653	2.737693165	2.712578083	3.55203901	2.971337928	2.585338071	1.785207306	2.701267697	3.238832845	2.220842459	2.526565176
ALDH4A1	5.735612132	6.978506503	6.246500319	6.966166019	6.938167827	6.896051389	5.755295431	4.298328057	5.29689843	6.181866037	3.594793235	5.625181577	5.04466083	7.763019006	4.569516983	5.094763098	6.285717736	5.33059316	5.375221467	4.999726334	5.501801123
ALDH5A1	4.324300434	4.831790687	4.793387295	4.752874426	4.257451107	5.749422589	5.071624625	3.81719068	5.039620424	3.950280734	4.606855097	3.159982457	3.289035222	5.218476553	3.450053666	3.968679399	4.493095731	4.898756264	3.99816096	3.234686147	4.015097414
ALDH6A1	7.32667103	8.934320178	7.986691716	8.235018149	8.438014737	8.087869271	7.334892788	5.89117958	7.158944168	7.296349892	5.773426689	6.897460843	6.057829163	8.825939486	5.657344733	6.119755825	6.950493586	6.17827616	5.957335003	5.1431729	7.207501783
ALDH7A1	6.804998358	7.53009925	7.889773632	6.986037173	6.474132231	7.49676348	7.405905373	6.40186752	7.96228094	7.394265109	6.937431918	6.492612601	7.12769966	7.748411433	6.73544738	6.415021202	6.336993043	6.403411658	6.572123198	6.08074453	7.298619202
ALDH8A1	3.810712168	5.533858285	4.686336601	4.847825707	3.447417042	3.948497562	3.581304628	1.932096864	2.905560581	2.467969223	2.056788424	1.840674292	1.978314596	3.818348133	2.221084029	2.143996353	4.193165323	2.435417678	1.931418582	2.685128149	3.964770874
ALDH9A1	7.707726474	7.679535852	7.497711033	7.434752631	7.561518308	7.855966368	7.735680404	7.478414732	6.897685416	7.964073261	6.684603806	7.235796493	7.630654706	7.298214534	6.863532616	7.702054856	7.40549827	7.500839252	7.436503688	7.07786946	7.361014559
ALDOA	7.719417854	7.875060024	7.869630825	8.033149556	7.866853386	7.899494106	8.053846349	8.496267993	8.15630936	8.181139368	8.675234956	8.364058638	8.404089901	8.647682433	8.283916049	8.355379641	7.91008444	8.475116553	8.625068736	8.340514251	8.326105613
ALDOB	10.69098916	11.50226951	11.04304222	11.23631514	11.22441179	11.04767475	10.33839603	8.99442017	10.20131684	10.20674721	7.15914578	8.453927859	6.132086852	11.13551749	6.870064113	9.107758259	10.63485995	9.731176418	9.301176835	9.388803492	10.32860906
ALDOC	4.897106113	4.763756374	4.543827433	5.53869697	5.058753263	4.619439763	5.981287723	4.320761692	4.80289242	4.749649519	5.543407463	4.538658329	5.660622223	5.456508238	3.975453702	5.184617327	5.21833655	4.958901777	4.791907701	4.922190921	5.179802762
ALG1	3.843063556	3.558358873	4.35566541	1.970905538	5.271097592	5.302637581	3.128039967	5.540690854	4.058347743	2.380488643	4.840971769	4.522728343	4.273628957	5.648532016	6.439949927	3.344617567	4.058347743	4.058347743	5.888613511	5.445600985	4.091520476
ALG10	6.146731344	4.809495129	3.998361743	5.268773288	4.286120458	5.933422863	3.892166126	3.974548509	4.440443521	4.784936881	5.153305918	4.707209754	4.229663807	3.984864966	5.28939065	3.898263868	5.766901403	4.551925899	4.846443684	3.995616685	4.183630429
ALG10B	5.238003826	2.805930163	5.443619802	4.461655022	4.231789015	5.320086046	4.175946987	4.002306828	5.378882363	4.922808817	3.24859398	4.243883648	5.387602371	5.626801601	2.340680251	5.205805371	3.278986826	3.486761005	3.145326371	5.351911412	6.028388681
ALG12	4.943504059	5.064757376	4.051334835	5.54207969	5.069656533	5.655907779	5.234319305	5.352328175	5.728132762	6.035360026	5.279626341	4.980886319	5.380203113	5.720009119	5.77467868	5.407145328	5.759405777	5.235054196	5.47714264	5.861405143	6.909694729
ALG13	5.739025166	5.377997507	5.96131427	5.452365898	5.390889329	5.923838083	4.868735078	4.335574595	5.10942902	5.157632302	5.529903464	4.184811891	4.438090414	5.985584708	4.790524781	4.881542143	4.108670459	4.876511429	5.344947307	4.376260902	4.915419482
ALG14	6.456813734	6.112254828	7.134471564	6.555638144	7.098859679	6.270343038	5.091870609	5.776341077	6.659608936	6.8255443	6.455611206	6.142030299	6.673171774	6.690382211	7.242094984	7.249661533	6.720821888	7.42088875	6.345114787	7.277021743	6.791859596
ALG2	6.15485434	5.958005824	6.271855518	6.284962564	6.116088487	6.326403844	6.998000052	6.405766182	6.091363792	6.054538183	6.762408893	6.405766182	6.061314635	7.230651998	6.59088071	6.536815411	6.405766182	6.221443452	6.182914875	6.131861173	6.461440933
ALG3	4.608390153	4.878223265	4.144957833	4.511934612	5.452176163	4.527154043	5.579520409	5.838674842	5.416829439	4.841073344	5.987643505	5.466608128	5.27919117	5.97653053	6.203868904	5.625843287	4.443240646	6.228751143	6.217025694	5.61763807	5.439193098
ALG5	7.146837311	6.200596073	7.303652178	7.306346756	7.130580395	7.038001121	6.066433255	6.582891731	6.73455654	6.652756317	7.180505839	7.158534194	6.821983197	6.21272198	7.586268062	7.313946102	7.168883507	7.497128054	6.767830319	7.061205418	6.486548567
ALG6	5.564208524	5.372504808	4.827127113	4.976361956	5.544030776	4.725854826	5.152164024	5.130906752	5.432561755	5.385781404	5.06361812	4.812591425	5.249694425	5.382054957	5.141430587	5.124807691	3.518645996	4.236257778	5.095489951	4.28614488	4.879051005
ALG8	6.310604861	5.979890107	6.260373744	7.426728443	6.8346525	5.828693671	5.933498577	7.081848477	6.668499163	6.832751864	6.693334967	5.712523849	7.059454528	6.947696182	7.383964172	6.734327892	7.140935458	6.434204949	6.43304926	6.41919644	6.108487651
ALG9	4.863929765	5.131384943	4.436806965	5.04434723	5.826468907	4.201689999	4.900306575	5.743809214	4.92411453	4.771622593	4.821911603	4.496037207	4.7550567	5.339325018	4.109821401	5.537971206	5.578526754	5.493488684	4.475263365	5.295544788	6.173772622
ALK	2.465813878	2.752602167	2.928232866	2.095137401	2.558595594	2.711114564	3.156359405	3.255045642	2.372379838	2.683048745	2.382083503	2.219161045	2.310343825	2.960713378	2.720812676	2.481916514	2.585337762	2.816549981	2.414664455	2.142188281	2.85035848
ALKBH1	3.513372164	4.08313896	3.535572361	3.214220172	3.136177402	4.678974864	3.79390559	2.414175051	3.242632613	3.4209956	3.431110979	2.574192589	4.335279473	2.800150442	5.195953681	3.831890336	3.855800534	3.295623646	3.011230905	3.4209956	3.4209956
ALKBH2	3.739030176	3.161192768	4.399072739	4.242830051	4.792212782	4.164782885	2.290414246	4.743355091	3.216844758	3.592841461	4.240881913	3.543093863	4.236711526	5.070663037	4.272551628	4.093478472	4.514688968	4.475604384	4.564746298	5.131978652	3.796404015
ALKBH3	5.889257777	4.672802409	5.110001235	4.847351537	4.846578172	5.160075663	4.887516303	6.616598584	5.448214206	4.770852706	4.820595497	4.385708755	5.338177504	4.519888343	4.518929904	4.480394349	4.656768342	5.393649925	6.140063458	5.44811316	4.782271972
ALKBH3-AS1	2.124091957	1.317341512	1.719868594	3.424016626	2.126419351	0.798999424	1.358718544	2.058158994	1.017128779	1.409163089	1.371664511	1.626338974	1.857401391	1.682581271	1.84123766	1.275827198	1.229318906	1.618037246	1.654428388	1.491579277	1.34016749
ALKBH4	2.836925346	1.844330565	2.559079732	1.473509093	2.758146577	2.602124787	2.512441985	3.291926708	3.538751692	3.771171345	3.121203239	2.648912847	2.785677432	3.394141794	3.235411844	3.188837545	2.948539156	3.762113908	2.781858825	3.67118713	2.766758172
ALKBH5	4.792135786	5.01765084	4.635970761	4.968937501	5.718244754	4.925249501	5.492779877	5.169680981	5.019921807	5.309482719	4.621732107	5.592049491	4.590018655	4.657442548	4.323865539	5.191320642	4.996874484	4.828968944	5.820577218	5.15404639	4.834432703
ALKBH6	4.735169912	5.095505538	3.744119369	5.836868309	5.998775014	5.205303316	5.414631767	4.695327515	4.919813536	5.232599594	5.948882005	5.21196815	5.807943845	5.661382807	5.80521871	5.799261781	5.516695842	6.32570289	5.589227638	6.977860243	4.068382315
ALKBH7	6.232878788	6.522271018	5.381325376	6.40192815	7.079731755	6.35566948	6.724673932	6.780293765	6.048956854	6.259634488	6.761675004	5.991039158	6.260088337	7.388524378	6.280303988	6.22614898	6.384452065	6.461115309	6.61855305	6.900128637	6.239772841
ALKBH8	5.092143097	4.273866844	4.913351301	4.800558132	3.473086067	5.255847721	4.501518184	5.280451744	5.241924813	5.144936516	5.018102688	3.466333069	5.141697324	4.146519886	5.248997077	4.877318359	4.852243593	4.281379615	5.58042052	3.632204896	3.883032858
ALLC	1.895327601	2.216686498	1.922778615	1.866876015	1.96089	2.06389231	2.53649977	1.808517312	1.734818906	1.146129554	1.780063082	1.70900867	1.808517312	2.002846954	1.571486035	1.571486035	2.122247576	1.401624006	1.698036294	2.532149424	2.532149424
ALMS1	6.241714894	7.239330129	6.307824219	6.371012329	6.278002743	6.145374582	5.117647292	5.8655309	5.707699356	5.583284232	6.227121513	5.921541084	5.933133437	5.922341785	5.611274717	6.485999702	5.516729229	6.069063746	6.708053174	6.011047709	5.331026815
ALMS1-IT1	2.691342455	2.523013846	3.531538723	3.355967766	1.631057614	4.410334619	3.870044793	1.962625916	3.445545184	2.464506786	3.152852508	2.325325796	2.216415829	2.299554727	2.258620165	2.463304989	2.098211007	1.754340936	1.957275882	3.279698087	3.379031639
ALOX12	2.333425176	1.513287823	2.749521895	1.914233904	2.598406488	2.086286745	2.615778525	1.27244441	1.674026394	1.611636825	1.998754347	1.810568823	2.06001048	1.587440444	2.530547586	2.086970335	1.805721961	2.07033377	2.929775876	2.336309633	2.052119425
ALOX12-AS1	2.222424919	4.776273109	2.153293119	2.024727353	4.78335399	3.218846918	2.792203132	3.632747604	3.037316127	1.451081189	1.746064922	1.896869816	3.329973967	3.320508873	3.984738986	3.740414461	2.281534576	2.458839954	3.460638053	3.060790121	2.751125463
ALOX12B	1.877804787	2.156290767	1.328256842	1.42896703	2.161944967	1.366129423	1.794050967	1.363642962	1.669595784	1.50634893	1.508030098	1.944606133	1.496415951	1.875615292	1.260279531	1.507819607	1.480817584	1.851857127	1.6135222	1.909679767	1.119961707
ALOX12P2	1.942211153	1.651997291	1.777386052	2.216782622	1.492795469	1.538511296	1.757042019	1.531414595	2.239214761	1.58151991	1.751401661	1.615127959	1.960536762	1.976681662	1.973802169	1.71507269	1.646454421	1.486760693	1.886112903	1.955529049	1.691558458
ALOX15	1.955881532	2.286575691	1.720231143	1.529929968	2.226456274	2.35268933	2.070134738	2.019596225	2.023576272	2.164538313	2.062437621	3.305248112	2.096085411	2.170869556	1.894058518	1.842596835	1.600180265	2.236954307	2.38161843	1.841753804	1.479197803
ALOX15B	1.886697382	1.161773669	1.149391196	1.099080732	1.369815148	2.157637607	2.344520629	1.872097279	1.560752323	1.984011261	1.611346033	2.825094943	1.798181037	1.423521266	2.019537574	2.739560265	1.80845504	1.5414658	2.115756357	2.200762221	1.660778305
ALOX5	3.011547026	2.351144703	2.271259	3.40894579	2.637857364	3.156205676	2.016072175	4.554466744	3.965315375	2.232489155	4.690885625	3.728189217	4.073830564	2.788757633	4.804163043	4.092676619	2.736670893	4.20724722	4.274788929	4.021240408	2.583723768
ALOX5AP	6.501976181	6.473282583	4.875981392	5.792867083	4.900585564	5.610773351	5.295106421	6.773554971	4.984290641	4.458851121	7.556190341	6.398665683	6.125401672	5.310304103	7.356442412	7.028856369	5.268877645	6.79471085	6.991378023	6.426650004	4.02308606
ALOXE3	1.965371053	1.747530706	3.1024346	2.282751341	1.563672286	2.369037025	1.930905188	1.930905188	2.027770422	1.930905188	2.500050434	2.098119669	1.938523153	2.219279901	2.509905857	1.885477993	1.913628292	1.838544523	1.563009715	1.71975404	1.821392896
ALPI	2.302226768	2.584301317	2.987461596	2.9677142	2.332772521	2.741888287	1.645569471	2.181890795	2.383688158	1.955896625	2.600193435	3.076184381	2.006148048	2.543843014	1.844469882	1.539225039	2.157404877	1.985461846	2.04992553	3.110609545	3.071957885
ALPK1	5.834090502	5.006021402	4.654298042	5.459306576	4.20233937	5.882623534	5.190926264	3.80945929	3.19342953	3.382940777	5.025876922	4.334027766	5.51292313	4.117724277	5.772190137	3.900680254	2.686877513	4.307462678	3.461461187	4.914693755	4.117724277
ALPK2	4.261242816	3.62422843	4.040703055	4.352143588	2.98646408	2.903550891	2.967521924	1.995996651	4.782433282	2.95383523	4.121102182	2.427628548	3.084751589	2.664362174	4.064147982	2.638693134	3.658032761	3.440898721	3.523294588	3.016346693	2.421652636
ALPK3	3.544598166	3.185776141	2.621559113	3.298693641	2.733861345	2.715620919	3.60730221	3.299188972	3.130107188	3.127125594	3.529009021	3.733366694	3.194173527	3.060810567	2.425677033	3.51869331	2.929330096	3.252823721	3.13743357	3.223025711	4.67648603
ALPL	4.238079606	8.263589647	5.519080986	5.46344609	5.950391361	5.987083404	5.064814712	3.887128803	3.570388688	4.6183377	3.075644825	4.152364824	3.793865492	5.899568594	3.846727181	3.819040324	4.532558215	3.434236621	3.545816919	2.771812967	4.829183698
ALPP	1.951900031	2.023122381	1.852293871	4.051793545	1.853269418	2.186493662	3.240819321	2.00680886	2.569019663	1.925962873	2.687712824	3.234657619	2.633788646	1.667851879	2.463655399	0.825024646	1.442568082	1.9264988	2.193633509	3.418610265	2.338205932
ALPPL2	1.929032173	1.430408675	2.166988695	2.188825289	3.965430373	1.719819657	2.508010293	2.545883965	2.656960761	2.519689373	1.41752145	1.586985016	2.209590466	3.50809987	1.767534279	2.362735237	1.967890742	1.995184745	1.936204909	2.667362871	2.105889539
ALS2	5.322630008	5.31500873	5.862323797	5.637899883	5.685768229	5.247580827	5.333619609	5.61249913	4.981706462	5.832948819	5.118142667	4.730015224	5.879370196	5.500148093	5.767416301	5.370622833	5.267736211	4.802021981	5.247430823	4.948764743	5.438176593
ALS2CL	5.173719084	5.255535745	4.377001937	5.157287641	5.09619803	4.911908087	5.043339345	4.830242326	5.555964893	5.781309777	3.719620266	5.256601775	5.130167029	5.14786862	3.703403718	5.024231994	4.490494386	3.504934573	4.467922842	4.061951868	5.141094964
ALS2CR11	1.394726264	2.389302551	1.37358253	1.336400094	1.754932197	1.775420075	1.752938598	1.659317467	1.244188815	2.184572529	1.446005482	1.449425384	0.998592129	1.464133462	1.907599229	2.168663193	1.264055385	1.537207801	1.948104598	1.488446627	1.590058175
ALS2CR12	3.389444101	2.76675003	2.420167466	2.172316474	3.311813406	3.20554099	2.026530016	2.035542011	2.190636479	2.265854079	1.677432045	2.238780414	2.337082546	1.906715828	2.94670433	3.702188054	2.942028967	1.53731472	2.358457274	3.085462632	2.598051209
ALX1	1.167298175	1.433906505	1.508040352	1.03753939	1.000325967	1.356876739	0.936490163	1.21617377	1.470226627	1.468713929	0.996715822	1.416386219	1.498952389	1.506383945	2.149369275	1.241534638	1.468713929	1.030403909	1.282731213	1.210544504	2.175612552
ALX3	2.536028038	1.980342175	1.610072636	2.107507632	2.221315132	1.583160075	2.281908576	1.021424967	1.353947071	2.315540302	1.565458513	2.413799257	1.723837233	2.853535888	1.731658842	1.955785774	2.796016708	1.718429909	3.192153298	1.879838239	1.721119702
ALX4	1.888622499	2.224558848	2.973136781	2.6952991	2.460887985	2.378817295	2.810098708	1.959423384	2.08869005	2.498549662	2.610964969	2.172208145	2.49460481	3.503986994	2.625200391	3.205637308	2.458538557	2.072334161	2.390907478	2.178688318	2.906623784
ALYREF	4.723300629	4.310262946	4.514836525	4.077571841	4.488230308	4.591712511	5.154847329	5.194269518	4.597223172	4.255229467	5.527999772	5.151271908	4.945257531	4.937149493	5.8260985	5.753431261	5.678118324	5.644439696	5.597862831	5.295364575	4.699265154
AMBN	1.628426011	1.329258747	1.327577074	2.046345778	1.464544966	1.795086446	2.476300873	1.528472948	1.658788003	1.853475542	1.984422773	1.48034264	1.530293864	1.408428291	2.401528316	1.7754552	2.058409689	1.83150859	1.357297894	1.134442798	1.23454467
AMBP	1.94206933	3.084055343	1.951736427	3.551255159	3.832827347	4.33963356	2.100816185	1.667328929	3.170931914	3.53372068	2.46002711	2.157662449	1.949865914	2.979399279	3.047574653	2.288733695	2.030317047	2.544691772	2.374676698	1.884258614	2.929396838
AMBRA1	4.511172849	4.431154721	3.337447047	3.727752195	4.32997383	4.346385593	3.376870148	4.10455872	4.326141752	4.374048404	4.316267676	4.31165101	4.661487174	5.549609591	4.485755986	4.776097647	4.362515543	5.019870128	4.189239932	3.896611678	4.309880904
AMD1	6.356213503	5.760934216	6.109253135	6.402080164	6.052563862	6.047266121	6.462714416	6.847179561	5.849779232	5.896109558	5.824141726	5.281299541	6.574128883	5.729805675	6.423255302	6.461724006	6.701892049	6.604194062	6.3294221	6.570142162	6.05053599
AMDHD1	2.552041157	4.806150599	2.108326855	3.118960281	4.147589803	1.883882058	2.589280501	1.638161091	2.213065704	2.536501665	1.397821937	1.518525344	2.683261354	2.804552062	1.429124885	2.617062144	2.765618195	2.938492873	2.19027469	2.130154674	1.488789091
AMDHD2	2.161073373	3.257442473	3.616797821	2.656586485	2.704636422	2.876908498	2.793231118	3.277765274	3.353201162	3.954203689	3.641756793	3.307468911	3.148702203	3.158499396	3.754793156	3.978532436	2.704537662	4.377119329	3.765733477	3.326337013	2.488606763
AMELX	2.109247225	3.326381776	2.262017092	1.317807749	1.033131708	0.971581602	1.801915223	1.405623987	1.295226727	1.827650436	1.254833098	2.12928781	1.06601219	1.333338828	1.795366039	1.657355744	2.92829765	1.965823178	0.948863011	1.611638683	1.210133907
AMELY	2.493341797	1.887910172	1.856804301	2.014196281	2.382868104	3.227211959	2.719578981	2.047461192	1.65727877	3.214992562	1.537924357	1.835154606	1.676095802	1.928361487	2.174836157	1.982895521	1.808492586	2.007772803	2.090415875	1.601594932	2.6224571
AMER1	3.916135798	4.43783428	1.451013065	2.957622174	2.571443637	3.194432875	2.524821728	4.674361606	3.761582459	2.530580471	3.029054122	2.576152387	4.251236629	3.318114441	3.734595549	3.187245247	2.458137657	3.224365759	3.773401629	2.862752874	3.566873453
AMER2	2.192751727	1.762011209	2.1822883	2.234360633	2.123657171	1.741427559	2.319759703	1.873044121	1.618120294	2.017881789	1.867830705	2.10984207	2.017096148	1.823502496	1.655296127	2.076786502	1.817999776	1.605531912	3.100769543	2.070491048	1.889301446
AMER3	1.491405259	1.789583937	1.406677253	2.437285299	1.760455109	1.343539263	1.541289134	1.513458504	1.974772748	1.219352452	1.479348761	1.229605342	1.594389856	1.993465383	1.936396333	1.558903914	2.568752582	1.280973947	1.710652359	2.026864441	1.77768508
AMFR	7.529940914	7.046840799	7.588540804	7.470884351	7.731995723	7.256124953	7.343687874	7.207746625	7.122454084	7.636100152	7.296552445	8.144917164	7.395181766	7.040342411	7.121359622	7.207746625	7.069243541	7.207746625	7.146695518	8.107296562	7.471354614
AMH	2.301219115	2.942248026	3.260972832	1.920076198	3.44841946	3.461511575	2.646786137	2.793627507	2.763415846	3.56625143	2.713496718	2.87779671	2.50138929	3.545325407	2.37219214	2.888927028	2.382199132	2.721032772	2.277846627	2.495080909	2.581979435
AMHR2	1.319886313	1.656543295	1.681599373	1.711082216	1.885311207	2.388620963	2.347688987	1.514199238	1.680559435	2.1271058	1.655204745	2.023242271	1.628982125	1.61503739	1.925741271	1.308365728	2.61483799	1.650074948	1.432347742	1.871562111	1.885235253
AMIGO2	6.680344553	6.071413209	7.221137526	7.1190918	6.827430735	7.680383908	7.532253321	7.535855991	7.699017355	7.887605932	7.473248476	7.909662365	7.563097464	6.777990762	7.416738873	8.347128093	7.627550329	7.464787278	7.355132162	8.158164689	7.445388895
AMIGO3	2.356352596	2.214492919	1.791232089	2.887674727	1.884706987	1.981386304	3.433202195	2.431624832	2.179343662	2.007774157	2.66599747	2.118717808	2.126470064	2.451880048	2.621375364	2.145408818	2.104748629	1.919846627	1.99308122	2.78398523	2.481503391
AMMECR1	4.19748989	4.333133989	3.175069812	3.937037844	3.573828845	4.099566487	3.096597932	3.704247685	4.120006443	4.026266132	5.141028021	2.993471724	3.078908672	3.162850651	4.41489503	3.24835544	2.726130873	3.311400086	3.518842884	3.513385239	3.954692778
AMMECR1L	5.92306126	5.450231722	5.071485457	5.967612344	6.424473839	5.861600488	5.97807798	5.564282307	7.082838798	7.159524207	6.389515748	6.315556317	6.550122591	6.888518278	5.967046298	7.250792063	5.967133191	6.406635572	6.636925365	6.580298099	6.53355693
AMN	3.451393017	4.659222893	2.070609013	3.950248117	3.031801242	2.713694295	3.775268674	2.944025899	2.944025899	3.061271065	2.444238605	2.857808977	2.14803463	4.539864554	2.99206317	2.135873973	4.540419309	2.545251241	2.779337051	3.180954117	3.386100313
AMN1	5.586415012	5.766868133	5.833101105	5.146840657	5.006562667	5.546193187	5.579685427	4.327216955	5.381384627	5.608945223	4.896740143	5.185254438	5.058509816	4.827842637	5.292793092	5.423576494	5.802661153	5.755095318	4.993187843	5.854039681	5.150836553
AMOT	6.141478747	7.104450647	6.84213832	6.875998497	6.387617452	7.356279611	7.229033827	7.058903084	5.700485777	7.070084538	6.248193194	7.111664853	7.442812086	7.15079909	5.977421882	6.738304804	6.22133243	6.436103039	6.771003944	5.61478771	8.874755262
AMOTL1	6.272708605	5.494382369	5.901446435	6.544696571	6.52906132	5.443752148	6.283831482	6.583206781	6.841895722	6.781628068	7.000920637	6.489453613	6.85911387	6.115425368	6.762331031	7.080848111	5.430084291	6.180663425	6.869630293	6.854827006	7.284415017
AMOTL2	4.640047644	4.326973459	4.07361016	4.903290098	4.690518894	4.420486202	4.292857252	4.021440577	4.61648313	4.8078148	4.388844013	4.972799939	4.183940792	4.279816011	4.018658197	4.470728398	4.605122568	4.375451458	4.292316114	4.698699114	5.350961175
AMPD1	1.176824717	1.524525383	0.954066477	1.56045902	1.308481018	0.94914932	1.821440671	1.037069965	1.502220923	1.167595588	1.480844363	1.369099607	1.109376839	1.907704233	1.417162708	1.317475437	1.382437512	2.307424879	1.676863851	2.427923237	2.411390381
AMPD2	4.147759871	3.437081057	2.734226492	4.012365375	4.226812275	3.82326468	3.069715877	5.207079223	3.874558389	4.016469629	3.671462612	3.99317007	3.833923791	4.331158504	4.085402375	5.003331937	4.132925354	3.826138751	3.441472728	4.153769852	4.368115547
AMPD3	4.498065196	3.270240133	2.213184097	3.547305127	3.701340871	3.283761376	3.155739693	3.515462453	3.659709857	4.079008097	3.989523707	4.706939914	4.446545256	3.30503186	4.3971584	3.921381185	3.497127818	4.233459513	4.572185938	3.460173134	4.257828483
AMPH	2.498320234	2.334575167	2.240985554	2.123829052	1.870352752	1.897013884	2.02496014	2.988722054	1.975021547	2.348681384	3.774131512	1.424871868	3.323113141	2.464073731	2.240953243	3.329717099	2.4784785	1.665310177	2.807454211	3.543187703	2.006431836
AMT	5.199270589	5.91486584	4.255715603	5.867290689	5.012230486	5.049790926	5.381969706	4.082599282	3.984531675	4.164675165	3.050258605	4.786277226	4.496502922	4.830977506	2.65621062	4.434764974	4.018075609	4.419623551	5.072673923	3.867839886	4.2082026
AMZ1	2.363962923	2.166992015	2.84922284	2.117406553	2.014218582	1.876736591	2.734588667	2.263011435	2.611306133	2.40226943	2.736016003	3.342193277	1.779617509	2.727991178	2.691291113	2.025650538	1.588353509	3.038151293	2.361740922	2.293645237	1.930091334
AMZ2	5.082351096	4.664650008	5.354282644	4.918155679	4.762307063	4.634539627	5.118994007	4.693579005	5.255680834	4.86853478	4.6393013	5.19892568	4.734964243	4.843397568	5.121804152	4.643989233	5.033602775	4.86853478	4.583510358	4.401971414	5.089386499
AMZ2P1	2.166585124	1.846490516	2.030841836	1.413158972	1.357746964	2.104601898	1.953433602	1.708986306	2.911358486	3.026716292	1.126170343	2.377458156	2.330543024	1.381637719	3.509043286	1.268202446	1.354976689	2.122008378	3.943368962	1.977662943	2.229853435
ANAPC10	2.775102974	3.094743798	3.22528146	2.745042657	3.844707765	2.856862589	4.022592493	3.163652879	3.278793828	3.183829251	3.381140295	2.664597316	2.998832501	2.834547156	3.123489602	4.008341195	3.338956243	2.957177044	2.972989231	2.759037708	2.858469135
ANAPC11	7.490886157	6.953142648	7.066636125	6.735338925	6.908982567	7.56513502	7.25277429	7.38139335	7.375900076	7.39462637	7.821465185	7.886693806	7.381649355	6.824802395	7.39462637	7.508384716	7.250754801	7.523376018	7.162912884	7.604222487	7.15316992
ANAPC13	7.453932214	7.717375627	7.227727219	7.417364552	7.703119039	7.890909976	7.44293081	6.803354095	7.685457865	7.479839234	7.428658109	6.715446147	7.278435146	7.81953919	7.208196334	7.400854616	6.92718831	7.638031774	7.067791192	8.358917488	7.303944683
ANAPC15	5.239425806	5.821164443	4.900637211	4.965365432	5.638869442	5.31272061	4.9840992	5.751080638	5.261528554	5.472794133	5.058852773	5.440522267	5.511492477	5.566527595	6.042201554	5.007571788	5.438611073	5.903131413	5.438198732	6.139339234	6.147384346
ANAPC16	8.175229536	7.754534199	8.266407129	8.287514308	8.565026764	8.131019042	8.300074357	7.719806428	8.054693269	8.150648142	7.562121866	8.075535663	8.15987358	7.987413191	7.479523708	8.272681565	8.274140782	7.801193043	7.957025602	8.345443301	8.154062622
ANAPC2	2.882219611	3.335664727	2.718308043	3.251958331	3.060274077	2.596630362	2.626336979	4.262338655	2.544098151	3.316330816	2.755604404	2.960039655	2.974386936	3.439233291	3.453888238	3.153303885	2.901511645	3.364915999	2.594928652	3.717893707	2.85068086
ANAPC4	5.005764783	3.849799616	5.369656355	4.910452773	4.425095641	4.480069963	3.504095834	3.641743401	3.972743105	4.063929273	4.115053887	3.395816607	4.540934762	3.484199636	3.663626204	4.16113742	4.554800061	3.844965009	4.513151753	4.400406432	3.406932315
ANAPC5	7.697990316	6.723528792	7.216395781	7.003871037	7.44190418	7.312631521	5.935526288	6.707346096	7.124096797	7.196829592	7.210549434	7.539094001	7.20510321	6.805470796	6.283026719	6.41132422	6.8748173	6.861252104	7.083762135	7.196829592	7.196829592
ANAPC7	5.760089269	5.979917349	5.90393372	5.712880682	6.151268761	5.041764698	5.789874729	6.46628279	5.796784597	5.854301909	6.286094961	6.408725681	6.59495291	4.848756516	6.328779264	6.401707864	6.436348391	6.371450206	6.270555398	5.580377909	6.462064175
ANG	6.465837215	7.493669334	7.175588797	7.698419211	7.937859332	7.063706385	4.501817861	7.143187357	7.119914962	7.180775822	7.119914962	6.871860368	5.825185177	5.289252977	6.230006593	5.502817622	7.06231033	6.209552564	7.395683301	7.961010873	5.589788114
ANGEL1	2.764880877	2.927634281	3.645254278	3.647581259	2.827193074	3.398941631	2.647585476	3.171551754	4.222484019	3.680511465	3.214973209	3.229059889	3.44539288	4.205441191	3.430338984	3.254763528	3.516889775	3.016862778	3.261308903	3.482335578	3.280251859
ANGEL2	4.299951314	5.462943221	4.998691368	5.16963319	5.492982516	5.162209037	4.714839626	5.35596167	5.160819638	5.09324732	4.533114355	3.997547743	5.601357033	4.602560517	5.12023565	5.209909326	5.08527742	4.767230639	4.941911103	5.067681807	4.114934985
ANGPT1	5.433936375	5.271561425	5.415343441	5.469893593	5.913893453	5.106830905	4.210522859	3.965151788	5.302749549	4.327496378	4.737157385	4.498049248	4.115450951	3.671404137	3.643793394	5.303805853	5.973409075	4.913859857	5.017507711	4.975314294	5.799796678
ANGPT2	4.009604353	4.478193745	3.617802079	3.55678401	3.157889726	3.387476197	2.488146524	3.490351751	3.029491265	3.293187379	3.680809411	3.86773063	6.206475584	2.614656612	4.229751693	4.75402833	2.341323324	4.380079242	6.412117843	2.681920997	2.240785902
ANGPT4	1.862887174	2.461729839	1.814474548	2.326375185	2.33986988	2.279416744	2.975168662	1.936502203	2.279953203	2.279953203	2.340987087	2.182558525	1.749931666	3.285869647	2.346367409	2.345573965	2.702126268	2.25292956	1.986684133	1.920557439	2.634502117
ANGPTL1	4.95707808	4.634891815	5.570579159	4.573713527	4.831426648	4.556360307	5.264034355	4.458504386	4.377203765	5.713450102	3.441417273	4.00941469	5.156120885	4.49375716	2.482675668	3.807050438	4.549115203	4.869352885	3.242059967	3.847425914	3.303800714
ANGPTL2	3.881616883	4.536763714	3.233783457	3.899119064	3.676958537	4.14067036	3.713308077	3.791020778	4.012443794	4.644447979	3.280494965	3.597261813	6.499419608	5.17184131	3.496842161	4.430693742	4.277812587	4.268141251	4.494782847	4.132332697	5.469505678
ANGPTL3	5.035717522	7.136643307	6.737148988	6.684129062	6.18771719	5.298182239	3.405396621	2.637434708	4.111205507	4.898954655	2.746226219	2.957505834	2.86807203	8.078501506	2.380396636	2.833144179	6.36424833	4.917800515	3.07131456	2.790518288	5.455958799
ANGPTL4	4.155150333	4.181591444	3.090278892	4.227512165	4.113136006	3.988748535	3.982683432	6.088431043	4.31212412	4.31212412	4.596282947	4.529011862	4.332325194	3.402161727	5.562057134	5.245106994	4.365512596	4.724924434	6.88023686	4.781040343	3.229246673
ANGPTL6	3.941776932	3.887210015	4.12468412	3.886077506	3.935782937	4.352605829	3.597936103	4.075647176	4.033761702	4.605163498	4.264944091	4.19768354	4.315084642	3.497310171	4.268580448	4.35404712	3.648569208	4.090358042	4.079500524	4.256560304	3.658330494
ANGPTL7	1.703319326	1.805612553	1.387544223	2.628932218	1.691140343	1.953611601	1.94287227	2.370208924	1.943765792	2.624043224	1.984257355	1.610257409	1.733374516	2.705318888	2.012051287	1.907319681	2.435858381	1.58724822	2.020787133	2.310865666	1.610737231
ANGPTL8	2.304639795	2.757018491	2.276489786	3.436135004	3.09634782	2.717239693	3.054927261	3.045611002	2.47972744	2.324162562	1.937306583	2.601812343	3.553601196	2.944939371	2.944174289	2.928616172	3.31474681	2.048924328	2.876309301	1.886006293	2.439373258
ANHX	2.07414662	2.161883091	2.689211203	2.117061453	2.277910305	2.445592563	2.037858867	2.452033095	1.649256479	2.145655706	2.194762878	3.034963055	2.240506745	2.997946732	1.905675621	2.309505352	2.436971437	2.414415388	2.290467615	2.052575755	2.157392501
ANK1	2.927339322	2.398140196	2.794619272	2.73985218	3.2117958	2.774332873	2.593837903	3.736960531	3.75222617	3.43451762	2.468401836	2.923413634	3.355235127	3.500196809	2.711090862	3.659051397	3.383516244	2.893987935	3.376806291	2.544259139	3.473011851
ANK2	5.891023022	5.759313623	6.679236723	5.799119623	5.80321919	5.660227062	4.835067263	4.160046907	5.050398224	5.921830705	4.397504598	4.256904169	3.863458276	6.535815656	4.162560692	4.267947743	5.518963544	4.986942856	4.164554584	4.339618961	5.262519935
ANK3	6.797968697	7.618195156	7.312269376	6.621356566	6.553266866	6.463342083	5.128312053	4.906059086	6.226035648	6.370918461	6.127583888	6.114850837	6.306118632	6.498156265	4.969083937	5.313677621	6.007518351	5.741353798	4.353671241	5.159820319	5.803108864
ANKAR	4.86196988	4.419288868	4.06493559	4.337010837	4.015993743	4.425617674	2.89515122	2.762313702	2.779477	2.966997371	2.619180509	2.533628123	2.542714577	2.609940617	2.397999828	3.12106555	3.809471742	2.769886711	3.059569853	2.761129026	2.593523215
ANKDD1A	3.856053241	3.193060672	2.824431239	2.23711073	2.247767642	3.144264463	3.767301393	4.214129431	3.353959432	4.065233405	3.096323214	3.382530125	2.823642344	2.77397413	2.948317328	3.551214094	3.191257306	3.382530125	3.284347599	3.382530125	3.545756251
ANKEF1	4.722655098	3.384518221	4.495135283	4.095946529	2.796320175	2.914664196	3.652459202	3.003221757	3.299293711	3.371379043	4.302640318	3.970806115	3.847473138	3.404225826	5.001903114	4.530537228	3.544915703	2.895469807	2.948592414	2.58227059	4.312320423
ANKFN1	1.32474583	1.215030149	1.742995273	0.886516848	1.3788266	1.812599108	1.055284432	1.58037155	1.38020712	1.38020712	1.317771987	1.38020712	1.117492425	1.38020712	1.160356084	1.236338741	1.528074823	1.38020712	1.675212156	0.915648967	1.43135792
ANKFY1	5.663982538	5.168815494	5.481566432	6.208026208	5.13999096	5.226667394	5.727124946	5.430240856	5.357944946	5.580034557	6.053575273	5.303879087	6.390488013	4.534395301	5.792558182	5.880568998	6.026402232	6.121945322	5.768482272	5.659247673	5.847477388
ANKH	7.368034998	6.382524861	6.071279054	7.334835314	6.532274526	7.182139595	7.241704016	8.062657929	7.557805365	7.282075608	7.53202573	7.062979359	7.494120943	7.048092711	7.109909789	7.340858571	7.042293835	7.13836746	8.409160981	7.461885775	7.202111615
ANKHD1	7.379940931	8.005081748	7.6730675	6.65858925	7.369018547	7.216446501	5.837606049	7.49427463	5.6641461	7.376832763	5.576876983	6.62636267	7.383605764	6.65353707	6.347008909	6.967142045	7.622243929	7.33873203	6.593903648	4.528596683	5.220743904
ANKIB1	7.024323236	7.124493657	7.350921424	6.375398332	6.624241092	6.640205887	6.367195596	6.927403276	6.716974762	5.993762028	6.357958379	6.421306903	6.485441117	6.302170736	6.627350422	6.752608821	6.711659831	6.369745571	6.729408345	6.711659831	6.196552128
ANKLE1	2.895837815	2.876860182	3.150877731	3.047082623	3.624974642	3.134076115	3.204506389	2.891148479	2.831925518	3.664962163	2.773808154	3.325676113	3.064866211	3.487304132	3.389939987	2.493362437	2.877213251	2.705376342	3.308905746	3.241229455	3.219762635
ANKLE2	5.880180689	5.412502819	6.002322456	5.185757709	4.797536706	5.918812256	5.904143661	6.131716539	6.174104587	5.116009915	6.643089227	5.645715992	5.927903168	5.436168906	6.371029678	6.267677022	5.825881068	7.209931536	6.737506617	5.974269502	5.775927566
ANKMY1	2.573202986	2.238544883	2.472998797	2.852223352	2.105187878	2.891321827	2.682330255	2.855316613	2.91360559	2.718279719	3.266365036	2.600774152	2.811653885	2.800806119	3.097318436	2.890501551	2.4261032	2.69477802	2.612659437	3.208251356	2.063655405
ANKMY2	5.657754073	5.211605606	5.514716966	5.742850945	4.972694929	6.173964527	5.622513605	5.622513605	5.686570245	5.622513605	4.092715263	5.467157082	6.022666187	3.425865418	5.144778046	5.413926836	4.809260524	5.160995224	5.793412144	6.00646035	5.622513605
ANKRA2	5.424681322	4.56685551	5.753065059	5.108291873	4.652035476	5.469904754	4.418006419	2.632976256	3.982439737	3.705402789	2.999099702	3.865407976	4.55535405	3.310916715	4.483449022	4.821806849	4.032438205	4.123895642	4.605325136	4.862655072	3.822897081
ANKRD1	4.50868295	3.104472002	2.40029827	1.523539866	1.777071439	2.119990502	1.66963167	4.197280722	2.920128145	2.348563852	4.273300368	3.199055052	1.265224784	2.531767634	4.032355615	5.089830514	2.797235095	2.781524674	5.053179709	3.974791491	1.768296422
ANKRD10	6.398855848	6.533855422	6.658018019	6.529769459	5.745473392	7.098807008	5.678860367	4.358746885	5.998201784	5.78590241	5.142813118	5.31215788	5.78590241	5.611686394	5.480092442	5.812164121	5.953659186	4.826715907	5.516967621	5.934085902	6.029178811
ANKRD11	6.408073467	5.492803757	5.505538949	6.071120697	5.086804386	6.021344248	7.304427936	6.849440806	6.564524854	7.021941542	6.352892669	6.539829489	6.353908693	5.499076878	6.144006833	6.515641649	6.512661361	6.293875813	6.08414245	5.719261922	6.933630169
ANKRD12	8.363926301	7.542005449	8.418428487	7.952815233	7.277932455	8.163350992	7.636840733	7.727795786	7.54024398	8.104699619	7.452591873	7.57606915	7.846970876	6.979380835	7.295021353	7.770449456	7.477481334	7.311406313	6.855849518	7.095727949	7.598890687
ANKRD13A	6.389483245	5.58855966	6.637484333	6.272400311	6.232763198	6.525850978	6.731016728	6.102292871	6.313868063	5.484243453	6.888042168	6.620078706	6.743078958	5.387794368	5.866557218	6.564642506	6.226457767	6.292509506	6.589643485	6.101379828	5.970985257
ANKRD13B	2.786651136	1.841468627	2.795910972	2.189061774	2.607777833	2.045165984	2.306100312	3.192038858	2.365450922	2.354184439	3.906474287	2.571474193	2.67123704	2.317347052	2.274429649	2.308245784	1.966819676	3.370080129	2.353613027	2.325316187	2.945587502
ANKRD13C	6.467988322	6.818660148	6.68536208	6.264807174	6.565559238	6.168620556	6.002949257	6.451062922	6.598268612	6.273026509	6.763161505	7.347731916	6.730640395	4.929523302	7.04431049	6.737762065	6.572248808	6.143579622	6.116978384	7.023704893	6.532654558
ANKRD13D	4.80781636	3.987642321	4.239174769	4.411502874	4.067509723	3.337040479	3.62521058	4.138084272	3.329696911	4.816105352	3.820878005	4.635880203	4.03413548	3.317439229	4.153041597	3.221818264	3.948428594	3.355035989	3.542811093	4.797585156	4.121530275
ANKRD16	3.53741704	4.546933955	3.288204168	3.493946083	3.330572651	3.943561787	3.110677233	3.193660186	3.400729902	2.749004632	3.92899374	4.864604457	4.049539946	4.488337174	2.750920523	3.310922781	3.624271105	3.689536505	4.439813245	3.955637743	3.203538473
ANKRD17	7.363252578	7.582768307	7.618999015	7.258513809	7.041447764	7.606405514	7.398149364	7.409455371	7.560997854	7.706723485	7.121552495	7.201103891	7.471816634	7.526043978	6.838209225	7.288038803	7.268159357	7.167427913	7.363364884	7.02606419	7.430577829
ANKRD18A	1.254250534	3.928716884	2.463213127	2.899246713	3.509156955	3.887684544	2.035755543	2.832973193	2.842663054	2.910989964	2.814974674	1.915400865	1.608802688	1.967433461	3.613514284	1.426730266	1.630314039	2.094631886	1.843539313	3.017958704	1.976943329
ANKRD19P	6.026610604	5.720147051	6.311364729	5.894382947	5.110364248	5.656877719	5.552477755	5.665293986	5.050260291	5.412185386	6.22343129	6.644773462	6.559287456	5.185231098	5.963032452	5.870056867	5.368034547	5.731048188	5.823230752	5.288870919	6.114344059
ANKRD2	2.886548554	3.100407545	3.711218787	3.029617963	3.726542449	3.045967228	2.994332204	2.951139533	2.583785876	2.719244029	2.827937271	3.872895127	2.943564215	3.022943648	4.13517868	3.742736907	3.560962033	2.900390571	2.969288411	3.30877702	2.500323361
ANKRD22	1.167745047	1.491303251	1.769635128	0.626964102	0.849396256	1.037308174	1.789412079	1.471776576	1.503541544	0.929121066	1.160735195	1.513701939	2.50729515	1.747248549	3.362790836	1.522242023	3.232786761	3.205325576	1.294229661	2.068940049	0.952768223
ANKRD23	2.198063007	2.771020535	2.925866377	3.654510133	2.437831937	3.215242085	3.027420884	2.484715989	2.436836548	3.75633926	2.426347466	3.04236803	3.192694885	2.734951095	3.426256347	3.062938139	2.636155851	3.820718828	3.016594818	2.507648086	2.97217556
ANKRD24	2.026392467	1.922598684	1.371690622	1.918933156	2.353851244	1.851454228	1.426092332	2.713377685	1.291867683	2.475051168	1.694823717	1.864615088	1.630468462	2.914256435	2.281562437	1.947456802	1.450744408	2.683532539	1.947456802	2.395009489	2.473539358
ANKRD26	6.105747914	5.786398289	5.822419304	4.606605722	5.354256672	6.009562946	5.813933196	4.585729663	5.185917479	5.593771409	5.231939163	4.946598168	4.568923558	2.773055396	4.651371436	5.055156577	4.943953185	5.063066096	4.282388871	4.695057558	5.276930197
ANKRD26P3	1.48377422	1.100624352	1.159475026	1.112540502	1.28676168	0.797217474	1.192302497	1.081692496	1.222515066	1.155044002	0.89005051	1.287065405	0.805387234	1.084063794	0.91382526	0.793748307	1.344177625	1.263283669	1.156128989	1.075198192	0.960471065
ANKRD27	5.436770768	4.972094442	5.087319985	5.045849673	6.005942964	5.161504802	6.103370191	5.9651186	5.618888712	6.05833642	5.428818786	5.037671067	5.616945224	4.617314706	4.098692567	5.839117249	5.519674977	5.380112711	5.345381077	5.893167773	5.657243813
ANKRD28	6.107642636	6.118607375	6.180815746	5.618947241	5.753537317	5.899487993	5.597815459	6.102865554	5.776946361	6.124974888	5.379907498	5.482785835	5.44477	4.836380754	5.609189226	6.230430233	5.999026273	5.746280713	4.989128066	5.336992228	6.069883303
ANKRD29	1.977051978	2.338709623	2.202716424	2.201646836	2.433163231	2.166891724	2.006262882	2.223689698	1.862676681	2.000679663	1.70236017	2.243846578	1.81400946	3.851433776	2.262291022	2.069243156	2.980981463	2.406639949	3.590320441	2.314571615	2.167207378
ANKRD30A	0.529727601	1.965409161	1.411313103	0.670641223	1.274319545	1.755436768	1.48682188	1.555675707	1.455039557	1.019856351	0.821869443	1.789128214	1.336428371	1.42405274	1.105468501	0.758903458	0.324977833	0.984983278	0.73316922	1.680151085	2.080687676
ANKRD30B	1.880629162	2.653053554	1.757791031	1.038921523	1.578838174	1.206684264	1.572032033	1.399065934	1.23033805	1.614105017	1.784168434	1.886740956	0.613188941	0.598670649	1.574870054	1.635059624	2.826861561	1.759744596	0.974170504	1.646371731	1.515432274
ANKRD30BP3	1.196634233	1.333719022	1.421878694	1.119758075	1.455261289	1.316943586	1.022323371	1.543958129	0.80028035	1.278748622	1.563823652	2.220232527	1.169093912	1.889276227	1.12126154	1.237393226	0.720376005	1.607236411	0.992084412	1.778835927	1.62699437
ANKRD31	1.003358838	1.577152632	1.654245115	1.10915846	1.739119815	0.895295773	1.372943559	1.18325326	1.038384446	0.991236866	1.977097307	1.182299528	0.996662232	1.232345393	1.502633585	1.045032592	1.029745272	1.695555202	1.154892326	1.150299052	0.89851035
ANKRD33	2.210510247	2.090269019	2.18147068	1.81635385	1.701295159	1.466185811	1.286955428	1.478043956	1.300035528	1.204880935	1.467193112	2.18203606	2.008677679	2.31201595	2.241875916	1.100981801	1.653753831	1.92585128	1.688457959	2.737495423	1.465769209
ANKRD33B	1.378163195	4.287063036	3.634271355	3.785164579	2.611686661	4.025740073	3.947333118	4.874857764	3.550318746	3.942852202	2.326717453	4.748094473	3.211092573	4.207968677	3.394562578	3.6537661	3.150260533	2.88147901	4.261094383	4.215653773	2.27819447
ANKRD34A	1.537409181	1.79876755	2.461203488	1.935188025	3.236105633	2.209629941	3.037501576	2.474407079	2.623781766	2.021000744	2.577613286	2.577613286	2.093736986	2.729661398	2.464318651	2.486276594	2.69489624	2.692209576	2.577613286	2.577613286	2.577613286
ANKRD34C	1.9705638	1.890201625	1.704019597	1.837637515	1.744871665	1.964631463	1.984083431	2.037902063	1.739781493	2.360803292	1.945223917	1.806888836	1.915025628	2.569168492	1.749858651	1.625657339	1.660674052	2.210174693	1.683957685	1.765338033	2.442044086
ANKRD35	1.982020546	1.414683019	1.728843737	1.265593318	1.669032272	1.666103235	1.848547417	1.668934093	1.844108412	1.424749974	2.146740573	2.204299652	1.725267641	1.944723694	2.439984025	1.531994777	1.763429639	2.661900681	2.06336959	1.831347883	1.99249241
ANKRD36BP2	2.422673083	2.171591474	2.476100005	2.902807306	1.492357833	2.712132801	0.941693993	1.50994325	1.669528708	1.269432685	1.482862782	1.223419205	1.723337734	1.306346291	1.537028575	1.950693899	2.596652286	2.235671876	1.899182443	2.30456831	1.897539226
ANKRD37	5.902096096	6.293098855	5.904923451	4.67146762	5.325614423	5.32806086	6.854432639	6.520308307	6.605129592	6.982916769	6.030822319	7.587670806	6.056610363	6.582102423	7.004861115	7.129548153	6.67530006	5.678370468	6.298103981	7.250238163	7.627886002
ANKRD39	4.262561543	2.927437224	4.003191433	3.669631108	3.5181192	3.948180543	3.117175003	3.869156595	4.349655573	4.600982025	4.95627057	4.869288805	4.750003944	4.79511073	4.839144355	4.563262499	4.534631748	3.617117547	5.267030072	4.941948492	3.964917945
ANKRD40	7.385936834	6.868386635	7.312712321	7.231479858	6.93593682	7.61599857	8.042722863	7.533876368	7.346195576	8.458802924	6.782391808	7.70755018	7.934870679	7.751108668	7.125201612	8.072655746	7.85403707	7.05097899	7.549571951	7.915548393	8.465710918
ANKRD44	6.421331458	5.769287416	5.802124876	6.206739437	4.424157506	5.905487737	5.729649476	4.802160202	5.053285808	5.118824722	4.550355381	4.887029061	5.397858077	3.405791501	5.94649033	5.093399759	4.353942352	5.30733768	5.578067626	4.631509533	4.405205479
ANKRD44-IT1	3.47244885	2.969541423	3.119485604	5.202315521	1.7505524	2.137485055	1.108710946	1.654780395	2.899999644	2.409535155	1.429110366	1.75918899	1.472604999	1.682754934	1.789730736	2.078252123	2.899022546	1.533956807	1.556192229	2.061936679	1.825928676
ANKRD45	3.294009238	1.530321017	2.164754724	2.419350768	2.501864431	2.286785899	4.50045435	2.443723457	2.140745669	3.499401667	3.127296607	2.924763301	2.580758381	2.099934609	1.722896135	2.85003658	3.081431024	3.042934651	2.346299841	2.019770717	1.669763274
ANKRD46	4.389641103	4.305092245	3.804422018	4.32390782	3.895179653	4.117743745	4.951699016	4.397191388	3.730926431	4.829674337	3.974264169	4.210391496	4.704939024	4.418227332	3.353637343	3.513499271	4.245329583	3.908388365	3.679942853	3.720446118	4.356044257
ANKRD49	5.42236338	3.887181608	4.359153043	4.838522895	4.47632777	5.111589473	4.997111682	3.167431735	3.972612208	5.655270802	3.772549149	4.502133299	4.106175227	3.785113176	5.337152933	4.724809299	5.320555078	4.502133299	4.559972113	5.724940815	3.683813619
ANKRD50	5.665774185	5.537785073	6.211124791	5.278314348	5.633177263	6.415449953	5.519174763	6.725508177	6.121368004	6.446130984	6.727725475	5.401216126	6.168080077	5.976649767	5.704986455	6.605428558	6.323247375	6.979267678	7.182228169	5.327950557	6.13652541
ANKRD52	4.029675902	4.552587159	4.389486671	4.728801188	4.835395916	4.55733498	5.47564352	4.994644854	5.328735772	5.838355132	5.875205374	6.107669838	4.861498198	5.783380852	6.247478383	5.403202829	5.712130954	5.615809617	6.124517225	4.86932108	5.982068095
ANKRD53	1.83538126	3.254303915	2.244416954	2.494560244	2.264945705	2.299613069	2.049852867	2.386306848	2.709409964	2.892992728	2.869052925	2.139821966	2.013603056	2.569091419	2.80177126	2.049852867	2.36570603	2.195574834	2.442174401	3.354345043	2.608135197
ANKRD54	3.958632544	3.056022479	3.102502132	3.616495396	3.832311839	3.723139254	3.980896595	3.395304309	3.979083682	4.244142629	3.231110575	3.773205127	3.760348099	2.931850409	3.418615154	3.316677783	3.778666207	2.826998734	5.241702543	4.667500926	2.85271994
ANKRD55	2.597562502	2.678680995	2.830925826	2.289809982	1.788165556	1.920422924	1.975929638	1.592292239	2.004610774	1.447150832	1.981339702	1.975929638	1.313807289	2.45832497	2.035622489	2.335565365	1.506966528	2.006847871	1.78503655	1.975929638	1.809712129
ANKRD6	3.694488025	2.700575394	3.331962768	2.829111583	4.200664999	3.484100207	3.602351649	2.851507931	4.383269858	3.870941731	3.345034568	2.550107815	3.594848966	3.575874825	3.863231059	3.385496723	4.652286202	3.683316182	2.956304485	4.19659909	3.345034568
ANKRD60	0.891562875	1.570604995	1.642051589	1.829625467	2.253271061	2.10115976	1.816546563	2.132987328	1.174978064	1.35378296	1.469478054	1.35378296	1.35378296	2.007500792	2.175639063	1.379247303	1.647660982	0.988912308	1.011449312	2.031013556	1.073211368
ANKRD65	6.742098882	4.787959306	6.304446528	3.462316179	5.571193393	5.668460771	5.369830755	4.591098131	5.117279789	5.303452801	5.142082485	4.885092083	5.628089317	5.001470706	4.56074789	6.048799588	5.285255297	4.989071486	4.114052417	4.974252805	5.706452632
ANKRD7	1.052447199	1.339597333	1.204199876	1.314995699	0.94217723	1.858022359	1.625301382	1.25898148	0.833717375	0.83712272	1.766525395	1.05617256	0.909548299	0.909548299	2.012647665	1.52009869	1.071799275	1.25898148	1.166665141	0.924674751	0.925831114
ANKRD9	1.908940349	2.199137155	2.105767282	2.336264083	2.892367464	1.747339195	2.128647949	3.078466942	2.084556454	2.128647949	2.115819206	1.902997948	1.867278484	3.161710448	1.777886124	2.067500915	1.702053548	2.672817682	2.502921938	2.00390885	1.854570744
ANKS1A	7.09884864	6.21116741	6.88694571	6.675674732	6.243414258	6.443057229	6.183722282	6.674786549	5.702555088	6.599691239	5.926691797	6.778306551	6.799956207	6.061448234	6.195772281	6.950966754	6.372908405	5.845754636	6.263930259	4.759473026	6.926776783
ANKS1B	4.173705086	4.137739528	2.903473783	4.165846705	3.380436384	4.005832634	4.279619934	2.236935479	2.462896172	2.828568863	2.028686663	2.737414183	2.998928129	2.463758868	1.822870798	2.615364132	2.999910525	1.987139755	2.141418369	3.115273756	2.441464208
ANKS3	3.467940208	4.428002686	2.673070916	3.479702092	2.716583625	4.051585775	3.084232565	3.306196893	3.506184407	3.084534939	3.437239038	3.496607068	3.425485434	4.336671992	2.974984854	3.504922618	4.061257591	3.763396733	3.509844962	3.348749437	3.341473302
ANKS4B	4.644518153	6.468844899	3.74221977	6.846842324	3.647862234	3.190457793	5.332456779	2.284160513	1.743882402	2.39336967	1.931067652	2.00622552	1.873681641	2.88890003	2.677945238	1.581079379	2.929375258	1.913175856	1.807071863	2.250839996	3.208267635
ANKS6	4.465057075	3.878165476	4.159506059	3.620805497	3.88893383	3.728351308	4.242341697	3.889686287	3.149965353	3.717893964	4.513993096	3.518620305	3.56077887	3.363815497	4.563115828	3.592433534	2.901432524	3.717580924	4.106633918	4.101614278	3.572544919
ANKUB1	1.210936593	1.159894571	1.736957604	1.227446798	1.098662687	1.292552385	0.822680172	1.298550321	1.36670712	1.282465366	0.69789999	1.30658865	1.426720505	1.235613548	1.32120306	1.074868235	0.978441963	1.193823665	0.994792625	1.143914737	1.178153989
ANKZF1	4.247168525	4.885477528	3.21699838	3.752275906	4.473111497	4.059291931	3.460423288	3.424603344	3.246326491	4.240960646	3.487322094	2.865564566	3.343473573	4.136982069	3.013721171	4.973527825	3.572437696	3.718778422	4.725451589	3.92953175	4.075456782
ANLN	2.123356463	2.005867005	1.577886714	1.548499151	2.26345849	2.611348318	1.785350018	3.403894896	3.362681227	2.386017175	4.377702285	2.105867736	2.118442574	1.735170973	4.846566694	4.150585294	2.936643372	3.456492713	4.340029206	3.322602867	1.741122672
ANO1	2.520656899	2.942790262	2.332288631	2.850018082	3.176666105	2.216275356	3.44216203	2.820451778	3.447637488	3.425858199	3.094347014	2.764994386	3.895598765	3.228191124	2.958457972	2.502624304	3.121434823	2.640984733	3.320661752	3.01813542	4.5674871
ANO10	4.59956282	5.656668891	4.453310087	4.807450989	5.482015143	4.748944199	4.144474581	5.064431164	5.634559199	5.351177663	4.920784829	4.814137702	4.552272903	4.590675151	5.623427816	5.661205637	5.656736643	4.612896701	4.266127736	4.453232607	4.401457887
ANO2	1.50858983	1.439900433	1.478401756	2.091032742	1.154229313	1.432861602	1.73491667	1.669345711	2.067883981	2.485441639	1.418423128	1.682837868	1.455550196	1.682837868	1.515969787	1.30466096	1.682837868	2.01993989	1.910075426	1.62856381	1.938170208
ANO3	3.522830679	4.865889781	4.457576126	3.689012141	5.122905025	4.826313494	3.132428871	3.217674438	2.619592254	2.877964466	4.794800669	2.877964466	2.710158927	3.000799688	3.030260503	3.228989046	3.77500758	2.392789938	2.48135226	2.449620926	4.888512382
ANO4	1.102596687	0.791465905	1.466694267	1.056768266	1.428566105	1.545131018	1.849946918	1.629963645	1.606875705	1.694307985	1.008692598	1.332040913	1.667695222	1.641933069	1.107366202	1.903983216	1.259557511	2.261182788	1.450671461	1.442525219	1.506244528
ANO5	4.667460587	3.38987605	3.915441458	4.748512245	3.388486306	3.376845976	5.625727543	4.504901052	4.347506441	5.589744703	2.952470592	2.334655766	3.637121682	5.012359124	2.835450965	3.739402406	4.431425679	2.949902929	2.949902929	3.234026468	4.037961231
ANO6	7.860521651	7.83768126	7.886482682	7.404097116	7.157846554	7.840779689	7.510074902	7.999233915	7.815096175	8.231186077	7.999170146	7.118665052	7.675474327	8.254973129	8.131617501	8.081923265	7.781545866	7.895053501	8.427159429	7.859925397	8.015892279
ANO7	2.345495289	1.895927574	2.521409898	2.056929257	2.874424697	2.784821682	2.31610805	3.11237838	2.038705342	2.454639429	2.900184157	2.145004513	2.346596591	2.454639429	2.454639429	3.044180802	2.101849065	2.94631132	2.477135884	1.940317857	2.700859718
ANO8	2.919462963	3.755485543	3.405285034	3.933783761	3.660392513	3.538661226	3.817286517	4.642790596	3.347629143	3.634109803	3.35515315	4.38637897	4.055674423	3.680911045	3.750235147	3.180603806	3.601927892	3.520980889	3.167438093	3.088030941	3.750235147
ANO9	2.318191876	2.413124526	1.92028416	1.695495212	2.366123509	2.177342832	2.536450709	2.34963846	2.051979217	2.020793695	1.397641299	2.268909445	1.50888497	2.447561835	2.901986342	1.836083156	2.384463173	1.665740413	2.494708891	2.34963846	1.791843686
ANOS1	2.315959649	2.460181221	3.953903241	3.847225899	2.377803689	3.799316356	2.688814195	2.549604675	2.571543835	2.801615467	2.985088252	3.041024064	3.658971034	3.561869755	3.821560434	3.240448202	2.197412339	4.395272617	4.154589504	2.760321405	2.493399049
ANP32A	7.620928777	7.831632618	7.223090008	8.114824213	8.491968459	7.490039051	7.515927302	8.262877068	7.775335181	8.183274782	7.464884013	8.250914853	8.413053822	6.95577066	7.72359056	7.961465419	7.709292666	8.31339057	8.080598926	8.0769995	7.775334591
ANP32A-IT1	2.910661955	3.283607444	2.183540315	2.870017679	2.566885703	2.758242036	2.793887084	2.934556899	2.544098087	2.53248056	2.538220983	2.988348468	2.295369405	2.985586897	3.08290852	3.343855821	2.619094578	2.850217828	2.533465697	3.376784866	2.602582669
ANP32B	6.431174912	6.230178499	6.361951332	6.297801039	6.328317913	6.227898491	6.544724708	6.49849474	6.666876491	6.737638462	6.827824675	5.898051951	7.120014095	6.31265453	6.855140776	6.709956855	6.686132277	7.207815433	6.580519583	6.858505916	6.143068997
ANP32C	0.988236119	0.849010531	0.617803569	0.937871666	0.960834242	1.367988863	0.760790134	1.548160775	0.804124152	1.060584385	1.189074716	1.117953038	1.020668063	1.289479677	0.881087025	0.467676149	1.198506901	1.433036825	1.239176267	0.988607629	1.002900278
ANP32D	0.980255828	2.254236176	0.96728574	1.661730454	3.069747768	1.3756182	0.896496204	1.429762875	2.720923618	1.531627774	2.030850705	1.089140665	1.5699608	1.475873902	1.38083213	1.144832881	1.015774675	0.942683678	1.291162339	1.067023463	1.187128688
ANP32E	8.316281505	7.749218107	8.537159997	7.995021072	8.072291751	8.393969414	7.684943794	7.725848494	8.271322115	7.732779728	7.876668023	7.52465668	8.067116562	8.075311401	7.902669307	8.247825218	8.347947674	8.273260533	6.955202785	7.660518185	8.119557954
ANPEP	8.47573298	10.33181948	8.693827024	9.473822614	9.097117134	8.317990444	8.288197637	7.981780601	8.766546838	8.04277032	8.06340066	6.40913016	7.371730201	10.34728666	8.753188034	7.701823121	8.774092314	8.711302597	7.157788025	6.570597506	8.258305947
ANTXR1	5.915870808	6.014455534	5.786798406	6.053985652	5.936292363	6.836654941	8.297522945	6.447663743	7.265865126	7.122451651	7.422391619	6.013130368	6.647284705	6.120864148	7.379939001	7.351268605	6.345749311	6.885579961	7.626063234	6.767343208	7.579382905
ANTXR2	6.565638034	5.979414925	6.807422606	7.133378758	6.980576908	7.191558281	7.74731124	7.591382581	7.506742971	7.132245775	7.020705945	7.391837982	7.99473958	6.385316157	7.246523524	7.781859261	7.437786983	6.964323431	7.057148332	6.283412403	7.365417676
ANXA1	8.575626571	8.256725996	8.70605431	7.487518726	7.834295353	8.747907646	8.123939606	9.511329201	8.744162616	9.231946097	9.424368621	9.205978614	9.466026745	9.456144695	9.797667909	9.784594178	9.006375979	9.473207648	9.410436882	9.746376701	9.703259503
ANXA10	2.393793724	1.473092313	1.42939639	1.0220506	1.462112772	1.36833815	1.555712545	1.661470055	1.155961513	2.042437336	1.342646792	1.72002628	1.250272042	1.260332615	1.723689311	1.535786937	1.671051698	1.299323636	1.781851876	1.545870711	1.310885511
ANXA11	5.583790603	5.017407359	4.954243806	4.554635385	5.688675717	5.359398602	5.889264883	5.619219202	5.698141862	6.341954294	6.272785857	5.897817844	5.95131674	5.454637351	5.708037189	5.88099362	6.209035859	6.078060041	5.529785178	5.9127762	6.039120507
ANXA13	3.871004587	4.526625378	3.2089782	2.946494396	2.870079106	2.856628675	2.607542578	1.859710975	4.180763169	2.871287502	1.891242339	1.82626132	2.118900755	4.146417724	2.062648028	1.897158233	3.057913923	2.192337178	3.812595526	2.289800818	1.992609189
ANXA2	6.048460542	6.273399653	6.103259212	6.205308869	6.192017251	6.884047276	6.33629526	7.552202089	6.20483418	6.200125801	8.016040255	6.997494027	7.004328559	6.339161298	6.725773598	6.875105901	6.528349617	5.65121846	7.880213612	7.233544093	6.728908325
ANXA2P1	2.218610487	2.240071764	3.438325176	2.274068948	2.360091714	3.19046961	3.160811265	2.640432026	2.362832008	2.785640041	3.252995612	3.252995612	1.922780934	2.560460887	2.549166964	2.0227612	2.506401384	2.185726226	2.785640041	2.702303599	2.234186842
ANXA2P2	9.021745981	9.008994789	9.22728472	8.478121377	8.637629074	9.289276895	9.096670108	9.424670607	8.771857119	9.064481725	9.271013895	9.077296286	8.800720425	8.944034623	8.86853873	9.096514966	9.016937671	9.170453414	9.147256221	9.190967048	8.921688552
ANXA2P3	1.896003561	1.870755611	2.848775962	2.332999122	3.086433472	1.961502821	2.751209964	2.484156664	2.383672639	2.148785421	2.089852163	2.259738679	1.803132834	2.051317926	1.605444087	2.201289055	2.465446054	3.351814687	1.409010839	2.158327054	2.125017393
ANXA2R	1.937100947	3.463376332	3.327810611	2.679263097	3.599459843	1.875359222	1.572884527	3.222087936	3.040285264	2.391584616	2.077448129	3.156455271	3.574823318	2.271570397	4.248462177	3.79658759	4.006958716	3.672862056	3.595555848	4.956534275	2.598845897
ANXA3	5.197441299	3.964926678	5.321290262	3.864337284	4.216571037	3.875684032	2.282084475	3.126379397	4.3385471	3.298300067	6.53926749	4.295899551	4.201955903	4.532462171	5.941746701	4.142772292	5.82828369	3.945392262	3.888408282	4.138425391	3.500872352
ANXA4	7.841723207	6.711438365	6.835648875	7.149183913	6.901524286	7.559521394	6.757725764	6.976202358	7.607946875	7.099181264	8.037969864	6.86885304	7.336039593	7.356663325	7.865010974	7.610459548	7.791343956	7.676108592	7.674524471	6.831534117	6.873485203
ANXA5	9.759176864	9.579734588	10.00419318	9.614809846	9.178318904	10.01151971	9.89642998	10.33742576	10.19988101	9.55449643	10.6220897	10.11909807	9.991705494	9.744002225	10.63966586	10.65357006	10.00698488	10.52196051	10.34537531	10.247902	9.907843608
ANXA6	5.656674426	6.826290078	6.11435807	5.50814598	6.304435509	5.57893537	6.493286208	6.575553016	7.149442761	5.456563918	6.671750963	6.576319072	7.319145529	6.618956083	6.713658827	7.16348522	7.229034237	6.741963341	6.45768857	6.971331481	6.289919606
ANXA7	9.189568517	9.026852089	9.248879785	8.962479573	8.782011056	9.347019954	8.736640654	8.735339619	8.994755999	8.869576316	9.088920852	8.76516756	9.328911958	9.160465491	8.930570383	8.869230498	9.061923294	8.74075264	8.508962247	8.960698722	9.087085128
ANXA9	5.821722624	5.274634093	5.185058774	4.675028068	5.21921745	3.8498327	5.656517948	5.419162557	4.188478303	5.460233097	4.23489329	5.038846891	4.297362958	4.978204814	2.889911365	3.650367969	3.414586905	5.303677025	5.079794368	4.452303619	4.445327487
AOAH	2.135317337	2.368728185	2.145035923	2.091068762	2.177436797	2.648189447	3.212446517	2.953915907	2.724370855	1.703596698	3.281021865	3.391182897	3.590284509	2.654890867	5.94313427	4.352197635	2.752798108	5.563975324	3.016961205	4.441660349	3.697181438
AOC1	4.366271894	4.907658219	4.645821128	6.495422129	6.271425614	6.254040183	5.089228186	3.675040726	3.404967128	4.933715726	3.396264796	3.749258788	3.159756372	7.710991977	3.475485125	3.051817219	3.652764212	4.023419478	3.068377629	4.108563433	5.638690157
AOC2	1.575660817	3.020557177	1.702207448	1.742735532	1.248418699	2.335929702	2.106048648	1.647597817	1.769861825	1.716460407	2.054332121	2.058438021	2.152881834	1.413853911	2.213195088	1.974362579	1.995705834	2.396582058	2.967189247	2.205221172	1.20476607
AOC3	3.38146239	3.117801873	2.233038711	2.892769797	3.488262724	3.246095154	3.693979766	2.061429516	2.897280976	2.39074356	2.43743804	3.906607935	2.767816673	3.149700793	2.515687834	2.391701305	3.698379255	2.923546536	2.214236862	2.518864801	2.916152247
AOC4P	1.915830069	1.109752516	1.550434567	1.243311355	2.511057593	1.383944336	1.777837365	1.820633743	1.328401282	1.141423099	1.393133284	2.321516945	2.092198741	1.747740454	1.155629228	1.573371053	1.333652528	1.025060965	1.463644242	2.243081437	1.374643528
AOX1	5.805784456	7.011032697	5.914270776	5.844544677	4.844887668	3.972319536	6.227455688	5.371636741	4.15858038	3.690784082	3.578828797	5.56498964	4.82952734	5.894072933	2.557210305	4.225350633	5.317861086	3.768240127	2.435597044	2.380194633	4.364905065
AP1AR	4.858088703	5.637449619	6.013832995	5.030722859	5.862792754	5.731014354	5.558625568	4.38503085	5.277698953	4.887944074	4.284912629	5.537942285	4.837591552	6.071774709	4.944716913	4.698810354	5.938872204	5.857379629	4.782585219	4.061883644	4.090998792
AP1B1	6.067236344	5.871264484	5.468594473	6.276105629	5.962289034	6.332996011	6.31099069	6.434891744	6.708312378	6.108535846	7.159429251	7.061876467	7.425953767	6.2585336	6.817542148	6.979890637	6.53860857	7.111294416	7.324833959	6.247802102	6.436472555
AP1G1	8.072341709	8.297584616	8.164287765	8.093572226	7.995524395	7.597822239	8.045768364	8.17275013	7.92412634	8.301209545	8.001237267	8.243751086	8.612054682	7.574265109	8.056487111	8.165561347	8.306782115	7.537545101	7.762601797	7.280860616	8.155799503
AP1G2	4.237109117	4.128131971	3.500921833	4.75995168	3.960157259	5.199195288	3.335136796	3.518906504	4.341479693	3.274346401	4.998582081	3.825368133	4.318173858	4.280259171	4.433336776	4.148211384	4.359767947	3.367474341	4.931565115	4.159815039	3.612327316
AP1M1	3.593097291	4.122893254	3.536155714	3.962018562	4.797351897	4.293606818	4.717834652	4.949977672	3.917143546	4.70978334	5.036078157	4.183721907	4.7521276	4.309822906	4.693433745	5.112089208	5.193270891	4.786645012	4.640868956	5.102708534	5.91004605
AP1M2	3.12614754	4.900829741	3.915011751	4.774557368	4.762024796	3.235659169	3.819150528	2.884822547	3.081340814	3.360104989	3.303688106	4.589004704	3.338656112	4.157765604	2.690718597	2.779664204	4.128409738	2.947207956	3.523275247	4.02594296	2.72437537
AP1S1	5.190390935	5.131932785	4.470091538	4.731348209	5.291890243	4.136064526	3.767678608	4.841688865	3.945116354	5.528909939	4.54910421	3.106141753	4.534689992	4.941101861	3.932527668	4.51495618	5.332736897	4.191786576	5.187691069	5.073849568	3.610778537
AP1S2	4.797745878	4.79003955	5.037321935	5.082893357	4.730396385	5.311881377	5.407987204	4.951425685	5.009610649	4.974836274	4.635799103	5.181483089	5.379356106	4.891158191	5.305685936	4.671530087	4.671598073	5.055908269	4.685358724	5.377274768	4.515399619
AP1S3	5.583440089	2.638202918	4.035623424	3.506859463	4.183175399	3.834786607	3.116988368	4.569686038	3.774663157	4.826093049	3.72948633	4.303564864	3.789741597	3.222669754	5.415884906	4.857923796	3.598139755	5.480965145	5.311323357	5.165085687	3.167329361
AP2A1	5.391560701	4.983892272	4.988048388	6.059495841	6.455649977	5.424911683	5.142512792	6.381689009	5.655874953	5.760781993	6.480915467	5.655123844	5.98733304	4.978857886	5.605460903	5.447025191	5.237954077	5.728359721	7.005149851	5.425973642	5.719412736
AP2A2	5.856889288	6.17133767	5.116700668	5.876042057	5.693541088	5.734684732	6.261708651	6.898622081	6.078128321	6.23995647	6.686092346	7.253159871	6.696707192	5.584935893	6.324858745	6.392884236	6.356163364	6.941545607	6.65966751	6.117519419	6.149431994
AP2B1	8.356078735	8.319661062	8.306079503	8.431301686	8.476141381	8.190207335	8.415822678	8.613365238	8.374607727	8.661581645	8.865226001	8.54217053	8.773941674	8.422653112	8.342027102	8.667323697	8.700423869	8.539070173	8.62995601	7.875889999	8.848732432
AP2M1	7.875089162	7.480904719	7.573142883	6.853150933	7.780349594	7.519253541	7.921529869	8.424676331	8.251862275	7.809336464	8.520790472	7.976065535	8.045164871	7.814335839	7.863160524	8.169084218	8.038607632	8.110763603	8.484908886	8.187252008	8.001496337
AP2S1	7.319618427	7.400887787	6.75120971	7.152488323	6.751964177	6.855164465	7.663681493	8.109292824	7.433062095	7.141119549	8.638092271	8.112514353	7.913549934	7.512036459	8.351510065	8.487683208	7.414116372	8.302918985	8.450639819	7.97326187	7.656128019
AP3B1	6.687259759	6.564782934	6.752137751	6.328083116	6.401974587	5.895964244	6.236205803	6.217704361	6.282605797	6.245565343	6.352594533	6.690929302	6.288127203	6.295686263	6.090640703	6.721956984	6.156542256	6.583940995	6.34220693	5.125786061	6.256370423
AP3B2	3.425627013	2.430270506	2.389085622	2.440777647	2.941713076	2.546904716	3.801745993	2.945781925	2.330739831	2.853415574	2.662001396	3.337422771	2.252030093	3.188267924	2.535782999	2.929780681	2.985417891	2.652538785	2.607218017	2.680387793	2.264555029
AP3D1	5.250305459	5.833467156	5.586596426	5.226139397	6.155911152	5.504967274	6.038518559	6.114815923	6.014880751	6.784817142	6.356280357	6.245198165	6.164463327	6.313761965	6.167656927	6.330814459	5.980931831	6.445141584	6.951277445	6.07944812	6.151265755
AP3M1	7.148365087	7.467769293	7.557148722	6.922643952	7.071862094	7.443857399	7.489665208	7.738531812	7.199390927	7.052282366	7.161092498	7.413014696	7.759358811	7.641496945	7.568356321	7.17727656	6.936223183	7.710077054	7.614403882	7.630821366	7.40337211
AP3M2	5.424592464	4.437012712	4.446476464	4.562414438	4.865676326	6.02099816	5.710837289	4.850327166	4.744260391	5.625825938	4.275527023	5.805972725	6.23874683	4.824202839	5.164594597	5.479973684	5.60298407	4.875488826	5.347221733	4.338582025	5.898370741
AP4B1	4.992386365	4.822448771	4.714697641	3.770246424	2.348604024	3.804838432	3.74625529	3.810331914	3.858391416	4.181740812	4.603543946	3.512794809	3.576289728	3.482648401	3.302965432	4.19643086	4.181740812	3.205513113	3.533706844	3.50686652	2.987845565
AP4E1	4.470085926	4.416005571	4.549987231	4.288324516	3.705159441	5.645637575	4.839068737	4.982867171	4.287520629	5.446820292	5.170924792	4.896363456	5.338045019	4.936840697	5.820257522	5.491224827	4.998070847	5.269552668	5.01162451	4.024289183	4.922235453
AP4M1	4.515294004	4.005643565	4.331886936	2.983401997	0.78980293	1.423540373	3.858126292	5.397543665	3.135069471	3.461950493	4.137467082	3.502133962	3.652925343	6.406607658	2.817985904	4.391579916	4.193003416	3.858126292	4.000457466	4.350661664	3.839856939
AP4S1	3.064654057	3.683526262	3.933262379	3.579981707	3.574926323	2.652311373	2.645220077	3.146132482	2.618276456	3.47878344	2.071864019	2.872376601	3.146132482	3.146132482	2.595902	3.811838053	3.307100133	3.683972202	3.557986052	3.020479356	3.146132482
AP5B1	3.404337365	3.247471081	2.312111818	2.939749258	3.531336563	3.124479062	2.920739461	4.091277178	2.562641585	2.162413902	3.084543958	2.701575988	2.582899328	2.681525538	3.522302935	3.045964899	2.428352531	3.17155311	3.134606048	2.941435725	3.497820657
AP5M1	5.631490973	6.391255582	5.88683903	4.889669245	5.12628996	5.806701334	5.540500118	5.792773154	5.263899256	5.854757392	5.324384653	4.672679879	5.718787486	5.762733941	5.354610182	5.565638524	5.878167283	5.990147612	5.994937637	5.214487708	5.530769853
AP5S1	2.636129091	2.534343852	2.803200481	2.689957819	2.779600934	2.893518092	3.5879982	3.557672388	2.289601887	3.4893325	3.082628184	2.915580734	3.11462827	4.005969855	2.758900324	3.692182264	3.036035192	3.353503314	3.408873987	3.581676578	3.489719146
AP5Z1	3.54964167	4.216824808	3.360168836	4.403431463	3.893818339	4.79904805	4.295114029	4.377884453	3.250124937	5.313868149	4.355725077	4.20979201	4.377884453	4.141767457	4.191189677	4.302041363	3.97253377	3.546855998	4.377884453	4.159831558	4.498070617
APAF1	4.010808199	3.679084579	4.793046939	4.386586472	3.675469144	4.843860985	4.722336986	4.123697112	4.235050997	4.635994419	4.830349035	4.691325728	4.860240136	3.43996676	4.926761606	4.529740666	4.651738047	4.306560955	4.190258674	4.565903659	4.565169493
APBA1	5.845342361	4.821084243	5.294935562	5.345968312	5.772917557	5.32474506	6.458796419	5.521921156	6.338887804	6.635356475	5.442493692	6.492666186	5.879428734	5.513260752	5.121413519	5.599806683	5.938163846	4.909014444	5.46229409	5.823424809	6.140482491
APBA2	1.51701675	1.575247419	1.00393937	1.900261704	2.47291351	1.503922046	2.207813193	2.098559636	1.834059576	2.194075258	2.628228583	1.904765357	1.834349738	1.478169903	2.835004625	1.262151432	1.66829446	1.421722934	2.231811279	2.332353368	1.978925041
APBA3	3.162807609	3.18677435	2.948682803	2.590268336	3.203006657	3.08478963	3.362596467	3.237848252	3.408061005	3.690193953	3.130440634	3.930170657	3.566767533	3.168643132	3.198982155	3.348385121	2.363646206	3.061045837	2.937905666	4.079239246	3.921188893
APBB1	4.286343437	4.055691694	3.426841264	4.36497361	3.096358241	3.671574407	4.290229895	4.260650008	4.353734327	4.658971361	4.52809819	3.201744277	4.17550415	4.087492538	3.626874651	4.628434145	4.927319551	3.489716105	5.313920505	4.34655985	3.961657268
APBB1IP	2.822770587	3.189392077	2.242759366	1.509448467	2.478122663	2.149234114	2.284349737	4.339497394	3.910172619	2.825324502	5.136055549	4.144253936	4.175735203	2.625351541	5.164614074	4.740003098	3.99344737	4.744003908	4.583634933	3.26468355	2.16370699
APBB2	8.539127675	8.014757087	8.39361986	8.017808021	7.835645521	8.416166646	8.610832591	8.260713704	7.807111261	8.279791461	8.620166286	8.400330418	8.304553842	8.366205791	7.876276311	8.310652436	7.923793764	7.494844409	8.288182016	7.878664282	8.679815492
APBB3	2.995588102	2.575919094	2.703860854	1.946963904	1.840592879	1.961399799	2.108943343	3.603491015	1.664620421	3.307805692	2.173654601	1.964027734	2.480262522	2.469657894	2.855258243	1.816758873	2.121866599	2.557584942	2.506621321	1.941408636	3.585212598
APC	5.686835329	4.936593855	5.551380675	5.54179812	5.7493859	5.407831298	5.068771438	5.211412374	5.618773572	5.8631589	5.58367912	4.922618611	5.659866757	5.381009902	5.662362037	5.398661362	5.140082201	4.885289196	6.075652304	5.343142565	5.211412374
APC2	1.610228218	2.192290602	1.86800975	2.114675944	2.860673288	2.887733268	2.628755459	2.050554632	2.086166364	2.247615969	2.802474625	2.669101286	1.952218208	2.742419655	2.307278852	2.159126803	2.669713423	1.718246066	2.222244107	2.234216397	2.563807677
APCDD1	2.223103654	2.96049695	2.301905378	2.311909286	3.130988388	2.621867561	2.617109843	3.127459867	2.736033266	1.694446019	2.531265596	3.388867399	1.976099839	1.765100259	2.099690311	2.097227353	2.492195159	3.34345208	2.923955131	2.545173817	2.585669021
APCDD1L	2.666517073	3.717625974	2.212370081	2.717567466	2.396501369	2.176815102	2.677752489	3.507768708	2.864845145	2.535550332	2.531849158	3.394753151	2.955615917	2.933724309	2.755505119	1.636559978	3.392380214	2.664660224	2.79799187	2.78261272	2.72059207
APCDD1L-AS1	1.553170005	1.232803152	2.153632317	1.677921837	3.075723936	1.328469145	1.475930285	1.341848865	1.60949403	1.547916739	1.857243308	1.685388199	1.556304079	1.900646154	1.257063757	1.100869007	1.551923313	1.926038878	2.342655286	1.937200499	1.842822708
APCS	2.012939995	1.380840415	2.235775914	1.180678861	1.61389574	1.693326065	2.195268596	1.846892942	1.54067216	1.436987415	1.570002249	1.532454397	1.099831342	1.721357407	1.054461978	1.640290717	2.151265353	2.199920789	1.428627419	2.351410481	1.803823061
APEH	5.868168843	7.045040488	5.835606519	5.790659878	6.945301656	5.518735787	5.49496414	6.573830096	6.332802244	6.373860793	6.934731062	6.595631556	6.528263499	7.266976487	6.451780051	6.386810431	6.685369235	7.206014841	7.061639283	6.163532693	7.094556301
APELA	2.661468292	2.239113941	1.211449178	1.374260182	1.692361281	1.173706689	1.450303448	1.45827583	1.092300828	1.752619472	2.661197431	1.571241557	1.144280412	1.382103404	1.486745076	1.280402888	2.179066718	1.293208095	1.459886718	1.67957988	1.549837285
APEX1	6.557533451	7.035537669	7.244560898	6.942027637	6.86038805	6.802958307	6.744843137	7.365104454	6.848099275	6.882814084	7.816980983	7.187708253	6.860156338	7.175386822	6.990508135	7.237426023	7.171525187	7.639646373	7.447192631	7.127355546	6.406853962
APEX2	3.264472972	1.962583055	2.619735205	3.585775454	3.457810228	2.436628858	3.02778757	4.089914469	3.259739703	2.498877992	3.028062589	3.050155659	3.03730836	2.732169133	2.420252153	2.660010237	2.74474233	3.730781034	3.919559556	4.053805258	3.283703605
APH1A	4.840268943	5.837051318	5.681199212	6.157111162	5.579023209	5.796739145	4.350325351	4.908126029	4.951874913	5.529679463	6.357660318	6.501682578	5.945031356	6.539705667	6.476822756	5.783973616	5.983214458	5.683664076	5.615156184	7.348713376	5.990684116
APH1B	4.593493474	4.623580003	4.564487016	5.689568507	4.924528485	4.917857616	5.308121259	5.134583491	3.480876459	5.659657661	6.188822799	4.85373792	5.834290367	4.1903487	6.147992928	5.724743876	3.390644827	4.93841251	4.319122582	4.87363807	5.013858035
API5	8.186229438	7.64695943	8.294729809	7.685813252	7.663987196	7.544826781	7.910421655	7.55398045	7.841916068	8.095061517	7.628093724	7.677136079	7.645061199	7.045449761	7.798133555	7.474600241	7.637584675	7.73331721	7.758985925	7.338365848	7.952031909
APLF	5.570364053	4.567816804	6.168684283	5.892335256	5.314169045	5.299992384	6.484489123	4.541640971	5.628930143	5.324985585	4.901175894	4.964040392	5.600328578	5.073364868	5.123131919	5.964829104	5.836290762	5.08105721	4.035509805	5.118646376	5.693174017
APLN	6.318411411	7.015556948	6.024298716	6.829528449	6.869064212	6.550240611	6.488139191	6.521873975	6.934743502	8.125356086	5.747544864	6.941726899	7.616339526	7.194154057	4.767541834	6.9133716	6.605616457	5.731593591	6.567196675	6.906502772	6.678018906
APLNR	6.112440967	7.300074326	4.905384055	5.790315771	6.451092851	6.855178719	6.886373365	6.311943288	8.542805133	8.369605259	6.21806377	5.551132467	9.192928293	8.033602404	7.879189043	8.477475743	7.400496875	8.076586984	6.28891478	7.794201089	9.055286342
APLP1	3.663994819	2.955527937	3.432741259	3.81868011	3.426111804	3.167998193	4.856618419	5.195613157	4.098885664	4.645597171	3.800601078	5.824493829	4.79225976	4.354704976	3.945909757	4.413152634	4.004721836	4.241739613	4.064524352	4.25609442	5.33509485
APLP2	10.19896319	9.968411673	9.994029594	10.15207138	10.06344109	10.31988348	10.33991393	10.19296754	10.17827151	10.10139659	10.39265078	10.44412465	10.107261	10.11556987	10.23195007	10.09644971	10.10747064	10.15305085	10.24109102	9.252106096	10.06967656
APMAP	6.667373615	5.868456695	6.178162819	6.538963877	5.910814839	6.112187687	7.848413181	7.464026894	6.88936625	6.725156527	6.997457019	6.707367746	6.900347982	6.70032529	7.0156103	7.162988381	6.443266549	6.546940975	6.60590143	6.653320512	6.702931987
APOA1	3.228893767	2.686018501	4.265341124	2.946014518	2.226767777	2.483656935	3.318615433	3.123451806	2.639286049	2.04547261	2.193685598	2.264156437	1.749412656	4.409118473	3.930944647	2.115788505	2.275200112	2.787283453	3.633619148	4.202553508	2.34136546
APOA2	2.265067386	2.336323218	2.966349503	3.817326551	2.565141729	2.714695775	2.716316292	3.078994639	2.280234347	2.752625724	2.828511745	2.678308441	2.201493959	2.647710845	2.214166133	2.742226052	3.557185078	3.093130228	2.400827573	2.751256166	5.222474405
APOA4	1.467483315	1.260754455	2.253921466	1.456659005	2.256556119	1.77227188	1.287379788	1.585838675	1.307192259	1.47696967	1.716809174	1.25221878	1.503913245	1.339758133	2.280795789	1.466098485	1.942824039	1.576594526	1.329177317	2.374103093	1.521658548
APOA5	3.632057204	3.386590819	3.372619443	2.437471081	2.692653233	2.098587403	3.790018944	2.741154724	2.675212179	3.204127065	3.094020025	3.23849701	3.058323472	2.962287088	2.715064994	2.218521014	3.168096294	2.891765117	2.790489691	3.130479714	2.831830093
APOB	2.506506368	1.571960416	1.726361482	2.056586149	1.507571003	2.639726366	1.624972556	1.502706322	2.204117909	1.559791975	1.436722237	2.221518328	1.102361225	2.316390609	2.072829711	1.982398325	1.978949677	1.565675515	2.062590746	1.909356414	1.945128793
APOBEC1	1.815016476	0.966685245	1.239836028	1.287336878	1.746751392	1.263741125	1.609338726	1.184329773	2.003728867	1.139398097	1.390423236	1.35051213	1.223904652	1.403875473	0.805142137	1.419187734	1.399953245	1.269207375	1.413689697	1.617185685	1.62872226
APOBEC2	3.066141326	1.718147882	2.848567413	2.620872446	2.50769247	2.547603467	2.07687249	2.380315785	1.832373237	2.71182116	1.435673752	2.489253317	1.855783234	2.91426529	2.065338632	1.702727722	1.990844753	2.524735621	1.795762096	1.91918882	2.346939204
APOBEC3A	2.219988997	2.415149039	2.331973121	3.275075712	2.88041818	3.625329152	2.852852835	2.19444781	1.934207326	2.479951178	2.490505896	3.38198519	2.459417021	4.34220966	3.014883748	3.63032544	1.847488127	2.956800121	2.619753091	3.549529817	2.471147821
APOBEC3C	6.556276696	4.831234347	4.318410493	5.446152587	6.678471316	5.989232179	7.238129592	7.041261473	5.313281821	7.20642491	7.414616736	7.460069183	6.956734779	5.779199646	4.788192592	6.121690365	6.183734584	7.624401638	7.331898535	7.251356762	6.25750756
APOBEC3D	4.845127525	2.791763849	4.44586146	4.178165774	4.500573138	3.028146114	4.63827515	3.114697798	4.620152344	5.39526724	3.126300248	4.144443546	4.355208209	3.581979377	6.021931926	5.546202341	5.811186901	6.078219094	5.029393011	4.229734795	6.166420514
APOBEC3F	4.51697306	3.609496786	4.389625515	4.114562983	4.202062061	2.784072222	5.603478639	5.642708632	5.297115478	3.605667513	5.726578422	5.765088645	5.643035363	2.751271839	5.296506624	4.672643881	4.525292668	6.176260231	3.45369266	6.913061138	5.780878879
APOBEC3G	6.186653709	5.422016468	5.630320606	5.002729006	4.686468402	6.199946782	3.528247589	4.818840259	5.9154256	5.066934821	6.205246081	5.831674509	6.337235947	2.753869707	6.588716986	6.161301274	6.600514899	6.361046185	6.249874668	7.239235602	5.14006887
APOBEC4	1.436761422	1.409798568	1.480987105	1.476380817	1.48544898	1.302386478	1.597461432	1.809275638	2.12693986	1.322058591	1.233553074	1.293391143	1.324009308	1.597567735	1.99256315	1.506725283	1.444241	1.183361296	1.377984529	1.387566768	0.905954747
APOBR	1.515937226	1.777952593	3.076674599	2.668324236	1.951596066	2.640107141	2.588339612	3.828544961	3.296118263	2.733440938	4.207333043	3.376688124	3.458748434	2.753657708	4.506343314	3.912988805	3.694806197	3.297846079	3.35030197	3.14125064	1.735134202
APOC1	5.056979086	5.150763129	3.629492493	4.509129776	5.776447703	6.329553135	3.819637182	7.589660847	5.951817384	2.460476506	7.877149104	6.276967911	7.193561001	7.539213373	7.946127164	7.870749491	6.962655287	8.335350524	7.790243356	7.200058813	4.151426892
APOC1P1	1.542417106	1.816709532	1.873059718	1.633719287	1.748840328	1.020988169	1.471378005	2.047330963	1.25675829	1.479390594	1.665326758	2.146162535	1.836855464	2.796159844	2.075226209	2.166907202	1.312642557	1.703776937	2.25907321	2.336080378	2.002959057
APOC3	6.868516703	5.176528134	5.743380096	5.76028511	6.718949678	6.530659685	4.087099005	3.639728216	4.487736343	5.436864672	3.145538299	3.562713365	3.69354642	5.158220294	3.172219393	3.18953587	3.979428922	4.936363256	3.347981959	4.220454959	4.982433998
APOD	10.80564771	10.83160359	10.82046745	11.00728375	10.83177624	10.84625416	11.12912908	10.56232544	10.52156338	11.1317251	10.14536873	11.54503545	11.16940373	10.72987357	6.764019834	7.083349264	10.74774345	10.06220862	10.91047332	10.53757471	10.57784998
APOE	6.592133801	9.178570329	6.558505943	8.090534905	8.742293888	7.559250109	6.720338471	7.918163838	6.926771393	6.662865792	8.218241625	6.748024975	6.307372499	9.151769483	7.800035868	7.403366121	7.858882773	8.285581405	7.950851757	6.33373611	6.282900766
APOF	1.854693608	3.423640895	2.092830907	1.914025831	1.939359887	2.657253262	2.075413069	2.511837708	2.417280401	2.815063342	1.901809215	2.105758829	2.418393687	3.224364157	2.360193956	2.331452475	1.818673437	2.165859261	1.952010244	2.435692868	2.18993265
APOH	4.15085731	7.126742739	6.611452896	3.647976103	5.587649855	3.112414817	2.671148838	2.237436893	2.584075825	4.009366178	4.281106875	2.634203965	1.481191125	5.043916937	2.245111348	2.088645591	3.999338925	2.812863994	1.680855821	1.674891201	4.054760244
APOL1	7.848769075	4.478032764	6.387398175	5.698853079	5.711816107	5.34142589	6.615486233	7.284419581	6.192098089	7.221794048	5.801133449	6.474593134	7.437129202	6.871522183	5.888418204	6.773850977	5.52326957	7.26826044	7.110497903	4.910430061	7.015675829
APOL2	4.340008534	4.12196977	3.428918291	3.184734255	3.033320462	4.506966095	4.763843081	3.398831614	3.331353756	4.513683138	4.055336589	3.544692664	4.652345135	2.804464887	4.067373333	3.862518334	4.275082401	3.822721003	3.089490026	3.43552909	2.976583513
APOL3	2.289865419	2.58143892	2.648121868	1.612938446	1.92250492	2.405666652	2.230264204	2.300512317	3.179598883	2.213687075	1.381460014	2.307279505	2.373075789	2.112994926	1.803283406	2.572478267	2.260147932	2.568797892	1.866483526	2.83375989	2.956744696
APOL4	2.036465635	3.564743042	1.994190753	2.363990867	2.388439186	2.264709401	2.141354401	2.125373639	3.198814611	2.148858563	2.00734441	2.418650267	2.796359267	2.308965752	2.923834795	3.823190997	4.216174436	2.862535541	2.482686735	2.029199625	2.283407563
APOL5	0.938964147	1.442609876	1.766300841	0.971944753	1.22864818	0.921858334	1.746359203	0.741908285	0.77341618	1.117402108	0.987510526	1.009118659	0.763931849	0.989282756	1.355987476	0.883941933	1.420484216	1.031163645	1.362368921	1.228629023	1.532071026
APOL6	5.728076262	4.892952208	5.720379901	5.511226612	3.835844649	6.51417112	6.051363986	5.858382093	6.76803599	7.046997217	5.864698564	5.862175267	6.520116953	5.756661342	6.825461558	6.484976045	6.356938943	6.726187976	6.307315931	4.337607896	6.766217012
APOLD1	3.618438389	3.212682025	3.634449123	3.911301953	3.104148505	4.070670065	3.029777892	2.898985032	2.133609149	2.611352304	3.140920177	2.37692506	2.566709889	3.126272677	2.453577166	2.485105723	2.990768187	2.170754477	2.838834109	4.042729155	3.012055007
APOM	8.610044767	9.764776916	7.879190658	8.265498233	9.266263313	8.066608242	6.619572057	5.033841524	6.965276913	7.358050977	5.680436288	4.685912165	4.543204087	9.517747643	5.15703174	6.18778332	8.172317784	6.024092814	5.317773353	6.187806483	7.374640449
APOO	6.421237176	6.468735717	6.394953341	6.477868682	6.758133532	5.903697392	5.496568748	6.589557574	5.226444858	6.565974418	5.956241965	7.305825164	7.11856879	6.54374826	5.893090629	5.904037221	6.605816632	5.757831105	5.942916384	6.429952902	6.30622197
APOOL	8.319321898	8.121443578	8.193476843	8.548714526	8.402606217	7.471145845	8.033378798	8.770162211	8.197256102	8.111998373	8.035208312	7.497701418	8.062351764	8.437606419	7.136909375	8.151797958	7.985450042	8.321066034	7.951695505	7.671525521	8.402356907
APOPT1	6.665589824	6.974585552	6.619584231	6.607186948	7.415816572	6.933483131	6.828867503	7.167154289	6.58587676	6.956489434	6.569710642	7.247187453	6.993815046	7.291565026	6.516560754	6.650142262	6.674991521	6.359819947	6.185967542	7.810605161	6.742754619
APP	10.16135017	10.07905806	9.928680663	10.03680668	9.54324375	10.05993695	10.56271499	10.44359225	10.29520554	10.33822713	10.30304997	10.24664857	10.4653571	10.00157329	10.12817202	10.22044791	10.17419461	10.26496745	10.3164694	9.517942567	10.56210197
APPBP2	7.585622048	7.050518589	8.03914667	7.561359312	6.868143278	6.872352535	7.40302551	7.105147932	7.533963443	7.4725789	6.411347556	7.268332398	7.242274063	7.331448901	6.175885247	7.201218154	6.641574975	6.713535356	6.687207098	6.916023917	7.155167003
APPL1	7.222702164	7.157038788	7.488756786	7.086205413	7.52856968	7.309912202	7.827248258	7.568858582	7.807770292	7.508778521	7.869855712	7.347966553	7.697403366	6.514507099	7.744532293	7.905896871	7.784145998	7.629490232	7.885625979	7.139263668	7.642074709
APPL2	5.754813062	5.438716237	6.207086447	6.08623864	5.226078282	6.130959274	5.403010506	5.659772307	5.180283923	5.559435506	5.133487763	6.836601527	5.389398423	5.845065434	6.404089284	5.628684944	5.343177599	6.525959341	5.741438481	5.751878663	5.059567108
APRT	7.152798815	6.924919046	6.469296883	6.705270525	7.029252033	6.720477443	6.584447625	7.266243145	6.9051358	6.708317849	6.880311814	7.879179639	7.497739574	7.998836008	7.357947442	7.756998999	7.151256582	7.346478198	7.978308611	7.801634053	6.704015658
APTR	5.71126901	5.930991291	6.299150349	6.025656386	2.889110283	5.202476103	4.885873564	5.878970314	5.418992917	4.885008265	4.133089089	5.049271323	5.298458404	5.167378848	4.380185565	6.055199915	4.893988189	5.145698442	5.337282577	5.254774084	5.975415354
APTX	5.551483554	5.333057516	5.683200082	5.809781683	5.839607903	6.128001954	6.266594742	5.853782128	5.623274067	5.068104167	5.703610529	4.887081919	5.619503972	5.320770215	5.544387505	5.402053249	5.243807967	6.383081302	4.792843889	5.552808861	5.572192987
AQP1	7.875617949	8.707437228	7.881269879	8.959027676	8.255606096	8.256531183	8.482405086	8.660776251	8.607273315	8.426499531	8.462993583	8.545796098	7.775206633	8.924835702	8.158626897	7.635053061	8.198767661	8.555707003	9.046090103	7.846722436	8.371750616
AQP10	3.08787822	1.973710016	2.472861024	3.020709155	2.057072343	2.200492771	2.834647459	2.719761536	3.293353431	2.809780444	2.834647459	1.915699813	2.379386141	3.516798629	3.305504568	2.642300222	2.834647459	2.720657112	2.442579097	2.63000954	1.599480281
AQP11	2.767895739	5.391677739	2.965997644	5.057542295	5.077104256	3.932200785	3.731486034	3.478297336	4.509485978	4.650494937	2.204915724	2.671464007	4.52016692	5.459566458	4.580090171	3.588218388	4.526092013	4.848434487	2.912087497	2.637433539	4.005915413
AQP2	3.910473761	6.137366854	3.379122112	7.189022821	4.228893612	3.936615914	3.491571249	3.004399532	2.454727852	2.932108871	2.472043023	5.346730512	2.755587423	6.571272275	2.696292303	2.548016313	3.172660461	2.572169391	2.762735574	3.0081728	4.520922279
AQP3	5.513485974	7.659123222	5.992554262	7.929138792	6.925951826	6.384476217	5.710462912	7.823293765	6.58163508	8.117629296	6.592097203	7.767982598	6.521902035	6.665887768	6.808765481	6.511440782	7.003099146	6.781467313	8.006837831	7.056108947	6.800721776
AQP4	1.091043019	1.351508042	1.084126693	1.408755611	1.847795801	1.330150152	0.89322794	1.919078951	2.366023951	0.977122861	1.728218281	1.885722062	1.362900817	1.199840985	1.448247027	1.239521136	2.130819198	1.132466828	1.20088908	1.55321913	1.362900817
AQP4-AS1	1.746710632	1.128726775	1.746671481	1.558278668	2.011409908	1.96544899	1.164111827	1.238571666	1.71557746	1.854230485	1.066115291	0.549475651	0.692267447	1.260801283	1.58901132	1.260801283	1.260801283	1.282271567	0.969452898	1.649568365	1.260801283
AQP5	2.030354609	2.670496813	1.814362748	2.5168658	2.975155567	2.293865017	3.157273324	2.67213338	2.591032614	2.703654102	2.279931526	2.742142322	2.766299595	2.866385116	2.128701381	2.097059212	2.343075999	2.471293449	2.491686151	3.691073625	2.351046014
AQP6	2.010794988	1.657282284	2.329139203	3.052761379	2.323740774	2.699503896	1.720798203	2.173122253	2.328778921	2.620760053	1.964377255	2.047854815	2.310732298	2.077005985	1.917133443	1.285995906	1.872195882	1.823485184	2.643586942	2.728868368	1.865470384
AQP8	1.752162848	2.184098582	2.285557825	1.811434442	1.628492606	1.902742898	1.866508201	2.365655292	2.265020194	2.347551251	2.062322791	1.841497108	1.4241601	2.520147572	2.787751912	2.047029724	1.904521021	2.198756749	1.286735093	1.934261972	2.082168833
AQP9	3.978568948	3.605314752	2.501724389	3.451264053	1.773067147	2.636393063	1.773974817	4.592389333	1.860176746	1.794867699	4.935741692	1.56369445	4.63239931	2.126624526	5.141112085	4.487216069	2.90819987	4.881615442	3.370219855	3.251281112	1.328156694
AQR	6.879963899	6.535507233	6.905917511	6.598627113	6.719999972	6.826357811	6.641851629	6.616456861	6.93430365	7.145821693	6.775537221	6.404227586	6.923007624	5.862870194	6.737719616	6.741352561	6.210334981	6.50603867	6.564913661	6.414033798	6.600925197
AR	3.542869527	4.8755718	3.758326419	3.657967128	4.854033696	3.848716115	3.91145041	3.989744788	4.841539925	4.330504064	4.518403357	4.900979935	4.07616044	3.838978778	3.565472961	5.062905766	4.293530646	3.979244776	4.375260296	3.723423276	5.488925168
ARAF	6.158997686	6.186947705	5.295223428	5.863024515	6.242716224	5.98750019	7.007723794	6.750189222	6.562069982	7.183031663	6.393309362	6.421589615	6.613647509	7.269026185	5.863865633	6.497594308	7.277346562	5.797681621	6.634606015	6.907848797	7.059422442
ARAP1	3.643251388	3.201715204	3.378409086	4.509583643	4.170910462	3.664638163	3.74586544	4.017202591	4.26288902	4.725541376	4.290355928	3.910140515	5.024867871	4.758627043	4.639264298	4.523848549	4.622278702	4.131425481	4.129043053	3.584866691	4.258777409
ARAP2	6.057230872	4.846308094	5.580963011	4.692600666	4.746435586	4.946357285	4.456879852	4.94200515	5.321137565	5.453716074	5.374118663	4.395789249	5.437441941	4.139609919	5.411227409	4.531127504	5.413194071	5.130254509	5.425889679	5.045992718	5.13609265
ARAP3	3.021143941	3.283834593	2.590384282	3.992658946	2.563631463	3.406924704	3.452555714	4.059758169	3.265019755	4.316649296	4.027152137	4.297987926	5.249552709	3.890450691	3.779153088	4.919487701	3.431744926	3.532122595	4.05226881	3.805700776	4.788309507
ARC	2.103987747	3.160935237	2.413968468	2.468361871	2.779148196	2.435290396	2.633145601	2.840793235	1.88440089	2.577522698	1.763696991	2.30763673	2.295555026	2.619725672	2.342749003	2.183595223	2.702005104	3.140324904	2.63312066	2.712172518	2.290648734
ARCN1	8.429319493	8.074943995	8.764030203	8.565484301	8.177186061	8.412012326	8.525867982	8.540343831	8.790404483	8.664376099	8.45862446	8.389644196	8.720706756	7.829052847	8.670115691	8.596156232	8.518747176	8.575233368	8.554461102	8.37991603	8.670096956
AREG	3.359003857	2.733240283	3.687507265	2.609659667	1.664265668	2.810721243	1.98548851	5.334114518	3.357027733	1.199628347	4.429340264	3.865842449	4.197549169	2.032953257	5.038818241	4.537953584	3.681519513	3.891755383	4.492766432	4.465174336	1.196424289
AREL1	7.08605281	5.479224518	7.015680495	6.358966609	6.152195837	6.132480447	6.209243276	6.18786483	6.966760002	6.725979308	6.593569253	7.044937881	6.986224028	6.747421447	6.423204937	7.036192644	6.454691807	6.282769566	6.624237897	6.846669337	6.975759937
ARF1	10.54447292	10.36404289	10.17722881	10.4644494	10.41279307	10.66998525	10.6163065	10.76422881	10.6683725	11.09995265	10.71073858	10.76141478	10.81277727	10.87205393	10.06113991	10.5563379	10.30594997	10.58227015	10.96092908	10.81482915	10.92808712
ARF3	6.78906727	6.561125585	6.516364096	7.360027318	6.708053718	6.827753954	7.471915119	6.890117395	6.900256208	7.592825459	7.452392094	6.959700817	7.148629281	6.487999391	7.122542483	7.198056199	7.092080231	7.116500647	6.903332653	7.017728434	6.528871413
ARF4	7.559566149	7.636121982	7.701904611	8.00720319	8.059201646	7.671684431	7.968760022	8.313009465	8.106224051	7.621148068	8.512818316	7.579090971	8.114408766	7.858191958	8.173175043	8.499428567	7.764544528	7.94548066	8.468840622	8.233330564	7.88885472
ARF5	4.831573693	3.729534089	3.657125235	4.755775949	4.165282006	4.402630554	5.372842266	3.244955612	4.468074411	5.6657059	5.718266114	5.071188728	5.544740474	3.850538805	5.260445116	3.885219187	3.964712592	3.426224684	5.659428383	5.842546881	5.435115058
ARF6	8.731687565	8.452894142	8.863997242	8.508785904	7.984658061	8.646175507	9.212752491	8.89824814	9.093606449	9.443651832	8.680298551	8.760095503	8.855382432	8.769079361	8.69635859	8.632335665	8.360490669	8.504760067	8.434379293	8.723557523	9.270646198
ARFGAP1	3.042321856	4.213012958	3.93777258	4.580893607	4.495146915	4.260428464	4.327819637	4.104580683	5.458166025	5.192824937	4.982643617	5.962852638	4.216800206	4.31445386	4.213318258	5.107565647	3.945623521	4.546787568	5.103808763	4.980636559	5.349217802
ARFGAP2	3.215288425	5.137231803	4.432517469	4.490539071	3.552354745	4.395498434	4.748914517	4.933243657	4.858422315	4.096664414	4.949292356	4.167471238	4.084194493	4.113104895	3.363559819	4.106683285	4.562302211	4.921346922	4.360516015	3.832550397	4.321168614
ARFGAP3	6.596653318	5.995744199	6.714257132	6.346038007	6.138372558	5.971110481	7.027589096	5.800734007	6.187021636	5.991924132	6.456323587	5.555564213	6.23766756	6.231813502	6.542344012	6.240409173	6.542925664	6.519520201	6.55996399	6.050385062	6.297901214
ARFGEF1	6.832906437	6.997588763	6.939418098	6.75793781	7.056117037	7.199369752	6.85383299	6.693940492	6.887595006	6.80814801	6.517616981	5.831173853	6.876829507	6.897928821	6.913818927	7.017775082	6.938064841	6.09139882	6.668261436	6.046902631	7.018218775
ARFGEF2	6.472065332	6.035431778	6.159397958	6.074559364	5.968078418	5.611396307	6.099377833	6.42265264	6.030672315	6.680558865	5.907258242	6.200473891	6.29250217	6.149274893	6.382032835	6.365492718	5.715450527	6.537746432	5.549583498	5.225618604	5.941025785
ARFGEF3	2.475833971	2.806731163	2.684848775	3.223631664	2.528906741	2.577231089	3.346755164	3.358209907	3.204308715	2.769443849	3.247002329	2.668703425	2.619932546	3.278638866	3.067932221	3.151161213	2.392555859	2.903049918	3.247002329	2.854253716	2.964648529
ARFIP1	7.128106397	7.393745768	7.093471972	6.752948223	6.832375484	7.212200278	6.535334606	6.93651532	6.763708439	6.875569494	6.870309915	6.276485834	7.405075126	6.213315018	6.927787564	7.061908048	7.575066997	7.013870658	7.265849771	6.482712722	7.32810036
ARFIP2	4.697603483	4.586836199	4.142450376	4.693327802	4.841499552	4.78055791	4.451655746	4.957409168	5.592140774	4.819049567	5.485529476	4.943972587	4.551660503	3.617864301	4.919070373	5.012632441	4.75459564	5.143321259	4.10523748	5.034599595	4.935579818
ARFRP1	2.95825569	4.190472257	2.725836517	3.910457573	4.344488378	4.677002563	4.049940328	3.367154	4.621658468	3.957612265	3.458746762	2.171069762	4.340695772	3.805520266	4.735333745	3.197528568	3.35540971	4.804902401	4.115260342	5.360536646	3.835216469
ARG1	3.297517526	3.160695509	2.414042228	2.520156296	2.341396641	3.546072556	2.012848618	2.434309356	1.790978141	1.864508899	3.111617401	2.302689199	2.048344096	2.51422237	1.46323725	1.877670125	1.841247378	2.124966557	1.407009797	2.988466138	1.608675927
ARG2	5.9759321	5.673466381	5.935141095	5.883731079	6.446861932	5.882275771	4.946506508	4.39762194	4.907161242	4.363277281	4.757106657	6.134576372	4.367267987	5.322124195	4.683518707	5.067021527	5.82796362	5.867424966	4.833958919	3.986469799	5.65229537
ARGLU1	7.20026658	7.155329131	7.643592234	7.635965163	7.21346827	7.709890229	6.459836653	5.31372986	6.426812028	6.548922648	6.603751685	6.08881228	6.730214232	5.635100007	6.130291128	5.713548712	5.622808666	5.134817341	5.255300888	6.294607529	6.115100932
ARHGAP1	7.413976719	7.536405664	6.557923141	7.668196597	7.465704329	7.740226933	7.961705755	8.982944208	8.228888122	8.643054595	8.992451885	8.314752828	8.438881887	7.478363803	8.362188807	8.361917252	8.078563254	8.750212917	9.033131067	7.980644133	8.333528942
ARHGAP10	5.176765778	5.015251282	5.872242586	6.161662046	5.5907776	4.512519824	5.021235851	4.606997433	4.013841132	3.456729801	5.12472873	3.432801761	4.237915765	3.723726994	5.373925751	5.073255608	3.610907865	4.727483755	3.742902653	4.461891621	3.485443997
ARHGAP11A	2.976461728	0.983042375	2.01230291	1.215422386	3.737953033	1.847345095	2.077533608	5.242520214	1.902868056	3.384787576	3.721028046	2.694831941	2.782635258	2.842086594	4.343697393	3.07180045	2.438948674	2.658104521	3.226928267	2.396632295	2.199755937
ARHGAP12	7.327605295	7.396560256	7.046727547	6.881361952	6.363958643	7.38167406	6.663932391	6.855805776	7.050670866	7.30248135	6.512607588	6.926184648	6.555316818	5.859204622	6.262655752	7.271277874	6.889905052	6.435402196	6.578484517	5.729921917	6.810917636
ARHGAP15	3.553807897	4.833658663	2.902324917	3.061044875	3.79018465	3.430165728	3.770727105	2.714906683	4.482108583	1.816659979	4.337841889	2.953662584	4.348733063	2.491714894	5.254825151	3.799281939	4.999987465	3.465196499	3.942868427	4.945762504	4.26770521
ARHGAP17	5.126103443	5.521690807	5.213922492	4.297471795	5.488831186	4.8742326	5.61004829	5.859642026	6.274794412	5.171900906	6.104832289	4.926501994	6.331603149	5.245709033	5.69113515	5.688831587	5.064212038	5.899284715	6.277539574	4.965167249	5.367271459
ARHGAP18	7.726061454	7.332066519	7.564194574	7.284703409	7.40808965	7.149917585	6.066412025	7.408008916	7.192063285	7.059065623	6.778291134	7.029331055	7.385814725	7.159722608	7.42595427	7.627198754	7.261778526	7.41259457	6.75705825	7.01024247	6.463105618
ARHGAP20	2.639275095	3.067025458	2.997545311	2.610169479	3.533093298	2.716537915	2.975437694	4.687600809	3.571428482	2.747541314	3.19637	2.858991191	4.636494654	2.444288666	3.109380336	3.145803755	3.314186643	4.139599335	4.292641822	3.052169602	3.405506588
ARHGAP21	6.904016388	5.834202507	6.930594507	6.40204556	5.59984639	6.245194703	7.058844654	6.891179592	6.046503882	6.63192818	6.196900579	6.102571403	6.370704188	6.46890251	5.128310596	6.132541566	5.899041172	6.100262929	6.10595359	6.224140915	6.172010516
ARHGAP22	2.47379869	2.127626845	1.969738872	2.52337622	3.112892411	2.459315351	2.645909505	2.943095261	2.426189589	1.696715408	2.387097732	2.148088368	2.487110074	2.487110074	3.005779116	2.639344259	2.426588866	2.487110074	2.007764079	2.596052241	2.691264654
ARHGAP23	5.060018427	5.91994552	4.392446439	5.956844509	5.791572091	6.166578113	7.052422056	7.218381542	6.361100792	6.915672587	6.41670032	7.019037	6.423926446	5.821976363	5.196574776	6.336637311	6.157285367	6.159836452	6.381043736	6.510063063	6.796714832
ARHGAP24	6.702453279	6.732819076	6.614162944	7.232952555	6.698257786	6.91489851	5.517953914	6.205787534	6.197139627	5.609439766	6.693351105	6.60904953	5.996798872	6.688931127	5.245125499	5.64351655	6.370465604	5.75019378	6.19424343	6.369999995	6.209399951
ARHGAP25	5.62527364	5.785189821	4.831495413	5.012866989	4.734321601	5.118887166	6.083269819	5.635788576	5.299370949	5.742618553	6.412485803	3.615276265	6.241477019	3.900969477	5.699236608	5.725649702	5.35175817	6.331784723	6.132371063	6.262216455	5.426144524
ARHGAP26	5.526978937	5.586142285	5.318883114	5.699508342	5.426574817	4.826926937	4.500473913	5.000616664	5.618606667	4.981208454	5.470173917	4.968396458	5.324834978	4.981208454	5.041808352	5.415742877	4.51064921	6.080740506	5.717312611	4.503725343	4.95168947
ARHGAP26-AS1	2.310264623	2.073001068	1.837880112	1.548344883	1.776193549	2.315074277	1.881227539	1.669531626	1.76892073	1.736129661	1.493526852	1.857993268	1.769748717	1.805179423	1.660234946	1.381562369	1.963208453	1.506098948	1.706534214	2.509362819	1.125958313
ARHGAP27	3.492545371	3.259692312	2.894710835	2.459111311	3.74189008	3.171031687	3.129997347	3.129997347	3.095209162	3.503173167	3.455565978	3.010035623	3.299451567	3.813330733	3.08221041	2.874894464	3.19655392	3.191037679	3.518791976	3.27974604	3.129997347
ARHGAP28	9.064274085	8.237519271	8.8081622	8.68326814	8.629875291	8.889128079	9.458672203	9.093941404	9.211592007	9.587184833	8.227964505	8.818416455	9.289899896	8.759214796	7.960872376	8.798649147	9.305866667	7.772601269	8.367731275	8.92629454	9.924005469
ARHGAP29	8.937329155	8.553471501	8.686252022	8.15005795	8.548835726	9.118767388	8.884547699	8.657670492	8.911848373	8.903893035	9.282775014	8.281208157	8.967634219	8.628254995	8.565689534	8.277497546	8.537892961	8.635334416	8.12932763	8.674989584	8.814063325
ARHGAP30	2.256487911	3.178120915	1.751468978	1.763951217	1.911565017	2.86420438	2.211738375	2.86257949	3.11037775	2.238076499	4.133684372	3.038937274	3.415195605	3.232868923	5.1232597	3.916776898	2.737019128	3.841907023	3.250110553	3.353068198	1.984928793
ARHGAP31	6.447513041	6.282651018	5.349081039	6.856261964	6.589543312	6.638803048	5.765082528	6.617686178	6.429406948	7.030816314	7.43848358	6.024763532	7.118141658	6.392111592	7.308952983	7.307650623	6.517359395	6.745852869	7.547460308	5.630135433	7.399209578
ARHGAP32	4.675614403	4.777012424	5.056380311	4.565040362	4.79580255	3.868900267	4.370176574	4.196079234	4.852082108	4.36145913	3.750463515	4.337330038	3.099052414	3.148177959	4.221093375	3.692241379	4.656200903	2.946278607	4.242488142	3.963254606	3.782933784
ARHGAP33	1.794836743	2.249019967	2.007380284	2.45031572	2.655279093	2.311761373	2.536989675	2.344069338	1.390959188	2.370565338	1.489915924	2.677844719	1.784084366	2.600135568	1.226509004	1.801083548	1.891974932	1.574931957	2.144715472	1.765457761	2.54611233
ARHGAP35	7.005628717	7.523423748	7.887849596	7.695752707	7.5307405	7.917322694	8.364293509	7.92230148	7.580853437	8.365149822	7.590013554	7.386735436	8.08697796	7.941936426	7.649686234	7.800490676	7.680180756	7.594285246	7.900227405	6.871204362	7.761629586
ARHGAP36	1.87404442	2.289790015	1.642213406	1.583524328	1.910840908	1.632791463	2.116262097	1.94267549	1.562303434	1.803248101	1.877769249	1.958659921	1.660877945	2.08329909	1.977207536	1.701838612	1.768325653	1.633991202	1.862923695	2.342909525	1.437547396
ARHGAP39	1.934407229	1.562817826	1.306069775	2.15712535	2.968868188	1.797991971	2.097659308	1.910593614	2.148676327	2.684438046	2.054857383	2.042670645	1.332291535	1.952699218	1.529419195	1.912225051	1.801664324	1.631217792	1.891514787	2.084156194	2.299626393
ARHGAP4	2.974647268	3.55029001	3.025285482	3.096678117	3.757611314	3.368928985	3.580349164	3.102087045	3.461664896	3.141800619	2.898780599	3.324585465	3.407251125	4.27790405	3.780024239	3.295821729	3.20200228	4.088605787	3.190180486	3.757233751	3.522103997
ARHGAP42	5.332456307	5.889621023	6.067943419	5.55296726	4.108651888	4.845787415	4.976614896	5.758856648	4.547937196	4.843289088	4.327216679	4.772271873	4.904349816	3.584939178	4.359946829	5.725766385	6.128448326	3.450155179	4.651028626	4.300918901	5.2814706
ARHGAP44	2.537369138	3.358812973	3.207421519	4.026634367	2.067397607	3.962618474	2.734233597	4.559248259	3.469287333	3.728661236	3.160317973	4.190336261	5.014386615	3.220717158	2.722386188	3.060217601	3.814357273	3.63797897	2.788721107	4.0833124	3.447733624
ARHGAP45	2.993883156	3.11917601	3.047871565	2.923465295	2.701725901	3.102213605	3.849134743	4.031555473	3.417830576	3.370289346	3.578434238	2.670168768	3.086141595	3.302988836	3.402100171	3.345532323	3.152799818	3.833518574	3.334458176	2.937286821	2.720048441
ARHGAP5	7.643655664	7.685015398	8.021645347	7.698178772	8.114619614	8.161930183	8.178827954	7.37086717	7.661027817	8.060860716	7.798181678	7.6022746	7.484997782	7.35727918	7.153078602	7.878981165	7.620055099	7.709948082	7.70183125	7.300434229	8.098475726
ARHGAP5-AS1	4.326113613	4.364897217	4.949258693	5.05001664	5.490451781	4.313229894	2.817093136	4.74027445	4.694787198	5.225538019	4.174284164	5.370388013	3.908466541	4.075837423	3.791209283	5.045328073	4.809704585	5.147085763	3.455820074	3.99915163	4.737159558
ARHGAP6	3.206349455	3.826202598	4.068421216	3.211307244	3.545792748	3.428212875	2.644895435	3.885823001	2.730098887	3.056250108	4.040199857	3.07914707	3.273351306	2.470103216	3.134263708	3.522650451	4.056944756	3.737792463	3.432520255	3.210193874	3.115090895
ARHGAP9	3.343649159	2.653497002	2.07866077	2.819853134	2.162947647	2.298710768	2.490159731	3.207252518	2.800450697	2.914682791	3.259637441	2.920052328	2.824613955	2.781177682	2.235392566	2.703769126	3.379015055	2.497846541	3.531350868	3.251554415	2.125997131
ARHGDIA	6.467152996	6.340387242	5.485082784	7.213807714	6.961561435	7.21387537	7.41430725	7.381454986	7.834165183	7.664211026	8.362429907	7.703349573	8.190249164	8.210890698	7.8231213	7.84528776	7.848436975	8.228731527	6.933200939	7.096220485	8.041947081
ARHGDIB	9.131504412	9.167065844	8.930963342	8.603856249	8.339932942	9.463077602	8.909165463	9.373436748	9.189398255	8.727695937	9.781089979	8.297881524	9.711277416	8.626142482	9.786313069	9.758401637	8.925653254	9.732688628	9.225926115	9.515349184	9.231027369
ARHGDIG	3.195818462	1.792362671	2.000196532	2.856486792	2.435532622	2.60131453	3.419252924	2.969056458	3.489524638	2.212807895	2.993010439	3.102578817	2.025092302	2.365783904	2.835534684	2.592134139	3.402960283	2.633769954	2.886387388	2.809629572	2.695872194
ARHGEF1	3.708507227	4.354587246	3.865988612	4.444292677	3.7688251	4.413177747	3.999396314	4.806381891	5.024612298	3.735646761	5.473979538	4.325003219	4.665676555	4.712929735	4.86285403	4.32658595	4.861575391	5.13895811	4.640080213	5.482912032	4.503198695
ARHGEF10	6.440414205	5.02333179	6.106273112	5.863340703	5.946024881	6.392930898	5.910317233	6.955510775	6.582437483	6.495186644	5.77192702	6.386169743	6.198976051	4.951842011	5.66284574	6.195104737	6.246179093	5.733016331	6.518592632	6.441396537	6.18322174
ARHGEF10L	3.052497966	3.052593012	2.448424362	2.942717663	4.166065191	2.797470394	2.936632528	3.34442877	2.928419936	3.590361888	3.640424367	3.189576762	3.065725014	3.244874767	3.123795222	3.421278349	3.822957905	4.347944926	2.742038469	4.56975932	2.913928236
ARHGEF11	5.097113063	5.404724142	4.922093171	5.227220797	4.358144122	5.61664873	5.658075111	5.966575485	5.586580075	5.679459775	5.684691074	6.149293314	6.166079965	5.630357939	4.953766197	5.691122357	5.623338784	5.407131941	6.053770075	5.498864547	6.362579533
ARHGEF12	10.27485248	9.991216931	10.21773462	10.24554757	9.967752769	10.35796914	10.52834414	10.37835152	10.34339367	10.59665117	9.842835631	10.24217373	10.4859068	10.41967455	9.452548332	10.20751747	10.16330939	9.68978364	9.826843192	9.953899719	10.62954042
ARHGEF15	3.756603417	5.174409908	4.296077386	5.081061326	3.264446813	4.952582884	5.878518327	6.108324729	6.091584544	6.583327637	5.714632748	5.807077525	6.678240001	6.007322244	5.704869856	6.437295248	5.109221633	5.944821567	5.382147724	6.384157953	7.311248701
ARHGEF16	3.493863034	3.205316409	2.715249239	3.35230923	3.01525925	3.770739828	2.67782032	3.253049474	2.80240728	3.280232197	2.900638915	3.702075016	3.021550527	2.408304094	2.69055588	2.800051036	2.933404018	3.050608995	3.125618111	3.902295869	2.661697041
ARHGEF17	5.590100313	5.09719266	5.230302063	4.783486219	6.264820258	5.358504452	5.563711428	5.110145392	5.419552904	6.870418263	5.806115226	5.463115259	6.048866805	6.338803046	5.41220548	5.661117398	6.074159171	5.559651399	5.296691798	5.354266929	5.911978158
ARHGEF18	3.009039281	2.761082923	2.837817315	2.793332836	2.906285578	2.711976158	3.551358286	2.965951833	2.977782159	3.707095087	2.865857417	3.427249429	2.989347741	2.984903396	3.14177036	2.507394486	2.787169814	3.04353217	3.483019116	3.083179553	3.425187537
ARHGEF19	2.720293268	2.818998482	2.404629003	2.747455597	3.490114937	2.460736914	3.355165053	3.199827901	2.329178251	2.223340254	3.064525147	2.436427646	2.885237217	2.94866571	2.121693519	3.090429855	2.484861817	2.676543361	2.864565717	2.15714515	3.056942631
ARHGEF2	3.456210502	4.351512039	3.396816947	3.09299414	3.394983827	3.258812868	3.755314312	4.495063206	4.456528446	3.788374968	4.424330809	3.561020986	4.921936513	3.873612736	5.146615935	3.891124823	3.974901122	4.622782187	4.694949117	4.699325627	4.440599044
ARHGEF25	3.811655157	3.483715185	3.498376069	3.522160091	4.206745556	3.904391757	3.830182391	3.141174132	3.486672494	4.993208866	3.33088344	3.173761006	4.141543234	3.61632228	4.459777317	4.370743278	4.900678074	3.68782473	4.61577167	4.717023432	3.362057808
ARHGEF26	7.346770842	6.917305459	7.732422831	7.860453289	7.356876255	8.367383565	7.571897499	6.891790746	6.281843805	7.278941027	5.685560978	7.893575382	7.160387346	6.393229981	5.54300778	6.731400826	6.527120061	6.147911847	6.287089438	6.929586661	7.188729984
ARHGEF26-AS1	4.997972513	2.944325612	4.927789832	6.242661359	2.195904549	2.565253714	4.658398613	6.385897589	2.551785495	5.597235524	3.960991326	2.926553852	3.330182416	2.394342473	2.924236931	2.611043587	2.070597096	2.936803494	3.1951186	4.089729215	4.215139198
ARHGEF28	5.530227809	6.040023682	6.184213933	5.570133296	5.546176683	5.277200143	4.249204571	3.348871969	3.92950721	4.031081358	5.817686225	4.210251552	4.258667974	5.129752824	4.477493173	4.37520459	4.886615101	3.785110042	4.063548231	5.044644452	4.169293791
ARHGEF3	8.464529888	7.89261594	7.380460609	8.082896489	8.275996947	8.101303137	8.77819423	8.830771852	8.295898392	8.484861961	8.018469778	9.044141011	8.854400199	8.280774506	7.890398591	8.317496896	8.201442982	7.773809444	8.260615245	8.518279258	8.842682601
ARHGEF37	6.259890363	5.227790211	5.227246025	6.253745743	6.358662285	6.044183688	6.841866564	5.781668736	5.877683827	6.524085576	4.342753926	6.327250417	6.223072881	5.361220813	4.261712769	5.528900947	5.622953601	4.964014741	5.635247521	5.288681113	6.593652417
ARHGEF38	1.812474254	1.948058442	2.432764279	1.938040049	3.289230546	2.096909166	1.388244586	1.362497838	1.629063819	1.554035784	1.437797307	1.462553342	1.896262317	2.340112922	1.585180523	1.544195369	1.591336671	1.689466607	1.716430385	1.95446717	1.585180523
ARHGEF39	3.097941655	2.886458713	2.128363928	2.831544301	3.231930149	2.565645383	2.846302843	2.158620436	2.869719971	1.924076157	2.702629476	2.252286882	2.202006215	3.150548215	3.040699425	2.869719971	2.033510282	3.404668817	2.698123277	3.222535891	2.335573516
ARHGEF4	1.523107462	1.211538037	1.516705498	1.352346392	2.187570516	1.79994513	2.10353243	2.129656695	2.399720281	1.591110741	1.739795237	1.38592764	1.305994711	2.184528045	2.029595394	1.360210887	2.225643323	2.039537035	1.037682153	1.560887093	2.843282181
ARHGEF40	3.841956394	4.054456633	4.0877613	4.320496577	4.556446842	4.123540329	4.393407906	5.142727966	4.998294665	4.676383571	3.931519143	4.273680954	4.727621217	4.8060107	3.225388935	4.482784959	4.189540814	4.220113665	5.115193702	5.082151613	4.74510221
ARHGEF5	5.060193385	4.89184914	4.651502202	3.291523458	4.819611198	4.747193197	3.60102058	6.461539833	5.488423095	4.269436438	6.124314039	6.331056931	4.354453123	5.736569385	3.973359549	4.847954211	5.428858704	5.035659866	4.423451243	6.65322612	5.662787787
ARHGEF6	5.837349303	6.591339359	6.788632768	6.1134489	6.218260691	5.549931836	5.324687122	5.18839011	5.740987175	6.059154461	5.351708033	6.453875767	6.192497251	6.456307178	6.85065543	6.41530411	6.143157839	6.432196983	5.593932878	5.615556574	6.760344891
ARHGEF7	5.7884821	6.272371483	6.073975095	5.823868268	5.474055357	6.24696661	6.011978251	5.560972886	5.488448205	6.252869341	5.559869521	4.744938641	6.316869488	5.38387547	5.581962314	5.845572725	6.122999319	5.979149059	5.559869521	6.343845478	6.143296457
ARHGEF9	5.23528911	5.91451572	5.326667333	5.628910013	4.883935049	5.627291493	5.560119272	5.926868372	5.421394251	5.912001437	5.212933774	5.494958222	5.586538362	5.733268231	4.607889925	5.756901597	5.183835981	4.102903352	5.985126764	5.253249116	5.960851047
ARID1A	4.748152756	4.406545927	4.179083588	5.596163985	4.964378461	4.602392889	5.407865761	5.541690677	5.288388962	4.726361227	5.245588275	6.212971508	6.340006756	5.894230922	4.985739918	5.364240251	5.009542661	5.336325759	5.589402356	4.809816214	5.226085756
ARID1B	6.03074177	6.79444879	6.269254761	6.530359858	7.055232854	6.45150515	7.296848904	6.485946547	6.995027722	7.491946584	6.584137268	7.621370622	6.908477132	6.844493757	6.355357475	6.614200723	6.828465664	6.251259323	6.725241195	7.007477856	7.595660567
ARID2	6.766509869	5.933378661	6.499834987	6.01451648	6.368222424	6.853289074	5.690765511	6.363131206	6.439931611	6.872420387	5.957650058	7.047620415	6.748380204	5.694398283	6.529077026	6.401861664	6.32278024	6.631485479	6.367705566	6.304971155	6.625145593
ARID3A	3.398631391	2.989892911	2.800338128	3.538855088	3.711236992	3.564810472	3.997905856	3.641348681	4.209439638	4.265658642	4.220407462	4.023773351	3.957284863	4.135709354	4.86021232	3.61116737	2.810661526	3.982004875	4.451069388	3.178216395	4.175208299
ARID4A	6.708920093	6.402083008	7.085493462	6.797102924	5.989839144	7.277600531	6.137247538	6.459628115	7.280591204	6.376078092	6.472130816	6.02817858	6.268824214	7.083448924	6.587053057	6.623423998	5.999769051	6.803611714	6.274550402	5.624268244	6.32036603
ARID4B	7.821211046	6.820068486	7.900977566	7.377734449	7.175182984	7.634338556	7.398466954	7.427436998	7.779036414	7.847996456	7.576482609	6.679184817	7.765996483	6.844231702	7.409705005	7.603882522	7.207799583	7.655483478	6.503011243	6.979773326	7.340215597
ARID5A	2.237316531	2.975329451	2.61944799	1.87673072	3.157792401	2.739050236	1.877103971	3.164565993	2.898999241	3.003056096	3.530333656	3.197156576	3.040257089	3.410967095	3.337470234	3.680040725	2.736268173	3.058764109	3.238924354	3.119211551	3.027962445
ARID5B	7.193428634	6.827558175	7.082758637	5.900700925	6.445718306	6.52959366	6.638383846	6.27640894	6.24851835	6.509839973	6.796788974	6.49282533	6.627888502	6.437127352	6.6855309	6.375557187	6.375440353	6.11072417	6.411853923	5.993669739	5.84756255
ARIH1	7.056796753	6.698813011	7.667568786	6.845669698	6.42315851	7.447637941	7.378893373	6.459835809	6.508853347	7.428785405	6.896830932	7.271743571	6.85801381	7.304183617	6.742860109	7.008488024	6.959248818	7.030616962	6.918518727	6.060793076	6.64148307
ARIH2	6.636607333	5.938545844	6.038128641	5.978769919	5.922404242	5.849938089	6.008738658	5.381025496	5.665979195	5.651254166	5.444525147	6.500426491	5.818452121	5.797472297	5.891105877	6.38263148	5.970193196	5.700734177	5.438103335	6.325865665	6.246600938
ARIH2OS	2.135543582	2.714394967	2.309448597	2.040466448	2.161333576	2.016586628	2.610766664	3.146965319	1.396040444	2.035370952	2.653285969	2.401278669	2.658199633	2.503637185	1.801807518	2.076556116	1.746268332	2.086903238	2.045384858	2.685587182	2.816653126
ARL1	8.837528296	8.751242926	9.250917301	8.940171095	8.361796221	8.465302103	8.676445724	9.094268108	8.790583741	9.011289422	8.87319998	8.582104601	8.850327349	8.55210076	8.38565386	9.116852347	8.573965737	8.736730248	8.230043572	8.216122018	8.637570953
ARL10	1.346642491	1.351122467	2.139787323	2.852491972	2.815786164	2.346979783	2.115420763	2.979063989	1.790369055	1.83933627	1.92258203	1.724522253	2.362490167	3.311937434	2.047416431	1.630651129	1.719554985	1.951991173	1.777428902	1.807709104	2.259081738
ARL11	1.909046466	1.318915763	1.809243791	1.920158892	1.142407678	1.421012389	1.303817171	1.58362977	1.463774499	1.155279203	1.920897954	2.298715021	2.116141719	1.569282819	2.344895214	1.667485146	1.139872365	1.873634571	2.395350243	2.639114653	2.186390306
ARL13B	7.220488353	6.065086489	7.469695705	5.470062405	5.605668984	7.353985344	7.027443463	6.93673366	7.246874115	6.455546245	6.833137732	5.829415964	6.524637518	6.328530515	6.900975151	6.471295007	6.520578557	6.890032774	6.850351796	6.578436781	7.129847572
ARL14	1.313840066	1.669366503	1.786230828	1.622291617	1.276769447	1.386706747	2.310611225	1.641079903	1.411224432	1.560094373	1.741595475	1.607724249	1.534135008	1.614346816	1.504904316	1.639275839	1.73291218	2.031763879	1.651974636	1.677517494	1.530240586
ARL15	6.97436509	6.720696506	7.070146781	6.966251626	6.925313691	7.446940227	5.652730226	7.062480006	5.49377709	6.29617823	5.013816124	7.077119372	6.418114798	7.328005809	6.943866747	6.475779567	6.076307188	6.370262739	6.168238179	4.819328287	7.107308816
ARL16	4.102176623	3.850025923	3.85790464	3.783712991	4.338286127	4.280009059	5.384447617	3.501343578	4.148538395	4.458466229	4.189464812	3.861714621	4.387953596	4.758379742	5.090050545	4.676521347	4.698078924	4.106002316	3.844008767	4.537448544	5.012014219
ARL2	10.27058035	10.54473788	9.770344761	10.0254206	10.45047412	10.12990896	11.33345348	10.64204625	10.24245344	10.74540099	10.22893232	10.10002059	10.37473392	10.73600883	10.10644702	10.81984704	10.31337329	10.10345529	10.49384144	10.90245545	10.40336435
ARL2BP	6.340384268	7.112071844	6.365409706	6.989235005	6.976689292	7.052187679	7.117863212	7.624260367	7.101649412	6.967002252	6.701233184	6.879708044	6.64473058	6.053254141	7.129974875	6.909284258	7.590060926	6.581044231	7.05089764	7.137952497	6.883472122
ARL3	8.932653431	8.025524294	8.830590652	8.922438716	8.828929245	8.737546022	9.039589103	8.329436376	8.445211009	8.379978934	8.276791216	8.717754277	8.84385785	8.327026299	8.773238827	8.508650934	8.735493102	8.047975541	8.765413835	8.53738914	8.247078239
ARL4C	2.741270556	3.243774137	2.89241852	2.96703858	2.986309626	3.343126538	2.589960995	4.567900724	4.785268823	2.854891355	5.41873081	5.741282092	3.658594123	3.18036637	6.176502196	4.53388311	3.599172344	6.391973641	4.091468123	4.304163161	3.954389409
ARL4D	3.590233405	4.676464072	4.47168023	4.45370372	3.574621334	3.543617307	5.188566116	3.558359206	4.473344907	3.44286525	4.345339424	5.020095543	3.578607311	4.802892904	5.654424188	3.936497179	4.281267179	3.900919705	5.409013488	4.145345379	3.635293137
ARL5A	4.571162837	4.273742732	4.629908327	4.276990702	4.40496212	5.950552056	5.700402879	4.365770221	4.954489793	4.431813719	4.055652673	5.42124447	5.032062133	5.468444883	5.587187429	5.156702724	4.811714963	4.509534312	4.0715216	4.918111793	4.041570553
ARL5B	5.606524825	5.338769058	6.111893925	3.662060334	5.554176697	5.733584953	4.718806577	4.38645282	6.155434712	5.421735417	6.094165077	5.157741258	5.915892468	3.984139037	6.208790511	5.799528069	6.059022778	5.25879458	5.965197036	4.610857646	5.416257433
ARL6	5.230097994	4.719755921	5.130231021	4.163979016	5.492657422	4.767063439	5.077807386	4.771675978	4.468492817	5.429111471	4.512037022	5.649525652	5.241691142	3.996309801	4.239662218	5.220355579	5.066119632	3.877976793	4.296894946	4.598559742	4.686164654
ARL6IP1	9.324213046	9.212287675	9.07109438	8.66896313	8.661486398	8.760707683	8.66627776	8.48805455	8.525222457	8.892332325	9.169417927	8.303969386	8.942295789	8.904779215	9.136597142	9.230255739	8.894861847	9.200373799	9.046861735	8.813675735	8.766604553
ARL6IP4	6.65487031	6.808230414	7.065029193	6.809769793	6.909513978	7.2243822	6.344617318	7.288215073	6.716796644	7.388962433	7.269894882	6.841962593	6.890304277	6.887904812	7.318114931	7.411873441	7.340930359	6.978886008	7.474387648	7.571754233	7.498059105
ARL6IP5	8.902279646	9.059186387	8.635165197	8.649825829	9.114787483	9.187437402	9.344019471	9.441591639	9.215463549	8.851466674	9.377914206	8.678660263	9.508274938	8.919713882	9.631946219	9.757735587	9.336252682	9.613434608	9.618921038	9.497709279	9.210204237
ARL6IP6	4.028536708	3.258900423	4.057115953	3.687518154	5.103408844	4.536155389	4.042548749	3.090828696	3.558861999	3.070200216	4.057234619	4.318466665	3.526946945	3.66968319	4.734340506	3.931187506	3.982676297	3.250892492	4.375487493	4.22719758	3.954125173
ARL8A	7.207289215	7.3412803	6.747170929	6.870097983	7.312359925	6.606387907	7.71225842	6.895585853	6.383461653	6.950522916	7.395629802	7.498413365	7.178821433	6.611220581	6.56983952	6.914056451	6.479077028	7.011969079	7.287056898	6.796385237	7.594863204
ARL8B	8.030792672	7.889538058	7.306854928	7.973782514	7.39058439	8.229564172	7.304739975	8.179129778	7.438902774	8.079183855	8.424835621	8.05602988	8.388315767	8.104510081	8.484805258	8.094412163	8.466175652	8.006231807	7.832535588	8.626569944	8.281701204
ARL9	1.182502271	0.665993508	0.884724016	0.622053329	2.159690901	1.45200101	1.337550155	1.303481825	1.185839816	1.045497853	0.875094023	1.29446808	0.994676265	1.242368141	1.28263535	1.380250522	2.450435402	0.574105305	1.005774001	1.135648399	2.386911915
ARMC1	6.214810177	6.741140317	5.979293618	6.22266636	5.843155705	5.672973653	5.935528234	5.956919867	6.525369457	6.256216302	6.355930536	5.154472438	5.868911298	6.796095466	5.444040671	6.402406327	5.455362158	6.106429919	6.164684366	5.49105038	6.244178549
ARMC10	5.828272611	5.337593358	5.871136186	6.31665772	5.552506726	5.3180006	4.64703223	5.30858871	6.357620201	5.035608057	5.396057772	5.327576267	4.839985198	5.045591808	4.724801686	4.924643223	5.464288933	4.765690503	5.41535219	5.86918473	4.843014574
ARMC12	2.404926254	2.216821753	1.670185301	3.726322228	1.875874036	3.722853728	1.708116001	1.938217996	1.628464079	2.786593281	2.61241056	2.800493713	2.19226459	2.014669774	2.82673424	1.803250938	3.200148028	1.895494488	2.080891007	1.973041405	2.248950392
ARMC2	3.500590021	2.939212175	3.499560812	2.394517626	2.958525529	1.986930003	2.771027463	3.328190837	2.226457275	3.090860997	2.831435641	2.413797941	3.207693796	1.440539672	2.666107812	3.434038208	3.865884756	2.816523569	2.191512223	3.531139028	2.347363876
ARMC3	1.401093279	1.285331309	1.623976469	1.083435664	1.020778712	1.413643062	1.45448995	1.399617514	2.762389609	1.178456449	1.11723049	1.246504312	1.602077024	1.302927264	1.460751277	1.662232026	1.69148942	2.717322756	1.237497145	1.605616732	1.468921111
ARMC4	1.508022718	0.896412687	1.842332446	1.059390693	1.204806294	1.563671023	1.437219705	1.655363387	1.608555022	1.770008251	2.606850076	1.448528132	1.285384017	0.905114968	1.852232629	1.286735451	1.739497964	2.158280669	1.391392206	1.920392204	1.008682705
ARMC5	2.376293539	2.264071581	2.767182108	2.437398666	2.247953194	2.937700078	3.107312938	2.959005227	2.029262902	1.918963286	2.285089467	2.122205063	2.386734517	2.455230948	1.808845566	2.455230948	2.001543213	2.341981236	2.951344791	2.838504527	2.639285253
ARMC6	2.80115862	2.876042139	2.704017881	2.541109555	2.636227758	2.438541606	3.181191738	3.488650536	3.029921973	2.275095361	2.506704813	2.951875375	2.53447302	3.250605591	2.904834124	2.708189831	3.56572751	3.156234142	2.708207854	3.066767738	2.257129737
ARMC7	2.927352432	2.758484723	2.235040001	3.195297337	2.779839264	2.973083656	3.536615146	3.870979412	4.36909285	3.010069033	3.785928699	5.269611026	3.88806026	2.531348861	2.830781499	2.90801111	3.076231113	3.800993831	3.229040388	4.32698751	3.4219759
ARMC8	5.765612266	6.190417454	6.318153467	5.999826989	6.076657029	6.038811252	6.310316039	5.602755861	6.298985714	5.654399936	5.929572669	5.478302272	6.031748564	5.581404639	6.115387249	5.504260321	6.529652437	5.728071551	5.937345581	5.63626174	6.452570299
ARMC9	3.837593626	4.387476314	3.974152312	3.190274843	2.594082396	2.303069	2.22095712	5.530929063	4.6196987	4.334151214	3.687274075	2.951323405	3.604880025	4.595558988	5.319300284	3.967899192	4.22496044	4.237833579	3.688586628	4.257046017	3.27083811
ARMCX1	5.197453252	5.57842336	5.816357062	5.524694393	6.268886643	5.60204655	6.708652073	5.745150817	6.017073175	5.315702847	5.565732908	5.268337683	6.046406943	5.493824522	5.751098406	5.855431119	5.746001632	5.199574704	5.143067878	5.381829091	5.483235978
ARMCX2	5.605789944	5.964275449	5.223346608	5.770844727	6.490693519	5.319277561	6.60609878	5.825885552	5.99685897	6.668762404	6.193632291	7.855010535	6.087439935	7.482527678	5.4824994	6.361542797	5.86873749	5.808910064	6.6760275	5.592636804	5.612703121
ARMCX3	6.949148062	5.633903429	6.091464258	6.512149533	5.828268582	5.809369701	7.695485942	7.059080497	6.834486246	7.404656364	6.1855532	7.026215506	7.263084745	6.907401074	6.355353268	7.081853041	6.777773342	6.17327438	7.287499512	6.532371694	7.101458556
ARMCX4	3.650341703	2.392159331	2.947143869	3.07939156	2.498930446	3.075372005	2.364705001	2.666152257	2.424039457	2.659717038	2.160936762	2.31055889	2.297777738	2.159631655	2.210477322	2.282589521	2.385337311	2.284708405	2.136091002	2.297777738	2.496871844
ARMCX5	3.925957279	4.782952976	5.464274243	4.320375318	3.74403787	4.962392612	3.972545909	3.441342799	4.493016067	3.652461608	5.31986614	4.422901372	5.312457244	4.228446014	4.884087325	3.548325042	2.968068092	4.406936231	5.735473536	3.877560129	3.980872341
ARMT1	4.161851581	5.556522142	5.56047836	5.343949202	5.049980553	6.012152399	4.786772643	5.852574172	5.334771654	5.121792051	5.092767444	5.782284624	4.681629724	4.863937091	5.475046515	3.842898197	4.949825044	4.973182245	5.257572404	6.93551947	4.555245995
ARNT	8.441474014	7.789727086	8.565907759	8.103669953	8.446468925	8.469418592	8.621592103	8.349929371	8.713748476	8.454552258	8.030487882	8.091780819	8.264476149	7.807605899	7.353949484	8.21370299	8.377194725	7.910096135	7.67529431	8.769527909	8.419125118
ARNT2	5.415271247	3.5254731	3.936773512	4.668369341	4.400199513	3.410527217	3.702690315	3.310289517	4.140252299	5.620956133	4.877701859	4.507640846	3.475980122	4.272406402	4.417853432	2.915097923	3.505951768	4.96714466	4.261623848	4.716754539	4.267049356
ARNTL	4.310548813	3.975906081	3.981754903	2.542032786	4.437002887	2.726855638	3.092326671	4.197907512	4.075061858	3.359056918	5.281626261	4.162194481	4.273354553	3.26135445	4.373062876	3.203567508	4.633897235	3.346149932	4.596038193	3.008145964	4.536024449
ARNTL2	1.908383596	1.532236841	2.244957676	2.219217226	1.626252679	1.912130779	1.893667103	2.16586788	2.610561477	1.843912274	3.631468622	2.52734923	2.619398776	2.45585517	4.119360066	3.227446146	2.555460215	3.785623915	2.375858075	2.505030732	1.850251234
ARNTL2-AS1	1.445543018	0.66013346	1.600817854	1.038319474	1.493297514	0.852270087	1.416729145	0.975545387	0.739651477	1.137114948	1.219053742	1.144489915	0.958006324	1.449636385	1.648478569	0.970983699	1.479435422	1.152255118	1.224687596	1.254951783	1.0287508
ARPC1A	8.174996017	7.891853184	8.265423687	8.164667152	8.140665126	8.342396143	8.357752378	8.555263464	8.492959394	8.663186321	8.31841171	8.317180943	8.603070206	7.198585184	8.350651092	8.494771976	8.357505248	8.370986489	8.919478546	8.826100063	8.652039116
ARPC1B	5.544169845	4.817713525	4.132080931	5.064198489	5.285312351	5.045354568	6.097333416	7.073681494	6.571596563	6.211656694	7.523904404	6.569349165	7.15067035	6.738265203	7.692418729	7.448343566	6.859434278	7.656718775	7.65886536	7.074353227	6.191435441
ARPC2	9.972900201	9.614125288	9.750099958	9.339855829	9.713694976	9.832857381	9.679024348	10.1668493	10.10498508	9.874934178	10.3474336	9.815089064	10.25093745	9.723805232	10.32551129	10.31311672	9.925248741	10.25466902	10.04988988	10.24596105	9.847290145
ARPC4	8.800866442	8.817962694	8.587018778	9.022946944	8.431080666	8.717042494	8.857135151	9.190123888	9.204153442	8.857135151	9.493118202	8.8440441	9.533673959	9.097121293	9.190331746	9.130865068	8.939502709	9.071849383	9.212956746	9.286362336	8.69848732
ARPC5	9.040092139	8.649172811	9.157842829	9.237577281	8.701877067	9.156279306	8.907838164	9.375306659	8.997032573	9.015949442	9.735691499	8.800288823	9.495029355	8.90423891	9.622410741	9.589824202	9.11979547	9.537630016	9.482239855	9.415502278	9.277372884
ARPC5L	5.274746689	5.469398709	5.554479507	5.637885836	5.762777321	5.259264036	5.803608344	6.165096204	6.363158929	5.522230831	5.616819169	5.670229808	6.113558542	5.332067608	5.360694266	6.000725471	5.94802494	6.001721287	6.269627324	5.782628044	5.914055361
ARPIN	6.874840197	6.625618234	7.136440484	7.503068328	6.826093446	7.401004165	6.871920513	6.761443563	7.358383708	7.217083353	6.724157268	6.982645987	7.004385003	7.201275848	7.138926817	7.440635137	7.271896202	7.322752154	7.043937975	7.487762549	7.321206821
ARPP19	7.403023761	7.165220793	7.851216606	8.043918572	7.415994197	7.563799888	8.018080139	8.737239265	7.801464949	7.883134459	7.854597924	8.036836514	7.914109221	7.649568082	7.701201002	7.868079415	7.370105257	7.749450718	7.579366051	7.986734603	8.244160399
ARPP21	2.032314741	2.055682408	1.660574153	1.731453095	1.975794145	1.783715493	1.760299122	2.128624242	1.942582413	1.882851309	2.043887267	1.909607368	1.565107687	1.680020577	1.582819934	1.46252887	1.933978127	1.759249259	1.862505758	1.893604222	1.495326854
ARR3	1.44625174	2.208165827	1.926988346	2.163515691	1.95545969	1.81675327	2.05244957	1.322137557	1.629468349	1.131397278	2.294659006	1.293468038	1.722480411	2.220782752	1.769331871	1.969806885	2.1276097	1.230665658	2.341643899	1.827240221	1.442776784
ARRB1	7.859812253	7.621687889	7.616997536	8.389254188	8.182920069	8.519600081	8.106322839	8.687775943	8.417332267	9.390210296	7.893094643	8.603545921	8.448712675	7.539045735	7.156981799	8.60371336	8.092111871	7.5648568	8.191730032	8.167207057	8.647898795
ARRB2	3.174622756	3.501317424	3.168393662	3.880377697	4.070224153	3.775908717	3.706141536	6.276486026	4.043723139	4.160210919	6.245000287	4.895520752	5.036945974	5.098093634	5.881105325	6.088383912	5.177793063	5.669139471	5.743484674	5.857697277	4.459438398
ARRDC1	4.776854574	5.580339331	4.395648039	5.351853841	5.341249422	5.130075155	4.375043872	5.473190511	5.89098293	5.131029564	5.017849837	5.556632926	5.0782828	5.111271996	5.830203026	5.525375692	5.115518402	4.942844472	5.496081306	5.652804249	5.181048631
ARRDC1-AS1	2.898784028	3.372618887	3.570316891	3.230012369	3.60248584	3.840347481	4.010913032	3.149893824	3.902847479	4.145380435	3.856540242	4.183901921	4.512667631	3.925903991	3.601840911	3.572962658	3.190477925	2.998655441	4.469314777	3.444494549	4.107093311
ARRDC2	4.916288663	4.3871146	4.322769599	5.500561036	2.697419765	4.801368503	2.734869039	3.417838101	3.14279487	2.833446457	3.144892652	3.604616718	2.253717382	3.57131947	2.883507986	3.78874322	3.566420898	3.092195373	3.548935734	2.845927602	2.922742153
ARRDC3	7.069250152	6.87313706	7.722469219	7.076989057	7.507389475	5.712378507	7.5483932	6.571525797	7.55741077	7.365188963	8.022921589	7.820134168	7.43717191	8.061440705	6.884713068	7.060592642	6.921180115	7.476366286	7.449327128	7.364182196	7.416893721
ARRDC3-AS1	4.044046111	3.387668011	3.093439858	3.256772946	2.670098498	2.841325323	2.926567723	3.369274062	2.876187208	3.060118149	3.300755703	3.291139417	2.687031241	4.017103518	2.640800301	2.906098739	2.356556576	1.630296425	2.386194023	2.524695794	2.477308574
ARRDC4	9.452574756	8.487961576	9.309273716	9.016745384	9.492718178	9.250725498	10.48486078	9.468456396	8.761327241	9.475178604	7.998242155	9.21653167	8.499247312	9.065342731	7.972225228	8.740449736	9.26523773	7.292276949	8.932841105	9.060596359	9.880263429
ARSA	4.341007003	4.51118902	3.098281461	4.863583204	5.050827507	4.202689849	6.384228568	5.739304578	4.746942208	5.108065882	5.263029185	5.229012703	4.968945491	5.653060783	5.611143371	5.463072882	3.797559616	5.280560104	5.827918289	4.148408684	5.089132497
ARSB	3.850319884	4.929487271	4.532114837	4.520823962	3.935593878	4.110996656	3.178297147	4.870831251	3.846493804	4.270018946	4.924097627	3.971637193	4.695399596	4.420315037	5.30199591	4.622497102	4.152262587	4.837687626	4.266228239	3.576110161	4.249970267
ARSD	5.139053263	5.808965777	4.893916351	5.064039643	5.367593055	4.05651964	4.734311262	4.662000104	5.250490906	5.207732426	5.099174211	4.149272961	4.704791485	5.166010876	4.704791485	5.857932564	5.118145566	4.058770408	5.680122365	5.118084949	4.897088656
ARSE	3.538757459	5.338996857	3.433238244	4.655638151	4.074311428	3.980197512	3.086346558	2.366064946	3.745760008	2.782378802	4.254612427	2.836687417	3.443241627	4.349344487	4.184852813	2.079246377	4.181191064	2.927298455	2.346636958	2.645421957	2.163318859
ARSF	1.388629299	3.045643597	1.342696855	1.693875233	3.241983565	2.396457923	1.950966286	1.373667028	1.443913087	2.068050014	1.126666088	1.428641942	1.430719285	2.044011024	0.722825999	1.37191808	1.289799503	0.934735198	1.297644927	1.442269691	1.377791222
ARSG	3.814801325	3.112204013	2.842613289	2.628927797	2.690623226	4.24488357	2.974203454	3.199788836	3.026917652	3.155227663	2.797001468	3.381351013	2.291261501	3.921470848	3.362683012	3.876542124	3.309917143	3.276947168	2.973444407	2.493066491	3.86631084
ARSI	1.865102607	2.541869296	3.347941773	2.798950986	2.429295633	1.892269514	3.098328134	3.162523017	2.659800987	2.05933775	3.022001495	2.213685003	2.165302434	2.958784457	2.338046825	2.228891713	1.899550418	2.357565388	4.176048082	3.590980155	2.122037571
ARSJ	2.615868951	1.768949513	2.376101917	1.462056655	3.188127253	2.446369374	2.606534627	2.345412894	2.004400104	2.141123257	3.760701669	2.200423792	2.506407881	3.065495324	2.185671342	2.912778368	2.040158179	2.410915108	2.536369607	3.420532828	1.597081653
ARSK	4.736561135	5.589815447	4.737043022	4.325565347	4.207088418	4.409328572	5.603802183	5.59470042	4.45106759	5.529444636	4.933520162	5.345405021	4.886243994	5.083029245	4.98525933	5.003263639	5.502994245	4.782780495	5.119375471	5.563104085	5.443910136
ART1	2.686913597	2.414118726	1.966584774	1.970942604	1.717257929	3.30585553	2.704247953	1.944878719	2.342356797	1.67190939	1.697787168	2.356640417	1.889809894	2.479301016	1.589427041	2.809016492	1.525013304	1.917985662	1.969305996	2.825708219	1.441554337
ART3	1.271118187	1.682893121	1.060435094	1.793336545	1.716361801	1.745786787	1.955543407	1.218456839	1.466129561	1.933848762	1.530358297	1.532965225	1.634402642	2.767978056	1.738380754	2.018827736	1.652623139	2.485910613	1.081215572	1.988368251	1.682626038
ART4	5.741350471	4.989119616	6.005034411	6.313778977	5.041905819	5.611729293	5.503637447	4.516629803	4.172236718	5.83461324	4.531523329	3.833965176	4.499444053	4.104319803	4.047861262	6.9262664	6.394139797	3.311758136	1.970207447	3.90406762	4.527797944
ART5	1.03338583	1.224457414	1.288006603	1.281441101	2.972802935	1.167843115	2.063586271	1.679359747	1.644520362	1.567262135	1.498471077	1.622843102	1.09997542	2.151322145	2.086610792	1.509134871	1.63533219	1.546761132	1.673014434	1.523246892	1.215443957
ARTN	2.240126318	3.430900009	1.767148	1.898922615	1.803145912	2.176135523	1.775394903	1.744772666	2.200817161	1.831165833	2.346455864	2.402678291	2.141335518	1.87180388	2.314875363	1.624470102	3.049840537	1.914035224	2.479683625	2.141335518	1.946497412
ARV1	7.760258791	6.706814485	7.836567178	7.856285339	8.137303118	7.017456136	6.601716777	7.311516961	7.484523918	8.054741489	7.344707275	7.249681085	7.297563484	6.605930735	7.171055493	7.999805327	6.730823921	6.975402915	6.560506625	7.834793116	7.63507781
ARVCF	2.927794562	3.232922165	2.433531448	2.782880563	3.290043205	2.777376132	3.163774913	3.000618389	2.965445106	3.02936854	2.81809449	3.321242517	2.770992615	3.211323773	2.718286264	3.194043895	3.679543196	2.725357819	2.565139198	3.173177072	2.939091689
ARX	2.76251027	2.346148823	3.997561061	3.12979613	2.885362316	3.083166672	3.266088541	3.214540596	3.003308269	2.639002583	2.813882725	2.899138287	2.809921549	3.233952354	3.100467191	2.354330681	3.02688915	2.46765031	2.953579172	3.764485228	2.515422161
ASAH1	8.840502247	8.662084253	8.279720144	8.598838452	8.217754174	8.604634814	8.444191174	8.348105298	8.318407037	8.6308771	8.60862846	8.885912084	8.773968577	9.062405419	8.650873705	9.032637986	9.248793094	8.634610132	8.257526441	8.025338236	8.371535575
ASAP1	6.561027835	6.807041324	5.967110327	6.745150849	5.889351142	6.149173092	6.615519433	7.299570897	7.143976205	6.703990686	7.489701078	6.295878575	7.70146009	6.760468974	7.122309401	7.853231371	6.79731747	7.613222606	6.566159455	7.265618748	7.393641258
ASAP1-IT1	3.233388283	1.273748639	2.334027412	2.257876567	2.798662501	3.639974343	2.007402313	1.7022802	1.951498766	1.967941656	1.960800804	3.430237375	1.964994877	2.564295953	2.125757546	1.536039269	2.119733016	1.286069219	2.123108141	1.579829368	2.887072446
ASAP1-IT2	2.151758754	2.363026243	1.673149708	3.265600383	1.292064154	1.657747193	2.039614775	1.170072109	2.607944386	1.593515444	2.063676134	1.327834932	1.77116184	1.972039163	2.325866952	1.260319135	1.487519378	1.816955646	1.571361518	1.766061526	2.244928285
ASAP2	6.055960262	5.605014822	5.561308973	5.750930432	5.968834209	5.736220376	5.445694656	6.086425086	6.242851958	5.961414162	6.439053291	6.033796048	6.209693438	6.731326737	5.549352946	6.001137078	5.27194976	6.795027366	6.13467251	6.025219041	6.36879435
ASAP3	2.583820165	2.880039123	2.545152725	2.467345978	3.646000865	2.248823772	2.783991108	2.442874492	2.988789136	3.450264619	3.101542326	3.414663873	2.879542918	3.750095168	3.39772988	2.620055376	3.806165341	2.896289077	2.804026184	3.269920831	2.656555569
ASB1	4.383467051	4.449125691	5.083341862	4.672476052	4.696760591	4.469781678	5.94165284	5.831832015	5.049751522	5.64832346	5.046158073	5.67975369	5.182568205	4.610412068	5.046158073	4.591951966	5.160264125	4.637630038	4.639063188	4.899784311	5.453869782
ASB10	2.029007189	2.029007189	2.320482507	2.112775281	2.558888348	2.449917368	1.664709652	2.165178517	1.906366861	2.370335397	2.021463176	2.171794361	2.217430111	2.615225785	2.008329436	2.085590719	3.20459147	2.412477852	1.871926546	2.340142379	2.165178517
ASB11	1.671000883	1.713405872	1.597416278	1.417152233	2.090796901	1.729953971	2.113233616	1.359637198	1.588701594	1.658729883	1.613875924	1.881797507	1.872270019	1.892946807	1.563690279	1.408091421	1.150354616	1.74889072	2.038602735	1.715904146	1.491721415
ASB12	2.19842978	1.715943607	1.394724176	2.031347873	2.302469674	1.297928916	1.822566756	1.566279113	1.274797996	2.377612728	1.679536724	1.296056376	1.700749924	1.624582127	1.750039927	1.706201411	2.129162255	1.822566756	3.40085418	1.984407533	1.867088038
ASB13	4.60024981	6.594187366	5.046947319	5.634374828	5.654464436	4.733322864	5.259720393	4.290419281	4.636278025	5.257309677	4.355430258	5.458251479	4.575447378	6.713460115	3.860032145	5.071753392	5.581888582	4.4416018	4.69686186	5.535876369	4.951853859
ASB14	2.717194597	1.821138906	2.761517328	1.821719514	1.845677896	3.185050648	1.7242514	1.843113458	1.980036434	2.499389651	1.932440025	1.795782258	2.01252217	1.917025523	2.448486784	2.032410399	2.180081909	1.843759292	1.759056889	2.111712615	1.756227496
ASB15	4.038136145	3.572568711	3.84807929	3.490205174	3.348610705	2.047392711	2.035619857	1.453234748	1.160181581	2.360974172	1.485637458	1.543019313	1.176194321	3.907595447	1.550428432	1.590148386	2.514379945	1.396839821	1.834077706	1.700560108	2.732931042
ASB16	4.025214494	2.796247496	3.014536858	3.589801307	3.430580439	3.325002123	4.419724296	4.282360133	3.978845457	4.060482657	3.47135188	4.195292256	3.149037099	4.077002984	3.301240853	3.663017417	4.17938871	3.761050778	3.037661993	3.417144842	4.455321081
ASB16-AS1	4.301705096	5.368262228	2.352490033	3.049851238	4.191672754	3.237491583	6.409040973	3.392568462	5.620324447	4.882979358	5.077879487	5.697348303	4.388674091	2.454355875	5.348857385	3.789513349	3.908712235	5.021608242	4.642307469	5.333228032	4.832525881
ASB17	1.444174329	1.302241984	1.468047496	1.486614329	1.41904286	1.154090631	1.121538904	0.933322987	1.095097241	1.153995996	0.683409878	1.169067456	0.908451287	1.21863689	1.007301468	1.011367616	1.527350907	1.149043646	1.293967199	1.526854064	1.36360547
ASB2	2.585055524	2.499353655	2.934319369	2.708234637	2.914207495	2.347698616	2.838960769	2.589045163	2.34175101	2.1947247	3.006371192	2.310217859	2.580761213	3.357204198	2.321687854	2.14440882	2.697060681	2.031868804	2.959846905	2.898954586	2.925617561
ASB4	1.366232025	1.617452945	1.165190169	1.084728557	1.18618824	1.265834524	1.968070192	1.495277901	1.21853554	1.838211978	1.953229128	1.328823677	1.326204522	1.552571802	1.600208719	1.591532923	1.989390735	1.416763869	1.591532923	2.482141248	2.008312383
ASB5	1.413365632	1.610106779	1.393321289	1.080215153	2.33851938	1.05526836	1.7946291	1.583278182	1.148867483	1.45937989	1.294858047	1.156006372	1.206093868	1.055281867	1.027053678	1.159165822	1.228942836	1.223497133	1.080318465	1.494456231	1.198777355
ASB6	3.92685091	4.077335921	2.7861833	2.963281253	3.129333003	3.183449143	2.78725811	5.835920503	3.88009956	3.762286655	4.817334575	3.40854367	3.673871537	3.317130632	4.412599819	3.587142593	3.663583688	3.507016661	5.031765043	3.930748129	4.604128272
ASB7	4.034239448	5.240711243	5.554646925	5.319604743	4.913826829	5.365862922	5.401652949	5.23083033	5.730969132	5.603290303	4.976070601	4.372751111	5.961506761	3.867858399	4.67211492	5.275136872	5.572175892	4.683316592	6.321544492	4.540706312	5.411055931
ASB8	7.240942022	7.289863979	6.6516077	7.077034503	6.816589847	6.557245153	7.1892715	6.880865078	6.990547038	6.841208272	6.405270946	6.349214975	6.521316532	6.548790066	5.687268167	6.734884841	7.017811248	6.882374787	6.130395685	5.571744576	7.129688713
ASB9	3.185743265	3.797545543	3.358691897	5.124273525	4.18320928	4.761285015	2.449018662	3.093705671	3.264476623	2.871061078	2.040757364	2.948569778	3.739684824	3.441571974	3.724907685	3.635126883	3.635126883	2.571024533	2.055611816	4.405018445	3.548024355
ASCC1	6.255580135	5.858328986	6.249752208	6.460587255	6.716194598	6.329794892	6.734602975	6.947145758	6.150264183	6.352951079	6.744615975	7.32099295	6.194491544	5.445324222	5.716480188	6.035848755	6.109473649	6.095992938	5.918753561	6.181603141	6.551217901
ASCC2	4.474688371	4.161984416	4.387784451	5.219317493	5.292660618	4.717112675	4.894311881	4.815527303	4.963490004	5.259301347	5.605873857	5.073372813	5.915666887	5.001413495	4.464002523	5.342023149	4.79599567	5.073372813	6.17245358	6.183116921	5.242160526
ASCC3	6.513007224	5.717894023	6.328325132	5.680129491	5.697142763	5.949360391	6.301014751	6.787620613	5.96746443	5.95788767	6.062236766	6.12241166	6.152249853	5.751728951	6.442813395	6.287088197	6.287088197	6.294036277	6.614080642	5.728731098	5.742032527
ASCL1	1.616599691	1.929795553	2.414648942	1.810991107	2.145674227	1.977636572	2.711437031	1.856051265	1.695104862	2.59460603	1.690261464	1.875096219	1.762364661	2.424153609	1.835593165	1.538829435	2.829485988	2.135119724	2.278474163	1.937738697	2.002969571
ASCL2	2.457242039	1.884207594	1.823045223	2.363392567	2.082090632	1.633414905	2.487359062	2.048500343	1.594871204	2.482623924	1.907684862	2.756102111	2.384861864	2.503528134	3.213386371	2.553076458	2.990082391	3.389135236	2.524581634	2.48763101	2.089547154
ASCL3	2.058492142	4.475838988	3.287426688	3.650141469	1.652286056	2.200795734	2.689879315	2.127810692	2.047914217	1.572398634	1.293781347	2.588745779	1.484211275	1.930488434	2.541333374	1.954378202	2.985535972	1.452784989	2.262363182	2.170604588	2.194586219
ASF1A	7.294967643	7.222518445	8.194075477	7.380153264	7.042494529	7.699177433	7.15459744	6.807490815	7.617864224	7.598936797	7.594289033	6.90726384	7.43876084	8.271704637	7.574268155	7.652513395	7.468078797	7.126731847	7.484926695	7.343657674	7.864209283
ASF1B	1.960603508	1.885481891	2.544156207	1.6775771	1.888953495	2.064992189	2.345199385	3.692689768	2.840360189	2.158657719	3.935466696	3.066869118	2.815056626	3.486143864	2.593250794	2.586240863	2.394807861	2.003831284	2.432177701	2.536356551	2.565992015
ASGR1	2.638595437	2.528932752	2.892436882	3.453353445	2.094385366	3.233746979	3.260174477	2.802558789	3.392564038	2.631738219	3.46664828	3.050443563	3.750899346	3.554520204	3.594476722	3.405242638	3.31230544	2.774837485	3.25961323	2.946464221	2.573853399
ASGR2	2.562757589	3.662484225	3.056507959	3.194527744	3.443661983	2.611063342	2.003012483	3.37415054	2.763914901	2.525718509	3.36151079	2.733451266	3.045839531	3.458166442	2.758549154	3.411882029	4.022787633	3.314444234	2.564437693	3.908378666	3.350774534
ASH1L	7.316393623	7.062784504	7.135475303	6.859316184	7.167571712	7.318754804	7.055039624	7.027043959	6.935340138	7.510815652	6.960196361	7.64272471	7.118142615	6.533696648	6.263043999	6.865497271	6.924823002	7.237265231	6.710347214	6.2314365	7.171917095
ASH1L-AS1	1.651043891	2.329984549	3.224898	2.831466963	3.348404748	2.954060279	2.780578543	2.562848388	2.7303752	1.783978494	2.562848388	2.236590304	2.626146762	3.255733333	2.509618695	1.974745805	2.562848388	2.516600677	1.984917797	2.555316763	2.716671684
ASH2L	6.532384845	6.135351949	6.071091563	6.592622777	5.807701896	6.475135726	5.841500403	6.007288006	6.43969784	6.418495997	6.302188954	6.154154017	6.37405081	5.488645069	5.83709846	6.825594158	6.401095142	5.509776843	6.452461105	5.811433365	7.012523746
ASIC1	1.85237935	2.14772918	2.051691246	2.055660087	3.003161178	1.918859668	2.269025148	1.76580881	2.020948126	1.684058545	2.413724895	2.281405502	1.458258206	2.729048007	2.118021135	2.227308832	2.255504165	1.733420481	2.052452168	2.285638257	2.122597559
ASIC2	2.812171652	1.368392512	1.326209207	1.660885217	1.756324194	1.556531204	1.57963487	1.957916594	1.206740373	1.638027605	1.940962368	1.077597473	1.859514774	2.768029987	1.732384691	1.761062998	1.827451374	1.470133017	2.033888797	2.404711994	1.795599217
ASIC3	1.835126996	1.558772188	1.9907173	2.223207398	2.219390742	2.107578775	1.996745886	1.481391745	2.108839516	1.673283102	1.648707037	1.57027448	1.321040527	2.211265362	1.741107705	1.701976452	2.188401993	1.935278745	1.770909662	1.754749293	1.475282659
ASIC4	1.273272845	1.51414544	1.434737274	1.265995317	0.924986898	1.23744388	1.602035343	1.226629515	1.345870388	1.115966974	1.010347817	1.660584777	1.810754968	1.794282609	1.157636255	1.432137483	1.559063326	1.762916311	1.405764358	1.72317078	1.289449485
ASIC5	1.381677613	1.101798291	1.058699188	1.302121405	0.970283916	1.150313363	1.273895537	1.11231312	1.008332242	0.870538823	1.366258123	1.29034727	0.886224904	1.531626409	1.375682844	0.741309296	1.069063037	0.942089153	0.843481254	1.365162327	1.313612459
ASIP	1.984038641	2.035168365	2.514240732	1.890520851	2.706679279	2.486107324	2.612382123	2.230867105	3.467893058	2.154977173	3.220326004	1.574259351	2.321735301	3.013341716	2.017495576	2.010981832	1.47586315	2.41146942	2.424596906	3.075934011	1.714761544
ASL	4.833787831	4.908529182	4.798948331	4.414332819	5.41127908	4.564415309	4.695212694	4.955889331	4.814831709	4.544168795	4.998220444	4.268238087	4.100017385	5.626750189	5.210023454	4.201580085	4.640278281	4.498013108	5.231428972	4.091187367	4.456160121
ASMT	1.595363538	1.724277231	1.096702276	1.340187945	2.517900006	1.613982926	3.036889105	2.082319199	2.113802034	1.67182489	2.055009267	2.468909044	1.658603781	1.445728916	1.648179751	1.756507355	1.531089109	1.53021412	1.086503942	1.821788518	1.274020847
ASMTL	5.726590273	4.054093743	4.943786292	5.943331875	6.084117832	5.449734386	5.614724622	5.466959906	5.077006279	6.001279556	5.299705699	5.903704538	4.97499147	5.374712914	4.662974484	5.906256497	5.304086713	5.19778803	5.345822924	4.719575077	6.143175833
ASMTL-AS1	3.108874569	3.130059844	2.801727331	3.397650781	2.497881582	3.436670526	3.189083874	3.016897266	3.277887095	3.630771223	2.777978266	3.253328908	2.925436403	2.848471135	2.512747079	2.663948432	3.120580812	2.552331442	2.978869441	3.113009461	3.086371825
ASNA1	6.233498204	5.662819573	5.13258703	6.30503827	6.18473001	6.662254093	7.654909118	6.924889291	6.764246964	5.702881283	7.058234649	6.408655714	5.792039173	5.973740151	6.310351934	6.784257955	5.988861726	6.589947524	6.920878325	6.012297767	6.233589009
ASNS	4.734903929	4.127096598	4.523064592	4.139272432	4.639984991	4.178889365	4.297965995	4.478398589	4.283870171	4.283882664	4.030628721	4.212126361	4.727662386	3.901343494	5.27360093	4.442671157	5.029008552	5.290674392	5.499338347	4.767034525	3.63579896
ASNSD1	6.56628082	6.428400205	7.223559558	6.87655841	7.18425997	6.334333985	6.486540202	6.573381968	6.295526669	6.578944066	6.47635105	6.994506273	6.573792414	6.324256437	6.853221875	7.00946105	6.892129193	7.126069766	7.015854798	7.073625362	5.894402886
ASPA	6.042475325	7.375461886	6.717890786	6.454559704	6.883317616	5.443534097	4.768294965	3.530986457	5.230940131	5.392750788	3.419664479	4.060464523	4.411610428	6.089768553	4.558486183	4.503852907	6.733803058	5.85102804	4.631628782	5.186515804	5.84023842
ASPDH	3.464941228	4.753891913	4.513174361	4.207593688	4.557678715	4.419924453	3.836708145	3.259712114	2.723257212	4.760963803	2.798891248	3.136891312	2.828508879	5.942447787	2.921164999	3.592404955	3.593840909	2.953946571	3.402952469	3.187967617	3.033680899
ASPG	3.028477104	3.331187538	2.577379936	3.037175007	2.520867138	3.411934277	3.519061479	2.939806793	2.523958779	3.075519595	2.586513794	3.005660913	2.81620023	3.390030817	2.485306299	2.734051895	2.876184417	3.476893198	2.293138641	3.175006724	3.094806924
ASPH	5.383002098	5.020320618	5.6161417	5.838426488	5.29880473	5.371351894	5.285613699	5.311057385	5.265392451	5.558360277	5.423080559	4.928799368	5.351035373	4.954477029	5.01182927	5.308759887	5.240978296	5.354182707	5.075161358	4.879253464	5.205732651
ASPHD1	4.646214784	4.014262676	3.44951343	3.466436474	4.399663723	2.10522143	2.775219403	5.823868416	4.574545064	4.10679239	6.003956604	5.232711829	3.654927896	4.167312916	6.176441148	4.726687245	4.877978504	4.789736959	5.065924215	5.138772093	3.418836929
ASPHD2	1.901677441	1.959369818	1.639055933	1.537474442	1.96268812	1.901275624	3.430815324	1.960596035	2.501723755	1.918393684	2.425191833	2.260360305	2.286529206	2.993208716	1.930592195	2.240555662	2.867785928	4.070226528	1.990142095	1.6178503	1.823976447
ASPM	1.836333314	1.804865236	1.650258727	1.925540185	1.950806753	1.275312995	1.682140897	2.051540738	2.364003142	1.772826005	2.715518616	1.878266614	1.642877947	1.307983083	4.505556648	3.45536235	2.31398817	1.99464446	2.31398817	2.578973308	2.329128724
ASPN	4.838701293	4.670153042	4.200734438	3.365087122	3.564034876	3.869015734	2.880042731	2.800401271	5.110614403	3.441863166	3.424755118	3.933798881	3.537868433	5.261995889	4.069802912	3.660067056	3.86235854	2.800486004	3.071817555	4.649557105	5.541649013
ASPRV1	2.274493564	3.672355025	3.253120414	2.586912718	3.114961127	3.788460126	3.299773534	2.55408387	4.10597862	2.622452968	1.741575571	3.028838318	3.646111612	2.598601286	1.743282982	3.112168672	1.724010127	2.985151752	2.689791557	2.02347885	3.377373142
ASPSCR1	3.771572376	3.683285413	3.777756803	3.896257295	4.235192052	3.784153943	3.352214575	3.168355124	3.736252574	4.458404869	4.31391547	3.867330578	4.543339708	4.396906271	3.715612383	3.90409839	4.763807929	4.356720824	4.213136791	4.511473947	4.130465824
ASRGL1	5.209400147	3.88474823	4.103276453	5.560239249	3.859911744	5.242969191	4.934540798	3.644477476	4.307885105	4.232166335	5.112270538	4.100817786	3.504743493	5.440613139	4.436323532	2.955758857	4.417562399	4.682994293	4.048442193	5.702460619	3.585409395
ASS1	8.806693044	10.14651579	9.710369457	9.914439222	9.334110118	9.313666884	8.209145029	7.884247985	8.691624044	8.964364498	8.802118743	7.554808374	7.904957792	10.08519857	8.673269453	8.050461827	9.127819174	8.336455301	8.586276789	8.284444236	9.121381453
ASTE1	3.888531589	3.307328524	4.057453207	3.717267928	3.69079287	3.669332351	2.72903064	2.757700355	4.559565454	3.548942895	3.706636373	4.799718531	3.314555448	2.878480536	3.912177452	3.366198104	3.18242818	3.175037061	3.930409527	4.608916787	3.193646225
ASTN1	2.299960976	2.04832056	2.91872786	2.173235752	1.99313615	3.122142081	3.086896039	3.092066045	3.438492315	2.708058062	2.452445244	2.397991664	2.368143116	2.721140973	2.175965739	2.433837228	2.501920049	2.21620996	2.916275287	2.41634304	2.38022433
ASTN2	2.655893962	3.190829269	2.467405135	3.152787127	3.003279224	2.218415982	2.362576927	3.127739241	3.776475211	2.789189313	2.028298542	2.217618022	3.13302164	2.381374789	3.262900817	2.704130503	3.045013105	2.530092363	2.65056839	3.108056399	2.715779704
ASUN	4.872850503	6.136265411	5.36634572	4.813011247	5.49704622	4.278126236	5.477005225	6.053846357	5.169336687	4.944919031	5.810924908	4.440582919	4.548375329	5.243273033	5.245906021	5.222134632	5.076678736	5.56497726	4.821457068	5.021776251	5.234864234
ASXL1	4.189588868	4.241270377	4.268901005	4.261691458	4.464854641	4.784504368	4.612147175	4.047304963	4.427349864	4.060489564	3.747688011	4.333647285	5.313720152	3.801230522	4.826059848	4.473385326	3.652520604	4.575546969	3.593437186	4.400741577	4.069972463
ASXL2	5.275501037	4.803910183	5.203676461	5.599763753	4.928102505	5.686522522	5.575649009	6.099244167	6.25413989	5.403929653	4.876912681	5.331776034	6.030415778	5.314075229	5.544060431	5.924866108	5.329678057	5.325023799	4.933478976	5.043779851	5.668053149
ASXL3	1.960260705	2.635471344	1.894193638	2.186324756	2.008206389	2.670664769	1.912874459	1.888503935	1.851792741	1.965140883	2.811251628	2.228558622	1.663441865	2.011505017	1.72149452	1.483968063	1.549784794	2.73020478	1.594794226	1.527293401	1.645649079
ASZ1	1.115210306	1.078707292	1.19458653	0.826078745	1.213088869	0.939034868	0.937761957	1.086133815	0.92144045	0.93852928	0.820319046	1.427702453	0.614681055	1.169844578	1.239272737	1.10658483	1.150557146	0.907349739	1.246301446	1.110102086	0.997274346
ATAD1	7.24421412	7.674098456	7.724128518	7.591918474	7.644730205	7.749660987	7.137763779	7.349674584	7.825391182	7.68014332	6.918238022	7.295733798	7.385334632	7.505677083	7.385334632	7.406871541	7.397780188	7.057983205	6.943565358	7.234739661	7.701068655
ATAD2	3.01661276	3.801672639	4.965448954	4.480886047	3.59034228	4.074159857	2.726505293	5.254474494	4.340824478	3.944246029	5.539516087	2.935737511	3.398679645	3.785513502	5.208261429	5.413164708	3.544302828	4.915578253	4.028835008	3.278832302	3.843275885
ATAD2B	4.971819821	4.959494398	6.264763281	4.949494488	4.251338685	5.455224284	4.069795168	4.024250808	4.642323646	3.833071064	4.144916466	5.331453582	3.700572786	2.806252554	4.910916765	4.563887855	4.217617996	4.329045165	4.379589072	4.347233072	4.953982311
ATAD3A	2.293100883	3.041448234	2.099663676	4.090506195	4.676115562	3.256992825	3.065399035	3.420141702	3.410158853	4.370646455	3.310635594	2.670531656	3.591251662	4.459673057	3.953606568	4.170552028	4.12553869	4.30507277	3.94170648	5.666178054	4.294994285
ATAD3B	3.719319629	2.620264856	2.867747358	2.276153413	4.09762948	2.207445174	3.590840373	3.639810051	2.443287974	3.136218885	2.129256208	3.000001493	2.346903546	3.537420788	2.719552043	2.344710318	2.708224139	3.758026511	2.885596378	1.879711601	1.86401248
ATAD3C	1.16000208	1.502121485	1.705040247	1.444938319	0.967176666	1.115906808	1.71403875	1.363773442	1.199437044	1.631047851	1.473764923	1.662933711	1.812594652	2.3492597	2.433758246	1.140632044	1.104416036	1.19545827	2.431123244	1.44830013	1.793078978
ATAD5	3.624323181	3.65803035	3.075814485	4.17705107	2.563113823	3.05919993	2.243813426	3.05135293	2.434608348	2.827529288	3.08015631	2.980479768	2.758245911	2.158060932	3.924972256	3.053879598	3.768790084	4.188110262	2.54819184	2.658783477	2.326192863
ATAT1	3.61377317	3.184976963	4.420869835	3.646663527	4.009648971	3.588552445	3.752501674	4.06049877	3.62780975	3.303970175	3.718503493	3.832544914	3.623339859	3.582237774	3.580082419	3.635971783	3.796848611	3.53239456	2.901584122	3.635885568	4.051604591
ATCAY	1.995918456	1.784066966	2.459903134	1.940919907	2.317236739	2.05030345	1.674552638	1.801372696	1.819469206	2.705418796	1.799688857	2.233022816	1.751451451	2.687766519	2.397945314	1.391387805	2.982857402	1.870958641	2.735126802	1.645350438	2.246643067
ATE1	4.751844304	5.505637808	5.371393645	5.41037182	4.726722201	5.070745654	4.273127399	5.60751391	4.75634276	4.978715043	5.036130894	4.604892898	5.574357646	4.865350494	5.611822674	4.955904401	5.328886384	5.181781898	4.348154182	5.322676354	5.514431412
ATF1	7.492975095	7.426782854	7.083924215	7.292777409	7.23179564	6.827382823	7.772690427	5.928687194	7.15097115	7.351093912	7.810145062	6.729151615	7.064926733	6.201265704	7.275426869	6.638221469	7.131415644	6.960550142	5.787890624	7.690137087	6.448647914
ATF2	8.163942272	7.955026362	7.980573811	7.477651359	8.001285792	7.920648454	7.901603556	7.702590311	7.803467949	7.73862506	7.338268526	8.164441155	7.982870343	7.76431198	7.390957949	7.633043173	7.006662237	7.467303416	7.599621807	7.77803787	7.413239087
ATF3	5.915838463	3.475890083	5.096645723	3.409718683	3.619237939	3.811974069	3.858712083	3.44574567	3.293496691	3.179948149	4.495050748	3.953626783	4.08466029	2.720017611	3.58123566	3.510389203	4.104389288	3.746136084	3.573813913	4.031996112	2.86307389
ATF5	4.876138747	4.617457187	4.039419369	4.74442426	5.438645207	4.899767769	5.808481456	5.631695302	4.918370101	5.364289848	5.725570055	4.830377667	5.742451276	7.280865704	6.037095287	5.239528326	5.140406409	5.199277591	5.489223895	5.753809703	5.026316356
ATF6	8.170772334	7.836858078	8.08509138	7.898303967	7.827025894	7.993664549	8.254707069	7.959651324	7.503371113	8.026901892	7.924724713	7.830809046	8.290962082	7.693941686	7.731459761	8.262342905	7.773472703	7.93780468	8.086443052	7.827963004	8.179124188
ATF6B	6.388624202	6.649091338	6.249789354	6.774790204	7.332549846	6.811686902	6.471828775	7.300463042	7.305880387	7.371807948	6.960509778	7.73834994	7.238361468	6.590463126	6.292306433	7.117170681	7.276648747	7.256443909	7.660034389	7.220342521	7.50951501
ATF7	6.004189505	6.104533688	5.735005828	5.717327057	5.919065936	5.841210449	6.666237913	6.151795118	5.95203705	5.826414371	5.923014243	6.096136935	6.509741037	5.801423259	5.828087692	5.95152029	6.130062257	6.216124807	6.720276163	5.881350845	6.201652071
ATF7IP	7.913869033	7.423118317	6.954416007	7.440822622	7.716440958	7.338321158	7.278121699	7.757932337	7.879277105	7.951777972	7.784245391	7.881807763	7.815671475	7.370282795	7.090302674	7.641231824	7.345776005	7.505942711	7.302683868	7.004656958	7.795517484
ATF7IP2	5.940780864	5.388426549	5.748046845	5.283995564	3.987806949	5.169964036	5.046482579	3.853479945	4.523223883	5.075158483	4.01909591	4.773678278	4.215856691	4.066265699	4.411927143	5.556694701	4.60295278	5.412983046	4.219621743	4.569571952	4.425806346
ATG10	4.676620327	3.758646599	5.225832622	4.372415133	3.846125652	5.319333617	4.564979415	5.092518072	3.163924719	4.55919133	5.090275358	4.286985857	3.497118554	2.699175164	4.075973523	3.712064191	5.686303184	4.454845183	5.198930373	3.582019162	4.946825826
ATG101	4.912099008	3.794681482	4.272578541	4.824877118	4.926340408	4.908074948	4.961866643	5.409328747	4.878537626	4.419905746	5.428345179	4.992967025	5.627642788	4.09532333	5.181299693	5.248811091	4.805003789	5.195865443	5.545985065	4.585245986	4.876203542
ATG12	4.758157614	4.779154784	4.180364766	4.444228227	5.830630758	4.437527487	4.441230328	4.780273275	4.721100909	3.754053268	5.206163435	3.797854783	5.124965487	4.603861765	4.880163672	5.017376473	4.908604145	5.361037795	4.86043539	5.327818833	4.508377056
ATG13	5.795555292	5.465740847	5.880266358	5.0538825	5.836465661	5.470346772	5.041877833	5.567066464	5.596954664	6.042047976	5.769787883	5.955396791	6.067954509	5.797704975	5.357114001	6.184505448	5.607740194	5.378208291	5.279863454	6.748236082	6.445480255
ATG14	5.060820384	5.180323699	4.978475473	5.316994468	6.377879828	5.972416231	5.51752205	5.897201927	5.243636564	5.000889677	5.37072542	3.78813505	4.827198906	4.736874483	4.931114729	5.025647773	5.241323377	5.265742872	5.311062521	4.571478698	5.622397891
ATG16L1	3.981687479	3.748643189	4.18659415	4.013714426	2.479983667	3.111252192	3.155418727	3.550524964	3.512974787	3.520305703	4.400707541	4.317019956	3.276420089	2.93295161	3.245788271	3.40118824	3.305982371	2.968225937	3.568919754	3.532567921	3.789807603
ATG16L2	1.535990987	3.531484281	1.943687443	2.896854019	2.714647027	3.021501704	2.132977197	2.332449715	2.610595405	2.001683619	3.014899821	2.799528302	2.28109723	2.842469671	3.464295445	3.000451078	2.809615863	1.687811808	2.631027777	2.301884881	2.63531721
ATG2A	2.789025136	3.35619044	3.038575908	3.564890775	3.723629147	3.846735444	3.215359967	3.509793741	3.918383171	3.919096468	3.802401376	2.991204117	3.932313822	3.51537715	4.296922829	3.577107814	3.024085048	3.676898243	4.495727129	3.372890036	3.122900233
ATG2B	6.498612753	6.597304703	6.518642739	6.541165327	5.682136426	6.056709447	5.906985006	5.603354196	5.877944102	6.344939967	5.852216156	5.362689282	6.327550938	5.524907346	5.932521674	5.987315114	5.492539259	5.906758791	6.152641945	4.728980231	6.270535848
ATG3	8.179536508	8.112289049	8.131543015	7.835083323	8.20792098	8.244201926	7.738050406	8.425910017	8.141246208	8.016663338	7.845518151	7.664720132	8.581643246	7.720070717	8.786563637	8.30534104	8.304942009	8.491918986	7.879588311	8.099723546	8.160168621
ATG4A	5.720124387	5.323002497	5.079184125	4.141680277	4.058020806	5.757354549	5.92295778	4.422337012	5.116977739	4.542289164	5.209776743	5.337670512	5.234208067	4.649113491	5.48062601	5.425307531	4.872166676	4.788059682	5.218522624	5.835038667	5.123956135
ATG4B	3.425544942	2.935968463	3.662563339	3.68214391	3.046462806	3.717299246	3.621376217	3.07571484	3.733058568	4.044054925	3.801346537	4.001880943	3.170540624	4.45442333	3.48570854	4.085803995	3.006193483	3.441178834	4.277808823	3.889532582	3.927217429
ATG4C	4.416083265	4.418568082	4.759998831	4.459003221	4.673425173	4.285953433	3.946953758	4.039592302	4.901537558	3.554858432	4.235322582	4.037125908	3.22007167	2.82455625	5.748417197	5.388200129	4.568454908	4.702254291	4.110892557	4.926793635	4.319296442
ATG4D	4.133711164	4.559516406	3.399140757	4.23337993	3.643389864	4.071408978	3.801108791	3.979790554	4.314851768	4.337361361	4.365304659	4.425030385	4.043042724	4.518430131	3.803418163	4.010271942	3.987143921	3.749569261	5.763710477	3.806053584	4.961168603
ATG5	4.660952658	6.016559659	6.366729793	5.044405306	4.934178247	5.866000994	5.894567929	5.556454949	5.42443681	6.014535531	6.062480398	6.171691531	5.768478644	5.414652713	6.278930881	5.539469252	5.984426824	5.69697729	6.30339964	5.813704319	5.64646103
ATG7	4.830370503	3.90201522	4.91549196	5.689534815	4.891201374	4.819884413	4.55297116	4.9472341	5.176491013	5.055098053	4.961256574	4.951791541	5.0936351	3.439998294	5.778826506	5.098689081	5.240636589	5.459071557	4.853644901	5.058818298	4.804595466
ATG9A	6.695641481	5.835560201	5.046917811	6.9641873	6.653386505	6.467484764	6.731055176	6.791900999	6.892423757	5.76441526	7.160960574	6.13889504	6.405572409	7.092794431	5.297489921	7.03010094	6.37404789	6.618167183	7.843791597	7.337568918	7.276626086
ATG9B	1.263012102	2.226405388	2.224954027	1.646421037	1.604479273	1.858777165	1.764256094	1.978441259	2.162719256	2.24097905	2.004052735	2.036029489	1.963433917	2.612013572	1.471478461	2.350203833	1.714048161	2.007737768	1.889766456	2.92119025	1.539721872
ATIC	8.106313175	7.678894418	7.925703075	7.168105438	7.203473117	7.606799262	8.151433573	7.37883843	8.360939583	7.679810981	8.425876876	8.131262583	7.65516117	7.034402702	8.151562615	8.155553937	7.958261687	7.967991741	8.044684543	7.339606975	7.737564596
ATL1	5.255967541	4.406046979	5.145587544	4.827193722	4.874958601	4.362806472	5.78605205	5.903863096	5.627346976	5.555980632	5.309345637	4.91627856	5.071361623	3.265863405	4.11809775	5.456212653	5.17995022	4.817644354	5.434799653	5.195854237	5.31307353
ATL2	5.184807469	4.615935021	5.595570828	4.502737727	4.087341517	4.687520647	4.099277334	3.89588557	4.087468226	4.311298185	4.393771272	4.224184768	3.934800521	6.039102523	3.991563125	3.681840765	4.496403217	4.574739458	3.22202789	3.76263844	4.197753419
ATL3	6.251562673	6.193987169	6.127080878	6.271009802	5.959982179	6.312031739	7.020094416	6.649753697	6.873141304	6.836125435	7.141721369	6.579905812	7.002491517	6.122175609	7.249242382	7.159754046	7.064964587	6.978626687	6.807050172	6.944254107	6.7886188
ATM	6.648693434	5.852136779	6.624537565	6.006174673	5.808105147	6.563419709	5.874215464	5.998145306	6.530142776	5.44595574	5.806779883	6.096567902	6.241819961	5.261543473	5.729152851	6.123592997	6.127360186	6.362484896	6.14458056	5.671229728	5.93136872
ATMIN	6.008083955	6.466200795	5.99647952	5.727764169	6.793607549	5.70245752	5.103417517	5.919307948	6.627425416	6.017475643	5.617152177	5.106960702	6.309155292	6.763130782	5.832421968	6.032749218	5.970064237	6.087920706	6.25826079	6.382673768	5.916442503
ATN1	6.278818071	6.127673201	5.392937587	6.172994165	6.431993302	6.450239179	7.313607249	7.26608579	6.700522056	7.188959497	6.878899708	7.096885203	7.05658347	6.923562151	5.785028691	6.538582165	6.23584129	6.791356758	7.293257047	6.485907627	7.428620398
ATOH1	1.541484895	2.828384056	1.888893802	1.897095197	1.849691982	2.677482933	2.169532816	1.893576958	2.709243721	2.625666142	2.357444062	1.6176211	2.706708918	1.621440244	3.12299206	1.893576958	1.893576958	1.785498451	2.344596091	1.878352448	1.880644477
ATOH7	1.451463795	1.900700929	1.096053132	1.103962634	0.923305371	1.496018866	1.854517998	1.562868774	1.186724868	2.70500471	1.704375301	1.284845598	2.008335786	1.166211505	1.358083734	1.185837981	1.731362146	1.888272945	2.200654395	1.389592583	1.657506102
ATOH8	3.314564543	3.379832035	3.626128646	3.5651091	3.030426515	4.677105197	3.542678412	4.105857262	2.71410435	3.233473304	2.765632816	2.640182353	2.857623976	3.409495082	2.882359178	3.032215664	3.709694854	2.297590594	3.70934009	3.383104728	2.825752409
ATOX1	10.93776309	10.8072768	10.88686001	10.75529764	11.26991545	10.91408016	10.81038213	10.68170368	10.63560584	11.11234129	11.09153415	10.3442661	11.05194413	11.62417836	10.75967685	11.27928613	10.75742527	11.01262654	10.87659933	11.09068309	11.10180849
ATP10A	7.745954182	7.214069349	7.367859687	7.844883065	7.801566832	7.373570995	8.619889301	9.197595899	7.640401835	8.095442483	8.052172236	8.595384083	7.72505571	7.915454516	7.254296759	8.166591346	7.360025258	6.605348762	8.231217334	7.908149198	9.275095781
ATP10B	1.746271306	1.722712481	1.278240686	1.591602182	2.436085378	0.843213707	2.059311764	1.820487996	2.039719	1.501494462	1.781134197	2.028051122	1.470270565	2.982527656	1.971447124	2.108306657	1.642942911	1.365880971	1.32091154	1.318217118	1.338377665
ATP10D	7.435236977	7.709617645	7.766435	7.672651417	7.377301355	7.347894907	7.577082559	7.471362274	7.02494921	6.961038173	7.010158645	7.58846102	6.442133135	6.365348251	6.733575685	6.817289911	6.889328896	6.862748399	7.577971064	7.243745156	7.366101793
ATP11A	5.247887906	6.14681355	5.550010317	6.062621265	5.146423803	6.100621461	6.406262057	6.812655315	6.214170258	6.491875707	5.967724553	6.366998597	6.221960504	5.849284143	6.218753927	6.116776678	6.038919681	6.003988412	6.457220454	5.390500098	6.319087401
ATP11A-AS1	2.057406599	2.701105237	2.49938456	2.752359283	1.935040849	2.701143468	2.050597325	2.453467557	2.47000421	2.015234178	3.494292442	2.188822099	1.845142321	1.996214826	2.43870033	2.284198145	2.109220056	1.835898966	1.30504207	2.251138154	2.632638568
ATP11B	7.110422948	6.775907781	7.163590578	7.434815678	7.039949841	7.091684904	7.453093832	7.090854353	7.180739562	7.322125864	7.345478684	7.371909788	7.185093557	6.567022096	6.932339913	7.179607451	6.926140775	7.007846895	6.888434348	6.655466807	7.276843252
ATP11C	6.739927703	7.183509709	6.914908718	7.014165696	6.156961871	5.815539662	6.443857863	6.730886372	6.772644591	6.637275111	6.375612064	6.533494664	7.118001767	5.252848771	5.984308799	6.628957587	7.160564186	6.407641524	6.02748053	6.368200615	6.556226049
ATP12A	2.043964051	3.357663196	1.988168018	1.524377575	2.331937375	1.941669079	1.68914773	1.782102908	1.616552023	2.188440542	1.248665145	1.816097968	1.716362248	2.868944808	1.717482577	1.467450495	1.379036907	1.239714905	1.717482577	1.941365735	2.312618241
ATP13A1	4.102592236	4.159967911	3.911422225	3.490594032	4.000045166	4.22534253	4.59299017	5.918986679	4.556505082	4.354896357	5.267170394	5.14658195	5.242553122	4.909459604	4.675444059	5.157860612	4.75409386	5.179614792	4.72753927	4.13777533	4.827274257
ATP13A2	4.673240702	4.639993581	4.343778923	4.041074909	4.744366911	4.73250432	5.715157416	6.471886859	5.354072164	5.831872982	6.101032266	5.499944226	6.010594916	4.359458224	6.424494692	5.912846172	5.715387638	5.871025835	6.404700388	6.204981619	5.769168296
ATP13A3	7.761764713	6.82184358	7.496228061	7.507362917	6.860877525	7.287312381	7.398474961	7.342610691	7.369759068	7.136270178	8.083399455	6.322484403	7.643027391	7.731676724	8.446388769	7.453385278	7.882902459	8.018867255	7.538138201	7.509422543	7.359346464
ATP13A4	1.594918771	1.619258761	1.849978513	1.137000856	1.555623687	1.404672664	2.05294662	1.588515471	1.308308089	1.333447806	1.278811469	1.461029201	1.257546287	2.225031145	1.411650999	1.636545542	1.506958679	1.778925377	1.730190233	1.610757492	1.246784393
ATP13A4-AS1	1.7175622	3.166409298	3.793365287	1.422905442	4.151095548	1.34308455	1.8753675	3.228455829	2.104077314	3.20298787	1.50803883	2.56006404	3.011489049	2.537394292	2.186769047	1.020431689	2.867931883	3.443784963	2.104077314	3.780798088	1.214911782
ATP13A5	2.220770375	1.74430601	1.655099472	1.573120767	1.662291506	2.247378693	2.262814312	1.323354004	1.167393919	2.423474281	1.804828726	1.985301225	1.522888984	1.547496404	1.519970753	1.322114575	1.592254199	1.60335554	1.965363312	2.291355333	1.277301038
ATP1A1	9.947836957	10.33975081	10.17323239	10.15825942	10.08245338	10.13182693	10.09398488	10.0380566	9.863768771	10.10734447	9.851206099	10.37124847	9.86163453	10.41920862	9.837211796	9.820058878	10.15604526	10.01643193	9.832898136	9.428012098	10.49295033
ATP1A1-AS1	4.130657058	4.212112239	4.481488822	3.850015164	3.756769984	4.540800203	3.890319107	3.741136681	3.147538042	3.94693543	3.401308604	4.710512709	3.771201165	4.202739151	3.352167194	3.36389209	3.761218961	3.528691092	3.259880945	2.812149332	4.047748993
ATP1A2	2.141270599	3.539061346	3.112732258	4.58985379	3.1039203	3.166426319	5.349645146	4.665044804	3.180596588	3.414858911	2.915954056	4.273079178	3.95272896	4.031610657	2.898199142	4.260493616	3.4423591	4.372416458	2.103872923	2.786286176	3.642713409
ATP1A3	1.262350883	2.300857906	1.137069219	1.987116664	3.103067565	2.337503622	2.756873482	2.945791046	1.974972691	1.572839461	2.705890482	2.168550773	2.667920828	2.548834205	2.38163613	2.227400406	2.508917515	2.1885506	2.585432012	2.122646221	2.322063312
ATP1A4	1.183852712	1.493936994	1.844577587	2.030833118	1.447400823	1.68984677	2.13083102	2.130039571	1.656586402	1.772984696	1.310177647	1.565510098	1.547237704	1.875627212	1.798243052	1.260558008	1.343669736	1.561837965	1.418835631	0.989690188	2.115935588
ATP1B1	10.41296818	10.51078419	10.45015495	10.49390137	10.61330085	10.3736703	10.09820917	9.962342383	9.927404356	10.11144599	9.541436399	10.5458353	9.84988734	10.92018063	9.222874393	9.544160837	10.34776893	9.915866395	9.257693919	9.088499171	10.74246256
ATP1B2	5.835937774	6.162744468	5.344673314	6.512325979	5.435783856	4.91893747	5.838262091	5.73491419	6.987662773	6.860483707	4.974114705	7.141761433	6.71924141	5.961260619	4.634887797	6.950739879	7.311393499	7.422532736	6.475590201	6.249934269	7.648379633
ATP1B3	7.173289261	6.194161808	7.252684829	6.554659546	6.85558184	5.451532796	7.024237718	7.620389433	6.714701165	6.475995902	7.470225425	7.419663626	7.401469557	6.650395942	8.283271476	7.277545519	6.33092335	7.899079945	7.836285469	6.632967849	7.360863599
ATP1B4	2.531419318	1.558442538	1.716088979	2.26538287	2.115789818	2.33558724	2.323166653	1.919604678	1.992378049	1.502549268	2.095433209	2.596410889	1.921339784	1.634090977	2.081161757	1.638310221	1.857279769	3.085972806	1.409951707	2.38826962	2.158689819
ATP23	3.538026277	3.223880827	3.356895571	2.471857026	2.145583338	3.041337693	2.491885423	3.575286435	3.330425819	2.937945301	1.663106734	1.762025599	3.139293267	3.615395218	1.850389667	2.159212732	3.971688391	4.311834457	1.964586113	2.521148947	2.391058318
ATP2A1	2.176292761	2.335922006	2.399114522	2.662738834	2.490217166	2.565544802	2.546028933	2.458733944	2.548969662	2.690116276	2.347357066	2.544303194	2.709293285	2.652523439	2.522014446	2.743377204	2.329464743	4.849028314	2.725324533	2.620323026	2.609194103
ATP2A1-AS1	2.150996016	2.294107201	1.933195123	2.154777689	1.696307008	2.203944608	3.861348179	2.169651991	2.055622797	2.432540675	3.050993673	4.07492958	2.404877079	2.875044467	3.496607638	1.817673784	1.924149968	1.98840323	2.397002246	2.051757724	3.107533761
ATP2A2	8.716204228	8.617123369	8.522836083	8.640300537	8.812224374	8.864090829	9.887544619	9.411516299	9.137900475	9.250264051	9.085380242	9.130153524	9.227463891	9.396003346	9.296717716	9.311790125	8.892967414	9.247648148	9.42965507	8.331539209	9.908654384
ATP2A3	2.958127562	3.85371429	3.219526356	2.977293858	3.122898498	4.291745617	3.871549474	4.775291858	4.936388792	4.533118894	4.26309591	3.036447527	4.358350415	4.358350415	3.625814427	4.798599698	4.52197196	4.550847356	4.037817581	4.385319306	5.013897851
ATP2B1	7.506491032	7.059720426	7.097955281	6.685394618	6.235574805	6.8338377	7.188406213	7.877485673	6.941407443	7.131614925	7.437539817	7.135595923	7.240660615	6.536755839	7.147953481	7.245296414	7.188406213	7.489445753	7.358811733	6.709472947	7.201121456
ATP2B2	1.553490933	2.603483432	2.834516088	2.396654823	1.605294741	2.071226283	1.869047553	2.525260681	3.002761259	1.58412357	1.593220376	2.481290428	1.384545987	2.293717357	2.135453545	1.809774864	1.765120742	2.083779398	2.058513768	3.29577923	1.39880361
ATP2B3	2.05866174	1.668727842	1.879449647	1.276730593	1.6732277	1.108047266	1.082042042	1.416917009	1.523974645	1.445792857	1.889434871	1.932928978	0.898177876	1.640864989	1.404273904	1.563662004	1.519040547	1.412272325	1.443512343	1.53281565	1.17194314
ATP2B4	7.065014016	6.706048537	6.572638542	7.286780781	5.821483028	7.100893886	7.381550697	7.707180824	7.350232481	6.979229939	7.92260591	7.336696066	7.844088799	6.970549108	7.680859831	7.713440768	6.769071125	7.526479404	8.113521547	6.636981449	7.36601866
ATP2C1	6.376427776	6.464465556	6.616505227	6.291102502	5.698183709	6.123441948	6.484006269	6.496086984	6.299078987	6.405208011	6.422796127	6.674465098	6.606896908	6.357055173	6.805290408	7.080130309	6.525341511	6.447585106	6.650297274	5.802290387	6.403580742
ATP2C2	1.454292883	1.569199163	1.887161666	1.95887362	2.055582239	2.130054072	2.093024609	1.718288963	1.58944192	2.072498251	1.972969064	2.576518339	1.3628583	1.82299401	1.511401304	1.586243999	1.626263922	1.687612367	1.871404339	1.871404339	1.635429722
ATP4A	1.670740405	2.362655235	1.652378395	1.896415111	1.435625724	1.742842022	1.472916472	2.287931015	1.928657848	2.350631559	1.886092853	1.816288294	1.761734762	2.048649327	2.065910832	2.279513928	1.713277457	1.363229044	2.383603948	1.979559267	1.254038522
ATP4B	1.47832858	0.939516348	2.122254854	0.942418447	2.317789866	1.695414031	1.518243819	2.152605359	1.908736054	1.509486964	1.738642237	1.628906714	1.868740543	2.15938747	1.497627946	1.57134902	1.06967246	1.513370041	1.669186034	2.294740009	1.602524583
ATP5A1	9.575647185	9.404927444	9.634923969	9.547302933	9.275276808	9.164289248	9.026804036	8.980320503	9.331004585	9.085393233	9.360329619	8.893752342	9.151773395	9.648047752	9.42255376	9.377924731	9.546003339	9.35727547	9.2180808	8.719427981	9.123883053
ATP5B	10.30686154	10.0461522	10.28805903	10.21451344	10.03112201	10.03970785	9.648716172	9.843451972	9.994325713	9.991545127	10.21738288	9.901893098	10.0915434	10.53796152	9.797866559	9.938906953	10.18713733	9.766369989	9.988465191	9.631840207	10.20765462
ATP5C1	9.080596137	9.297530555	9.155890051	9.235776307	9.144866435	9.105761507	8.495482655	8.580023339	9.022183435	8.750119372	8.996255767	9.346501825	8.887913082	9.402117291	8.812479313	9.123746939	9.195441123	8.814328576	8.756080216	8.948162131	8.60191589
ATP5D	8.696857492	8.796589056	8.282397794	8.667725868	9.078889439	8.263127607	8.595954602	8.717155651	8.735672734	8.831961975	9.372742547	8.997907553	8.746014942	9.646343391	8.873914023	8.748142992	8.979974663	8.996651232	9.145717633	8.558293509	8.452683208
ATP5F1	9.486388381	9.598129036	9.445063977	9.601553161	9.646659039	9.428339186	9.436756695	9.195872737	9.421066388	9.250699406	9.661180863	9.049461696	9.498425453	9.64796562	9.599786752	9.560787073	9.330364966	9.207223297	9.049756667	9.928340843	9.498425453
ATP5G1	6.602922198	7.099700833	7.171618965	5.892322616	7.381345644	6.787499272	6.468947453	6.312849446	7.365388445	6.600317351	6.80855606	7.259160313	6.739026471	7.928479908	6.612560607	6.792815258	5.826873786	7.115892056	6.60229765	7.799065536	6.752533181
ATP5G2	8.107533897	7.789898864	7.478857756	8.006930555	7.942060439	7.993867061	8.337396155	8.287023609	8.266774339	7.221591994	8.345728701	7.435355977	7.72295353	8.296180887	8.179823876	7.850576583	7.817093791	7.750446704	7.950585061	8.54826772	7.764493614
ATP5G3	9.917304022	9.79552475	9.733678838	9.624212266	9.90496109	9.661909738	9.33547859	9.6748224	9.79947922	9.689510461	9.929284221	9.570906328	9.65634247	10.31177171	9.439231688	9.827864327	9.853309506	9.893751095	9.497328283	9.390045644	9.925370006
ATP5I	10.82574465	11.00606923	10.73497475	10.75381125	11.22049303	10.72070518	10.38763406	10.65283673	10.55589811	10.53569789	10.72159417	10.66469832	10.44294114	11.00497988	10.82100472	10.71810328	10.78188302	10.84874083	10.92967386	10.78423552	10.59133276
ATP5J	5.64527826	5.261807749	5.810993179	5.426109177	5.242236964	5.836308177	5.543384209	5.106304058	5.016523621	5.17062233	5.158017546	5.177893793	5.29819565	6.105356764	5.297754541	4.983445214	5.463201454	5.239628533	6.204912516	5.329804958	5.194159925
ATP5J2	10.66464573	10.96031874	10.32037259	10.89174348	10.91328401	10.66340272	10.4353275	10.83530647	10.48200281	10.4142892	10.74654254	10.84162963	10.82672512	11.09176768	11.00694346	10.65973588	10.8344949	10.95325364	10.40893619	10.96250942	10.52636396
ATP5L	4.794474476	5.031950575	5.51660159	5.086213978	4.177077771	4.938988469	3.783307507	3.538310888	4.822450642	4.413672508	4.316123815	4.429440474	3.996669873	4.796671143	4.755603335	3.914655605	5.099114169	4.576423114	3.840347364	3.820951644	4.448524727
ATP5O	10.2709835	10.6264965	10.0452601	10.37430264	10.72813374	10.1336846	9.727033171	9.432681495	10.33705203	10.12394507	10.24797783	9.772512332	10.12378008	10.44094568	10.56920969	10.27877435	10.43032098	10.27388415	10.16643036	10.31172964	9.782669617
ATP5S	4.127106681	4.028867976	3.941427413	4.57669459	3.592930923	3.93138164	4.040796855	3.851434924	4.057379453	3.867937012	3.839279655	3.401191411	3.624534241	4.493312834	3.876677971	4.285829032	4.298330585	2.742591906	3.590448223	3.563814608	3.321924484
ATP5SL	3.633954645	3.892872436	5.201332468	3.961230309	3.584080173	3.571962718	3.870630528	4.697446154	4.368512905	3.771892446	5.512647836	3.564958299	4.308386906	5.28051229	5.144752817	4.773666891	3.8669527	4.472149087	5.1969307	4.730194914	4.781202447
ATP6AP1	7.792874211	7.822161435	7.503326029	7.949505201	7.745264671	7.753922503	8.887347422	8.088430506	7.506915455	9.220449703	8.37345904	8.671504616	8.597394344	8.905052866	7.767028441	8.145394833	7.914998305	8.171821716	8.830118553	8.090582821	8.995768158
ATP6AP1L	5.364842047	4.632034213	5.277008477	6.537116821	7.630357549	4.926061885	4.810493953	7.15948952	4.228048228	6.226853739	6.303821257	6.328406297	4.940681204	2.904903524	3.895070921	4.177599255	4.002527463	4.142985759	3.232570395	3.814668982	4.203777653
ATP6AP2	8.048479343	6.89035588	7.78891012	7.647012122	7.972175669	8.378359439	7.785393747	7.859844997	7.060158666	8.269741201	8.067487436	8.591978469	8.153323062	7.84687633	7.689266177	8.2543747	7.779428861	8.10639406	7.738045235	6.942260104	8.192404991
ATP6V0A1	6.506595443	7.0250278	6.757246894	6.741487043	6.354246478	6.573015401	6.695568701	7.058731171	6.153995666	6.63546535	6.805276614	6.567751547	6.570769899	7.50492039	5.892516141	6.829232595	6.694819091	7.096162061	6.531571057	5.517261958	6.974655949
ATP6V0A2	3.286551759	4.553403642	3.746691391	4.455830231	3.446122234	3.575153907	4.147232497	4.65356484	3.901357509	3.819071245	5.400091361	4.140124747	4.553193981	4.917789359	4.99905385	5.396745371	4.83179768	5.064988015	4.457898568	4.441586778	4.058483849
ATP6V0A4	6.264115137	6.930951401	6.859789534	4.786740665	8.520636982	5.347720669	4.440843083	2.518006885	3.770786223	3.815563246	2.749501803	7.382025966	4.019381018	7.080078263	3.939820014	2.783170343	6.287968782	4.455831964	3.335732386	4.768983843	5.389384984
ATP6V0B	5.596928284	6.271860148	5.661026343	6.137874761	5.967836344	5.651719938	5.902061752	5.73474006	5.336398548	5.934496933	6.479836579	6.943054995	5.91347571	7.114866484	6.009587533	5.931492974	5.836776819	6.421848205	5.962407188	6.301730798	5.802729277
ATP6V0C	8.033900817	8.264573699	7.526558536	8.141321956	7.709717074	7.553397506	8.849766145	9.073397973	8.153392331	8.970868762	8.649056911	8.556163953	9.266551156	8.543969256	8.291773832	8.709345231	8.555511139	8.832713348	9.400234194	8.662056465	8.602755716
ATP6V0D1	7.338416693	7.528747879	6.587860232	7.597911462	7.260271152	7.516427364	8.229976124	8.076668851	7.158814738	8.289065192	7.947092675	7.756806872	7.338812455	8.380413292	8.58682881	8.120867641	7.781414245	8.511211204	7.680498523	8.058759636	8.109143393
ATP6V0D2	7.48435315	7.644381701	8.084981185	7.202557113	8.36683126	7.314181811	3.431487896	2.420891248	3.151954396	2.9751819	2.517852132	8.062740514	4.297429269	7.878597529	4.099312595	2.900426245	7.309875096	4.197197077	3.125959202	6.043525494	5.644700237
ATP6V0E1	9.572621677	9.574838498	9.459456892	9.374688963	9.456678977	9.331919917	9.581302338	9.983369628	9.223196215	9.908181787	9.528598536	9.629768435	9.54296497	9.975529447	9.691411212	9.722326282	9.686651713	10.28570141	9.410049522	9.840364131	9.902561146
ATP6V0E2	4.260018238	5.464334905	4.587019843	4.841340808	5.215402144	3.903614733	4.365472401	5.675486502	3.911800629	5.062548147	4.616170228	5.162274517	4.268382111	4.336306555	4.412744497	4.610105966	4.575083163	4.115040554	5.568384587	5.0215371	4.584685797
ATP6V0E2-AS1	1.751407444	3.433624385	1.834712295	2.606476008	3.109267389	2.320446574	2.579080745	2.84209909	2.663816426	2.07654573	2.081431211	2.145464128	1.743125906	2.09475898	2.000889242	2.093770301	3.388504284	2.394380623	1.847321567	2.884569395	2.040075413
ATP6V1A	7.009486653	7.00957532	7.064047641	6.476645628	6.937178358	6.553344452	6.735958594	6.871121032	6.654444982	6.603588664	6.722573132	7.086397037	6.895681633	7.159476715	6.660327036	6.813680737	7.009833064	6.475575651	6.747040518	5.618566036	6.898415931
ATP6V1B1	6.249715218	6.114780051	5.291256384	5.852233408	7.113599442	5.24845001	3.150644921	3.658450844	4.78959206	4.404347845	3.203937515	6.770620484	3.273387346	6.102446267	4.209425018	3.759627016	6.430286072	4.252261934	2.882010917	4.198422571	4.763506134
ATP6V1B2	7.705945286	8.075803578	7.666593174	7.186143849	7.211225328	7.853008826	6.715935893	7.527639851	6.796629776	7.307791727	7.978144764	7.295995608	7.844656552	7.95321197	8.441150269	7.651404255	7.763649631	7.880032775	7.56046331	7.078565253	6.444800601
ATP6V1C1	7.855944366	7.724266833	8.330164177	7.160070584	7.477184923	7.981082286	7.92274747	7.9248474	7.99631656	7.64850416	7.399283053	7.117604284	7.984967346	8.101415908	7.685185265	7.345391268	7.974158958	7.288767617	7.138008112	6.622821724	7.105465234
ATP6V1C2	2.63630592	2.338562283	3.184660162	4.020009469	3.796122343	2.49263856	1.762585025	2.338653997	1.930319994	2.083459258	2.097939747	4.636497653	2.289743807	2.411957905	1.87986837	2.12425805	2.228193461	2.352869177	2.348679424	2.903407884	3.4906174
ATP6V1D	7.890943383	8.05634198	7.889151962	7.626785076	7.325192565	7.881340803	7.991415346	7.530104064	7.546737641	7.855431916	7.829858118	7.955666666	8.211605919	7.861423939	7.653822647	8.157923288	7.542847396	7.506139025	8.001419993	7.818041398	8.030779092
ATP6V1E1	10.02357112	9.77229799	9.994800339	10.04118633	9.660184547	9.979572387	10.16724126	10.47664259	9.875820492	10.32244502	9.803886352	9.85203582	10.04316122	9.972489357	9.61733671	9.915478563	9.932127028	9.169692585	9.837632369	9.910311844	10.25150241
ATP6V1E2	2.636848018	2.702172829	2.467801018	4.651239371	3.470053064	3.662546064	2.146588636	2.62473965	3.262097853	2.96469149	3.376870329	3.645059403	2.793727982	3.518232897	3.968670287	3.358222419	2.847225457	4.001790614	3.155215326	3.816585488	4.205938591
ATP6V1F	7.081044112	6.851954867	6.695560434	6.617308602	7.394143363	7.225040049	6.675723489	6.906260559	6.72142259	6.311515942	7.309236847	7.321547047	7.090434421	8.086529839	6.765960026	7.093815058	7.26320848	6.922337564	6.826833101	6.909492578	6.464133502
ATP6V1G1	7.496288043	7.021420532	6.504171921	7.329140648	7.202426206	7.064370903	7.357802606	6.569389401	7.419514368	7.510352444	6.979580097	7.450421549	6.930016282	7.350781692	6.552089554	7.310070338	7.404889758	7.155701212	7.383761186	7.173713818	7.5110843
ATP6V1G2	4.001908242	2.958211243	3.920106327	3.996491842	4.582349026	2.360238314	4.59778429	3.804863561	3.32936062	3.427441746	2.850625438	4.973639031	4.276700219	5.103676487	4.088336191	4.456180292	4.877207742	3.780719231	3.842454023	3.92613956	3.728108247
ATP6V1G3	5.54025238	4.56346284	4.159372389	4.48742872	7.240159077	2.955173853	2.38378091	1.642834599	1.961753889	2.819101476	1.930028718	5.69084313	1.865967675	5.56557913	2.572562303	1.845354673	4.77551355	1.465947078	2.374834768	3.930623825	3.837525931
ATP6V1H	6.828549625	6.84199813	7.189313119	6.899784935	6.512259451	6.510158726	7.031857356	7.544350587	6.382992484	6.791701893	6.86111663	6.292349158	6.797898774	6.384026459	6.722719797	6.985450899	6.925474229	6.425560448	6.0931211	5.86436887	7.379408161
ATP7A	5.581332955	5.339871262	5.093070754	4.884182331	3.847023524	5.041863217	6.360813146	4.834137983	5.232262207	5.86930114	5.022007046	5.711553519	5.26212633	3.966437913	4.562063674	6.078657812	4.940421121	5.353369652	5.636673873	4.338485843	5.392553694
ATP7B	2.640468955	2.523418602	2.892355778	2.28359625	2.655932998	2.664933789	2.734199412	2.394224177	2.204591026	2.76226338	1.906784192	2.871170227	2.495376105	3.033220065	2.582204166	1.974099526	2.63712224	2.408547482	2.178769131	2.942166736	2.81308949
ATP8A1	5.056276864	4.978152235	3.976368996	3.949218675	4.394334922	4.485226318	3.618177911	3.565901339	5.005134431	3.248638849	3.887712528	3.050064683	4.475024403	2.965271855	3.878599708	4.068403854	4.700024948	4.573431711	3.682135011	3.972522758	3.542429486
ATP8A2	3.047897234	2.136352555	2.16150511	1.955036336	1.997966521	1.783118525	3.165932045	1.932375954	1.533439091	4.729999528	2.118826566	1.862507706	2.190483585	2.349249688	2.087649692	1.573258636	1.579834006	1.998591928	2.176769316	1.625967467	4.459850542
ATP8B1	6.65944665	7.346908301	6.486198131	7.295433875	7.167745196	7.56466563	8.167235485	8.463013282	8.128435524	8.312368711	7.238216686	8.300868678	8.337617174	7.863369604	7.329743515	7.717109081	7.280292534	7.118466296	7.444012832	8.422101236	9.032186696
ATP8B2	4.041646758	4.338784524	4.342112601	4.338911071	3.97444591	4.924577858	4.823569444	4.952851598	4.719109899	4.080100508	4.766521077	5.439240706	4.591094986	4.526744791	4.647430342	4.377728548	5.224840244	4.947211262	4.952081472	5.225406664	4.918676318
ATP8B3	1.476275125	2.008314643	2.040489925	2.06341075	2.593029974	1.835746126	2.105869201	1.891835355	1.816878175	1.767638645	1.679432454	1.892348209	2.177591096	2.670429985	2.78354251	2.099921298	2.357941	1.627819977	1.796859837	1.791648019	2.571109727
ATP8B4	2.278044243	3.309686765	2.089415149	1.469953038	2.019605754	1.943276292	1.062489722	1.781929785	1.724492138	1.268028228	2.6379807	1.45403938	1.724492138	1.459183161	3.007772493	3.958252392	1.522542186	1.55657459	1.913078148	2.158657467	1.70827804
ATP8B5P	1.781619136	2.08800723	1.897317492	2.064732031	1.853808394	1.900763288	1.69991193	1.74781954	1.865630092	1.585470666	1.471247561	1.908188003	1.687572576	1.779326032	1.866550808	1.836430502	1.74781954	1.74781954	1.482395678	2.101620356	1.735606964
ATP9A	6.385665205	5.684763393	4.436765869	5.672570015	6.042643506	5.893603682	5.736404549	6.434426848	7.097672383	6.656271372	6.492794374	5.870355194	6.336283104	5.937737334	6.052534221	6.180223855	5.369997677	6.947573414	6.181903066	5.468572474	7.619641678
ATP9B	4.019215031	4.209725844	4.211880248	4.596358981	4.576021836	5.133429184	3.878700287	5.078306723	4.815558113	4.261588794	4.29479719	4.361263181	4.307690447	4.095998847	5.236964568	5.354480672	3.929232549	5.232197851	4.044336793	4.410692201	4.496877567
ATPAF1	6.56459388	7.417335291	7.604200995	7.025065008	6.536617042	7.068530865	6.613178701	5.416056689	6.114478862	6.786204062	6.550211772	6.52082221	6.337967912	6.383955983	6.440071454	6.435682411	6.713628046	6.799694384	7.733954922	6.273241243	6.859706642
ATPAF2	5.287808354	5.394143401	5.045602997	5.278485743	4.238012644	4.127571523	4.342693082	4.721963047	5.313623812	4.466528414	4.554921042	4.828400084	4.857433706	4.229130234	6.015717211	5.273482131	4.968281051	3.828674988	4.756103638	5.215315248	5.321306902
ATPIF1	6.927804259	7.162349499	7.216516784	7.259529086	7.120040392	7.514638737	7.084154373	6.639946833	6.606070793	6.981304603	6.637241794	7.45152388	6.33757953	7.238468338	6.866102263	6.362917223	6.906211513	6.890448652	6.247636052	6.998987033	7.238965689
ATR	5.41803522	5.695740388	5.660866216	5.092581748	4.072719771	5.200559834	4.933368856	5.120625063	5.075782342	4.729219639	5.008661427	4.689678106	4.9724336	3.754153591	5.25319662	4.925992383	4.638492129	4.542782948	4.968104734	3.941360598	4.712088715
ATRAID	8.822431353	8.640296578	8.204055269	8.705405047	8.997041425	8.519647978	8.037048374	8.151796721	8.764944169	8.630730002	8.529375161	8.152696527	8.571669429	9.310621453	8.763272081	8.577466545	8.464402584	8.343876142	8.664112026	8.937882327	8.797971651
ATRIP	3.791980286	3.083774451	3.94009577	2.692709935	3.786959845	2.44363641	3.52114066	3.178850109	3.172177888	3.740092659	3.823483403	4.111336925	4.257615602	3.765966528	4.244809274	4.917738379	2.854930006	4.531080362	4.14019929	2.849373286	5.015008328
ATRN	5.712008936	6.456795982	5.970696121	6.285419042	6.451952667	6.364682758	7.19517593	6.921620049	6.265753656	6.982258989	6.782002666	6.691372743	6.863582899	6.145041227	5.782956234	6.499227123	6.276174846	6.827337517	6.357743988	5.727926734	6.965084832
ATRNL1	4.232534015	3.82241736	4.749276914	4.180012084	3.920780717	4.15086709	3.251099172	5.758584702	4.226643964	3.887751507	4.193729484	4.708242853	3.824712439	3.428088795	5.557084296	5.008050226	4.356293261	5.722276473	5.253723972	5.274752524	5.435611969
ATRX	7.839697794	7.726980692	7.957033472	7.931771602	6.588700467	7.860248766	7.919057593	7.661932975	8.032484699	8.077198537	7.412534693	7.587255497	7.803025518	7.403543227	6.687176392	7.746802694	7.568689798	7.428527736	7.390372483	7.401254437	7.965184627
ATXN1	4.820118746	5.652699865	5.623572718	5.107860976	5.119343612	5.172782578	5.143084575	4.572148672	6.388710143	5.996275568	5.603351944	4.985441508	4.887372434	5.279883557	5.838144082	5.941748301	4.915226463	5.848497115	5.699506932	6.088504409	5.536122844
ATXN10	8.306591378	7.924685471	8.562108374	8.500481837	8.203861427	8.878222738	8.328488429	8.356713268	8.528821008	8.354494413	8.538067173	8.519911202	8.416286075	7.92768721	8.326719292	8.305910106	8.411320921	8.959308292	8.759855514	7.768711753	8.47609358
ATXN1L	4.910632736	5.575145796	5.506901561	4.955312712	5.244411843	6.204561593	3.454415991	5.967427416	6.736567452	5.037730301	6.162847287	6.177505818	5.870472731	6.91024278	4.931420256	4.765807686	5.891390674	5.631274418	5.155129168	6.288572157	6.089510209
ATXN2	7.925246627	7.91522806	7.463423799	7.986813953	7.711902539	8.405816777	7.951464447	8.042766732	7.931260516	8.15941804	7.837910015	7.652156471	7.990671634	7.498606444	7.400210628	7.63220098	7.795327211	7.190349726	7.575378251	7.57061654	7.849787332
ATXN2L	6.095927074	6.743230247	6.043280523	6.543119614	6.247055985	6.399430875	6.963219649	7.318057316	7.062350706	7.087551651	7.150212514	7.010113972	6.547772239	6.786773046	7.492250879	7.170305494	6.618714876	7.143310111	7.56114661	6.726802614	6.859013056
ATXN3	5.875655928	6.354200081	6.532934429	6.40715583	5.42544138	6.223396137	6.737784107	5.899860508	5.89124773	6.486195267	5.684754659	6.16072062	6.222566456	5.350620404	6.414672957	6.066504714	5.612928102	6.276550423	6.106851556	6.260129227	6.058974979
ATXN3L	2.037904352	1.116924169	1.152421418	1.238449346	1.047101728	0.99598016	1.643859812	1.385540873	1.164362082	1.036793373	0.758952458	1.764579709	1.516451966	1.064641068	1.186306294	1.420496815	1.737714304	1.423239513	1.408435281	1.403231284	0.882356088
ATXN7	6.678956715	6.358202692	7.107325326	6.585575337	7.214597147	6.704182364	6.789423391	7.07979554	6.907034061	7.323814815	6.314050248	6.347874596	7.021204056	6.353966488	5.797687924	6.949509327	5.91769215	6.480270779	5.989580147	6.525390568	7.214274035
ATXN7L1	4.771207724	4.689130391	4.810652671	5.50796217	4.463237922	4.870806551	4.893104996	4.172808256	4.556329875	3.782368824	3.915368852	4.3402718	4.462701099	4.931571327	4.395942749	4.325799291	4.371961562	4.134099236	4.047516037	4.539810257	4.557099501
ATXN7L2	2.999833172	3.584135163	3.855499609	3.487514994	3.988670289	3.976495911	2.936847453	3.648884753	3.65597744	3.526607557	3.610533838	3.190071013	3.315639774	4.332631736	3.587072664	3.426285818	3.618564353	3.03618281	3.592063388	3.219756307	3.621089449
ATXN7L3	4.271035614	4.289785181	4.088246	4.428771042	4.339268783	4.733233647	5.134953786	4.259905875	3.297453129	4.153524237	4.859586199	4.835717918	4.20412239	4.016163837	6.25364099	4.850613851	4.751654275	4.919322939	4.555618708	3.835315986	4.964346881
ATXN7L3B	7.88424871	7.461606942	8.018394516	7.761991895	7.921848623	8.181464729	8.101575822	7.767415315	7.84250849	8.344422978	7.535491956	7.698134589	7.944504843	8.791918139	7.273660153	7.732040794	7.625276841	7.379219304	7.739886568	7.717038411	8.602953806
ATXN8OS	1.86374641	3.05690309	1.809868678	1.001096854	1.263017893	1.672216961	1.371276254	1.653888818	1.439267981	1.640008799	1.61642767	1.964549431	1.61642767	1.633321098	1.439267981	1.411419098	1.38794449	1.3300767	2.053711385	1.423845068	1.874167567
AUH	6.027860247	5.376233594	5.655962895	5.22075106	5.024179269	5.644362191	5.796375899	5.096476317	4.778289695	5.643369262	5.147990006	3.765548798	5.224623846	4.070966131	4.697908156	3.965893807	5.40873753	4.992785673	4.406333503	5.047724681	5.793588362
AUNIP	3.255011988	3.107808713	3.591543723	3.404763016	4.169849544	3.500293071	4.036653044	3.420256602	2.335317406	3.31357917	3.780387792	3.520275575	3.487914359	3.661669556	3.717877532	3.432385272	3.697782696	2.917170487	3.473310088	3.744081256	3.697782696
AUP1	7.269675572	7.123240326	6.004147253	7.288179359	7.324752021	7.013345555	7.669899583	7.552989253	7.362171117	7.61540776	7.431151015	6.714246276	7.582294749	6.229472165	7.607954584	7.918613492	7.249831723	7.215675211	8.268164693	8.099749899	7.294166141
AURKA	1.264716907	1.826247834	2.585249514	1.795601264	1.573874339	1.837418746	1.750918671	2.506975636	3.132967842	2.144451672	2.484489664	1.402328148	2.559270101	1.332775218	2.57099318	2.188798514	2.199450096	3.139229584	3.714579476	2.143860864	2.254765263
AURKAIP1	9.093819669	9.000078485	9.172524976	8.691580996	8.834267571	8.62297859	8.967606929	8.965232247	8.745028111	8.674758383	9.295480878	9.536685411	9.188612851	9.162975602	9.279661327	8.958023531	9.158419531	9.371019718	9.398803173	9.249767109	8.707041651
AURKB	2.104483913	2.161292483	2.014279469	1.995197971	2.307349861	2.937677713	1.994789789	3.472760681	2.416786686	2.337184362	2.276324468	2.261463936	1.985532165	2.921318839	3.849847664	3.095050124	2.383072226	2.740005622	2.937753727	2.312992645	2.359597236
AURKC	2.615284317	2.814874705	3.260613452	2.952256941	3.760248944	2.385010824	3.5581276	2.988451594	2.990229	4.35660268	2.75110503	2.788852205	3.297504787	3.569951465	3.422961898	2.873731393	2.434028183	3.423346186	3.090359535	3.590700789	2.022254701
AUTS2	2.952392484	3.832970334	4.235129378	3.369937559	3.443468349	3.184225164	3.306948258	3.835318661	3.315392949	3.386292054	3.225617261	2.933536617	3.282005741	4.051702229	3.21278941	2.773593856	3.208734592	3.276933406	3.048877586	3.578078082	3.923318598
AVEN	4.498012406	4.626685697	5.179580695	4.004524775	5.286193944	4.582444777	5.188312722	4.233693477	4.146026813	3.901752958	5.191001318	3.004731592	5.039497756	3.555344097	5.412442456	5.125820296	5.007281233	3.934070688	5.564043335	4.207630533	4.735134956
AVIL	3.762269545	3.066255029	3.007739495	3.292756258	3.151217014	3.095960909	2.897629379	2.265089239	2.988489979	2.817471894	3.260672418	3.203156811	2.677502447	2.984264392	2.975206663	2.435344899	2.279827073	2.877680755	3.163539178	2.771137645	3.149968722
AVL9	4.322910395	5.051172801	4.703105103	5.181490225	4.034980339	5.6277255	4.62971942	6.078534469	4.294935659	4.631041368	4.950343235	5.382561841	5.178770503	4.137208306	5.050595292	5.451269051	5.777272908	4.942933371	5.19741855	4.442288108	4.193117953
AVP	2.992692496	3.035089695	2.257704067	3.094837922	2.821760432	2.184618992	2.513341964	1.702366606	3.509730212	2.27993455	2.404981473	2.796210687	2.638730145	3.002743287	2.873616927	1.977568622	2.133708765	1.966320729	2.420288195	3.684252792	2.869109468
AVPI1	5.389408692	3.275580394	3.476135972	4.305162007	4.528449756	4.099736974	3.306590642	4.469282347	3.409702096	4.08091704	3.109141787	4.585179284	3.876104213	4.107402363	3.776688072	4.233221842	4.047339716	3.740678959	5.733220841	4.103416808	4.44964094
AVPR1A	2.503743272	4.447762636	3.505370568	1.948459643	3.826748079	1.399405517	2.467926543	1.494153745	2.037282471	2.314428038	2.062094494	5.487623845	1.986639038	3.295609519	2.549472549	2.632015059	4.239637394	2.465749302	2.210787576	2.694477776	2.694752639
AVPR1B	1.874578553	2.835300378	2.237305634	1.91359939	2.077971028	2.53776388	2.93939715	1.383419631	1.058231388	2.239641223	1.342127474	1.698863492	1.778089754	2.117337076	1.36617319	1.358189293	1.99132628	2.329463389	1.318367458	2.545706869	1.220214936
AVPR2	2.116063013	1.563178614	2.642900542	2.442755766	1.658349928	2.643592939	2.551965311	1.80849184	1.859428246	1.853732751	2.404453172	2.496744425	2.715344937	2.694219391	1.236094414	2.063015292	1.839993026	1.755599387	2.005532005	2.075144273	1.760426348
AWAT1	1.31927799	1.485158168	1.555673328	1.521500757	1.787694135	2.025285845	2.279377441	2.293008957	1.476331262	1.360539177	1.58353235	1.809546356	1.04303831	1.47637964	1.546688841	2.028968098	1.198395658	1.325380536	1.79024029	1.954085617	1.523807586
AXDND1	2.406769793	2.687506684	2.283041102	1.930494581	2.171088132	2.355179163	1.889431842	2.577312584	2.410668319	1.6430086	1.683822384	2.028671556	1.448250506	2.244429119	1.775281197	2.027339439	1.775281197	1.81925964	1.689488927	2.13052794	2.427493916
AXIN1	3.479857656	3.314175937	3.696063664	3.221222908	3.726024662	2.031003211	3.856613066	3.639098597	3.002714506	3.230194515	3.531986347	3.682443335	2.896314613	3.727379308	3.094783881	3.4429019	3.832667218	3.498306372	2.78053571	3.315082625	2.136144716
AXIN2	4.048489673	3.973954665	3.794819091	3.58490928	3.445329796	4.893877155	2.907917136	3.362252308	4.235154148	4.246862691	3.166807792	4.404926125	4.017066406	3.399120127	3.546929426	3.381334884	3.285645176	3.740274414	3.731699204	4.352567346	4.023317113
AXL	4.969873953	5.234489251	4.634529676	4.851920514	4.960541418	5.413347077	7.245746385	8.146739657	6.65191942	6.669481989	7.339601626	6.880062749	7.024996638	6.020660063	6.617417627	7.149284143	6.145955415	5.848580087	7.497524355	7.876287549	6.242015901
AZGP1	7.102569289	9.190987106	8.373575328	8.771673636	8.361845307	7.882090519	6.855446591	5.182146771	6.702651827	7.045450249	4.052289666	5.92479644	3.268818929	9.111089987	4.815175909	5.866598976	7.661124303	5.92955346	4.002929085	4.674569541	7.56920074
AZGP1P1	2.645720143	3.461724197	2.24259107	3.664434103	2.264091968	3.314022003	3.06933188	2.089569203	2.576336998	2.755967582	2.77612385	2.766497402	2.886283063	4.62312036	2.732756597	2.627503896	2.074191674	1.78456578	2.138759043	3.149521896	2.79586807
AZI2	6.032088469	6.11439824	6.089497255	5.939020246	5.590924608	6.046607368	6.064951369	5.751264912	5.986449119	5.628528329	5.641553654	5.976077418	6.221969164	6.268025191	6.045749914	5.932730369	5.659963281	6.275155856	5.976214389	6.288953399	5.970004372
AZIN1	6.908555925	6.462963811	7.248038764	6.954923305	6.803704151	6.678750186	6.761675797	6.828371094	7.095353789	6.191888082	6.963943983	6.814304781	6.638549427	6.365569023	7.389237182	7.050969437	6.591636877	6.885352142	6.446080036	7.380053196	7.059789348
AZIN2	2.276987966	2.625339833	2.950538458	2.452917247	3.135239477	2.708788914	2.987948553	2.331136339	3.360154539	3.589510771	2.021131997	2.906414262	3.244224772	2.787001078	2.483588916	2.86121182	3.999465058	2.608633139	2.86121182	1.702589519	2.86121182
AZU1	2.79201183	2.545044821	3.278840871	3.197682006	3.048542182	2.925415614	3.185810975	3.635331746	2.361888503	2.894158719	2.868795717	3.055997942	2.398312307	3.698640004	3.030734943	2.794528677	4.309172432	2.900854252	2.973502942	3.380757398	2.532885713
B2M	11.61757452	11.6474431	11.61894417	11.55730386	11.16788088	11.58693263	11.20156782	10.91471012	11.4637342	11.30233078	11.25182393	10.9791106	11.65647346	11.00571259	11.61645999	11.75409007	11.40776247	11.74380395	10.89296714	11.81109627	11.56948028
B3GALNT1	5.458998901	4.711949256	3.87943825	4.944440953	4.033483515	3.977336564	5.763286721	4.249556331	3.534990586	5.130333174	4.423957257	3.80599567	4.401790797	4.004380409	4.645879546	4.849221158	3.931488308	4.621284488	4.334596237	3.655569698	5.169549872
B3GALNT2	4.683450261	4.41613857	4.322657451	5.618005184	5.683677896	5.618179536	5.665548343	5.433367332	5.583862049	6.262202662	6.367610579	6.103103939	6.052335233	4.759203766	6.07607648	6.152948241	5.818525622	5.622733839	5.565082652	4.352005431	5.719558512
B3GALT1	2.370432665	1.896195534	1.976624944	1.931446557	2.060446781	2.570008635	2.251228626	2.102395999	1.809252508	1.731161781	1.605302293	2.58334685	1.859180953	1.78606567	1.669767878	1.807236513	2.735278129	1.615101821	1.987192669	1.722171072	1.794328282
B3GALT2	8.031518936	6.76356227	8.28270996	7.115000357	6.82032044	6.997014825	8.488880958	6.207174233	8.171750417	8.278267741	4.635445553	6.564581539	7.102721273	6.912292595	4.072943184	7.173169069	6.961685536	5.729210176	5.320878566	7.278479186	7.774676934
B3GALT4	4.566586145	4.882448809	4.633542146	5.102917059	4.846228341	5.607933637	5.844736462	5.817646936	5.134310729	5.703947777	5.29765273	4.973753001	5.523583774	4.494763575	4.660077852	5.227330151	5.313553205	5.027718538	5.812492992	5.913360552	5.392213821
B3GALT5	1.554797766	1.838889922	2.452236378	2.049621606	1.741271573	1.773412851	1.601925219	2.324137418	1.730354919	1.929003673	2.161747002	1.921413882	1.702698752	1.914585179	1.625701836	1.376005118	1.690476851	1.948938724	1.921413882	1.608236805	1.921413882
B3GALT5-AS1	1.375150949	1.634945386	2.024595827	1.597609757	2.378956716	1.490246562	1.25941855	1.582294203	1.754031998	1.568475719	1.886077392	2.338291094	2.359211902	1.61457834	1.941344009	1.465501503	1.166214968	2.162069333	2.163417424	1.233975425	1.085336693
B3GALT6	5.481387722	4.827028044	5.172536663	5.085148839	5.14095163	5.736678479	5.28408883	5.694330619	5.542615531	5.692760079	5.912563933	5.548795719	5.560308343	5.196094574	5.761367662	5.747246856	5.592894834	5.705215428	5.642571468	5.402229969	5.061668869
B3GAT1	1.573177742	2.490055797	1.828040069	1.685068903	2.27270391	2.42445233	2.17238447	2.291335009	2.173579955	1.703022056	2.344695241	1.843353449	2.879635	2.276457513	2.150536852	2.389128448	1.603104424	2.131349081	2.069603153	2.407229576	3.115111081
B3GAT3	2.450380992	2.986656869	2.887448796	3.021477384	2.986656869	3.132002417	3.44071202	4.385976488	3.227185824	3.043944474	3.189877436	3.396546928	3.223756165	3.601205342	4.043185785	3.048535507	3.253723401	4.061775812	2.830283629	3.011122861	2.781488698
B3GLCT	4.05690051	3.275959804	2.578560021	3.274647629	3.91213508	2.828135052	2.938222857	3.897754077	3.235741433	3.900714114	2.809235375	3.687568763	4.264238749	2.961232728	3.313592435	3.759977752	3.6041008	2.633407626	3.10647233	3.492371103	4.181587625
B3GNT2	5.696899675	6.526491987	5.086249957	6.06020527	7.17588249	4.662193584	6.408072722	6.240188056	6.249974195	6.500120918	5.866563044	5.518094492	7.014240569	5.44421486	6.7106563	6.240188056	6.312555515	5.992804884	5.608585542	6.115937009	6.896533712
B3GNT3	1.151216318	1.768856413	1.602604338	1.43507408	1.158251747	1.507025642	2.067105046	1.800676518	1.725777276	1.621806753	1.113398927	1.461700294	1.38288764	2.160310819	1.752766629	1.574685348	2.713712236	1.432078344	1.474068099	1.372873902	1.985242185
B3GNT4	2.067047916	1.576674931	2.002027744	3.562018473	1.553868495	1.33509982	2.018936411	2.184638382	1.229406813	0.799190535	2.454593046	1.887157355	1.175923319	2.071897756	1.302779777	1.918888529	1.729190619	2.47182176	1.881627525	2.795802988	1.372989
B3GNT5	4.488686352	3.301462756	4.748933655	2.621461394	2.644477481	3.799608377	2.960993327	3.587863284	3.307462048	2.833065611	4.028914935	3.595985721	3.266583387	3.187063903	3.785532903	3.320709664	3.844298978	2.431997195	2.956644132	3.505539537	2.931128354
B3GNT6	2.870942177	2.240076026	3.41610174	2.360510502	2.454834952	2.598849368	3.052249202	2.339616636	1.979145026	2.56062527	2.267861436	2.028617451	2.089171816	3.036284455	1.889357585	2.422781684	3.022011887	1.998932417	2.365530344	2.225030675	2.598645975
B3GNT7	2.565687483	2.417976466	2.328442815	2.339543316	2.508146247	1.948321153	3.771367497	3.33879708	2.388967833	3.088882047	3.213317055	4.311731736	3.124652585	3.057172791	2.816955273	3.261923766	3.057172791	3.089659242	3.1826856	2.67955986	3.470225745
B3GNT8	1.679319702	2.133644497	2.013915218	2.555029541	2.018919046	2.217967851	2.678780015	2.231837781	2.498277321	2.548924951	2.852180176	4.101087683	2.585828022	1.322276585	1.92744076	3.299087754	2.906619445	2.661706564	2.128028377	2.375107163	2.461565243
B3GNT9	3.636025034	3.762985799	3.555265618	3.458752143	3.903393797	3.669794886	4.170962861	3.699629095	3.68676539	4.670480028	4.007215569	4.434525099	4.019177326	3.97698617	4.45712855	3.807024961	4.525805752	3.879673119	4.142381471	4.143591981	4.531297518
B3GNTL1	2.968687124	3.273664574	2.859927661	2.958993404	2.309601964	4.028033381	2.842157025	2.6345317	3.285934879	2.958550895	3.94801211	3.07837438	2.835770125	2.616046578	3.554740627	2.692515966	3.022292332	3.064821346	2.394809108	3.916055587	3.232518707
B4GALNT1	1.813582178	2.060034209	1.47167631	2.433482643	2.277738954	2.609793594	2.921018213	3.743022777	2.352539743	3.100885689	2.508412385	3.422095845	3.042123735	2.759373087	2.976783036	2.932197135	2.275054794	2.772217197	2.350650366	2.143573896	2.724612705
B4GALNT2	2.165465117	2.017134929	1.667677927	1.964852544	2.931855666	1.826147348	1.449126247	1.569740009	1.253224886	1.922666357	2.913366474	2.076863699	1.671025371	2.383247995	2.05427806	1.701623892	1.887383547	1.985429716	1.671025371	2.148208748	1.961149465
B4GALNT3	2.762371404	2.227993944	2.445600273	1.996356772	5.103684529	3.087867089	3.528362608	2.960047083	2.033966452	2.165710448	1.748287018	3.506200389	2.235206259	3.112734491	2.742822401	2.498549277	3.233860543	2.821994864	2.327545752	2.299044431	3.410546274
B4GALNT4	2.740325527	1.945811549	2.335860617	2.278170331	3.140821145	2.402927769	2.405829085	2.716097946	1.881440829	2.460775666	2.510210128	2.553900455	2.161264715	2.544183327	2.446110443	1.994367661	2.846504302	2.653371183	2.564865574	2.559964553	1.964449461
B4GALT1	7.35669478	6.760176528	7.817590956	7.23245674	7.547521393	7.600259534	6.848405198	7.812867366	7.907436632	7.598817004	8.320942208	7.681722242	7.688109278	8.197347206	8.230690826	7.807431267	7.704261022	8.219980041	8.159221058	7.477626795	7.411356374
B4GALT2	5.265182211	5.948023294	5.626395485	5.585376718	5.801554125	5.511020828	5.608555115	6.336750677	5.906128639	5.751652266	5.509185874	6.052026875	6.054881658	3.862762306	5.67681006	5.906128639	5.397877939	5.510889845	6.336016953	6.122396755	6.061847727
B4GALT3	4.821283464	5.069620438	4.584288908	4.902615521	5.848175195	5.317885163	6.430491236	6.02972877	5.362425755	5.28805743	4.961201129	4.928688065	5.755841888	5.526715005	5.030167378	5.312018023	5.332207183	6.2864828	5.056391253	4.855622104	5.373214684
B4GALT4	4.604761366	4.970240477	5.351825517	5.864280159	4.58136243	5.268928277	5.627686893	4.012597174	4.479966037	4.535675105	4.051319684	4.262924947	4.592084954	4.894555341	5.748981804	4.683964564	4.58477586	5.241011837	4.251290965	4.11408804	4.683964564
B4GALT5	5.310695137	6.432343745	6.376686258	6.468043906	6.265595298	5.677717	6.57600674	6.949482087	7.178793303	6.594639144	7.893077728	6.11080087	7.548487782	6.80203975	8.266648873	7.525559059	7.264019941	8.076574673	7.679354066	7.246035526	6.985768896
B4GALT6	2.53409763	3.283246677	3.405899988	3.790007264	4.123515798	1.921199582	3.733192431	2.438732985	2.818484289	3.160689446	2.907655238	2.396058245	3.073955782	2.759207976	4.265960361	3.262412867	3.787239989	3.1112001	2.93670836	2.711305477	4.990874266
B4GALT7	4.706568279	3.378241026	3.068780002	3.063047948	5.11339544	5.03931397	4.499470482	5.019815777	4.617595302	6.367927017	4.305662136	5.841703508	4.529018958	6.355013805	3.655950029	4.646010321	4.671530935	4.721924	4.498230153	4.940538031	4.217535484
B4GAT1	5.70347925	5.307488724	5.80800844	5.422260331	5.014589949	5.454639557	6.550704691	5.396249021	5.320100128	6.568020463	4.927343395	5.609257675	5.598880433	5.791857907	4.906564819	5.976164663	5.658658098	4.806263151	5.495637894	5.405213123	6.249917098
B9D1	5.661565885	5.649562925	5.183872412	5.980646131	6.469916581	6.217810333	6.5444211	6.359770277	5.302404151	5.494446721	5.524040698	6.405743792	5.602326889	5.751989496	4.940266561	5.56226714	5.629369457	5.016763111	5.571598155	6.165316461	5.624271064
B9D2	5.099060145	3.775430281	3.540417893	4.115475676	4.025626314	3.733041501	5.546130722	5.01696118	3.930233472	3.705251985	5.378199491	4.661890484	4.489945165	3.895974062	4.626086439	4.433576899	3.788447293	3.732715606	4.656802062	4.678154666	2.958950484
BAALC	1.464242477	1.781780925	2.859268267	1.926202817	2.506387764	2.705354062	2.410412015	2.827300791	2.017605894	1.68822676	4.412609024	4.416758048	3.84931493	1.782439181	3.328923566	1.694233499	2.30849397	4.173366388	4.141126025	2.087968475	1.717842144
BAALC-AS2	1.211989075	1.685004024	1.945435404	0.845692106	1.812120345	1.376469005	1.121511582	1.428528929	1.053260039	1.839887334	2.728744181	1.574914893	1.347658188	1.39115548	1.195539614	0.752452063	1.474400996	1.310541235	1.428528929	1.740242086	1.428528929
BAAT	2.933869986	2.118242701	2.265466474	3.201119784	2.184885395	2.147365469	1.707210806	1.734472041	1.838339138	1.635916585	1.514112747	2.343548621	1.728821165	1.713189123	1.949385784	2.58771652	2.016714469	1.337627114	2.016714469	1.809162202	1.680544827
BABAM1	6.508717818	6.168327848	5.819900457	5.824379226	6.22609405	6.624097733	6.357922755	6.638098169	6.482665353	6.739042083	6.869144046	6.979253241	6.296282982	6.098408909	6.618863869	7.094582579	6.618863869	6.679180896	6.500434651	7.176451293	6.120553215
BACE1	7.062211784	6.891747048	7.241114092	7.573644204	7.495967415	7.621136509	8.304398422	8.207593081	7.704862441	8.156739399	7.046459303	7.473454175	7.938956553	7.86088667	6.61853354	7.276525429	7.575302216	7.353157324	7.34693867	7.3965774	8.365093495
BACE2	4.70117571	4.646061115	5.295145218	4.029383771	4.848514062	4.486752399	4.002780173	5.009480132	5.606074582	4.806043814	5.514578305	5.071928696	4.499920199	4.499627601	5.80549971	4.959797656	4.598967685	5.434774789	5.284647256	5.174291124	4.728626302
BACH1	2.990610931	3.441807868	4.153650001	3.60987766	3.302221345	4.138351291	3.368278018	3.52676812	2.998554629	3.52676812	3.616326348	2.96388777	4.476455138	2.42914723	3.872929395	3.292977659	3.501762521	3.571391914	3.823612013	3.278941358	2.508777051
BACH2	3.517693297	3.366301857	2.746768197	3.362904258	2.771258256	4.170666656	2.933004127	2.933004127	3.330269984	1.956816242	3.551844709	3.334374478	3.659261381	3.976073437	3.162369043	2.880938414	2.788813469	1.507673464	3.298876948	2.646450951	3.227132418
BAD	6.15787518	5.650216087	5.457332813	6.118981451	6.080339592	5.954444994	6.314054711	5.399310866	6.562872645	6.563320334	5.986589762	6.339171877	5.765443558	6.105349201	5.599948283	5.896207046	5.730153846	5.658750687	6.278991971	6.673111804	6.295351031
BAG1	8.947447121	8.143228939	8.627547639	8.298529349	8.703847848	8.82357297	8.780745064	8.686511021	8.510984968	8.852542669	8.645482576	7.765565217	8.856551752	8.71535583	8.474487896	8.325838296	8.874836009	8.58555978	8.68386557	9.05269144	9.039794922
BAG2	3.613210343	3.518789377	3.687544298	2.921739702	3.207728538	3.579797457	5.411034609	4.251730941	3.650846744	4.249899607	4.473858725	3.438838724	4.330471604	4.820904724	4.305494329	3.822115929	4.92249112	4.590627003	5.024384792	4.80137874	4.250398179
BAG3	7.782174332	7.352821866	5.70838434	6.013656835	6.221020485	5.488498988	7.683537089	7.24223936	6.282383924	6.676173191	7.305542835	6.811903751	6.619332144	6.038081071	6.534853775	6.59450132	6.522722835	6.153810285	7.484601673	5.836750422	6.442255355
BAG4	5.215426722	5.190672642	4.509647918	4.308245959	5.158310529	4.580354565	4.819237761	5.616892295	4.989202217	5.192731137	5.507981072	5.194122956	5.209464882	5.49041379	5.287149505	4.543262345	5.627518578	5.037859814	5.8573701	6.274380273	5.320930544
BAG5	4.775376288	4.173385812	4.828397528	4.753008756	4.624754786	4.54278007	5.097751543	4.63716765	4.586872658	5.045295876	5.122994086	4.083945126	4.742655201	4.344317343	4.725705898	4.746837441	4.811770296	4.476310134	4.459335949	4.463996511	4.524728806
BAG6	6.493496451	5.839564376	6.535748785	6.226337047	6.88660368	6.984213347	6.622498375	7.393959116	7.066795139	7.550533734	7.168242191	6.802698996	7.332857594	7.308039	6.675325694	7.05550986	6.857667589	6.979255295	7.099621187	7.5343328	7.273235195
BAHCC1	2.944650038	2.955169444	3.135931624	3.174815805	2.211252772	2.196652511	3.365645296	2.688100883	2.585788709	3.292703394	3.765767172	2.896660372	3.815022697	2.450312644	3.345017966	3.639439412	2.078600381	3.676342129	2.9880886	2.487551886	3.198139474
BAHD1	3.010649788	5.294380902	4.122852068	3.725548411	3.08521001	3.315337319	4.837880692	3.321984873	5.030845539	4.420986044	4.332850581	3.694449679	4.466511587	4.078047598	3.092944792	3.896206966	4.807998745	4.834323571	3.890860289	5.034420929	4.890955643
BAIAP2	5.497898462	5.362687961	5.536596898	6.370587725	6.652273769	5.896075333	5.725054326	5.454505829	5.446280235	5.731597633	5.634163939	6.337642535	6.021337514	6.241149581	5.81176428	5.784372265	5.382756606	5.240154394	7.421745328	5.252502668	6.173894422
BAIAP2-AS1	2.416220591	2.821533518	2.193083023	3.085157409	2.959218281	2.664892411	2.900620295	2.33363222	3.144585833	3.297946059	2.365127188	2.427064167	2.352621834	3.758103855	3.427110503	2.656601482	2.788640013	3.093675351	2.756579755	2.424052035	2.867003696
BAIAP2L1	4.053146895	6.029610819	4.773322111	4.243461478	5.47141384	4.232773658	4.79519813	5.103606408	5.095601564	4.294099064	6.553796204	5.688793692	4.443878653	6.041325508	5.748830417	5.09945627	3.405524901	5.129556138	5.255304677	5.123538769	4.500224662
BAIAP2L2	3.792388295	3.959713701	3.748944718	4.564970951	3.616024731	3.53851121	3.535887703	3.660018739	3.261097116	4.885971384	3.085654156	3.68613887	3.548277775	4.035753775	3.709592049	3.261719649	4.542722419	3.709592049	3.538181997	3.641409141	3.709592049
BAIAP3	3.268179744	2.963213459	3.001971943	3.332518916	2.416659316	2.59411911	3.563354419	3.709866801	3.279423609	3.214043717	2.940557997	3.298322033	2.500397584	3.911961835	3.288867322	3.011856433	3.798035656	3.109645808	3.083453527	3.326999048	2.743842298
BAMBI	7.442315459	6.204196839	6.533939785	5.667503634	6.76200944	5.641618824	7.645807939	7.899012438	8.082458194	7.86216157	7.472105427	8.042526615	6.271336305	8.354733645	6.930266561	8.301622375	7.802921762	6.271675916	7.11669087	8.093057426	8.419086618
BANCR	1.312414741	2.69502163	1.031451275	1.0632908	0.929598822	0.91934329	0.936316532	1.477829816	1.237450318	1.666375532	1.106997501	0.917441218	1.023444536	1.416668432	1.202473171	1.140095416	1.341047356	1.783644038	0.828507071	1.65279069	1.346485084
BANF1	7.783262001	7.688549288	6.539774299	7.822710737	7.296738212	7.062676105	7.909963901	7.937964362	7.930058464	7.902613146	8.113149468	7.470075874	7.806137648	7.525673087	7.706530747	7.73688167	7.015438	8.219691583	8.765596281	8.228838188	7.435896421
BANF2	2.934731688	1.248947503	2.575472073	1.260357359	1.105425119	1.220621397	1.466786392	1.410274881	1.60729101	0.932301278	1.545865368	1.645418829	1.333868547	2.023770436	1.465033759	1.201195347	2.895706259	1.44190744	1.22099586	1.525843908	1.450527761
BANK1	4.068993801	4.275208767	3.173438393	4.517497033	3.030821155	4.769358255	3.946446627	3.462213891	5.119117475	4.323477419	2.984362608	3.136819796	4.036507854	1.723306904	4.145953571	2.605049626	4.080007296	3.409412444	1.793805125	5.317874844	4.551051815
BANP	2.647220341	3.126614511	2.394822514	4.267886995	3.292848643	4.12364483	4.300375393	3.105796622	4.076984153	3.472132469	3.296101859	3.701055646	3.331408646	4.117925147	3.717165623	4.119713755	3.853101741	4.643582784	3.597716921	4.471893745	3.164290988
BAP1	5.607678834	5.901260376	4.690707888	5.664347831	4.075906378	5.727764785	5.404449782	5.73516137	5.633015174	5.425164227	5.795231362	5.470796817	5.929146136	6.89045571	4.627042561	6.47730152	5.718479673	5.389190303	5.638228314	5.740320684	5.664011903
BARD1	4.4939073	4.290194988	5.361663095	4.829494529	2.851393497	4.559725573	4.817012959	5.232170984	4.538278629	4.374538526	5.219017899	4.523930609	4.454740384	4.340352752	4.160155645	5.93676739	4.593187242	4.211886595	5.254545813	4.980312502	3.781392179
BARHL1	1.567836361	2.343807305	3.47228961	2.442429159	2.119222309	2.89852847	2.813543283	3.509442975	2.516513389	1.909099593	2.322206995	3.073442658	2.146514677	2.952441178	3.31016016	2.021268124	2.18563323	2.10774569	2.197001305	2.917737719	2.641305056
BARX1	1.922315102	1.645467244	1.691013711	1.342623101	2.532856608	1.878390073	1.88073354	2.462604848	2.028581028	1.254174738	1.816738725	2.084881586	1.997235748	3.025842009	1.33194424	2.106388169	1.73040419	2.271991652	1.785752288	1.303104095	1.922029469
BARX1-AS1	1.930271381	1.227497181	1.615105568	1.509595682	1.321938197	1.549879577	0.948178122	1.434786401	1.468031326	1.785869781	0.935376847	2.158533613	1.427146649	2.140465813	1.150341817	0.675174683	1.475525709	1.859225977	1.142469321	0.980006159	1.22887804
BARX2	1.282002096	2.178901474	1.956491778	2.173994261	4.431084591	1.327150194	2.431240632	1.807763657	1.669975357	1.687440116	2.166493106	5.19883871	1.50031819	2.155400635	0.915736442	1.735534144	2.551487095	1.636538421	2.002679593	2.314677123	2.96240432
BASP1	5.065242832	5.294916208	2.708301455	6.03674568	7.050857877	4.561080598	5.376101813	6.210037173	6.078814977	3.999759952	7.316180237	5.444892775	6.633030861	5.416821445	7.014400596	6.880502126	6.69040492	7.281945674	7.564128179	6.715347006	4.310449325
BATF	2.685092854	3.659434413	3.055167514	3.013567075	3.025081462	3.14117651	2.429774354	3.370588352	3.195093576	2.610878906	3.18391191	2.729097101	4.310067838	3.212961748	4.383433615	4.315121634	3.52002963	3.459362817	2.833285919	4.294224438	2.488688486
BATF2	4.236254575	3.661454018	3.440943137	3.44561602	3.89885382	4.708492027	6.106361668	4.483985634	5.229677577	4.544921201	5.26577833	3.542124189	5.75587948	4.066708729	5.72063263	5.41046741	4.634431044	6.411024268	3.423662167	5.663016975	5.037492112
BATF3	3.323846317	2.846002364	3.73971127	4.345297321	4.521688548	5.146364308	2.817511832	4.300323605	4.329880828	3.483304757	4.825771545	3.445053926	4.30284836	3.792532167	4.633452303	4.619364345	4.121822413	5.687043988	2.023442729	6.171778341	5.351199358
BAX	4.616932429	4.60331858	2.2982014	1.447114858	3.814007103	3.165911612	2.413134398	4.558541058	4.274446462	4.619507836	5.345354023	6.445023201	4.439254022	4.649269853	4.534851113	3.416063079	4.183822698	4.9855944	5.560599228	5.64553991	5.329793714
BAZ1A	4.759409639	4.151339282	4.361692735	4.877241848	4.959501324	5.28779608	4.755288106	5.194133537	5.269490343	4.716707483	6.008831183	5.684291449	5.934419599	3.690260908	6.574193884	5.653913576	5.194767975	5.984270686	5.455588361	5.190820944	4.777425667
BAZ1B	7.466873832	7.518119738	7.279671008	7.467701397	7.388750365	7.954933587	7.902846023	8.012702184	7.768416188	7.927837921	7.951816341	7.812475963	7.94776013	7.13320562	7.742307453	7.89278644	7.633312612	7.727962603	8.091928405	7.064372888	7.771994267
BAZ2A	5.628245986	4.941222272	5.895564776	5.812970728	4.940897673	6.001991597	5.477072558	6.108154656	6.067353088	6.115352496	5.311436102	5.426132769	6.211398121	5.126116841	5.252706041	5.427796205	5.142483026	5.547803963	5.976930641	5.506151571	5.834187052
BAZ2B	7.723945501	7.052360408	7.507830613	7.033166671	6.507698291	7.542585802	6.257205107	6.757270514	6.970628055	7.028104768	6.740940266	6.464730595	6.827675233	6.343873139	5.888317447	6.73822257	6.167593805	6.461140789	5.934779467	6.219100723	6.916982188
BBC3	2.38725884	2.419546822	2.278936219	1.714892179	2.288833739	2.420918981	2.594661278	2.701141585	2.95859487	2.082950721	2.626057514	2.999039877	2.704006852	2.433001873	3.15515436	2.636379134	2.496862177	2.436877418	2.330827707	2.450169134	2.422114061
BBIP1	4.031950715	4.688063783	4.622434208	4.073598622	5.484786396	4.188561722	4.279724909	4.381546026	4.277188128	3.817930276	4.159821163	4.634732932	4.381546026	4.839610685	3.879575902	4.244944487	4.711710807	3.944028349	4.716715893	4.683693908	4.896438103
BBOF1	3.551482975	3.033744388	4.38853506	4.440536431	2.900530713	3.28257588	3.3761067	3.401940743	3.773744895	4.065568041	4.565186913	4.22120935	3.802731796	3.294280085	1.796065105	3.89164687	4.609510671	4.49917647	3.000433087	3.398436407	3.669140568
BBOX1	7.890300027	9.089586399	8.335343075	8.646910637	8.190838264	7.54737706	7.570587588	5.742377272	7.859994822	7.165288595	3.929680229	5.286908908	3.952930397	8.550769735	4.782403603	5.773904393	7.654168975	7.224653681	6.316106023	5.400396727	7.244596382
BBS1	7.125006676	6.665531381	6.327696557	6.847746976	7.237407195	7.105516036	6.227448735	6.234066012	6.997905985	7.16212326	6.997902361	6.80398036	7.047161405	6.784417615	5.934923777	6.29303614	6.823077415	6.062431861	6.808660059	6.295288278	6.554092655
BBS10	3.885272254	4.060442465	5.111122618	3.902683959	4.244676672	4.099016776	4.27326341	5.038364197	4.581980179	4.617801458	4.142910356	4.829519587	4.751816497	4.158161497	3.693949275	4.43933295	3.683362883	4.316271801	4.070579429	5.117806639	3.974051897
BBS12	3.678259885	4.386551901	3.754263244	4.843769851	3.486624519	4.128430374	4.553705995	3.025232153	3.331787209	3.867628659	3.546716602	2.700733743	3.796965804	3.253468717	3.657073341	3.931314492	4.107302433	2.883038956	4.24052003	4.763860341	3.813863363
BBS2	5.91789908	6.114006913	6.437012098	5.730348277	5.640204415	5.753666792	6.147614349	6.110117087	4.751620972	5.963121586	5.781719214	5.13711274	5.355393431	5.234750434	5.277696723	5.458966142	6.137648403	4.995013833	5.361212896	5.044102793	5.616517994
BBS4	5.610437086	4.680651967	5.870259458	5.431926512	5.023297094	5.32148006	5.247868889	4.750997904	5.04415662	6.095057397	4.925056271	5.031826914	4.629031724	5.44072791	4.073229241	6.241156212	5.256535932	6.141837164	5.165367709	5.010462028	5.114648732
BBS5	4.037829724	4.205977631	4.360961882	3.122698844	5.595732335	3.859512159	2.691889506	6.098430694	3.556312503	5.603006054	3.916919237	4.095673024	3.648613095	3.297466577	4.27434614	5.001317922	3.254140098	3.625365416	4.261619185	5.688191861	3.35400148
BBS7	5.797250062	6.310323536	6.003858487	5.235735984	5.445091272	5.668308387	5.400607708	5.785265679	5.587269694	5.409390672	5.852523161	5.716301497	5.801515736	4.01982995	6.750118212	6.224524938	5.814035534	5.711077819	6.872314317	5.456814738	6.422778503
BBS9	6.468748093	6.642494776	6.966937789	6.357505844	5.614775682	6.697520612	5.546860037	5.80018964	5.616689958	5.937597188	5.398786902	5.605962103	5.80215567	4.920045689	5.286926898	6.364288073	5.605962103	5.605962103	5.921163366	6.033461085	5.798455589
BBX	6.965452917	6.438510693	6.778771455	6.630126114	6.420539407	6.851151171	6.844327582	6.772429737	6.683337304	7.252644148	6.1501428	6.683337304	6.795098478	6.895225938	6.647052752	6.637327372	6.989087213	7.25505123	6.210635857	5.992104601	7.012776685
BCAM	8.101818214	7.906721035	7.199992336	8.079074804	8.410218067	8.331763907	9.195896347	8.617725983	8.140064365	9.599614074	8.141529621	8.989161746	8.831365841	8.918133746	7.691976457	8.887643955	8.09974637	8.303431122	8.495093536	7.948797821	9.25191959
BCAN	1.673705574	2.081619433	1.737522896	1.806068707	2.740585146	2.360199228	2.612521714	2.24886065	2.097869677	1.784173783	2.243315324	1.756438387	1.787063884	2.562923567	2.266899562	1.318018914	2.11223732	1.823803252	1.93329645	1.966273272	2.697089942
BCAP29	6.251083572	6.446418103	6.312179904	6.404242946	5.399269732	6.703883837	6.846357429	6.669482596	6.030977371	6.154913314	6.426553662	6.229372649	7.014263932	6.111453569	6.446671467	6.879408468	6.180324695	6.698274168	6.020807082	6.014646596	6.421032065
BCAP31	5.443013292	5.459078053	5.637053743	5.732572125	6.053537082	5.873158677	6.216237452	6.962281809	5.731462164	6.626736313	6.133511511	5.217767145	5.913426288	6.176960244	5.959463873	5.904254909	5.917183167	5.901413648	5.508341625	5.685960689	5.803352782
BCAR1	4.310658088	3.687587023	3.600327656	3.851176885	4.077922722	3.889648685	4.220968456	4.869181645	4.559183198	4.509054	4.113178145	4.579999116	4.630340039	4.167201633	3.780440037	4.434681597	3.86710794	4.525910288	4.80839975	4.562817536	3.970760474
BCAR3	5.702786992	5.420651392	5.392763143	5.542211266	5.078416389	6.469988973	6.355134971	5.992987436	5.908043148	5.819802593	5.871306862	5.229676235	5.890880414	5.541171279	5.628019069	5.863636125	5.818078935	5.583691286	5.826869651	5.468940325	5.411383192
BCAR4	1.495127624	1.353601448	1.571658827	1.79514718	1.434065111	1.424159977	1.712116203	1.511642803	1.833241283	1.39761005	1.232076497	1.451260388	1.08684801	2.278376393	1.450962106	1.665063532	1.988563828	1.489400244	0.980483525	1.829017236	1.772791559
BCAS1	2.491150195	1.743190291	2.3249847	1.998575109	2.269943496	2.126525339	2.773731568	2.031961678	1.476241192	2.850717526	1.919570659	2.630869225	2.164422677	1.757218812	1.992302992	1.911858083	2.651412855	1.892977634	1.945303057	2.273575947	2.156954521
BCAS2	7.57646689	7.541918415	7.344385321	7.782185369	7.411013124	7.374111622	6.361922472	7.074034651	7.540368375	7.383190339	7.32980207	7.149181001	7.547467198	7.687801968	7.495620539	7.292782532	7.637481224	7.483404845	6.569294427	7.392082717	7.081965435
BCAS3	6.243498201	6.661567201	6.23101514	5.871518234	6.149394273	6.670675812	6.261938463	5.899527517	5.898869892	6.137112242	5.848175133	5.316938635	6.312917595	5.62537398	5.095095803	5.59087329	5.947534616	5.561497772	6.537562653	5.581056711	6.203640297
BCAS4	3.595461046	1.494121467	1.786075598	1.440336877	2.585696778	2.473819927	2.31760682	2.015113337	3.499909261	3.434332472	1.791592677	3.324694738	1.911085249	2.538085197	2.415711836	2.619340813	1.775234751	1.931433357	2.480579194	4.433663345	2.243251167
BCAT1	2.275297097	1.800826104	3.224738729	2.056045023	2.171013341	1.994444108	2.26937399	3.57119512	2.474821038	2.044268376	4.170020115	3.008686548	2.908982989	1.960293159	4.176313014	4.053955136	3.611585544	3.988689205	4.09372745	3.298401565	1.660436783
BCAT2	5.075312907	4.670083715	3.85730275	4.736642928	4.981292443	4.703948869	4.981460851	4.682691473	4.971814417	6.204754907	5.85102852	5.134676371	5.260085547	5.411997246	5.604190276	5.332880388	5.179763636	4.946448639	5.715331731	4.7452971	5.240529498
BCCIP	6.843437142	5.799589478	7.037608544	6.567175392	6.007037591	6.783968641	6.163443079	6.5463185	6.084868614	6.278484894	6.34060481	5.655716325	6.884208911	6.129272343	7.301858285	6.764182479	6.342377662	6.926899747	6.291500277	6.323256423	6.610666116
BCDIN3D	4.839960545	2.843088516	3.193509392	2.569324636	3.705848864	4.682861743	3.881796239	2.954642555	3.096380089	2.721798307	3.504731476	3.276432585	2.991302536	4.058985026	2.486894943	3.675602731	3.743268003	4.035074679	3.001960908	2.541195059	4.061653465
BCDIN3D-AS1	3.636239835	1.939058615	2.519367083	2.20223522	1.917363423	3.52633169	2.459828617	2.545645148	2.877780762	2.882030461	1.765612406	2.945497744	2.900340275	4.063641656	2.612128506	2.778132951	3.437826657	1.589952642	1.63577131	3.304916079	2.605475048
BCHE	2.611067696	2.186455171	1.666153158	4.428785031	1.854919071	0.979321906	3.555178084	1.289106495	3.823221989	1.640319479	0.971212065	1.191488594	0.974607879	2.152102672	2.306661701	1.137189689	1.936654246	1.87773546	1.216276353	1.542270379	1.320741437
BCKDHA	5.759770634	5.860579727	4.835035238	4.603814337	6.551587405	5.127654373	4.935306525	5.420619146	5.61489721	5.587546803	5.457111376	5.784985158	6.334249375	6.524775484	4.290751547	5.674580456	5.522852914	4.621959681	5.74717724	5.660520108	6.686809569
BCKDHB	6.815203963	5.5414336	6.283388633	6.411921834	5.543556802	6.395069292	6.883301778	7.334679068	4.453063248	5.924269804	6.557282958	6.820728581	5.834385082	6.328760918	6.370200531	6.028287021	6.077210267	5.811155036	4.783464608	5.154777345	6.207261105
BCKDK	5.519273386	5.653598791	4.373794366	5.912867201	5.99434203	5.335464192	5.281430538	5.488746669	5.96986362	5.733797582	5.686447135	5.238633149	5.997867917	5.745771827	6.286492539	6.304660199	5.848657636	5.649999788	5.814242641	6.789802331	4.965220056
BCL10	6.701267261	6.589280188	6.354107871	6.415882191	5.266775639	6.562124976	7.103323058	6.38009616	6.311259942	6.308648967	7.162313126	6.491051663	6.488962742	6.590982128	6.661409515	6.488962742	6.479032856	6.221129287	7.411201249	7.290663896	6.062060225
BCL11A	2.592549314	1.915765878	1.932914065	1.775115561	2.399658715	2.268413478	2.557627246	2.262845326	3.654501628	2.619880875	2.10211521	2.545902501	2.489654695	3.075629967	2.181059662	1.704891999	2.592642487	3.593557889	3.010662628	3.220766607	2.403736289
BCL11B	2.707018991	1.957598117	2.082745472	2.037811979	2.12819179	1.914286597	2.797058807	2.438267814	3.294998522	2.145493494	2.531756848	2.29827547	1.948106252	2.705007251	2.363143789	1.730644023	2.711148637	2.689163172	1.61827523	2.205998486	2.370871438
BCL2	5.246051469	4.900425189	5.020995301	5.322103461	5.990334239	5.103552725	3.762912899	4.505718363	5.759302968	4.63168299	5.7756079	4.177801301	4.33512578	3.626252869	4.405109686	5.108269315	5.543806416	4.990230887	4.647509254	5.597883386	5.966922931
BCL2A1	3.706225818	2.401483532	2.749127842	2.677202776	2.529936895	2.91209905	3.807088012	4.393294324	3.498006845	2.894134605	4.787852144	2.49888222	5.537323666	4.048279268	6.133359815	5.512195767	4.626738427	5.564699521	3.263447205	4.921330765	2.646151622
BCL2L1	6.375956563	5.911882783	5.579064083	5.847231183	5.465339367	5.500732986	6.160413313	5.506920859	5.168114751	5.929048141	5.782380288	5.749166074	5.191090388	6.955203351	5.262880942	5.731817894	5.607573189	5.676707222	5.860842854	5.860336561	5.740562044
BCL2L10	1.333391072	3.321124195	1.324447503	1.46494952	3.261468923	2.058381376	1.443709495	1.412479879	1.159142639	1.545486578	0.959189269	1.360805616	1.136902933	3.421179485	1.400198356	1.102465467	1.44748099	1.756292802	1.496399847	1.641597588	0.881787532
BCL2L11	3.124364429	4.203553184	4.191119151	3.962259655	3.849819462	3.240239784	2.395552558	3.025517105	2.627702796	3.130580079	3.106996884	2.863122919	3.441611145	2.593391541	3.632947892	2.774160963	4.307367088	2.778196037	3.249736102	3.422350514	3.308398894
BCL2L12	4.440501437	3.984593245	4.285633181	4.681370739	4.519828971	5.131524324	3.765939409	5.279352405	4.146650964	4.745403224	5.182394186	4.938901108	4.12746959	4.841609446	5.191611075	5.18068971	4.341849257	4.895969605	5.80212241	5.5712012	5.003009209
BCL2L13	5.419646218	5.128857593	5.646484744	5.218928686	5.34688342	5.404648953	5.108630089	5.000433768	4.31423193	3.942428405	5.849028709	5.32717177	5.064860226	4.170754689	5.088260215	5.038160174	5.349956136	5.00547543	5.598498906	5.565016683	5.398737721
BCL2L14	1.484410913	2.022772178	2.135160688	2.66830822	1.831620638	2.178558788	1.575128309	1.763135401	2.138763447	1.755034076	2.093655074	2.192762518	1.868526059	2.279307564	1.830327541	2.043147448	1.744389657	2.241772704	1.646327292	2.583108092	2.11220557
BCL2L15	2.579604659	2.432101465	2.018161756	1.893982377	1.199481441	2.443803932	1.607335979	1.387368369	1.422435694	1.725093918	3.17864431	3.428548275	1.460560035	1.75636205	2.11783484	1.684295621	1.550105202	1.312993083	1.547363256	2.064059554	1.578977161
BCL2L2	3.552570905	3.274857786	4.160827414	2.736886525	3.616935797	4.220882256	4.873007316	5.102011199	4.430239138	5.221882744	4.164826124	4.846940661	3.874795384	2.698324429	3.937755662	4.369619201	3.809933682	2.00107612	4.057411731	4.135929457	4.668749747
BCL3	4.152620058	3.913353454	4.985756944	4.089656189	4.222878165	3.601068875	5.875797375	6.508707966	5.209202078	5.552154581	6.445977837	5.865886377	6.617598989	4.996907829	6.697292273	5.469263375	5.017862617	6.418885852	5.9641663	6.388622815	5.844830031
BCL6	5.177942021	4.346501439	4.217050656	5.152552478	4.796105697	4.237248879	5.202785628	5.238996984	4.769999746	3.56909018	6.239760984	5.18112261	5.612637306	5.56997174	5.926032009	5.735616018	5.202832456	6.267485687	6.232746493	4.887761402	4.002203631
BCL6B	4.669820259	3.527353877	2.894914828	4.525583312	4.138025274	5.424370524	5.297766781	6.004331049	6.470443653	6.652447803	6.005513419	3.885274558	7.799341029	5.739063991	5.268812151	5.999371186	6.313028064	6.291639358	5.261156422	7.259099153	7.48606144
BCL7A	4.114002307	5.179585707	4.067304987	4.673932399	6.273896755	3.953805765	4.914769034	4.47571064	4.339523836	5.253136241	3.802193747	4.00773892	3.66260375	4.889662835	3.428894813	5.80464622	5.064821426	4.673571866	3.019582371	4.638841818	4.483388066
BCL7B	5.810216816	5.433369185	6.163500983	5.08654461	5.469857147	4.881791776	5.821900746	6.911334532	6.304489777	7.220105187	6.768119775	7.039469136	6.42397187	6.136648622	6.134412174	7.482201234	6.731623819	6.469045226	6.530729818	6.449664051	5.769781988
BCL7C	4.888672591	4.249552685	3.00208169	4.537072111	4.248389467	3.724033732	4.471139661	4.471139661	4.608532352	3.506942309	4.914453551	5.904345921	5.464926879	3.770351706	4.600042765	4.453215466	4.489383816	4.471139661	4.289997537	5.603398452	4.416905458
BCL9	5.827546626	5.470936551	5.463841513	5.302064868	5.256947338	6.20043153	6.22543791	5.402664341	5.490235655	5.326323862	5.402673016	6.168509638	5.685213064	4.440202011	6.03959099	5.477672376	6.078239626	5.083315291	6.204383972	5.39923902	6.040995603
BCL9L	4.102914105	4.460421422	4.428210462	5.198093528	4.709675416	5.196244207	6.01361671	6.518162273	5.799226983	5.977369011	6.020039088	5.343740499	5.359831226	5.009185369	4.979883143	5.323804337	5.164236729	5.679053484	6.442387743	5.068011569	5.572023641
BCLAF1	7.702190374	6.676385532	7.612490506	6.83577682	7.153204197	7.847223499	6.513234686	5.85185941	6.302026447	6.049446396	6.384987651	6.730961758	6.88846178	6.33851236	7.027089064	6.693286714	5.974689705	6.236346258	6.763668016	6.377501101	5.487823874
BCO1	2.52998105	2.637316697	2.1522625	3.059986961	1.683379953	2.111175984	2.352611839	1.891252709	1.727590706	1.506219371	2.194088891	1.609285842	1.471155242	2.202916221	1.772364144	1.49310241	1.935705323	2.551236123	2.011092383	2.767806149	1.80741885
BCO2	1.79998456	1.906486904	2.454010681	3.243407062	2.028788437	1.413816078	2.188103159	1.884440901	2.327382331	1.933938567	1.759980556	1.887974702	1.615965502	2.361051999	1.80541007	1.066744991	2.091479713	1.91535284	2.166273015	2.53053177	2.245315147
BCOR	5.456085003	5.736497268	4.994258715	5.639508607	5.48566445	6.090908201	6.196832861	5.45377141	5.994161067	6.346314032	5.921395997	5.219993834	5.68946267	5.303536441	5.18187608	5.720536046	5.734421614	5.915331269	5.092227363	5.008156525	6.229051828
BCORL1	1.787545213	2.5954106	2.767621052	1.943986617	3.002352758	2.42172951	3.876769612	4.986369171	2.582536248	3.751306395	3.254173011	3.230316281	3.093715004	4.026772196	2.572936058	2.933886364	2.584075139	2.772335544	3.309979774	2.863074141	3.34356731
BCORP1	1.761772456	1.398973351	2.024377432	2.587752355	2.113923965	2.096687191	2.125256455	2.152328743	1.626440584	1.68919124	1.830526862	1.348079201	1.656161983	2.73423258	2.184001558	1.728013954	1.591680441	1.458601747	1.4699725	1.609629819	1.797584002
BCR	4.008256596	4.791698025	3.789606387	5.250667157	6.089658855	3.968813601	4.226074403	5.158216455	4.952720496	5.386980575	6.484198738	4.946962032	5.267931301	4.708374367	4.143993688	5.412710279	4.622732343	5.205627928	5.430181813	5.851107862	4.372028999
BCS1L	4.154249765	2.55158637	3.405766477	3.347897934	1.999100424	3.787790786	3.018651841	3.964540379	2.718042097	2.527121831	2.29056609	3.653032665	2.701227445	3.676498054	2.269293191	2.491418513	3.162465482	2.309515244	3.24099289	2.468869455	3.143538902
BDH1	3.465408771	4.477999492	3.066697352	3.455806253	3.405278007	3.22833025	3.878276774	3.587856504	2.413018506	3.420489984	3.032735607	4.102106924	2.447741342	4.558034012	3.27456867	3.264503265	2.979267785	3.198123108	3.296372653	3.997159607	3.668258444
BDH2	6.475838737	7.594680119	7.536336876	6.74868348	6.230470924	6.532820441	5.758365308	5.290458572	5.252845059	5.594809116	5.084175913	4.461565703	4.845293842	6.906533174	5.972659194	5.939712493	6.429720498	6.180379168	4.627417725	5.643897822	6.638490479
BDKRB1	1.221297803	1.8261665	1.209521605	1.449157606	4.839810971	2.19083657	1.248618737	1.076258489	1.257029957	0.845949579	1.127993709	1.295670824	1.199724335	2.045811085	3.132767487	1.142111949	1.185161645	1.818676236	1.564343445	1.401050848	0.995241126
BDKRB2	2.304224084	2.673331809	2.779666604	2.890712999	2.597980436	2.724265162	2.879800044	2.804894115	2.557110396	2.755668544	2.664364118	2.918656549	2.909444081	3.545678648	2.927439588	3.243141597	3.24408189	2.882026776	2.230975098	2.862907208	2.272852687
BDNF	2.022110541	2.040697767	2.250238133	1.74352072	2.406360843	2.202876608	1.64296098	2.280556902	1.827377202	2.416933305	1.769742602	2.242929387	2.183638087	2.253846968	2.758085234	2.187419681	2.410239918	2.874684435	2.079284946	2.320724052	2.155985667
BDNF-AS	4.419495907	4.223864872	4.114290785	2.413056677	4.463687758	2.537068687	2.870571825	3.564099197	2.746800983	4.560025288	3.336042439	3.59866288	2.8309139	2.502031355	3.050720991	3.467688643	2.984035634	3.049069458	3.304872937	4.746900407	4.049804158
BDP1	7.077263103	6.683928439	6.89909999	7.101214471	6.010420324	7.12574563	6.068090632	6.803175821	6.91969736	6.499467356	6.556220837	6.734859021	6.99957694	6.319258466	6.674813165	6.504095715	7.069392856	6.756222389	6.757071085	6.417757933	6.420239857
BEAN1	3.088124905	3.051579363	2.376133358	2.543906045	2.18792363	2.89293247	3.833734025	3.922436293	2.495082223	2.935413149	3.143847721	3.505576505	3.001495646	3.600247997	3.187894151	2.634832498	2.869580962	3.05917516	2.603229708	2.312468789	4.339368143
BECN1	5.934072331	5.540484781	5.958702628	5.552887529	6.218227978	6.125006033	5.77219838	5.650983906	6.036333545	6.080559317	6.436983803	6.719152402	6.615594027	5.841469822	6.41642706	6.396599012	6.467203306	6.269722451	5.677802488	6.316539738	6.128254694
BEGAIN	2.21084924	2.406220308	2.756895085	3.268918069	2.126596469	1.974652437	3.080913625	3.174307498	1.605377708	2.568960401	2.711460395	2.296881559	3.158778186	2.521549558	1.982121276	1.590696647	1.640306721	1.482842005	1.812209169	2.260783468	1.50363207
BEND2	1.969307769	1.624519313	1.840240262	1.260212553	2.104800326	1.549809486	1.619141922	1.542095207	1.554638058	1.844175792	1.035479979	1.827132909	1.451265643	1.595544782	1.31425851	1.117428415	1.390634744	1.404037239	2.038220478	1.853542311	2.103985722
BEND3	2.526640778	2.028441933	1.362754053	2.313786241	2.683053105	1.990493807	2.059502358	2.323252298	2.143549328	3.015918757	2.14277359	2.929899466	2.2394525	2.376392914	1.599622942	2.172445155	2.243229738	2.177608401	2.547048482	2.721813183	2.564720807
BEND4	1.403077615	1.797178347	1.857203308	2.054021232	2.822229019	1.663140666	1.366215137	2.599935166	1.697048032	1.722332787	2.146909691	1.882821783	1.711276874	2.142671202	1.649111524	1.480792365	2.215740764	1.839449429	2.02838133	1.998240524	1.871919996
BEND5	3.711172864	2.779041192	3.080144639	2.743057149	2.334239431	3.373300959	2.754360188	2.448793162	2.747410851	3.96543504	3.156605369	3.031147206	3.724181934	2.972830009	3.12430209	3.767501173	3.519698461	2.564522301	2.687900552	2.384828457	2.643103649
BEND6	2.960550949	1.222882742	3.305614084	3.050830078	3.443370589	1.34560013	3.866336817	2.106960435	3.737037733	2.927604807	1.80403081	2.646874819	3.524045746	3.413808653	3.104852521	3.578471478	1.989751027	2.77771198	5.146181825	4.34981652	2.815123399
BEND7	5.113504895	6.045193339	5.066055466	5.635433874	4.791644241	5.241579742	5.301549421	5.208582431	5.272779746	4.856979783	5.423094074	3.416555845	4.713520947	4.440330072	5.151933279	4.454875377	4.802975843	5.3230481	4.266839356	4.679917764	3.859935735
BEST1	1.90118999	1.672089382	1.94806311	1.650499772	2.569285372	1.592886727	1.883293299	2.020707628	1.489991683	1.842250288	2.148440664	2.115447673	1.776725577	2.534658754	1.897919756	1.170339478	2.162916358	2.020396717	2.121151832	2.078313389	2.503584749
BEST2	0.920378614	1.286890736	1.110044496	1.272288941	1.49082967	1.937403036	0.69534557	2.49268701	1.524788397	1.038285843	2.176676694	1.422626705	1.353438983	1.650075469	1.542535191	1.002296622	0.679406965	1.688119004	1.273278132	1.763590451	1.844971165
BEST3	1.734684699	1.448584381	1.730937564	1.503169523	1.869057929	1.509192376	1.737799926	1.889103211	1.349959925	1.979894903	1.495921224	1.742826014	1.690694236	2.599649389	1.807885867	1.263982809	1.575013649	1.703578034	1.946843204	1.895856817	1.688878914
BEST4	1.722388236	1.366741401	1.526016957	1.340414988	1.785492998	1.540963146	1.721947734	2.480960411	1.781700805	1.284560332	1.868148598	1.607332937	1.280609409	2.710139596	1.977408626	1.408612257	1.710534933	2.679690686	2.505103207	1.969797379	1.39397462
BET1	2.834616763	1.933324217	2.519551777	1.759099012	2.338439877	2.740902981	2.93400731	2.039416554	1.629710631	1.519304181	2.372204297	1.805189183	2.235631262	2.876531417	2.49781613	2.192149456	1.999059654	2.006531237	1.848883069	3.081614436	2.251744688
BET1L	3.713006163	4.083155649	3.410024031	4.592412043	2.540554684	2.994251948	5.32763757	2.943978924	4.127686167	2.769164161	4.142276764	4.151492227	3.434405405	5.25848296	4.530986199	4.383729854	4.083679036	3.96898533	2.526871225	5.040482795	4.908807689
BEX1	7.748256601	6.913257054	7.9512573	7.20563223	7.050723611	7.726948765	5.489057723	7.483759142	6.855704204	7.498257557	5.887847589	6.658096792	7.505931529	4.540422865	6.444962734	7.339454545	7.192388511	7.169808698	4.0495017	7.340783654	7.257873464
BEX2	6.10613479	5.92230738	6.370114794	6.376039457	6.057240944	6.869426428	6.129679965	4.609164023	5.881541718	5.557679269	5.661725474	5.742642907	5.662128646	4.822846453	5.300271223	5.490097644	5.347925218	5.496763027	5.213609329	5.181697955	5.478929352
BEX3	4.739063833	4.354465303	4.606570374	4.620406891	4.355138942	4.414057448	4.29772862	4.074962636	4.35049412	4.297331832	4.143896811	4.277804858	4.381654927	4.737741107	4.058063002	4.32782487	4.126436039	4.073215993	3.795270435	4.271634924	4.565767681
BEX4	8.944125225	8.498483598	9.131217039	9.064937227	9.054909134	9.204419277	8.995456555	8.461657718	9.229560719	8.83842481	8.651120494	8.831984819	8.925857563	8.564721139	8.090480281	9.133706454	8.511100654	8.639408816	9.100967372	8.801945713	8.960593029
BEX5	8.016069729	7.934952386	8.387048727	7.984452133	8.568283313	8.710807688	7.806473765	7.493721918	8.255494845	8.441219475	7.307636654	7.889925071	7.680203503	8.570488106	7.535582669	7.953445529	8.002854647	7.889925071	7.153898735	8.128241967	8.769829914
BFAR	6.300052083	6.304006908	6.326826599	6.390992335	5.423237965	6.449063725	7.350975915	6.751044923	6.559639748	6.155667313	6.800827777	6.54481802	6.617676064	5.107119203	6.438350741	6.474608157	6.829931981	7.144571294	6.3954928	6.433303305	6.246131361
BFSP1	3.105942041	2.583141409	2.688734436	2.555592914	3.099171978	2.167618223	3.052151224	4.375915147	3.052151224	3.917298708	2.588827885	3.36733623	3.784459456	3.769826327	2.79600116	3.994469306	2.487975845	2.699275558	2.833182947	3.114828607	4.209798467
BFSP2	2.948309047	2.267635992	1.522109088	1.67967821	3.617105716	1.390390285	3.080800876	2.006684179	1.413145096	1.731929628	1.150001756	1.746886041	1.524450863	2.900685101	2.4344121	2.275984013	2.111481509	2.319705624	2.213339623	2.296522007	1.897879996
BFSP2-AS1	3.123979442	1.246496471	2.300569235	1.855910452	1.123918091	1.487851276	1.281995259	1.479268816	1.218772455	1.341048654	1.382019687	1.694827759	1.252618718	0.867037395	1.61337585	1.163010144	0.927629512	1.362605689	1.68771442	1.050981214	1.261025305
BGN	9.920277371	10.12995257	9.079393994	9.508579075	9.489030423	9.526757664	10.63019953	11.544926	11.01657188	11.60409867	11.34387624	11.48977594	11.0661162	11.41356679	10.61050443	10.8535589	10.64656715	10.69937551	11.4737477	10.345868	10.82282168
BHLHB9	3.435321134	3.164996828	2.286938725	2.644328675	2.427952689	2.649041823	2.868836537	2.893755459	2.343805117	3.379012914	2.906283632	2.845095756	3.332267794	2.397897152	3.320216593	2.843628511	1.655315263	3.956658054	3.218129251	2.390151913	2.595146241
BHLHE22	1.138514461	1.075886641	1.847387759	1.812750701	1.455930913	0.974182921	1.823232011	1.243942259	0.944324709	0.97418115	1.064557504	1.30259644	1.249411662	1.681883226	1.642639458	1.360749707	1.571456093	2.003533611	1.682926512	1.346170964	1.267385379
BHLHE23	1.644853328	2.350825756	2.50346452	1.530211773	2.278264503	1.740568342	1.355065879	1.941853778	2.073343426	1.607631792	2.049085764	1.189530883	1.897362513	1.501194596	1.719689286	1.897362513	2.231437499	2.550982068	1.897362513	2.251092556	1.685878266
BHLHE40	7.224086952	6.95198082	8.543623003	6.60923305	7.636408329	6.809993672	4.717603321	7.960334911	7.549601896	6.166366907	7.694122417	6.685865051	7.231706425	7.391589845	8.059703235	7.265927258	7.237078856	8.080491073	7.823542483	7.58092133	6.848786475
BHLHE41	4.948110019	4.789955464	4.745042949	5.473173946	5.184715984	5.249737323	4.247345694	4.758135473	6.116573112	4.152000834	6.776540154	5.356740358	5.828626577	5.541377066	6.827677252	5.156771871	5.608880261	7.007577397	5.929116941	4.979551761	5.220660776
BHMT	9.635583618	10.83759114	10.40885393	9.92833294	9.587475747	10.15836073	9.410939486	7.406376042	7.943924445	9.295153013	7.936557256	7.000370457	6.524427419	10.31058083	6.103208473	7.181418029	9.661005382	8.424915464	7.664404072	6.657362531	8.982616084
BHMT2	8.49234899	9.957793926	8.872813672	9.388980016	8.190029744	8.750503084	7.632082852	6.140819205	7.65949683	7.886531631	7.053779469	6.882714788	4.318937127	9.45242367	5.147034793	6.574157333	8.662595421	7.915008457	6.018646679	4.243056316	8.1976856
BICC1	7.772938213	7.62472942	7.443725402	6.131127443	7.213052295	6.076783076	4.53770603	6.550023603	6.914981147	5.896826481	8.725445658	6.340894176	5.743963985	6.126885253	7.511365937	6.497424757	7.23880469	7.372339787	7.087121266	6.701461096	6.474554369
BICD1	5.437916814	5.741445764	4.955876916	5.461911298	5.240897432	5.725026481	5.07787113	5.228579487	5.919689371	5.495207693	5.440406275	5.057312278	4.957289447	5.196101986	4.299768689	5.284249968	5.292335887	5.29304322	5.503023115	4.966056876	4.577815568
BICD2	3.768810497	3.97302118	3.092230351	4.464386256	3.171008466	3.702728474	4.066242416	4.11160573	4.653649441	4.531700133	5.31619403	4.473885006	4.259508778	3.653512941	5.386920086	5.397284508	4.800856573	4.558093315	4.699452425	4.540503901	5.059690146
BICDL1	3.610195035	5.193523454	3.289198933	4.820571032	4.254238058	5.062418181	3.889289986	2.267721339	4.119954959	3.95893248	2.372514265	2.877740533	3.404889797	4.445588873	3.181601462	2.479582594	3.940904173	4.01800559	3.639104902	2.414019915	3.262073383
BICDL2	2.284186939	2.533587867	2.594078906	2.505592108	3.379743516	2.651234983	2.875122604	2.617837276	2.594739513	2.409547523	2.614404025	2.924671882	2.72677617	3.571229187	2.761400869	2.417012222	2.022991717	2.921256721	3.146094255	3.090159426	2.869341809
BID	4.200962359	3.874237603	3.555185242	4.169259514	4.261340873	4.411336847	4.50833834	4.265874109	4.530832155	3.969530664	4.960205232	4.265261038	5.450358653	4.787621379	5.389023354	4.624422766	4.391146668	5.239227881	4.941559549	4.629842452	3.742002333
BIK	2.316280033	2.22889885	2.804623928	2.485815794	1.553669029	2.581778939	3.600547995	1.740455741	2.469536523	1.840876647	2.068900369	2.622638368	2.489032972	3.395017353	2.1878823	2.019780033	2.058207008	2.639096658	1.916937026	2.733946094	2.638068999
BIN1	6.348537112	6.333006968	6.160078425	5.725866579	6.031618723	5.589779412	5.651124356	4.900546737	5.794318729	5.267925308	7.072626067	4.786985966	5.149978688	6.393042278	5.927188077	5.870327712	6.086560904	5.838177947	5.817765472	6.098753484	5.175097479
BIN2	1.753353733	2.016107503	1.421859294	1.325831506	2.792009239	3.884219307	2.337746643	4.18499882	3.358102103	1.978301921	4.545826083	2.667769612	4.16763236	3.21129252	4.51235922	4.333133168	3.546600796	5.339619589	4.129220571	4.300165988	2.357230805
BIN3	2.500146797	4.917573615	2.695207826	1.736844746	3.365126726	2.73881544	3.209343314	2.67030962	3.440275448	2.315817069	3.327569201	3.713182077	3.345582087	3.760826328	2.663383056	2.459427541	2.965583413	4.97603135	3.681779704	3.397652337	3.484847286
BIN3-IT1	1.251687856	2.990804597	1.71728786	1.979981241	1.854260083	1.35613723	2.165890439	2.314048089	1.933123554	2.049839991	2.638811991	2.373080674	1.892707515	2.293572469	2.379106061	1.784706612	2.254432169	2.256873504	1.712442171	1.597939881	2.153351546
BIRC2	6.780541039	6.340726594	7.043299799	6.636320802	6.432668043	6.639558947	6.222703587	5.999568935	6.188273111	5.780080587	6.249902969	5.606962041	6.070457183	5.550879122	6.621262525	6.414587382	6.621169879	5.909815662	6.75221616	6.876831964	6.063037957
BIRC3	6.11967687	5.158682474	6.416701326	5.510895434	5.779031204	5.773153524	3.937999373	5.602485897	5.775975647	4.350380769	5.989811361	4.781636459	5.738661792	4.442093299	6.256677873	5.797869176	6.191387585	6.086078331	5.34991933	5.870653231	4.830804479
BIRC5	2.082130747	1.174264376	1.714140909	1.732611839	1.736917072	2.82327356	2.678313088	3.009210197	2.246032415	2.553864674	3.786067127	2.158503993	3.104031259	2.205156268	4.155620314	3.189577806	2.141159308	2.292339197	3.573584146	4.358626956	1.734595734
BIRC6	6.996033518	6.414342423	7.056706257	6.762644315	6.265442421	6.864821458	6.475201351	6.861149776	6.655755971	6.09339656	6.600542161	6.663661431	6.285787749	5.619613004	6.619785364	6.551592161	6.580402114	6.481892226	6.150570193	6.160638696	6.20486619
BIRC7	2.972524576	3.276811988	2.667779865	3.671309501	2.766969168	3.712340298	3.73644926	3.138579284	2.109412634	3.130176148	2.626307871	3.417847468	2.936008043	4.046404118	3.087027599	3.242286301	3.223986657	3.330433818	3.382427338	2.236619186	3.440080762
BIVM	6.131497452	6.050338605	6.302091207	6.811068067	5.450441774	5.782231442	4.38024638	5.048447658	4.425293309	4.751360033	6.646404816	5.997167633	5.85811496	6.075275357	5.973639682	3.944539735	4.78594156	5.968797563	5.502075435	6.142639023	6.188670725
BLACAT1	1.199161251	1.385028256	1.036480695	1.198727526	0.608803471	1.891265512	0.701075521	0.449172051	1.178598005	1.334239913	2.530080434	1.067770514	0.993591391	0.679851771	0.754953764	0.530496902	0.959996871	1.837543439	0.449802974	0.581524264	2.302252456
BLCAP	2.695980802	3.026785649	2.540016411	3.002083542	3.350499697	2.892588177	3.413093091	3.191293935	2.753701995	2.990582438	2.928838991	2.513272747	3.073460027	3.382099936	2.470001011	3.403741168	2.660312818	2.497768446	3.109670574	3.072443307	3.241966139
BLID	1.209783841	2.709324448	2.63715779	1.6641865	2.174441516	1.194374177	1.825938926	1.515124958	1.680160347	1.475880474	1.562984036	3.029596667	1.367667781	1.690989302	1.251607786	1.499018311	2.599447031	1.375685786	1.530016941	2.07893538	1.835800315
BLK	1.703494342	2.204533473	2.26899881	2.470772202	2.341834491	2.163900697	2.573751178	2.344857205	2.336513819	1.956256053	1.64909533	2.274396488	1.95796433	2.318976526	2.9250599	2.148637311	1.621416764	2.088491748	2.298946162	2.008221559	2.437105804
BLM	1.489564271	1.181490763	2.42620436	1.488461833	1.915353777	1.46720297	1.771634313	2.681759017	1.268700828	1.650831254	1.729716593	1.246647565	1.532965135	1.851868697	1.958938589	2.026586399	1.916094665	2.435511385	1.838874544	2.034236892	1.362148019
BLMH	5.826812904	6.291396763	6.212667904	6.718000508	5.738927472	6.071958443	5.783361416	5.98597702	6.365204305	6.651633651	7.081219136	5.619889336	6.693400439	5.723641269	6.529524064	6.842352438	5.896114588	6.578302631	6.874102327	6.056707238	5.868380651
BLNK	3.867960381	5.561553563	5.145840294	4.69944949	4.290296418	4.453572914	2.823178933	3.284816662	5.609698421	3.992893423	4.739461619	5.34899851	3.95620803	4.934581242	3.899911629	2.994407089	5.688089109	4.58373836	3.50029179	4.536368632	3.55063242
BLOC1S1	4.792381607	4.796043047	4.516051218	4.428627969	5.096863392	4.587930296	5.114996479	4.51970147	4.790665652	4.750692231	4.609462207	4.393336108	5.181651319	4.754668401	4.820476106	4.514908198	4.742771941	5.170128211	4.90148257	5.122192442	4.897163578
BLOC1S2	6.117535339	5.897610812	6.137546591	5.410188783	6.929076814	6.576549309	6.562403075	4.54974679	5.477647462	5.94911164	5.767093913	5.8700767	6.10936043	5.103082135	6.312213577	6.405698449	6.806193364	5.564073375	6.410309131	6.946333172	5.893000338
BLOC1S3	2.30705928	3.325321207	3.107602967	2.959017397	3.131885153	3.003396625	3.118638812	4.091423298	3.218733011	3.893277999	3.642277533	3.364056781	3.438760694	3.374866569	3.657212393	3.360754266	4.08773162	3.585515296	2.964774401	4.158783305	2.89459614
BLOC1S4	3.067165985	3.240632231	3.460688551	3.508217624	3.900413946	3.635398915	3.7831826	4.539609614	4.57088461	4.291017873	4.328690004	3.585304086	4.542717813	3.639042737	4.235479224	4.489176101	4.87835631	4.750117012	4.063981946	4.037057215	3.770485407
BLOC1S6	6.252436396	6.245579255	6.922644337	6.699620896	6.176884254	6.548013905	7.039988369	6.284299831	6.410129227	7.08849396	6.208998362	6.626750824	6.460276789	7.280942556	6.774931855	6.531540073	6.313280157	6.7875123	6.241780646	6.833169649	6.097230431
BLVRA	7.943430375	7.045879125	7.346179693	7.519811131	7.232259138	7.156276618	7.912361626	7.658350144	7.64484262	7.777185139	7.747767793	6.843965327	7.979645492	7.22189916	7.767368	7.77723599	8.287345577	8.487776559	7.292930865	7.125324927	8.22208398
BLVRB	6.21825444	6.043722454	6.043133674	5.731352681	6.8189394	6.369699504	5.679355262	6.352306241	5.454229442	6.162482461	6.27141624	7.27746873	6.736220294	6.689246834	5.987649778	6.53676893	6.557493597	5.929418632	6.324549308	6.81698718	5.957679826
BLZF1	6.858589109	6.152460462	7.093895829	6.726020817	6.709263797	6.335251097	6.154565579	6.945226156	5.91143098	5.575871041	6.548651183	5.5107206	6.538168325	5.977746869	6.054504228	6.943553439	6.831409675	5.869958055	7.169360961	6.80037111	5.941955979
BMF	3.412420191	3.170916032	3.314387359	2.984936534	2.855821993	3.236331818	3.656257127	4.376075577	3.188063458	2.869352231	3.139936799	3.303388077	3.597720285	3.758109634	3.20178796	2.877245964	2.616821454	3.863678586	3.187791566	3.162255478	3.300515286
BMP1	4.252176334	4.34730384	3.891991366	4.135605112	5.005433768	4.533523174	4.86855573	5.949973321	4.649244825	4.631336669	6.381858559	6.086264954	5.377885543	4.702978244	5.262345628	4.915108293	5.041805085	5.129268026	6.971924068	4.944967443	5.268603139
BMP10	1.901159096	2.104602513	1.904090578	1.554864415	2.112620779	1.69244371	2.34184602	1.509522094	1.639216879	1.725658649	1.565919084	2.300250755	1.339877204	2.179078033	1.726993643	1.727487022	1.477964078	1.544764714	1.236949979	1.913725627	1.277196021
BMP15	2.366798172	1.630593651	1.838518888	2.002808718	1.829951952	1.913221631	2.397507685	1.602250118	1.588067766	1.608724203	2.212616425	1.750136391	1.62186319	2.371887768	1.316963929	1.591387801	1.855268274	1.510050173	2.046575527	1.615551044	1.688738049
BMP2	6.540836064	5.350375283	5.438146317	5.16374044	6.138068539	5.797337561	6.681359941	8.383792696	8.038723275	6.156575912	7.431842672	6.78668535	7.613526657	7.183353895	7.958426119	7.741462233	6.548093791	7.795485059	8.359483432	8.196952911	9.306351191
BMP2K	6.112606532	6.160471063	7.079173659	6.046858283	6.308427657	5.518975158	5.716705798	6.540066495	6.431081927	6.159061829	6.779186231	5.198179187	6.46311207	4.851649332	7.223693329	6.561765586	6.518831736	7.121356637	6.913863972	6.406800508	6.287396605
BMP3	2.428362073	2.24927207	2.170389005	2.209285339	3.536911462	2.019510149	3.271441823	3.131504046	2.354167128	2.254663211	2.56171393	2.849837542	3.326788735	2.776601647	3.393873806	1.918969335	2.642296466	3.206008072	3.000375956	2.56323472	2.708795636
BMP4	3.590808836	3.382729732	3.109794837	3.784052717	2.854151672	3.937629939	3.587053928	3.473670533	4.757000434	3.999695523	4.912662268	2.990198542	3.48601025	3.971578991	3.098537606	2.865711987	2.613362504	3.259431822	3.979361581	4.309100127	4.500779433
BMP5	3.402975854	1.78186563	2.733252648	1.815932073	4.213646729	2.753180106	2.042126785	1.885019992	3.026915043	2.278113293	1.425366071	3.598629624	1.698963232	2.629948062	2.062494084	2.778520496	2.41950868	2.412619121	2.467950044	3.057278342	1.664630002
BMP6	4.840159144	2.93025869	4.4523924	3.484024928	4.189190723	3.001764187	5.370348674	5.939161276	4.310676292	4.894989263	3.893831404	4.471733937	4.39701088	4.133041325	4.522828805	5.273399723	4.512434265	4.445144461	3.112527981	2.938230757	4.225190591
BMP7	5.169243746	5.453456602	4.955985346	5.739427255	5.882953313	5.566994331	6.802875563	6.372679629	5.43522762	6.285614424	5.10130654	5.655877416	6.031385831	4.533118575	3.994248493	5.34114725	5.659822206	5.090541601	5.382133047	6.057740984	6.488331153
BMP8A	5.202827016	5.137154828	5.818235027	5.785526941	4.485342861	4.552246773	7.143407585	4.925899624	5.106317718	4.766874921	4.68864389	4.409297521	4.206360053	5.123097985	4.803675412	4.254777602	4.149909191	4.389046511	4.357165062	4.217701611	4.96964793
BMP8B	2.429071782	2.832769055	1.611653139	2.773644023	1.807006188	2.957447176	2.88486539	0.983525229	3.713402044	2.387889244	2.094838917	4.215343328	3.057996463	1.871680631	3.558230557	2.40682007	3.93748888	1.662061083	1.666950201	3.20656758	3.449650471
BMPER	2.997548467	3.678912343	2.87017613	3.159553424	2.750776256	3.55423242	2.510464122	3.128067672	3.540559375	2.611623962	2.98597753	3.320143001	3.227982405	3.302130305	3.708889961	3.218081871	2.988749386	3.317575654	3.013897015	3.278007904	3.464846023
BMPR1A	6.29780338	5.880301961	6.432807851	6.304096199	5.042756079	5.569800653	3.980531384	5.709612223	6.107525254	6.595583329	6.066740593	5.863981947	5.584051314	4.85868491	6.509755625	5.873531187	5.668929316	5.184035194	5.779697033	5.989234563	6.06131334
BMPR1B	3.419917901	2.380582858	2.950682692	2.40415102	2.977221947	1.404449813	1.891450701	1.450628894	2.354757698	1.567486634	3.169807898	2.441433755	1.61120825	4.292328157	2.244852828	1.747634588	1.683764935	2.422308247	1.936478551	1.981082436	1.571078274
BMPR2	8.207880002	8.277616445	7.982643376	7.808665942	7.607299879	8.22650525	8.246202151	9.020163555	8.566323646	8.840345828	8.673092182	8.307551685	8.877273216	8.252295705	8.236014253	8.881062756	8.479757723	8.426292707	8.329292914	7.720498347	8.808503007
BMS1	5.632032294	5.515543515	6.909822397	4.944445578	4.553139314	4.128367624	6.469504346	5.739696026	6.876197096	6.785547744	5.120636794	5.831804918	6.405785771	5.801071383	5.524341786	6.259789602	5.942882699	5.301332687	5.532688735	4.814720584	6.488668633
BMT2	5.804249549	5.110136072	5.917459806	5.426853722	6.185809225	6.424496956	5.703886247	5.680328804	6.193457026	6.013354094	6.22230113	5.458189938	5.954309485	5.967094368	4.584439649	6.065570166	5.862485526	5.950205488	6.826845773	6.310703755	6.355667934
BMX	0.979519521	2.177190634	1.641949217	1.394549	1.585061596	1.251818016	1.262805662	1.216528576	1.011274059	0.921335603	0.970085284	1.149422932	1.228560412	1.525657869	0.975012777	1.241736821	1.048694064	1.055219167	1.216528576	1.216528576	1.469419513
BNC1	1.782328514	1.534341913	1.747052316	1.657133891	1.277076793	1.192891261	1.531888908	1.322760937	1.872373622	1.121728698	2.799759567	1.702314365	1.104801201	1.253287908	2.164208846	1.56618284	1.118604331	2.465893611	1.12949691	1.300301234	1.440461815
BNC2	3.362273203	4.5427738	4.473185508	4.408167	2.77773969	3.16207325	2.57777277	3.861257609	3.786587104	2.95382037	4.127191628	2.370597544	2.581486911	4.868075443	2.960256414	3.229967269	2.538942332	4.474668213	3.498814416	2.105960805	2.611969727
BNIP1	4.140886647	3.054565333	3.126345054	3.29200209	4.026452963	3.530503259	4.33117975	4.750586593	3.208570951	3.650353382	3.104212644	4.076851954	3.660449792	4.065541421	3.325700267	3.275736562	3.935711047	5.296914887	3.463445806	4.449736687	3.510282311
BNIP2	7.036812328	6.932332012	7.389779816	6.787927793	6.840079441	6.957143345	7.31139796	7.87217363	7.081388058	7.257234433	6.987350445	7.44843335	6.799030981	7.212244096	7.048391917	7.562784172	6.82444482	6.782832722	6.864424952	7.271899017	7.003301667
BNIP3	7.549390487	8.339847988	7.298957113	7.479800551	8.098980807	8.098522807	8.160127042	7.002724516	7.489321327	7.667925324	7.023660927	6.317376828	7.170107903	8.109169223	6.911069468	7.367693836	8.006513441	7.47258535	7.179410173	6.725470433	6.802908072
BNIP3L	9.310934662	9.391494905	9.337828732	9.351787931	9.001774058	9.374848657	9.198212101	9.758404584	9.622540451	9.746601877	9.237443841	9.579518541	9.287891036	9.218540031	8.933394803	9.202427306	9.080369039	8.917445835	8.987928314	9.19915015	9.396333491
BNIPL	3.1667502	1.893591461	2.115272967	2.179939557	2.377653836	1.891598662	2.330670094	1.942357909	3.170329887	2.298847527	2.048215768	3.016793377	2.72320796	2.182176419	2.576125019	2.3242933	2.464771067	2.045824765	2.206093002	2.618199351	2.057592962
BOC	3.681702903	3.934994666	3.261539984	3.869210399	2.97130289	3.755534833	4.858924552	4.861153149	3.767257891	4.727059643	3.589691624	4.655961479	4.33995107	4.669754389	3.968821133	4.901182008	3.941041067	4.33995107	3.575520997	4.450274392	4.655961479
BOD1	4.873543081	4.598567718	5.508547532	5.395909345	5.198565228	4.533887322	5.072362082	4.682484891	5.788726494	4.895217048	4.922047293	5.252946608	4.779754074	5.547129659	5.073100526	4.25613048	5.238087489	4.254794608	5.002743775	5.231080247	3.660258552
BOD1L1	7.258131695	7.042732748	7.225510354	6.624294395	6.671472895	6.939878429	6.895531848	6.49825385	7.207397552	6.488890994	6.752769993	7.095176177	7.404203785	6.252909971	6.911743652	7.041392903	6.603354085	6.948426616	6.579796054	5.916762838	6.969649342
BOD1L2	1.395819336	1.924238465	1.63385234	1.506632578	2.122102403	1.777877708	1.466782951	1.484559719	1.174331886	1.490599499	1.756088739	1.274740512	2.279798254	1.529489705	1.722332597	1.377256706	1.947168705	1.710464566	1.949010394	1.542144093	1.876627548
BOK	4.210432093	5.382801321	3.757665707	5.315453214	5.797704727	4.154317987	5.452863854	5.942695003	5.506947987	5.618019504	5.516176437	5.014102831	6.149634733	7.419108316	3.986089668	5.976048005	4.920094184	5.301750252	6.044928589	5.737765455	5.573749325
BOLA1	4.178709502	2.598766777	2.998667456	3.604800364	4.286848765	4.510628962	5.381458983	3.500964633	3.437688584	2.938657723	4.66850079	3.838344756	3.486947991	4.790112429	4.292743999	3.625939907	3.865610449	3.000900145	3.590237626	3.954602404	4.202933761
[truncated: 17,836 more rows]
