# Supplementary material for: Identification and validation of immune-associated NETosis subtypes and biomarkers in anti-neutrophil cytoplasmic antibody associated glomerulonephritis
Source: Front Immunol. 2023 Jul 3;14:1177968. doi: 10.3389/fimmu.2023.1177968 (PMC10351423; doi:10.3389/fimmu.2023.1177968)
Supplement: Supplementary file 4 [file DataSheet_3.zip › raw data/GSE108112.txt]

geneNames	GSM2890047	GSM2890048	GSM2890049	GSM2890050	GSM2890051	GSM2890131	GSM2890132	GSM2890133	GSM2890134	GSM2890135	GSM2890136	GSM2890137	GSM2890138	GSM2890139	GSM2890140	GSM2890141	GSM2890142	GSM2890143	GSM2890144	GSM2890145	GSM2890146	GSM2890147	GSM2890148	GSM2890149	GSM2890150	GSM2890151	GSM2890152	GSM2890153	GSM2890154	GSM2890155	GSM2890156	GSM2890157	GSM2890158	GSM2890159	GSM2890160	GSM2890161	GSM2890162	GSM2890163	GSM2890164	GSM2890165	GSM2890166	GSM2890167	GSM2890168	GSM2890169	GSM2890170	GSM2890171	GSM2890172	GSM2890173	GSM2890174
A1BG	2.268047867	2.905274274	3.584172967	2.161402278	2.986418224	2.553144421	3.297201448	2.333089301	2.142584441	3.49896647	2.292342384	2.975490574	2.381389181	2.580853125	3.455840545	2.24484061	2.893430856	3.126679213	2.634119463	2.455273136	2.105467495	3.127863492	2.331062373	3.234238264	2.277982129	1.747790642	2.307405921	2.555557584	2.836034947	2.594286852	2.812082819	2.77862521	2.497515092	2.574981509	2.299343263	1.883581343	2.214734026	3.244695705	2.003113835	1.599733119	3.179501456	2.636215286	1.878859906	2.084681583	2.546889037	2.53413896	2.387593784	3.287748369	1.948809486
A1BG-AS1	1.698350296	2.724002644	1.921979105	1.911502411	2.034488268	2.148638798	1.778074714	1.994126558	2.135363579	3.141611788	1.80063212	2.434829167	2.308749738	1.53225869	2.745539363	1.69411025	1.547121346	2.048806786	2.225453756	2.330509269	1.585865717	2.541153445	2.316736421	2.157053842	1.842674828	1.602107349	1.758296336	2.432207406	1.832653415	2.086181126	2.209873569	1.833077745	1.76970334	2.293144265	1.311672527	2.452424284	2.805157131	2.18720042	1.638409024	2.287494631	2.103809454	1.844316899	1.814097768	1.831968592	3.370186498	1.738846011	2.580690604	2.230467142	1.870089331
A1CF	7.503686977	7.569102589	7.475363087	7.27734193	7.62549012	8.497634163	7.927837671	7.001983891	7.79497248	4.770572015	7.801277061	6.801264123	7.132430187	7.83322515	6.25828943	7.242803762	7.874726641	6.78484338	7.40490673	3.857961453	7.65365295	6.87735498	7.829570227	6.057229789	8.229826429	6.960716456	7.902148054	6.645792862	7.140892555	7.676183723	7.52357217	7.508652352	7.158034009	7.410588676	6.320600297	6.856922069	3.872860074	5.367992856	7.928139565	6.228019715	6.845693853	5.424699495	7.975603168	7.525878613	5.532503586	8.412681562	7.958647093	7.827242785	6.387635297
A2M	8.800465903	8.828533277	8.253812502	8.740473565	8.178284438	8.229700049	8.77750543	8.411004323	9.279733391	9.498448871	7.857712451	9.12618658	8.773638426	8.883877107	8.227401497	8.952652205	8.328714149	9.656169022	8.683631871	8.121881455	8.485508218	8.909756132	8.666072976	8.4844592	7.481924126	8.1347389	8.121116446	8.754968556	8.972604068	8.930379306	9.001350435	9.113220441	9.877657114	8.96584169	7.827576405	9.258417272	9.520822402	8.829629903	8.581070858	9.565073282	8.806576489	8.290534029	9.060241234	8.788750583	9.935944001	8.892124256	7.985716355	7.99457646	9.655670814
A2M-AS1	3.774693414	3.362462981	4.458241619	4.331915576	4.342525137	4.550168512	4.294659898	4.684402315	3.924046574	4.16038304	3.985157611	4.518448628	4.150978214	3.868357998	4.473468181	3.757371547	4.936377722	3.462455008	3.921774203	2.873461271	2.650291167	3.566286653	4.264266475	3.752123415	4.715468486	4.53032911	4.523067645	4.675771003	4.114840981	3.896651044	4.82974153	4.1218017	3.342939241	4.565758904	3.738791232	4.560607023	4.866562453	4.819938722	4.066094092	4.245397932	4.729437931	3.562076365	4.497051148	4.187872688	4.591437909	3.185098681	4.626624758	4.203005549	4.189510508
A2ML1	1.288953052	1.602394127	1.282485608	1.299818603	1.783010303	1.899351979	1.538206551	1.610836752	1.779937266	1.360128961	1.792304531	1.055424051	1.550187155	1.148280929	1.514557584	2.218083441	1.59167201	1.3406895	2.103520459	1.052049772	1.272406967	1.291450646	1.505085431	1.334420633	1.44663261	1.429113582	1.018062474	1.812471671	1.640578079	1.397904201	1.316414154	1.342396059	1.254227286	1.31364556	1.022256133	1.212692139	1.828764052	2.038480859	1.582789826	1.401685368	1.57815515	1.874981755	1.536694423	1.583345226	1.497770135	1.061104779	1.303401186	1.636096286	1.890159076
A4GALT	3.680679236	3.679072557	3.50531174	3.544109478	3.611961952	4.683894926	4.418037143	3.502122437	3.384034948	3.962331152	4.393150123	4.087303256	3.970435976	3.65380337	4.209750943	4.005749251	3.141492409	3.800043007	3.416093818	3.948179955	3.684140216	3.593139338	3.292754304	3.985158717	3.634761638	2.784848972	4.072015443	3.125304274	4.226944832	4.153980465	3.005844719	4.106512655	3.449835438	3.568035654	4.765330255	3.448415622	3.447362057	3.704250018	4.135658676	3.402459739	3.840118683	4.556989765	3.606496421	3.646609553	3.78304997	4.258039596	4.153586094	3.447967335	3.732014467
A4GNT	2.854624914	1.825242101	2.638757405	1.465370072	1.432373785	1.91970201	1.391111994	1.561392233	2.516937408	2.799993599	1.430122013	1.591871285	1.599781246	2.133922837	1.565094772	1.358053852	1.685206564	1.71790796	2.006122849	1.698079685	1.758709452	1.679136112	1.486104059	1.232861891	1.806489239	1.620848361	1.806489239	1.641156102	2.42992853	2.127755142	1.157392059	1.589333418	2.263477192	1.846789648	1.701299725	1.481776988	1.73587055	1.99479256	1.662480099	1.356506602	2.347310787	2.296452228	2.848544557	1.947628091	1.981113488	1.711418835	1.318612946	1.475170782	4.051608658
AA06	2.15541617	1.517000496	0.990949708	1.524271451	0.753644596	1.057860755	1.659754421	0.948542622	1.358306841	1.462722681	1.78425472	1.425748706	1.694591608	1.377715446	1.410614598	1.538378509	1.227297798	1.020151631	1.365205999	1.226088893	1.617481352	1.18946447	1.399679607	1.259183249	1.404349066	1.126416024	1.169595803	2.259642883	1.637463402	1.295261563	2.315993346	1.305565027	0.885606075	1.439863713	0.940450231	1.935298883	0.982380559	1.292732359	1.249467171	1.637240962	1.374596748	1.044672393	2.153100354	0.876634734	1.525799034	1.135756446	1.607065434	1.268224862	0.951536405
AAAS	6.393429949	6.756294319	6.74192357	5.869021499	6.236462124	6.481905968	7.138104676	6.757126675	6.165809947	6.345286934	6.889722035	6.662006823	6.901488499	6.24714029	5.202515464	6.17831209	6.828803618	6.095952463	6.647639827	6.782200167	6.668797943	6.806651114	7.113717254	5.857111596	6.963217708	6.236341664	7.000402755	5.76504263	6.138149969	6.928956993	6.304119069	6.345119887	6.682780933	6.794513609	6.69868888	6.262548338	6.960409616	5.896346469	6.315024761	6.263405062	6.773077046	6.106770932	6.974741279	7.078265195	6.63387775	6.632722122	6.982166541	6.535537828	6.076229784
AACS	4.645589805	4.905872179	4.506328649	4.177516958	5.129512186	5.103476933	4.721896686	4.140508862	3.850202443	5.162587819	5.413996976	5.419081795	5.03464748	4.6281746	3.962222591	5.402525693	4.697713673	4.686182702	5.620361098	4.995747023	5.388591871	4.938759702	4.808172796	4.173561509	5.344355334	5.192413014	4.92670264	5.775929889	5.803076511	4.871349876	4.432496048	5.316280623	4.710828504	4.748696643	4.957443636	4.291675599	5.027566541	4.730616355	4.850643794	4.947505209	5.206985683	5.285079831	5.36669612	4.99728044	4.238762542	4.766307893	4.811576606	5.498991179	5.02443564
AACSP1	3.180189898	1.805259382	1.361281309	2.348304431	1.557739421	2.429413163	1.816960714	1.95646504	2.713111121	2.52333351	2.20251014	1.418803224	2.36926481	1.446335106	2.415690209	2.21015511	2.512902235	2.723849055	1.926908128	1.796258997	2.532828669	1.622421182	1.404400498	1.269924189	3.428489758	1.157332571	2.288753605	1.864530398	2.74218004	1.806058411	2.366934366	1.975106613	1.620800858	1.743207911	1.226144502	2.811036541	2.108999212	2.063369376	1.796258997	2.02085895	2.081960739	2.181320631	1.548136952	1.937028342	1.63774454	1.844623361	1.674938801	2.176098513	1.43609847
AADAC	1.07092537	0.906872812	1.207606669	1.001063047	1.337503461	1.088055117	1.007084207	0.662735843	1.629060654	1.211959448	1.324241229	0.93335998	0.861417234	1.224609309	1.206784946	0.783264623	1.128426453	0.90015072	1.562754436	1.333050722	2.005077049	1.079246482	1.041554711	1.278627497	1.071157935	1.07635223	1.179934833	1.233519378	0.767757286	1.376985132	1.405743273	0.991180189	0.933348129	1.34886577	1.351772166	1.005296512	0.867353555	1.324283874	1.163482755	1.415170183	1.31040874	1.270243761	1.220030921	0.888922996	1.048386141	1.138542694	0.969027279	0.863244373	0.996795892
AADACL2	1.709561097	1.653467576	1.585310094	1.584538514	1.307779342	1.808246197	1.459818341	1.164993827	1.35148052	1.383367352	1.107033244	1.753245041	1.911739574	1.788968612	1.457151604	2.088302857	1.81907064	1.922489555	1.051606305	1.133198231	2.6503825	1.850405997	1.611056808	1.691179087	1.722988598	1.93592172	1.20085917	1.510560548	1.139687605	1.276732726	1.420638173	1.030458298	1.339410787	1.340225298	2.225368094	1.476778329	1.354023321	1.517415981	1.70240795	1.190158396	1.125115899	1.247568236	1.502392352	1.472157614	0.898403701	1.30208731	1.609197906	1.553750923	1.574043
AADACP1	0.993273122	0.79035811	0.958189201	1.195456927	4.409677831	0.704745037	1.354669509	0.942036549	1.41464276	0.742419371	0.826817216	1.078874693	1.274531506	1.473099713	1.131117622	0.8382021	2.001022149	1.058778828	1.199086076	1.20467485	1.540015684	0.839824049	0.885153219	1.471770154	2.274016783	1.035046708	1.069668535	0.86565056	0.608403695	1.193786664	0.872746567	1.067381138	1.143536198	1.990637575	0.929540158	0.453519844	0.928885762	1.018208518	1.723124906	1.864911332	0.759546732	1.187252496	1.2465854	1.448826987	1.538999889	1.721388275	0.731813979	1.166729222	1.208635291
AADAT	5.174385783	4.36358175	4.891733602	4.913556736	4.489460766	4.66423812	5.210498998	4.086076221	5.030178848	4.063075501	6.17836477	4.308397542	4.63223001	4.693857735	3.970595515	4.851752639	5.126206168	4.322727252	3.934032302	4.435693351	5.107625938	4.336970406	4.170380208	4.274635588	4.754341197	4.454864583	4.892521257	3.847532078	4.117644383	4.950923572	4.411103474	5.156661078	4.240560739	4.459560542	4.276239025	4.637363362	4.665792691	5.381520572	4.802936345	4.386540433	4.142555843	4.566456747	4.930818492	5.322359137	3.721094887	5.656815902	5.322037076	4.591822624	4.702434016
AAED1	3.417024833	2.897025107	4.068683963	3.772734689	3.721089588	3.435680325	3.700096996	3.930283892	4.02977938	2.75333917	4.242895977	3.85895397	3.783691186	4.231490561	4.703896312	4.200186137	3.392488925	3.624725234	2.10988906	3.818529371	4.739186589	3.396824414	4.676611301	3.751339232	3.241010698	4.538541859	4.098974386	2.092227261	1.848106239	3.797038096	4.213873638	3.759688942	3.421460285	3.89632867	4.129433305	3.852247613	3.117715081	4.838382807	4.410177371	2.732759143	4.713501883	3.76607419	3.713944027	4.169128099	3.305332915	3.255322803	4.257561598	3.540357017	2.93726309
AAGAB	5.545506352	4.320880504	4.754469772	5.380203386	4.560803985	5.177527976	4.912138825	5.162278544	4.828572021	5.597966488	4.897228261	5.337501203	4.534006831	4.617533535	5.02065012	4.573188779	4.035930894	4.39501331	4.99239047	5.781195082	5.378828611	5.029040368	4.835506143	5.552632116	5.494998037	5.094014291	5.870433832	5.495647476	4.407158362	5.100166473	5.908848187	5.023849741	5.062717765	5.035906302	5.946722318	5.207854653	4.049841269	5.399194768	4.867370886	5.276039593	5.203552588	4.807041763	5.057599416	5.523513817	4.997610042	4.371315646	5.31142265	5.307760211	4.764013804
AAK1	6.109638418	6.614164583	6.641590833	5.864014201	6.942244898	6.642687521	6.969047427	6.212383225	6.448149688	6.680209371	6.86205842	6.221892761	6.63144828	5.869740444	5.162919914	6.448118349	5.877578997	6.415479761	6.010808792	6.354600931	6.497763491	6.37134568	6.172386015	6.519299066	6.269379065	6.507527678	6.298344501	6.465658094	6.377893033	6.703339733	6.386606002	6.577135996	6.633757784	6.718170437	6.744865	6.536432971	6.3763936	6.274574216	6.51266841	6.285629697	6.327631186	5.828052317	6.611615597	6.565524371	6.401843212	6.702458932	6.357021449	6.357148626	6.152704978
AAMDC	7.191569561	6.800835351	7.151208877	7.243115432	5.447287246	6.704581775	6.585760541	6.872472127	7.138554674	6.992522856	7.359965086	6.794042506	7.727799027	6.757870152	6.590763942	7.588765373	6.866441053	6.397012784	7.549945592	6.952130009	6.910132469	6.916107618	7.341508537	6.589064167	6.924202684	6.885287429	6.919736032	6.665125443	6.498954328	6.732843741	6.808814017	6.939987004	7.026702746	7.330424615	6.668761299	5.738860135	7.109124557	6.846078327	7.246334751	6.092797999	7.21941202	7.165869485	7.034297589	6.922556661	6.691941684	6.841596013	7.291640412	6.478602723	6.793790427
AAMP	5.535455406	5.438364484	4.973156087	4.645717706	5.350154002	5.353371394	5.400830279	4.706640962	5.014241118	5.511322258	5.370537582	5.626849383	4.226170824	4.488924966	4.647819576	5.549692002	5.437974194	5.704420446	5.147297807	6.010146304	5.605010688	5.359172341	5.584016161	3.803285229	5.644897448	5.315769444	5.594853047	5.388430847	5.134477118	5.359608046	4.891182627	5.626903402	5.326348805	5.214244537	6.230806987	4.31652945	5.678984159	6.228839026	5.669958731	4.818773934	5.326750575	5.602306025	5.188054279	6.039494976	5.407366584	5.491677346	5.836223087	5.532080792	5.909003459
AANAT	2.126752199	2.22978294	2.030371847	2.182690498	1.944861041	2.593677043	2.018849168	1.584887522	2.116301983	1.414479882	2.007138374	2.607371166	2.174880248	1.958384786	2.059707877	2.233726851	1.624086037	2.346451323	2.227636267	2.272457551	2.165026446	1.492404701	3.133565551	2.202017461	2.118278596	1.678611451	1.931193967	2.081546046	2.992390928	1.545965965	2.072629058	2.312706126	1.810061431	1.808139432	2.047736706	1.759987601	1.859247136	2.062794817	1.756536475	1.816051016	1.552309936	1.931466565	1.86661944	1.746166964	1.848943098	2.009654008	1.91060647	1.636111825	1.941449338
AAR2	5.204397395	4.841337327	4.563043127	4.54537736	4.856570663	5.02491674	5.161821726	5.070123753	5.082100007	5.362794678	4.695118103	5.162546309	4.736698321	4.789567973	4.839847094	5.39805648	4.29520939	4.765067314	5.371752193	5.377468612	5.213706691	5.24072296	5.315353318	5.501912064	4.659494398	5.098295622	5.194525874	5.416499934	4.909843375	5.144258815	5.125169148	5.271402518	4.868096738	4.887009742	5.093382083	5.595133699	5.250030311	5.044643539	5.053731843	5.400827782	5.016818575	5.551262747	5.325681432	5.059612779	5.237551414	5.184399418	5.214869756	5.126496617	5.184879051
AARS	7.173456766	7.426408237	7.491559203	7.160283782	7.303918791	7.632306379	7.12777717	7.274367011	7.332215997	7.07142631	7.31062638	7.23719008	7.08635525	7.090736472	5.577053837	7.227186346	7.325507076	7.024174736	7.399810883	6.744002021	7.319018029	7.259413675	7.442025006	6.996298792	7.461662962	7.301266932	7.096391384	7.335639323	6.878911888	7.353501668	7.18439294	7.499991021	7.31719945	7.198040253	7.005449334	7.151259859	6.984185735	6.874258776	7.311857119	7.143616256	7.134957596	6.872610303	7.110982526	7.457786972	7.539352485	7.603403568	7.397751647	7.537367989	7.265252295
AARS2	1.539633139	2.012142032	1.903777211	2.646118907	2.523077141	2.787844562	1.968732167	2.115494639	2.351122218	2.296170267	1.904038476	2.607115826	2.781460535	2.439282539	2.151574991	2.215633292	1.931971136	2.188885867	2.438403079	1.926420885	1.917009585	2.060971794	2.344478599	2.088609312	2.703829318	2.242889277	2.189421273	2.509864808	2.297038136	2.472409418	1.968838214	2.308942113	2.246566621	1.958820748	2.048431035	2.055464399	2.556307995	1.785920939	2.583719327	1.977324646	2.511110591	2.644364066	1.874888874	2.257833192	1.6847236	2.446317757	1.985243877	1.839743084	2.178981455
AASDH	5.285467014	5.553693325	5.573601428	5.888677612	5.260477863	5.755514987	5.257670706	5.376901905	5.052247155	5.624562507	5.505025739	5.353235282	5.604032116	5.149809354	5.202803815	4.892304526	5.079035293	4.884456084	5.187911779	5.602324124	5.206378871	5.177760175	5.102102514	5.352048829	5.169449595	5.580395717	5.556722049	5.764693372	5.139843411	5.488955985	5.396256587	5.33350731	5.184339822	4.960529651	5.797046017	5.413232616	5.542295618	5.440052074	5.65050148	4.478557553	5.149034564	4.736610571	5.619232982	5.691580991	6.175637694	5.658698991	5.424093233	5.54612971	5.825291898
AASDHPPT	5.681831418	6.027689381	6.015108326	6.305989331	5.360956337	5.889494604	5.448959422	5.595665514	6.373965056	5.491660526	6.381698745	5.976126145	6.016246047	5.966812642	5.485664326	6.208064469	5.875927462	5.902088762	5.791666979	5.934016274	6.337429778	5.942073265	6.105879042	5.276290473	6.096794234	6.257422628	6.260601286	6.055227639	5.605162286	6.378062166	4.992320333	6.315983965	5.965719503	5.595239446	6.065542229	5.62357475	5.193768358	5.659262183	6.150384974	5.124939364	6.363529345	6.437241658	5.818082689	6.229348651	5.709492363	6.150895793	6.000411919	6.128360368	5.506745127
AASS	7.440228185	7.445954749	7.699290332	7.323579418	7.563918853	7.004695139	6.926336161	4.836406045	6.562162675	5.874213102	6.856035167	5.66552814	6.581918081	5.855252048	5.991960674	6.224818866	6.542577617	5.992912043	6.675191041	4.81425571	5.500606322	6.116612924	6.455664922	5.483460296	6.335044384	5.901248112	6.534622883	5.389609543	6.073193244	6.039140537	5.908208211	6.758879132	6.382198101	6.764618353	6.044623256	5.857591738	5.80064675	5.477417223	6.611277442	5.238950232	6.18380516	5.708678978	6.387566608	6.701347262	4.816260011	6.671995401	6.148703527	6.022309494	5.417774103
AATBC	1.857361961	1.282357411	2.057929131	1.879343001	1.799500998	1.820212639	2.568885083	1.454865402	2.018771581	2.288387377	1.73683286	1.746364861	2.052547883	1.899295131	1.734294544	1.468194416	2.456845686	1.577875958	2.279621224	2.498896385	2.272283781	1.426175231	1.674184664	1.511875275	1.913299079	1.537169028	1.440405592	1.730781048	1.995225209	1.184855831	1.875771617	1.878649042	1.540169449	2.422111761	1.756327422	1.771643911	1.914819855	1.571928491	1.693035629	1.28478675	1.279803971	2.03650037	2.050843062	2.672070615	1.688107259	1.931879641	1.446790953	1.271926982	1.149819206
AATF	6.759555258	6.782233911	6.969249444	6.631134288	6.545579995	6.959930217	6.408018693	7.344956781	6.92274096	6.336722968	7.223206176	6.720201097	7.021944889	6.826076465	6.106782091	7.032490692	6.575368323	7.07670801	6.808340357	6.732381878	6.772281141	6.89332191	6.441967264	6.675555624	7.028013799	6.869799149	6.869031728	6.931270601	6.835980248	6.874377176	6.842778185	6.659033537	6.762395255	6.422791557	6.88089318	6.680339067	6.481406741	6.478650972	6.711213162	6.621296142	6.74485727	6.979105307	6.817285878	7.044477497	6.795692715	6.522264222	6.462386643	6.780496152	6.764496603
AATK	3.29626722	2.099025921	2.015903834	2.059571505	2.14852057	1.922934807	1.827134017	1.929117255	2.278935505	2.190420584	2.042794735	2.208972912	2.197945628	1.989097806	2.205891872	2.294288674	2.21001871	2.211116432	1.944629116	2.315490121	2.128634766	2.093007599	2.417872867	2.316647895	2.75394348	2.649002218	2.208457735	2.993707522	2.30213222	2.401820295	2.444008012	2.687264891	1.899051558	2.564822218	2.253431207	2.10125336	1.821045188	2.409480829	2.960384258	2.371792519	2.812271201	2.058661396	2.375867453	1.96581327	2.616189237	2.187203553	1.562118622	2.537692858	1.782778419
ABAT	7.726428651	8.081708027	8.121141141	7.22605179	8.019482835	8.324403025	8.043715954	7.360940461	8.223048179	6.30387903	8.108167863	7.149499585	8.221321963	8.138633745	7.291986089	8.244113393	8.520587975	8.085001485	8.419914409	5.068046277	7.941221518	7.520614232	8.378451391	6.003842099	8.764563094	7.703261453	8.110273742	7.197955558	7.569518959	8.319320529	7.600682085	7.641108698	7.584134192	8.160701866	7.093453704	6.851324176	4.573757251	6.81835443	8.228702095	6.599778574	7.638057588	7.047677949	8.023494651	8.376998029	6.02495341	8.610579592	8.243288717	8.530230967	7.520583283
ABCA1	5.402450806	6.063177597	5.800760991	5.253463864	5.570583308	4.592348942	6.527244538	5.766998328	5.51140302	5.918354713	5.774787664	6.056180764	6.023259152	5.971723206	5.371044184	6.329755134	5.938912877	5.898081958	5.831196991	5.752397751	6.148267042	6.32941085	6.517748642	6.525045572	6.37162309	6.91109833	5.724063472	5.517289739	6.359066432	5.987850262	6.330538713	6.641113317	6.669081316	6.501263754	5.968943675	6.481831424	6.012874291	6.344199865	6.250267059	5.431341711	5.889454909	5.06626443	6.305538191	6.268444985	5.948598293	6.940731571	5.936864899	6.538725639	5.357268527
ABCA12	1.286478571	1.317288119	1.302288747	1.068544113	1.566817867	1.324439307	2.234728626	1.351482892	1.671700662	1.365950918	2.057251293	1.736860546	2.027021013	2.319526926	2.038502857	3.058716189	1.482546699	1.193819331	1.122080361	1.991757917	1.880078709	1.578954052	1.564609014	3.310631409	2.353898043	2.29063664	1.584063036	1.892089599	2.485357146	1.286466795	1.328961601	1.65695527	2.600101121	1.792956775	3.135097899	1.207359286	1.340071864	1.153077749	1.20697963	1.787875693	1.257990375	1.662423682	1.941570857	1.648587197	1.163251009	1.486102957	1.195391063	1.827257721	1.057241376
ABCA13	1.525164707	1.539631142	1.537088964	1.434124914	1.397195308	1.659666392	1.587709243	1.5622884	1.564063469	2.083529496	1.28330551	1.408322994	1.641662574	1.598251877	1.896110685	1.706649249	1.501196312	1.675380678	1.724699821	1.670952921	1.422415503	1.73682784	1.350157228	1.653975753	1.42343928	1.9086545	1.226252993	1.268418973	2.10810942	1.205769253	1.531672928	2.41108535	1.490009864	1.368181818	1.608044636	1.248285223	2.189754365	1.76686281	1.515243087	1.498892447	1.564930896	1.478100186	1.701313712	1.459922387	2.700910627	1.556692833	1.259814183	1.440941155	2.446574376
ABCA17P	2.476762245	0.859153999	1.147846479	1.292045479	0.84317541	1.171097782	1.687402681	1.444695104	1.143458399	1.136503667	1.490882012	1.52454919	1.716587912	1.713711048	2.179842296	1.002987835	1.263430655	1.017596503	1.43087856	1.249139857	1.274651895	1.241505872	2.048983111	1.680436949	1.366111823	1.275782469	1.151387966	1.548749503	1.821337577	1.300584808	1.177052205	1.113320211	1.576177289	1.298635579	1.445471889	1.21632476	1.159426279	1.498749594	1.349633837	1.318050276	1.033710181	1.876035113	1.195176454	1.358070278	1.10428834	1.742681895	1.600016567	1.264540753	2.198236523
ABCA2	2.861090805	2.581908341	3.11043949	2.700287347	3.075727145	3.537227727	3.078283851	2.963448301	3.445046957	3.329752605	2.978074021	2.88050221	3.465425339	3.214947661	3.555496469	2.621818049	2.944021157	3.439509159	3.148212764	3.163820599	3.071327143	3.276844353	3.246007878	2.686080322	3.126831072	3.145184217	2.806824201	2.786052214	2.672221117	2.56856122	2.967059554	2.680645748	3.535948755	2.9679433	2.777226146	3.351425884	3.2692186	2.849007055	3.143848089	3.643151545	3.040911854	3.062593207	3.049968392	2.98745221	2.854861818	3.094922607	2.744358075	2.575958172	3.721129582
ABCA3	3.23725516	3.32313489	3.478162603	3.807315742	3.97774661	4.214367209	4.41770681	3.86054386	3.829742384	3.84297111	4.029164149	3.746876995	4.173223479	4.270765976	3.325028749	4.00008814	2.944317266	4.53480955	3.923788995	4.990351954	3.244597541	4.399643401	3.767401725	4.583538793	4.29243104	4.350210844	4.325414233	4.079810142	4.10059938	3.482518256	3.547577867	4.309075475	4.759482802	3.945040074	4.430833218	3.393448288	4.626261971	4.195601693	4.316103965	3.695956295	3.271202282	3.98832961	3.821484763	4.299849729	4.400681921	3.858153831	4.541590076	3.345997071	3.353677229
ABCA4	1.551117364	1.687855608	1.617820423	1.481486941	1.641077957	1.530606221	1.311459373	1.271502065	1.577019143	1.609575182	1.581697926	1.562398583	2.061789743	1.97066087	1.769040645	1.680716401	1.663095828	1.890794364	2.581305103	3.758079338	1.634010032	1.618608045	1.426416868	1.433032174	1.554268012	1.449051172	1.630086562	1.629991302	1.779908747	1.554939061	1.294607516	1.270580399	1.541985723	1.469644845	1.954193083	1.563365354	3.532496001	1.414835894	1.629991302	1.803307555	1.458619856	1.665566229	1.131269382	1.71388519	2.857926519	1.331790426	1.68964883	1.541778803	1.517609998
ABCA5	5.595110431	5.678326984	5.482572876	5.977115096	5.89286218	4.972757837	4.990122333	3.917355529	4.713145539	4.274427372	4.810573182	4.802260143	4.247076517	4.488779039	3.6937532	4.92212218	4.454467238	4.506052256	4.343279861	4.600232872	4.037521734	4.433249774	4.609276932	4.586780767	4.398357993	4.414283312	5.064205705	4.505222865	4.167733697	4.658271002	3.386485305	4.534860107	5.120830096	4.857655647	4.207461658	5.077990656	4.8002111	4.472119588	4.441549423	4.352552214	4.361707371	3.2535111	4.896564176	4.809174453	5.16501475	4.843456762	4.921609442	4.954200152	4.307541099
ABCA6	4.158094629	4.548300045	3.109914674	4.753470502	2.367289192	2.901348387	4.457252995	4.130422705	4.553837603	3.601182485	3.194438027	3.876570947	2.804510415	4.053378317	3.01610349	2.633800739	2.363150948	2.498198665	2.761688061	1.97436366	3.896115076	3.625342713	3.275253831	4.57837439	3.020961712	4.003583356	4.220292143	2.958775935	3.89631068	3.308879553	4.496230575	3.656271392	4.946985363	3.134112665	3.370390161	4.48916899	3.935350556	3.617896466	4.432549348	4.650747635	3.09619496	2.584019135	2.390681857	2.989511918	3.331470838	3.225365015	3.5055127	2.790432377	3.429523603
ABCA7	2.581575978	2.053757621	2.605458029	2.221479121	2.121836632	2.43440901	2.68869978	1.823823728	2.227638989	2.461773838	2.699189855	2.100157204	2.283599034	2.343258846	2.764706356	2.753273206	2.697219719	1.67848565	3.301093056	3.16545073	1.782323253	2.704292589	1.648416116	3.37184885	1.941343784	2.178335621	2.561472727	2.568891071	2.522315655	2.44099978	2.990199344	2.737707122	2.234075471	2.371202928	2.091002616	2.661096817	1.941080961	2.605630177	2.193083303	2.24049826	2.302473081	1.772594039	2.106014443	1.959069018	2.196152013	2.115659082	2.688759867	2.407956691	2.557814776
ABCA8	4.937348339	5.076182462	3.62350809	4.632404253	2.76929478	4.323016836	3.167246316	4.542983335	5.834547365	3.189326123	3.743526952	4.034585307	3.786069606	4.64523853	3.649457274	2.81668314	4.009353676	5.106262011	3.617779642	2.969751597	4.2337268	4.204152858	4.274274542	4.879165312	3.687171481	4.040514858	4.377942041	3.49246365	3.825160967	4.459656842	3.843988385	3.283179779	4.677121926	4.249871939	3.900772422	4.4633448	4.677470043	5.372382171	4.01159767	5.511263503	4.025475197	4.320225795	4.152141896	4.020922915	3.953745615	4.976187737	4.072518212	3.40657617	2.713685326
ABCA9	3.701178661	3.547168665	1.661609218	3.375893562	3.170301389	2.691657727	1.944916867	1.708824208	1.859841276	1.94672714	1.932729752	2.095388809	1.697765185	3.422511294	3.098365152	3.033789873	2.698887289	2.182286643	2.227105596	1.49847089	1.580712376	2.127219021	1.690876396	2.528612676	1.759661931	1.719063411	1.614906727	2.006796323	1.858980575	1.757199204	1.926723417	2.128893491	2.704156969	2.569737429	1.907753282	1.922811306	2.113035079	2.506730028	3.102952155	1.362305333	2.684907094	1.887374549	2.377190622	1.625517864	2.183814755	1.789488359	1.640091494	3.065127185	2.41435948
ABCB1	8.366956839	8.225608185	8.082853056	8.164682026	7.81811705	8.489003162	7.879250426	7.527567516	8.493040636	7.272744108	7.833157878	7.955509526	8.229043281	8.310131488	6.650662512	8.131367843	8.57076099	7.883015333	8.280668922	6.650529246	8.086122737	7.990340939	8.317662479	7.882564638	8.137187233	8.319805852	8.088421733	7.527000962	8.072364513	8.317548607	7.187274208	7.621075679	7.896892091	8.499789045	7.976709329	7.3074662	7.808662534	7.11306143	8.127607974	7.842573718	7.592561251	7.481289995	7.813319391	8.047081716	7.671609957	8.230985299	8.02210276	8.298835087	7.687179973
ABCB10	5.532859377	5.462015157	5.062243617	4.98723269	5.253339155	4.67759643	4.254758777	4.0437284	4.835017333	4.260058413	5.227275661	4.751160188	5.413123347	5.171344258	4.65661289	5.104056396	5.638711597	4.436235806	4.244521951	4.540985209	4.144144458	4.550049074	4.69959343	4.601125328	4.736218604	4.644341301	4.738846543	4.442510429	4.898465769	5.291475318	4.957146833	4.323566959	4.94459516	4.755218461	5.242820039	4.68534549	5.506430125	4.385230589	4.626929819	4.787515673	4.530380946	4.453655247	4.931986292	4.582849871	5.111332353	5.381421906	4.85999962	4.487646527	5.091197674
ABCB11	1.642552445	1.452900417	1.303402437	1.274118334	1.464292287	1.436794091	1.552319615	1.861402206	1.233103623	1.500878156	1.47162133	1.425262108	1.599319384	1.478827778	1.666514346	1.777677818	1.692707506	1.146372872	1.877828149	1.36840404	1.355824921	1.829694643	1.767771726	2.050991488	1.4527421	1.454645739	1.461151262	1.215670745	2.182137348	1.413163544	1.448150236	1.666537045	1.041851227	0.994692627	1.298381231	1.895733385	1.410739516	1.48127512	1.603580903	1.267697609	1.18831986	1.282372879	1.866630651	1.475744457	1.228754723	1.629867466	1.609113716	1.120563176	1.246814598
ABCB4	2.922965232	3.027872522	2.993305456	3.387669398	2.724002523	3.426475436	2.532328989	3.593429051	3.261497643	1.804660992	2.447072449	3.196695401	2.566196795	2.552782195	3.061933584	3.451895244	2.998412797	2.350969518	1.837326018	2.228739504	2.555500021	3.059281345	2.420700267	2.99095472	3.756423021	2.484039964	2.680459658	2.497231854	2.759857855	3.219130144	2.24375232	2.680773172	2.991242347	3.745371473	3.113879545	2.390409585	2.46662272	2.981616144	2.335664308	2.873471392	2.906234122	2.709605061	3.456772721	2.909017116	3.221184668	3.028809319	2.136778215	3.36078679	2.041038489
ABCB5	2.144111316	1.454032382	1.953236404	1.591044949	1.70427379	1.616001255	1.381132594	1.834757183	1.384223087	1.475073782	1.701308102	1.547381005	1.817950073	1.576744558	2.231001843	1.754638914	2.35610861	1.817854337	2.004359572	1.983142444	1.811716532	1.619308489	1.352060807	1.779334074	1.769108734	1.538026484	1.607060244	1.616686458	2.037829319	1.743228149	1.888988637	1.558063777	1.846930999	1.80604713	1.599467585	1.55751468	1.711255579	1.759214825	1.611169752	1.435417352	1.415296224	1.553095169	1.84376709	1.591288132	1.8175048	1.980845537	1.710094983	1.592506556	1.396327411
ABCB6	4.281083941	4.542622624	4.55068151	3.442054213	4.069865933	5.340162493	4.559191812	4.470194003	4.59944345	3.909329486	5.432263087	4.466988247	5.066566508	3.615359178	3.241519456	5.006389221	4.394945987	4.538106353	4.178723871	3.551199854	4.049524087	4.175862712	5.317670999	3.190405789	4.923331133	3.817207373	4.61005648	4.206954429	4.165454831	4.289151627	5.197243454	4.929207301	3.710085041	5.488412492	4.992104897	4.073215296	3.688789465	3.356218489	4.882406311	4.550178065	4.603124842	4.886695813	3.952847478	5.830517297	4.491058495	4.439173452	4.792870965	4.948462754	3.441408123
ABCB7	5.907575955	6.174497182	6.305638988	6.435963917	5.9491815	5.869254856	5.704711078	5.747730237	6.05863226	5.591098081	6.517827929	5.643234052	6.065033873	5.793291808	5.348865298	6.243579085	5.342583483	5.733471689	6.087595895	5.847393208	6.082606341	6.042230272	6.273921813	5.903451049	5.992513622	5.989617999	5.733720604	5.725267604	5.485295452	5.881490133	5.493586651	6.158349171	5.837626896	6.199179245	6.029514569	5.647756515	5.955794204	6.092444841	6.00671624	5.395499129	5.972440992	5.852830526	5.968280849	5.884337041	5.963107901	6.157999023	5.970686433	5.800948352	5.550478132
ABCB8	2.527176355	2.311052301	2.242263439	3.024439296	2.678792371	3.182783951	2.694963736	2.763132745	2.337246222	2.718665206	3.007560721	3.891800078	2.813760856	2.495191768	3.020458558	2.843383735	3.382959242	2.163419685	3.841282698	1.658207065	2.218401174	2.946773365	1.840647329	2.04781149	2.744117114	1.901712842	2.183122693	2.414502691	3.781682134	2.846698385	1.960049711	2.658102867	3.144218206	2.911397504	3.107047867	2.75853478	2.217558565	2.462667129	3.574202981	3.861237504	3.040444328	2.984232696	2.618980654	2.169997485	2.139567977	2.078904227	3.358563992	2.592245665	2.74790428
ABCB9	2.381448591	2.098492749	1.858702443	2.338780768	2.071229595	2.320094081	2.616930385	2.432426702	2.502374086	3.133787483	2.388546612	2.702852809	2.63446842	2.424788119	2.208203979	2.030459843	2.199813108	2.631808936	2.157191068	2.651447448	3.180047647	1.921635747	2.372071696	2.124659158	2.667188816	1.970374694	2.300334729	2.945014128	2.086931238	3.140945078	2.21081241	2.633214457	2.146104312	2.395506124	2.66103759	1.911323574	2.970789528	2.126844091	2.437272275	2.117655074	2.201067017	2.263690224	1.787933624	2.156725556	2.020471598	2.034807455	2.011777744	2.116355193	2.59625707
ABCC1	3.667216169	3.376623917	3.779735563	2.829769064	4.260241814	3.804204626	3.80167741	4.61067264	4.374328945	4.276463673	3.243445707	4.81792488	4.408212205	3.750560645	4.373378998	3.853355405	4.117697402	4.889185166	4.371866462	4.598988261	3.36972728	4.44884842	4.220825606	4.812886384	3.3382341	4.667481992	3.949289444	3.644150101	4.860992807	3.894085439	4.61316551	4.270184998	4.426720732	4.170691242	3.813686434	5.228885284	5.034573926	3.701179424	3.684342397	5.407774193	4.031637379	5.308683778	3.211669554	4.2849113	4.172613	4.618743269	3.986499155	4.60024173	4.75819411
ABCC10	2.844124741	3.489802872	4.155528929	2.91182542	3.678859671	4.067485317	3.954928738	3.864608469	3.114766769	3.32779419	4.083667802	4.083573116	3.780422581	3.801533056	2.675775364	4.440553053	3.709155093	3.493659787	4.035438764	3.151852206	3.64788052	3.816113768	4.141678675	3.384068929	3.36886257	3.728521169	4.178764501	4.376803327	3.982786547	4.08602084	4.701959999	3.370633969	4.424292561	2.710828288	3.347912004	3.563354977	3.410266903	3.591907407	3.325648761	4.79413716	3.605454448	3.872339957	3.178179436	3.823302365	3.394815026	3.672527779	3.464741695	4.100921208	3.72971881
ABCC11	2.21817424	1.607964809	2.151004899	1.871263235	2.06737482	2.198876232	1.586551603	2.055479217	2.003957008	1.458263105	1.28019469	1.479280375	1.581769565	1.226786523	2.066514708	1.387981166	2.179814076	2.466066402	1.840075051	1.81093916	2.079254575	1.680912093	1.324180174	1.428667249	2.13249832	1.839448441	1.823646906	1.775050034	2.05435903	1.330807472	1.432419202	2.386033719	1.649491161	1.716179515	1.531934681	1.81869536	1.845664848	1.771402726	1.846310709	2.426887731	2.025406343	1.658304937	2.356063262	1.685675833	2.017310456	1.527136725	2.242745658	2.509673426	2.176342967
ABCC12	1.333393451	1.084802873	1.374485213	1.595105315	1.820948208	1.383163253	1.314922152	1.322329113	1.108956732	1.178951051	1.283195214	1.215560038	1.73739821	0.973182559	1.797919329	1.258490445	1.06528113	1.223532757	1.163045904	1.569752955	1.493406818	1.947133775	1.70551893	1.935572708	1.558310473	1.215540629	1.328163839	1.376364806	1.283661351	1.148374251	0.976421913	1.418129008	1.562244603	1.075027463	1.551814498	1.226805094	1.091200043	1.359042163	1.181160674	1.255421731	1.414847724	1.040320271	1.843103228	1.337313721	1.424624853	1.267355852	2.00337882	1.054509007	1.648138406
ABCC13	1.257430908	2.737093561	3.21744133	2.205230623	1.811533478	1.499933454	1.331052278	1.207793963	1.537698322	2.020833295	1.579312797	1.26902499	1.666628478	2.053460639	1.59570017	2.590022864	2.2611704	1.709423239	1.763824027	1.76696242	2.76311947	1.857085861	2.014308082	2.764608799	1.145840501	1.285562964	3.145795121	1.798142676	2.376857996	1.903141004	1.343489355	1.501578841	1.286020102	1.79701161	1.179212495	2.101313987	1.460795995	2.041028742	1.637648665	1.565368819	2.832889244	2.862979482	2.344192119	1.737129759	1.54752688	1.819457996	1.438540724	2.382774843	1.940911573
ABCC2	6.913860322	7.512971225	7.022286289	6.778879352	7.023747043	7.608731979	6.977349797	6.198040941	7.597433295	4.272893528	7.94200812	5.754322046	6.484148082	6.991608991	5.807839801	6.91931281	7.590572316	6.016371728	6.833191444	4.1331853	7.100370106	6.41651139	6.969964059	5.488793371	7.197047044	6.592084515	7.00001608	6.334128972	5.988127459	7.344388592	7.73323518	6.927514097	5.838883062	7.765573244	6.551215524	5.930481772	3.598185244	5.543080003	7.486502321	4.917576072	6.545803498	5.874127061	6.97169527	8.101044852	3.775769978	7.74357522	7.731475222	7.63818335	5.241324318
ABCC3	3.820857084	4.88317976	5.017301688	4.042853256	5.088590659	3.568526499	4.700471531	4.28121119	4.383080358	4.930498445	5.112631262	5.155563628	5.531027898	4.176933323	5.011360644	5.65351959	4.616369751	5.775109459	5.735152598	5.485829478	4.708848779	5.419429917	5.09981579	5.802666811	4.045695112	5.47046817	3.710597616	5.309223358	6.380040547	3.917210589	5.363612897	5.348953952	5.689274131	3.80392867	5.809247589	5.010419881	3.323963023	3.894880513	4.771522542	5.346810433	5.675959142	5.177403847	5.205025088	6.354365711	4.831702701	3.801131053	5.170639162	4.367843069	6.279561428
ABCC4	6.718632742	6.842914552	6.829900789	7.096794674	6.774686096	6.63934187	7.619841972	6.886848112	6.674862412	7.05214792	7.371002755	6.756882444	7.166904237	7.051107994	6.251504605	7.072382403	6.928685233	6.290546474	7.818592459	6.482485267	7.532025949	7.186841492	7.73677472	7.407416473	7.234843864	7.460847906	7.075450562	6.71880113	7.196087502	7.504626912	5.940906531	7.161495653	7.17617472	6.995186826	6.507442044	6.562259533	6.427300203	6.683305053	6.936624097	6.919052002	6.666658201	6.854175473	7.312174549	7.049500309	7.2464009	7.469694264	6.94538535	7.443579066	7.680052853
ABCC5	4.187142579	4.450814322	4.629328411	4.912692926	3.916850403	3.404820801	4.398645295	3.511519083	3.476113837	4.967661853	3.503465053	3.860765982	3.101072324	3.218712057	3.765341511	3.875954586	3.117080533	4.011721682	3.508235058	4.535951954	3.641363256	3.380865221	3.281811323	3.853787095	3.820627888	3.86624666	3.671613108	4.124576615	4.215766962	3.769491541	3.357539757	3.806378755	3.378161365	3.75159134	3.962749503	4.704380825	5.32149883	4.233248214	3.758543238	4.557818682	3.905744572	4.172830962	3.973820998	3.979353184	4.764955827	3.754915589	3.5531423	3.407767291	4.064595493
ABCC6	4.896404332	5.699587097	5.69171546	5.266825322	5.375661152	5.383187311	5.611401992	4.899338153	6.433975783	3.819303891	5.036885014	4.991633964	4.734363262	5.389067256	4.594379714	5.745614668	6.192365888	4.184909092	4.628301658	3.747216631	5.39856507	4.290816309	5.631013856	5.837184321	5.706795276	4.963327192	6.098106884	4.497078033	5.05720818	5.210750512	4.39365747	5.075347373	4.621092752	4.718069821	5.067354187	5.159501253	3.9731833	4.576200731	5.74366479	4.977314872	5.286466509	4.086753627	5.047899058	5.047590866	4.43455436	6.121945613	6.022144643	6.508290941	4.733932079
ABCC8	1.734134904	1.897542337	1.772097955	2.242947313	1.999764278	1.510469652	2.145886435	1.659894512	2.123095258	2.125797287	1.725906703	1.669101222	2.246158168	2.213188958	2.110710013	1.767857914	2.05254336	2.241679249	2.159330123	2.24284565	1.575178448	1.501219869	1.765629065	2.511446229	2.078792631	1.967336189	1.834734838	1.85749477	2.338264846	2.568921693	2.307507428	2.028288047	1.814341864	2.098149697	1.842106283	2.079238726	1.969856361	1.856850415	1.758992372	1.798495116	1.38175848	1.696766989	1.777666217	1.907271178	1.801389118	1.873732987	1.471038464	1.525758814	1.652192207
ABCC9	4.25050554	3.747146464	3.316408723	4.237871704	3.166039928	2.997102004	3.647125095	4.06423	6.053904058	4.072847581	2.449827301	4.183905963	3.516877605	4.810722135	3.308670319	2.924813463	4.511245965	5.400086085	3.782574594	2.914894033	4.248478084	4.308365701	4.516056434	3.165596228	3.425877018	2.858339549	3.720931246	2.983676427	4.042472246	3.609583377	3.306496163	3.410141134	5.35402755	5.000692592	3.463353999	2.836981259	5.863298137	3.436295948	3.906268549	6.194456901	3.579231517	3.066981062	3.801901844	4.498733051	5.918031783	4.632032315	2.89145032	3.560030925	4.651984887
ABCD1	2.936031801	2.348996898	2.784397632	2.357361804	2.963780383	2.059430387	2.903348822	2.032191077	2.591842015	2.074247545	2.199415755	3.01836074	2.383675663	2.945167928	2.606916359	2.58371362	2.358728815	2.575637308	2.37965673	2.14058951	3.179872298	2.344084926	2.544732912	2.286671104	2.673279484	2.840046356	3.411352877	2.125405616	3.557032942	2.450108314	3.092507004	2.668176018	2.391722004	2.670232562	2.253130876	2.727916892	3.402167198	2.247833994	2.509913043	3.848247106	2.685027363	2.617627176	2.547872192	2.173007079	1.966709491	2.464735757	2.560653709	2.708008046	1.546097669
ABCD2	1.652814595	1.698826541	1.676927556	2.424430085	1.843311317	1.458400348	1.919830265	2.090958912	2.15560951	2.157137608	1.703201921	2.189348384	2.090048939	2.663671639	1.796083727	1.82768578	1.632607461	1.909832174	1.843288539	1.495812206	2.028904024	2.499090961	1.310976384	1.510538309	2.664617272	1.793190705	2.353160698	1.829106603	1.443914996	2.141911366	3.163413549	1.892810823	1.778160886	1.882819833	2.005295154	3.058646831	1.535982654	1.712081488	2.819036778	2.580514287	1.844366108	2.058574216	3.410696185	2.317644916	1.512724488	2.931179798	2.295655771	2.095740991	1.491101194
ABCD3	7.710417053	7.824792376	7.610943962	7.563416052	7.625116094	7.45118285	7.43887672	7.330073805	7.598975775	7.245719996	7.852806199	7.238483896	7.403080432	7.748115293	6.623539866	7.396675738	7.789515877	7.263456585	7.732909347	7.79086776	7.671717421	7.352512517	7.887953035	7.098824211	7.82968369	7.396025789	7.420849641	7.43583298	7.207241293	7.676159138	7.216370509	7.419446423	7.652220331	7.709987066	7.364815217	7.14014564	7.545074429	6.76853052	7.69692003	6.629297771	7.501789693	7.124076906	7.392340493	7.740637537	6.999826947	7.977624744	7.539316809	7.826750278	7.296544689
ABCD4	5.188918828	6.204961767	6.407602926	6.188774345	5.988804958	5.886471062	6.567030202	5.204152644	6.001139306	5.193189159	6.396063269	5.770131712	5.985767201	6.390908094	4.782758803	6.175520821	5.872250032	5.644050014	6.494898197	6.018513449	6.634298609	5.555873544	6.467568629	5.978832586	6.024406256	6.567850532	6.149971249	5.978428679	5.963174989	6.026508853	6.083513047	6.108438821	5.754365333	5.728360368	6.437025071	5.931086147	5.043864287	6.108508007	6.287367239	6.362265038	5.811592182	5.360908795	6.259321713	6.451059029	6.073143376	6.375896865	6.404015633	6.615621603	5.488543107
ABCE1	4.298567668	6.267691529	6.082588538	6.053434572	5.993188513	5.230593363	4.963143434	6.111634705	5.9482751	6.182090579	5.993163124	6.117992569	5.410812021	5.829533838	5.205236008	5.112041502	6.179125992	6.022170316	4.938891166	6.022053443	5.415420548	6.011429005	5.873471868	6.103942886	5.56135256	6.114555043	5.859548227	5.87065632	5.1735208	6.406810656	5.758734082	6.368938605	6.644972493	5.642559742	6.373675279	6.039309483	6.31245869	5.941413859	5.692849793	6.286126244	6.065716126	5.568774618	6.537346154	6.304920826	6.496408125	5.84532979	5.753247528	6.520799244	6.409631598
ABCF1	6.884157262	6.832467861	7.07309131	6.799280527	6.88227815	7.345869704	7.133966757	7.056828011	7.076479315	6.885368695	7.054514316	7.037413413	7.29706482	6.616771477	6.406586649	7.044358779	7.01636909	6.995079386	7.150886933	6.891899587	7.199098032	6.918655665	7.094987319	6.53794099	6.706713877	7.022711717	7.107347945	7.394725585	7.152556425	7.282109338	7.037411073	7.052493692	7.25117027	6.929499702	6.958214164	7.107480023	7.102675961	6.274287881	7.203970221	6.91662806	6.995956539	6.806069155	6.881239898	7.255243921	6.609672303	7.239398004	7.080588211	6.944624412	7.097718109
ABCF2	4.880315156	5.298043605	5.233406341	4.853029955	5.47682218	5.360621666	5.564211234	4.97975345	5.151880574	5.4447893	5.15756429	5.465094898	4.419171093	5.411385086	5.167697368	5.639643698	5.300290534	5.110235305	5.241279357	5.540738522	5.42751811	4.940302148	5.617004791	5.792630786	5.115722736	4.846993217	5.395869727	5.152953217	5.962173858	5.386402266	5.404696346	5.076497069	5.343423462	4.825993361	5.128513243	4.89089526	5.105730691	4.795734695	5.26309406	5.427464919	5.23547314	5.872912701	5.291748788	5.62116112	5.347514551	5.31818302	5.553409852	4.990194672	5.874090456
ABCF3	6.244079876	5.962727206	6.798475956	6.175694932	5.584582336	6.707153923	7.013138404	6.117778463	6.248021267	6.132855603	6.706787025	6.401370535	6.492175907	6.331182341	6.404535692	6.328259034	6.905469244	5.82974966	6.936351179	6.302412339	6.842555092	6.161642693	6.259837637	5.767943727	5.600622543	6.287669236	6.580182509	5.824276368	6.586908664	6.663698639	6.34139274	6.077796987	6.139937887	6.560189768	6.391400352	6.52257073	6.404186801	6.062236727	6.647303323	6.010167572	6.395360067	6.421254016	6.207441473	6.947571094	6.56171653	6.541815153	6.845940174	6.514861763	6.574828485
ABCG1	1.357327263	3.720730018	3.380078041	3.210120182	1.675023429	3.13593742	3.706429682	3.559082855	4.45915754	4.455124092	3.385998409	3.655500567	4.688430165	4.493359428	3.824192306	4.159780974	2.733147427	4.534311234	2.663097523	3.351666865	5.236416957	3.985722453	5.130377492	4.570886054	4.450752894	4.71068846	3.441872841	3.868301617	3.28812182	3.804765405	3.685890646	4.020954922	3.570395851	3.49522687	3.947340925	4.351586939	4.648156775	4.7869664	4.010624731	3.855593136	3.272544482	4.867434644	3.925063085	3.588377299	3.495094246	4.841336198	3.14263206	4.091637051	3.046602778
ABCG2	3.600902268	3.795861538	4.222108904	3.958001787	3.973331916	2.737297309	2.995675245	2.55023064	4.642466114	2.736279996	3.115563676	2.948011968	3.212952042	4.194809301	3.006588667	3.353620495	4.217881534	3.387829899	3.309912791	3.034876516	2.578790381	2.698773484	3.578749311	2.604752084	3.040282859	2.990394348	3.409089066	2.90367666	3.028611313	2.977450589	2.713067119	3.014697875	3.393590973	4.687742715	3.11641165	3.269645344	4.010296915	4.661832222	3.574999856	3.656234293	2.984394175	3.441588298	3.485702746	3.376672355	3.203099755	3.612690967	2.823034979	3.096597707	3.425592854
ABCG4	2.247697645	2.599226361	2.006083431	1.904647838	2.328600423	2.374189155	1.995790821	1.681145856	1.809242975	1.822261779	2.426509343	1.856562996	1.911114804	2.284821684	3.118456341	1.963595144	2.322132925	1.932016128	2.440490069	2.170025011	2.174852949	2.245594167	2.148892607	2.260911666	2.680439783	1.617385901	2.198405164	1.66187143	2.76117747	1.694673993	2.704271329	1.999776123	1.767479294	1.927076593	2.209158473	2.175571308	2.306000376	1.9922625	2.334418672	2.311569032	2.220149106	2.365132272	2.066766059	2.006404077	1.960406553	2.221753353	2.289355653	1.99354815	1.867806031
ABCG5	1.606456053	1.516007913	1.605888906	2.122440088	1.753327782	1.503234611	1.629708766	1.540111408	1.878314446	1.784201142	1.860136231	1.619487899	1.73797596	1.73603624	1.027077296	1.490986463	1.732810514	1.697820816	1.832074341	2.216973398	1.663298363	1.362668254	1.333989649	1.62253088	1.384159648	2.11961978	1.050726215	1.629692066	2.318113786	1.89317262	1.56869287	1.358188816	1.534109438	1.637788495	1.346072007	1.25442542	1.474512549	1.112044833	1.202864738	1.664045291	1.114269171	2.013865265	2.346700327	1.572627652	1.636064312	1.668629739	1.520609078	1.676601935	2.032935987
ABCG8	1.578001829	2.214599836	1.465155514	1.31575074	1.867221427	1.713904351	1.524907131	1.956742908	1.583520778	1.54827391	1.94975306	1.180003648	2.380576019	1.561392483	2.044035442	1.509658355	1.780846732	1.9537976	2.228818974	1.552976246	0.868533488	1.628296387	1.727116974	1.598853441	1.983883851	0.915525344	2.103114518	2.124477755	2.488406968	1.888667613	2.186110562	1.53173048	1.478085496	1.718082296	1.228966273	2.17340786	1.746432905	1.353142319	2.184614774	1.918516753	1.60959727	1.725264494	1.190660679	1.546153599	1.423082576	2.023499976	1.841296855	1.783629405	1.317816695
ABHD1	3.014905626	2.689917815	2.698162352	2.515624931	3.171444468	3.169227366	2.930274201	2.387407836	2.244506448	2.622318697	3.882851069	3.092167555	3.311354504	2.848316478	2.850124771	2.801795297	2.709127537	2.059741045	3.254001594	1.808861838	2.763743473	2.272297369	2.772284791	2.103158939	2.588004211	2.848617594	3.069873196	3.288471754	2.846739962	3.332720012	3.58830146	2.297994416	3.493731364	2.784285066	2.399609117	2.225544129	2.2707708	3.234148176	2.050667459	2.832201152	2.287389482	2.720116773	2.975301418	2.406711515	2.813197028	2.666220762	3.560484353	2.945140034	2.762130155
ABHD10	6.555237697	6.772622019	7.084425974	6.596238239	7.044788312	6.169599649	6.625550133	6.309253503	6.849660931	6.307082819	6.961316951	6.529905984	6.184251859	6.976321931	6.230730835	7.035616822	7.351898494	6.404586054	6.33912399	6.109553911	7.145821453	6.260787499	7.005090251	6.722539565	6.463182898	6.473892217	6.754758582	6.494230434	6.494707878	6.473447607	5.584525688	6.17710945	5.982994536	6.627368693	6.620089422	6.15579343	6.027323261	5.720181559	6.55950085	6.175522171	5.933832478	5.840283937	6.926497854	6.579516434	6.392674468	6.426325097	7.06172529	7.122466434	6.065024011
ABHD11	3.967354759	3.784647257	4.060881859	3.867360071	3.768729289	4.257636188	3.481570978	3.301429201	4.612593111	4.314458447	4.549920201	4.116656202	4.428064408	4.235748302	4.860608695	4.348066578	3.284367989	4.699808927	4.456991721	4.604347278	4.295833304	4.884388433	4.994355378	3.818090765	4.685710877	4.552224093	3.78759331	4.00454019	4.932198743	4.230468729	3.45458636	4.178124496	3.847711726	4.264275566	4.646938155	3.809935188	4.156720952	5.209471298	4.132195782	4.276255195	4.525736458	4.746260233	3.845799734	4.434301119	4.699215132	4.220481983	4.334940599	3.906506935	4.25099577
ABHD12	5.127087233	5.134753675	5.406054661	5.443294657	5.17370993	5.520142982	5.682827375	4.843802511	5.631849066	6.048214354	5.324700714	5.809774211	5.297320422	5.597320635	5.472461146	5.470165471	5.526180957	5.178977994	5.433762856	5.970456915	5.979965508	5.409279739	5.447029205	4.750562387	5.714008163	5.512402315	5.638546087	5.846723344	5.100775795	5.660920491	5.214332807	5.238608911	5.53454465	5.95495458	5.157155904	5.210046067	5.628726274	5.988720612	5.246479807	5.018136422	5.615286699	5.899483833	5.369691325	5.830894061	5.911814826	5.312432582	5.479206823	5.332615482	5.773917121
ABHD12B	1.383793432	1.491388946	1.432816873	2.239109622	1.752767853	1.332691344	1.380554944	1.960353373	1.557078855	1.41220776	1.225840254	1.60311782	1.404439076	1.804396089	1.548731624	1.542080698	1.438222025	0.989952535	1.56335954	1.364231975	1.367404875	1.370489794	1.437422523	1.572881318	2.42249813	1.396066537	1.287936668	1.278524914	2.566609083	1.373050624	2.018833018	1.396588996	1.185020512	2.18035499	1.180298886	0.963045927	1.506039932	2.116251314	1.746915238	1.960485577	1.205466087	1.681270951	1.486877492	1.44101566	1.882223363	1.404714537	1.364024705	2.387681396	1.209631431
ABHD13	4.997734054	5.161383157	5.12559576	5.422777626	4.877776082	4.630341341	4.938804272	5.044049656	5.184480408	5.211605013	4.745979138	5.056189358	5.38472474	4.809129226	5.673103646	4.062942402	3.980427742	4.794771599	4.849655045	5.059118649	4.807786274	5.295170573	4.959165538	5.144698575	5.270779407	4.695803097	4.640947928	4.781956694	3.984065448	5.023977385	4.808073922	4.740470094	5.314567325	5.527273613	4.661268564	4.934630455	5.012912566	5.231229827	4.921318339	4.701622829	5.082413717	4.875242074	5.200881628	5.108789783	5.12455038	4.624443728	5.332467066	5.070120499	5.34513271
ABHD14A	8.069680123	7.248297224	8.085692661	7.155556486	8.731814263	7.914622903	7.97544899	7.633689276	8.486207973	7.52039176	8.480863688	7.412504316	8.32993412	7.946026778	6.977695378	7.368561163	8.70548097	8.458978144	8.859229653	7.0481228	7.969039662	8.156516298	8.119947372	8.286746784	7.761823387	8.511820225	8.264395501	7.77833774	7.071080689	7.753582253	6.673204496	7.879705748	7.60856259	8.111344147	8.271671957	7.2512214	7.897712733	8.66474264	8.641227785	7.791802441	7.586819001	8.779541869	7.872168986	7.733065567	8.345467636	8.657628056	7.615095742	8.004567901	8.121145864
ABHD14B	6.477106991	6.42007148	6.952152082	6.259606411	6.967017515	7.441671109	6.374091896	6.865115131	6.998317095	6.717117547	7.126022654	5.858468711	7.174208018	6.936812062	6.701818879	6.610796057	7.039126109	6.354751433	6.570185892	6.972657557	6.827893014	6.461898565	7.64034853	6.620143696	7.63605952	6.720887147	6.906586865	5.856458814	6.6695515	7.573797382	6.934300057	6.816257835	6.51062821	7.228693046	6.880161493	6.820638242	6.32954311	6.586173232	7.04087919	6.301962405	6.290759904	6.528839366	6.870584625	7.069067452	6.726629017	7.080714011	7.206931238	7.202841537	6.516116215
ABHD15	5.31701387	5.766441428	5.862530534	4.896925737	5.495370364	6.064416413	5.622130015	5.230644504	5.122756208	5.531997071	5.619778686	4.820129459	5.489747261	4.926261122	5.129067665	6.046577195	5.59906579	4.794611062	4.985428675	5.810439456	4.955550191	5.17991739	5.954133443	5.719176597	5.394393711	5.57950579	5.098333679	4.624137312	4.595432598	5.851281763	5.529906413	5.628560844	5.444748886	5.818857637	4.761930571	5.342212064	5.190903315	4.729680498	6.246547935	5.32617144	5.302380334	5.290385628	5.941927387	5.632749592	5.077761896	5.825897631	5.325103802	5.505936329	4.950026636
ABHD16A	5.063066445	4.631809808	4.573071931	4.683126975	4.822884865	4.761733354	4.719891232	4.657243434	4.683459141	4.695373231	5.109270663	5.199157179	5.389656716	4.512558558	5.21243305	4.523654659	4.966159334	5.22518415	4.550277936	4.983710314	4.520809943	4.84961849	5.045630382	4.624497388	4.88379106	4.742054973	4.865800036	4.912067065	5.224357846	4.749708103	5.131958846	4.887678206	4.780518427	4.155955925	4.790002018	5.295336661	5.117664554	5.212008867	5.004950779	4.953094692	4.848166575	4.274969885	4.612927029	5.140517516	5.128663588	4.845359895	4.90506573	5.097286868	4.998933878
ABHD16B	2.97611537	3.31910187	3.220452329	2.766559638	2.846443665	3.417115184	2.96371806	3.045203838	2.781475599	3.634897452	2.978820976	3.389448279	2.835158763	3.473011222	4.005437521	2.566380248	3.567946098	2.834823082	4.410631764	3.064731147	2.963351904	2.873194157	3.001929476	2.535769591	2.91128911	3.46048908	3.49126668	3.343831712	3.088789202	3.493222275	3.133955904	2.87008964	3.624326554	3.120257067	2.951306519	3.563873007	3.69859661	3.315952099	3.293198842	2.924226686	4.105388377	3.607706492	3.636688124	2.740204528	3.387815042	3.061274174	3.315802496	2.718315544	2.851687214
ABHD17B	5.03855814	5.578443673	4.581582163	5.365749599	4.965579468	5.541162433	5.089203097	5.087055123	5.149007117	4.062574196	4.93794839	4.743755943	4.862670421	5.239562588	4.005664846	5.484311464	4.671732326	4.954475141	4.655973575	4.502940224	4.751686896	5.013719409	5.126477643	4.753396726	5.178559067	4.869795115	5.388394384	4.468875204	4.939577398	4.928296842	5.29728477	4.894723453	4.247927277	4.652118685	4.49168089	4.890041805	4.081060297	4.450658214	4.800776784	4.837674142	5.042210156	4.161429296	4.854602616	5.160779542	4.565273462	4.95193911	4.905636271	5.111327961	4.559827916
ABHD17C	6.270151194	6.548026393	6.874765041	5.967601533	7.102040557	6.635747053	6.11136375	5.960332365	6.377571702	7.131003981	6.461355618	6.458422065	6.780972705	6.383180592	5.568509282	6.656102247	7.129006018	6.877400044	6.314687564	7.593195459	6.581117005	6.77541159	6.637415857	5.647615624	6.685743736	6.046311249	6.566186179	6.831741118	6.073825107	6.240068958	4.388063518	6.858420414	6.287151373	5.970969859	6.995600486	6.537278156	8.006419318	6.198335202	6.415002375	6.524523455	6.494996933	6.740425301	6.637161082	6.583652888	6.963168186	7.483815251	6.205418153	6.534354602	6.190084792
ABHD18	5.4927541	5.955364885	5.435752593	6.072445912	5.973931506	5.48712577	5.486129394	4.805135418	5.248665614	5.446327498	5.967375664	5.82712621	4.79044687	5.450695447	5.434600541	5.839949687	5.50209897	5.589378505	5.512616955	5.365477489	6.309314843	5.338106501	5.243090113	4.669844787	5.49449586	5.049716898	5.764161017	5.586032728	5.347848383	5.244830429	4.965168451	5.307436296	5.568751711	6.273098316	5.600342825	4.904169861	4.966051747	5.254987538	5.517090726	5.238431275	5.558761661	5.644513797	5.769118129	5.385080796	5.881697745	5.580532443	5.975971348	5.310594793	5.248933727
ABHD2	6.483885969	6.408845104	6.229278053	6.018770253	6.643828811	5.914097213	6.433276557	5.697425249	6.24448784	6.744234575	5.806824194	6.405880108	5.977833584	6.09176784	5.916347384	6.510856683	6.090828533	5.686934514	5.888786848	6.667853023	6.203643531	6.188974739	6.265898352	6.411668003	6.352166184	6.039312034	6.23476062	5.8481469	6.591153325	6.36514812	6.037413979	6.094603553	6.540974885	6.224000478	6.357990574	6.053445026	6.511316392	5.467522376	5.975089523	6.449764087	6.084468811	6.04873899	6.448537652	6.698084068	6.810708886	6.187499232	6.290078864	5.996314701	6.623970938
ABHD3	4.493321912	4.477060682	4.554310675	4.301975846	4.543608974	5.503747723	4.544637322	5.119459249	4.411505716	4.640598492	5.234396512	4.752114254	4.470360002	4.156124187	3.103052159	3.85620906	3.710646009	3.629040599	3.486514628	4.865195631	4.387568815	4.247363637	4.831402259	4.343983424	4.538243727	4.333215188	5.028503367	4.514329287	4.267243586	5.058930176	4.709087584	5.04937211	4.048252069	4.434197377	5.044203276	5.264242707	4.519537747	4.668712287	4.374805091	4.117488779	4.205732366	3.577416218	4.445332459	4.791221526	4.398552204	4.893233443	4.580985357	5.101253464	4.253259507
ABHD4	5.223257062	5.449351711	5.861734262	4.949625255	6.074407651	5.704464572	5.172859082	5.716660683	6.118559567	6.234579227	6.15690031	6.079727747	5.796820234	5.09375849	5.275722292	5.754909224	5.043172914	5.974576637	5.962525763	6.135465716	5.920873836	5.803630292	5.899126956	5.79988744	6.161416139	6.287298811	6.024827774	5.643160612	6.483187025	5.819889789	5.732159716	5.998614491	6.099179613	5.44137747	6.075083577	6.041996205	5.956920059	5.609666567	5.659914799	5.776322097	5.845601723	6.155594861	6.132111419	5.961317147	6.31524143	6.428206327	5.872770478	5.398828388	6.167792897
ABHD5	6.57580582	6.659178241	6.671362298	6.733824454	6.63355933	7.177607194	6.676315281	6.366966278	6.483286533	6.696754966	7.122939071	6.450967776	6.772757099	6.410998873	7.156435935	6.804100943	6.42365851	6.049608746	6.50624999	6.681275913	6.76743304	6.076950836	7.013997708	6.148149666	6.411863972	6.876262705	6.683397939	5.801202254	5.924630147	6.729487013	6.360393696	6.935691599	6.56419396	6.14937766	6.794750104	6.304762935	6.28251259	6.822836705	7.131497869	5.823957847	6.703513052	7.041557522	6.421467974	6.87831529	6.79159233	7.059540387	7.217237979	6.661580923	7.128201823
ABHD6	6.35681668	6.856718756	6.808989647	6.044476762	6.304811643	7.507011723	7.135526108	6.061158697	6.91564452	5.426457457	7.026285217	5.893066747	7.141373069	7.3440963	6.050341663	6.242096227	7.399977994	6.512711198	6.556640329	5.064608118	6.989996599	5.954400048	7.37864571	6.096169885	6.693888976	6.434876825	6.784062978	6.431068937	5.421566036	6.919093507	6.373457093	6.425335274	5.939497951	7.821629852	6.459803579	6.159554547	5.153385756	6.250168913	7.302516785	5.801439419	6.010970097	5.852199175	6.715870207	6.646499397	5.615128173	7.559962048	7.189502349	7.291743539	5.261630297
ABHD8	3.750480477	3.229484218	3.405650868	3.219486164	3.318225304	3.708892241	3.416510591	3.790162565	4.353169412	3.754598058	4.022467701	3.465933789	3.677268416	3.412015776	3.387037417	3.53937424	3.495125077	3.211439952	3.657485983	3.63765801	3.612123167	3.082473944	3.891116162	3.921040342	4.251950694	4.170477249	3.739719605	3.841936326	2.95066029	3.159100742	3.587618043	3.040293151	3.662560676	3.318891685	3.473650084	2.635611369	4.381608782	3.532385121	3.671072615	3.525779383	3.083850455	3.752600903	3.361135659	3.473704169	3.670126968	2.866920336	3.79613149	4.196145806	2.670065494
ABI1	7.641062556	8.12780182	7.997635521	7.82391016	7.683886583	7.658532263	7.978070282	8.041069525	7.761968227	8.100164265	7.938883168	7.971051975	7.696116995	7.905746027	8.32654697	7.884668444	7.303761982	7.565398416	7.66879315	8.043804949	7.890876816	7.783045265	7.606259372	7.882175545	7.943855046	7.96998413	7.754418047	8.018754713	8.058514845	7.847875288	8.181709535	7.879267786	7.923124819	7.809261196	8.057790474	8.221567865	7.272242427	8.300853548	7.88321082	8.058004748	8.034035006	8.228036085	8.170207487	7.84001082	8.020692239	7.972382958	7.856584576	7.986126647	7.797003628
ABI2	6.445111866	7.095464596	6.734230948	7.120899598	7.460010155	6.863724366	7.948887189	6.711551375	6.905064212	7.265791681	6.922587162	7.255987787	6.748157854	6.842277657	7.263657338	6.595126462	7.063106986	7.642637432	6.939405176	7.310743008	7.075698205	7.108802543	7.016093358	7.11241081	6.720288479	6.90346066	6.745340955	6.751479378	6.795098703	7.295719529	6.382836185	6.980232661	6.773991527	6.854604011	6.847511326	7.096107448	6.891547717	7.303480351	7.341887025	6.756678141	6.676063422	7.614764075	6.852985867	6.940826065	6.994549887	7.48449388	7.317634966	7.124386847	6.728775275
ABI3	3.93054232	3.944147127	3.29693638	2.796276725	3.851674196	3.01883295	2.764789065	3.281255689	2.516626132	3.422622567	2.724428867	4.4666002	3.268415067	3.175887095	4.215735509	3.340896105	3.737783108	3.911679525	3.317987769	2.591278724	3.28415236	3.940457153	3.633346347	2.880550323	2.655675241	3.216663909	3.109818119	4.44295054	2.413147477	3.82580175	4.407251829	3.385407985	3.801515732	2.843208925	3.557969514	4.442019568	3.276735389	3.948891629	3.742940135	3.477918165	3.650893177	3.40477597	3.308063219	2.896348732	3.699175934	2.600168492	3.550311583	2.682693215	3.700269559
ABI3BP	6.60897139	6.356675046	6.71092901	6.804209552	6.638683923	6.052692816	6.653030641	7.253668157	7.091036607	6.462617716	5.676030787	6.372703822	6.361128324	6.749021681	5.98349272	6.942880604	7.057540894	7.84032673	6.067180881	6.696012927	6.635776744	7.096000621	6.165177444	7.248201161	7.119050694	6.655141241	6.749245797	5.330078904	6.805549938	6.453022837	6.227650754	6.549094487	7.155699781	7.335308361	6.641694538	6.18430159	5.772474571	5.203542091	6.812742486	7.858376682	6.257148303	5.83543331	6.276995319	6.068937619	6.882308221	6.797174715	6.021606791	6.770955845	7.040422021
ABL1	5.273791162	5.755619541	5.141182344	4.954698504	5.605804473	6.016778189	5.613680373	5.419056241	6.318212402	5.914075644	5.727368484	6.054100521	5.743514446	5.586919304	4.520324967	6.046173117	5.334757153	6.45452927	6.156770341	5.690662408	5.512624101	5.771888592	5.82984754	5.946520508	6.072535786	5.994942186	5.328106464	6.25847674	5.531175854	5.741600604	5.718156463	6.010233299	6.050846051	5.736740797	5.542966102	5.490256115	5.591807286	5.116603671	5.370257902	5.727810731	5.712587806	5.87597645	5.789206875	6.096354464	5.64412544	5.871936601	5.883493558	6.295732937	6.273046886
ABL2	3.586036945	4.148468896	3.758799401	4.066805513	3.512077572	3.73511632	4.716349308	3.066390854	3.507065191	3.52177763	4.020930534	3.445801308	3.172444886	3.711265263	3.686365026	3.458030893	3.042770063	3.544207587	3.670379181	3.802774718	3.875220667	3.159176783	3.417943585	2.999405668	3.454493027	3.724045142	3.688254266	3.475313914	2.844967732	3.662471462	4.147905051	4.202513706	4.109570466	3.933215976	3.997413437	4.297817094	4.540484916	3.885000214	3.997506758	4.123830447	3.643405008	3.566454842	3.274433544	4.07268442	3.569558889	4.076947251	4.104478573	3.595508137	3.978951192
ABLIM1	7.083160524	7.546271725	7.938270391	7.338122721	7.67784862	6.895575234	7.32914887	6.928969064	7.143676505	6.80082897	7.438122567	7.036569599	7.495815682	6.966594008	7.080537372	7.075094308	7.348273557	7.583365598	7.233469426	7.127405241	7.168793388	7.267312346	7.653625663	7.408088534	6.72137664	7.487877808	7.411774594	7.01087821	6.741182841	6.971334616	6.824146444	7.072391086	7.540125797	7.397156586	7.529791817	6.960863383	7.333221286	7.099900618	7.229893105	7.307818035	7.182875002	7.46416636	7.392340601	7.460258692	7.570093859	7.314565276	7.256867003	7.273914406	7.553859528
ABLIM2	2.079400923	1.951408549	3.307577088	2.271672922	2.147682348	2.78536337	2.254754127	1.440285852	1.811429831	1.41489534	1.938484279	2.454728663	2.068776133	1.727736757	3.573250367	2.799565389	2.164572821	2.442114942	1.980775218	1.725525399	2.245625776	2.308866941	2.187114945	2.555022956	2.111322965	2.440513401	1.86207236	1.921945747	1.897546285	1.813090554	2.494625897	2.392900287	1.621426626	1.955772387	2.087897017	2.4744135	1.525388465	1.785710168	1.870281867	1.480353043	2.710182822	2.706757214	2.891613462	2.983793427	2.195521011	2.040900948	1.88453908	2.088914945	2.017123458
ABLIM3	6.503345153	5.075183654	5.804787834	5.924223507	5.958236307	6.559857716	6.371898363	5.401187369	5.626952178	5.531274788	6.181871981	6.006371449	5.844493593	6.034902974	6.515502963	6.025172046	5.518285002	5.005447412	5.912629933	3.501678882	6.147889442	5.617533768	5.759800707	5.540940647	6.190770552	5.301055558	6.505936246	6.102025565	5.663362468	5.948978837	6.343568924	6.351461713	5.862430028	5.103712139	5.820700746	5.206783682	4.27852556	6.504322464	6.565893354	4.986797525	5.59692971	6.209616131	6.211047311	6.017610286	4.738824512	6.160422205	6.583286666	6.204105642	5.491695465
ABO	3.989897822	2.312706035	3.051847564	2.618926436	3.095236147	5.079955309	2.217161207	3.77749497	3.049736968	5.08599972	2.783679795	2.438034624	3.791623388	3.505526508	2.878403613	3.481873667	5.481791473	3.574785001	3.01282849	3.759095011	4.159120265	3.44551521	3.861574751	4.81284699	3.640892586	4.337188701	3.27115983	3.309069303	3.910683329	4.428477688	2.935719381	2.769754008	2.822864444	3.493761297	3.006551945	4.58759192	5.899878769	4.141448531	5.652051477	3.396257327	2.820847405	2.790911286	3.456409786	3.20269229	4.666115702	3.272258426	4.842726012	3.668075679	3.349596092
ABR	5.051193286	4.63980554	4.853756573	3.879829495	4.251502869	3.690853007	4.915642706	4.906663008	4.256794806	4.784145213	4.604129238	5.038508521	5.400760389	4.960648549	4.944638261	4.818691647	5.223573925	5.01893211	5.305940203	4.792910377	4.693503582	5.099821422	4.615853654	4.662459538	4.112271651	5.005157119	4.716027316	5.208010129	4.341774158	4.073211562	4.720671988	4.602290567	5.299672434	5.061092744	4.545649057	5.577528631	4.997439086	3.876597056	5.258073075	5.442664604	3.89242397	4.444576163	4.912698213	4.921468403	5.156109554	4.612265221	4.861088391	4.410821902	4.960282802
ABRA	2.605634363	2.480523926	1.882655129	1.828909556	1.551553554	1.812538615	1.412013691	1.616504328	1.442694924	1.604701204	2.302948747	1.939737923	2.105705282	1.465409463	2.276107738	1.829133538	1.318353711	1.699699886	2.841476528	1.770830634	1.731239317	1.130881246	1.129644207	1.794056866	1.669559287	1.162856793	2.069846313	1.509759865	2.065258188	1.338509963	2.070916473	2.025362939	1.377711406	1.375387023	2.509567095	1.471344252	1.324107154	1.644175865	1.799598482	1.007667615	1.723919142	1.674835688	1.624123279	1.82472988	1.785179487	1.374492293	2.297945935	1.243212813	1.727067908
ABRACL	6.948874722	6.776849265	6.982910151	7.677023291	6.928517398	7.951981823	7.072189436	8.028931007	7.106772296	7.371785205	8.110129261	7.45569196	7.709540079	7.542227679	7.566953794	7.860188733	7.399861561	6.833743985	7.39646434	7.243321478	7.523710816	7.851332094	8.089621149	7.683566574	7.558312826	7.397165825	7.67286088	6.75507123	7.47956782	7.655654828	7.374032326	7.985357157	7.121568044	7.466260618	7.788358996	7.496444739	5.442619889	7.961197072	7.791939164	7.573892279	7.589342641	7.597401383	7.357043699	7.426198081	6.088746167	7.611378547	7.681865284	7.329212967	7.404174062
ABT1	4.508957241	4.240498655	3.642478141	3.698159514	3.108364563	3.789652006	3.31665609	4.301336406	3.869594175	3.725551225	3.356904352	3.298219286	3.67878284	3.75558356	4.742034663	3.664112615	4.416283338	3.586304978	3.228745917	3.728095703	3.645253551	4.566253488	3.746765754	4.35579983	3.42593529	3.944225506	3.940857268	3.268075572	4.424304204	4.235497186	4.632482318	3.750922333	3.750815365	3.782520895	4.168945583	3.897203854	3.236103104	4.567220423	3.628411313	3.762347365	3.681700027	4.486050946	4.155556774	3.684265473	4.079380493	3.498048193	3.961885225	3.33210761	3.614752671
ABTB1	2.700182882	2.203217172	2.636981113	3.058180224	2.612944128	2.373296032	2.4325156	2.771383836	2.463025492	3.472518017	2.392397089	3.080496106	2.408100013	2.941187524	2.609882447	2.813489417	2.441707765	2.342128192	2.348137178	3.563771446	2.371251919	2.497569513	1.74757536	1.80416975	2.415733766	2.772369354	2.520979814	2.791896668	3.173721013	2.489111392	3.026353193	2.599715968	3.323911176	3.33203248	2.523593522	3.412196531	2.418001241	3.019551344	2.216665865	2.78117673	3.060316548	2.610221012	2.628138764	2.265994304	2.382766662	2.388725784	2.323774951	2.42913974	1.943334181
ABTB2	3.937591826	3.892200739	4.141872382	4.438010268	5.553263355	4.208970568	5.550747936	3.648105348	4.438879452	4.628155983	4.824639435	4.029301468	4.07818721	4.182463403	5.00241448	4.650255889	4.501519269	4.836863718	4.104000396	4.995634812	3.860478334	3.497049075	3.833212266	5.173310305	4.501596424	4.258836314	4.18157034	4.19357273	4.930401687	3.869389436	4.084910775	4.398423573	4.801304757	4.933948265	4.886209128	3.76164088	4.166499702	4.590931132	4.655187546	4.020549033	4.112897848	3.847827337	3.588873621	4.689287887	5.254028793	3.707899632	4.857719663	4.792953265	4.655493417
AC058791.1	2.848625172	3.108100402	3.65952508	3.226669389	2.818469199	2.792887394	2.394412663	2.583883082	2.735467072	2.512758681	2.53403621	2.107900426	2.376215138	2.395036705	2.514032215	2.170962392	3.364975901	2.705636609	2.525660765	2.117105382	2.685872023	2.013564196	2.66182123	2.84731191	2.568820582	2.344203955	2.254168797	3.365035401	2.29788935	2.584973511	2.085361419	2.01698437	2.530343302	2.645896791	2.624156052	2.871124205	2.306510504	2.649406859	2.909492865	2.339893719	2.481178913	2.850079911	2.279330609	2.768899354	2.216531356	2.723836394	2.249822629	3.149716865	2.746890247
ACAA1	6.973102012	7.281238329	7.318510389	7.06757279	6.872167617	7.665610024	7.004322458	6.696533743	7.611183295	5.932147629	7.76696535	6.511388991	7.249294706	7.242783937	6.413884226	6.83251834	7.395216008	6.417068065	7.090501798	6.004707618	6.977333544	6.268014172	7.283844446	5.720843759	7.644253901	6.34009673	7.095505792	6.061076726	6.260874766	7.519520642	6.946646955	6.903855284	6.520628429	7.382147558	6.348018657	6.196636767	5.462756429	5.976713628	7.165152838	5.344578215	6.996573798	6.088397324	7.022090529	7.339331677	5.777677384	7.847090316	7.209274305	7.533295608	6.443019535
ACAA2	9.435449404	9.784612168	9.581747265	9.455054254	9.243926045	9.879731225	9.419491729	9.322958756	9.819615085	9.144579188	9.892957548	9.23556655	9.766132538	9.722066062	8.075979908	9.453446924	9.806882593	9.178531728	9.473146771	9.196434102	9.585078653	9.007874475	10.00904387	8.89256459	9.76440409	9.282922327	9.594064516	9.009007945	8.691525054	9.517986375	9.228221732	9.452496851	9.114946013	9.577131806	9.070762166	9.010621124	8.939714128	8.703477171	9.712725622	8.719454566	9.425537599	8.552235967	9.378182835	9.750794356	9.232636334	9.935200946	9.631076654	9.705085068	9.120266723
ACACA	4.533806396	4.67989509	4.723352424	4.621723096	4.084972591	4.945422516	5.334834311	4.646773787	4.065451841	4.789485335	5.406383372	5.021011784	4.910499083	4.450214896	4.359586089	4.874483859	4.405541954	5.236264717	4.456541229	4.478495191	4.527698138	4.798918866	4.947179642	4.9583054	4.199559529	4.741305659	4.937856936	4.37231962	5.191960512	4.70432558	4.552286885	4.948500873	4.584552008	4.972529987	4.842073766	4.297852675	5.233225005	4.374205612	4.53701902	4.896728831	4.59717484	4.473611816	4.618192907	4.920175188	4.725139454	4.584912197	4.721425684	4.766149891	5.060858443
ACACB	5.04339373	5.026728274	5.168929652	4.837408887	5.715657575	5.108937968	5.599176773	3.932667475	5.197340883	5.147367379	5.138312574	3.85377546	4.597475375	4.78826887	4.016695104	4.648110481	4.881061795	4.743199055	4.560288717	4.975672552	4.66735061	4.573607921	5.172010867	4.981415865	4.197988164	4.541312177	5.080860216	3.532235647	4.207688823	4.426753689	4.810464354	4.802406193	4.798787218	5.035147178	4.868948019	4.045868296	6.217885555	4.389530266	5.007265285	5.07629467	4.786692457	4.564927393	4.916781306	4.451486811	4.81139809	5.182969889	4.41702155	5.337097143	4.441065781
ACAD10	5.426850422	5.031379455	5.133609302	5.657683634	5.6181246	5.292809768	5.64681626	5.690045774	5.290565678	4.331442544	5.395934035	5.474547115	5.413834963	5.859070992	4.165531631	5.467097331	4.467671917	5.588861173	5.314792656	4.797211565	5.129194963	5.082041252	5.33563136	5.386838346	5.002828437	5.2693536	5.927514597	5.613028015	5.528208868	5.865996669	5.04995143	5.367174909	5.028193261	4.622178013	5.841011257	5.386748199	4.246960344	5.263708276	5.552919781	5.137644057	5.436948976	5.143093965	5.805890138	4.689489105	4.89245146	5.770330916	5.432418218	5.588913102	4.854595378
ACAD8	4.707987942	5.712882067	5.515216467	5.319323018	5.00583225	5.480810409	4.528421388	3.774611607	5.290259175	4.787586098	4.676941107	4.382959756	4.856559455	4.475805132	4.148972044	5.005588525	4.371862683	4.723944792	5.158222974	4.427501769	4.80143585	4.627332469	5.476044809	4.703296704	4.277451692	4.139003049	4.395808363	4.606880567	4.196874329	5.117918741	3.874906422	5.077094949	4.515105722	5.091246002	4.73583169	3.982152623	4.635902387	4.631611988	4.737740791	4.828423449	5.055714372	4.701549607	5.368107893	5.350569119	4.090899984	5.728364377	5.749140662	5.417424684	5.326713591
ACAD9	6.029838968	5.714951688	6.036304785	5.746127209	6.020681379	5.066424147	5.950094325	5.782534615	5.765225883	5.49851637	6.170967295	5.844178994	5.924283772	5.44237262	5.851873315	5.906648971	6.087277003	5.095404569	6.298764484	6.184577918	5.956834944	5.857770386	5.813409385	5.789393848	5.83599852	5.606238344	5.832758775	6.110477343	5.298645139	6.441415262	5.888053646	6.292532919	5.835325731	5.629964032	6.395592794	5.554744323	5.254784814	5.515532664	5.987993678	5.418181664	6.283245983	5.79356932	5.819908122	5.974565917	5.715457941	5.907213748	6.014968929	5.72987306	5.907025759
ACADL	5.916804474	5.997031329	6.270247861	6.402755518	6.371937865	6.465525417	5.756746475	5.265958903	6.367707924	5.452508247	5.669858161	5.56753431	6.248610423	5.806130662	4.685085333	5.5772548	6.039981693	5.464490158	6.102878831	4.932990508	6.425982222	5.325847326	5.755278677	4.953251821	5.942349533	5.804102765	5.922488021	5.278991116	5.841566153	5.843703422	5.509907203	5.830962896	5.214651666	5.799797457	5.835391244	5.177988474	5.159958305	5.413824457	6.077151202	5.092552391	5.848124967	5.600586782	5.981263722	6.094607757	5.454705368	5.655399473	6.233910435	6.127971071	5.156542915
ACADM	10.12725868	10.40546621	10.57226475	10.59478148	10.03752971	10.01024564	9.656654346	9.514526996	10.22855929	9.005944796	10.21740646	9.638659878	10.1063488	10.27254575	9.118246257	9.623275113	10.44372689	9.456434725	10.25308477	9.730864207	9.948697737	9.234477049	10.27565096	9.175244455	10.24315751	9.637721663	10.12418025	9.545374643	9.578214305	10.14209179	9.424333031	9.835069178	9.327511772	10.2614349	9.434659763	9.243743124	9.555312573	9.391262256	10.24856614	8.89473867	9.849833841	9.341241662	10.08051835	10.23180801	9.572838131	10.55760701	9.915049453	10.2278821	9.388783917
ACADS	4.331746279	3.666891101	3.719183439	3.35924038	3.413903419	4.917716282	4.518699537	3.98165331	4.009673394	3.824392954	5.244629868	3.774577477	4.610671458	4.004670085	3.89053364	4.891639525	5.272853432	3.297725105	4.602412878	3.852870472	3.996302325	3.653346538	4.70271406	3.946289057	4.653765746	4.643373827	4.104493188	3.080506752	3.715129437	4.956737447	3.954091981	4.746455194	4.455803266	3.683276696	5.029027369	3.695239431	4.596037954	4.157350583	4.922504585	2.798518568	5.518360031	4.752195638	4.269612045	4.973987116	4.667031296	4.701237901	5.195963133	4.596738526	3.73549945
ACADSB	8.74180536	8.87290733	8.958278958	8.926376015	8.803647143	9.271537944	9.174766156	7.793687201	9.048401296	7.27360934	9.819124465	7.737820749	8.773734177	9.163347273	7.598704982	8.462421918	8.949645855	8.024273966	8.936275223	6.842521566	8.860263707	8.102789986	8.83701943	7.140899619	9.231549945	7.735648246	8.90315741	8.036061526	7.493569962	9.02693602	8.387838409	9.011719397	7.849784676	8.979668169	7.832466598	7.818457725	8.042040096	7.072183435	9.259409861	6.655263338	8.087999254	7.738091655	8.435424981	9.219480346	7.355129699	8.906392061	9.056336833	9.12391308	7.349604432
ACADVL	8.160172022	8.050926943	7.945667415	7.733138504	8.198297207	8.480265757	8.332071244	8.006626563	8.335036214	8.243821666	8.643440474	7.947775014	8.100219564	8.407336712	7.63401802	8.314543234	8.171514014	7.931472232	8.147474122	8.660582626	8.066366727	7.668880816	8.220806311	8.003860555	8.589109063	8.249708094	7.977928189	7.686258663	7.868165501	8.441799617	7.880767898	8.366155938	8.170043525	7.916794532	8.027198224	7.651908009	8.152908185	7.986140558	8.033840831	7.794892929	8.57251147	8.236165134	8.106514385	8.488069677	8.374060763	8.707717342	8.326210285	8.33829376	7.99337657
ACAN	2.277727239	1.582025171	2.060545637	1.828247704	2.638358067	1.473973999	1.998638712	1.968377439	1.336575336	2.249435701	1.549027258	2.220356521	1.924236791	2.704227945	1.622461962	1.696523059	2.341956937	2.442862875	1.983462108	1.77117072	1.27677622	1.871244048	1.947320667	1.48181131	1.762534531	1.417706123	1.234146601	2.167175118	1.562914339	2.159555784	1.937294017	1.561855925	1.352552626	1.928605681	1.925608203	1.582015582	1.409378058	1.781559407	2.23621287	3.047652623	1.644609448	1.60993369	1.624203219	1.649602187	1.633275382	2.140786958	1.15738437	1.756118485	1.451152321
ACAP1	2.279708738	2.236823083	2.437561652	1.943653855	2.046598574	2.599099658	2.452991984	4.195934066	2.862469129	2.085069684	1.778067452	3.454714105	1.958202731	2.193853138	3.296160391	2.368954439	1.831122222	2.333124203	2.538198071	1.951806157	1.975460934	2.716954065	2.235661929	1.878902914	2.324990885	2.581099485	1.943610957	3.502333518	2.385325627	2.544671001	3.375820769	2.706304716	2.711747376	2.650244032	2.106118451	3.125049753	2.35328039	2.870353999	2.363405677	2.659794873	3.218773954	2.598217664	2.020363518	2.188491798	2.583677892	1.758452348	1.809951741	1.957407531	2.352896228
ACAP2	5.866564185	5.938895891	5.689972931	5.996592574	5.466660373	4.900763515	5.506194362	6.076527269	5.999898276	6.539512144	5.919951158	5.950494656	5.225642442	5.875984035	4.961072393	5.690981819	5.234472386	5.59630044	5.259278912	5.319956356	5.668195029	5.94096134	5.872004024	5.578602173	4.988146792	5.773027582	5.633315349	6.075440489	6.200102919	5.857861432	6.07925672	5.915715419	5.593426454	5.603643011	5.820569473	5.828896994	5.590645572	4.824773737	5.518348923	6.066380441	5.79484543	5.528782899	5.784630427	5.461515652	5.848853573	5.519104549	5.848493866	5.786968845	5.906284062
ACAP3	2.548510248	2.062483455	1.915651721	2.341625807	1.505111576	1.685495031	2.640592685	1.917732849	2.799504834	2.294513976	2.713016146	2.317891236	1.949460974	2.079968611	1.405266139	3.059894004	1.77639925	2.306188735	3.431497443	2.413761072	2.203497142	2.175375717	1.988726993	2.57453975	2.19335431	2.10088311	2.444637127	2.617529117	2.61057384	2.16808725	2.530329967	2.163428666	2.282424046	2.071620304	1.663017155	2.552572381	2.478691343	2.048871556	1.996615024	2.561339756	2.390465004	2.657668119	1.953677681	1.780813093	1.736903147	1.580376338	2.284273315	2.116889379	2.305036461
ACAT1	8.82224975	9.187641491	9.204366383	9.230690728	8.992177896	9.345633339	8.787974693	8.544196528	9.269418964	7.994743982	9.462928948	8.365627239	9.311562362	8.882786488	8.244159708	8.914005755	9.341643292	8.325507187	9.027656094	7.711237356	9.124323871	8.604645868	9.202469807	8.241379314	9.242971367	8.607327164	9.006291715	8.274419131	8.200773265	9.198597927	8.648115315	8.925351423	8.477751453	8.996703987	8.607902522	8.608465095	8.360880118	8.303802872	9.160922309	8.013637956	8.858156673	8.325684473	8.995456033	9.096033418	8.356766987	9.20752529	9.023236987	9.233197947	8.537016668
ACAT2	6.057079808	5.973653307	5.96884577	5.891057097	5.474523381	6.00037863	5.999678396	4.946660555	5.926043227	5.337234202	6.468655137	5.325020378	5.867204807	5.615668394	5.212826156	5.65490528	5.669950861	5.244415968	6.094892637	5.044171975	5.774702744	4.906352346	5.90833059	5.153475337	5.66252939	5.490598046	5.408123601	5.063987425	5.279198994	5.547242312	5.376495805	5.752069032	5.344129433	5.32116904	5.648150215	5.241532025	5.200408779	5.313129127	5.606078816	5.150003851	5.929611605	5.631863326	5.753318847	5.767352773	5.512634164	5.741659107	5.86040306	5.33997415	5.604266131
ACBD3	7.488729571	7.251051314	7.510918194	6.974913921	7.433525757	7.609700388	7.409505659	7.221002932	7.224953748	7.348684005	7.3144188	7.50586544	6.96731762	7.105442388	6.946839862	7.1954967	6.903771062	7.404839738	7.462704801	7.027845168	7.410377537	7.131630049	7.022817124	7.253868427	7.490543347	7.328374856	7.17228159	7.038243275	6.93796007	7.433039022	7.124736756	7.367526439	7.369754991	6.811000381	7.387823197	7.278461161	7.159645359	6.937271797	7.514592995	7.225994731	7.261244849	7.27870129	6.903067661	7.26393744	7.314019521	7.146936136	7.187042998	7.169237294	7.283990641
ACBD4	3.881896372	4.097146016	4.009041971	4.122140952	3.759833536	4.648550007	3.327334956	3.410465799	3.905254125	3.478650038	4.091804417	3.548010266	4.042426785	4.364033538	4.472960008	3.744921121	5.053736671	4.180092909	4.695905491	4.005763624	3.314793887	4.062811084	3.655651693	2.919801184	3.540551597	3.788836273	4.166365401	4.000723906	5.121302609	3.730560826	3.250334538	2.824598503	4.000788569	4.604759242	3.751884462	3.248323007	3.670888997	3.729490361	3.984244034	4.159746119	4.449140407	4.386960994	3.176863526	3.974442628	4.162123892	4.54169965	4.164763788	3.95373269	3.812148743
ACBD5	7.537276764	7.162138498	7.71753486	7.389451926	7.159092492	7.232112141	7.097133733	7.499479764	7.450684397	7.303281619	7.709652328	7.102331508	7.60397888	7.365043572	7.029987973	7.462226803	7.554118883	7.087338714	7.547650802	7.925882717	7.518174053	7.160728461	7.112198666	7.160556535	7.48054198	7.256950086	7.260590912	7.042322493	6.709184991	7.671492158	6.919234807	7.38632847	7.100563176	7.484482546	7.275354234	6.839212475	7.526387466	7.189635233	7.313352607	7.038199191	7.285590611	6.655622028	7.623829806	7.48062356	7.307311739	7.461632105	7.703576059	7.51223849	6.897548842
ACBD6	7.235953145	6.792078241	6.794964305	7.418770721	6.481836109	6.187904062	6.838144137	6.975490272	7.461154973	6.926841036	7.168013751	6.611961832	7.264672158	6.950319649	7.293653091	7.013452743	6.545855047	6.648451744	7.023861749	7.007754966	7.172885438	7.089589571	6.685997678	6.836507015	6.722251843	7.083241712	6.992679877	7.434973476	6.370219108	7.045769748	6.889720668	6.772241031	6.978074407	6.570742413	7.235811928	6.665001323	6.529861791	7.625517384	6.526216786	6.579228453	7.3370145	7.371996699	7.405476375	7.076083527	7.063774451	7.216241983	7.161406031	6.758494259	7.055484895
ACCS	2.374125272	4.076768214	3.662217733	3.258529991	3.949653234	2.156458197	4.243301303	2.938782051	3.620651085	2.581565555	2.707165378	2.98280471	3.387437461	3.864417792	3.407157449	2.752818192	3.56947691	3.200640017	3.010211117	2.621621149	2.201246987	4.507793816	3.263077824	4.263567269	3.565274526	3.191125015	3.161640896	3.689090719	2.610911279	3.802113056	3.411465824	2.635999871	2.712276435	2.774468928	3.299419828	2.850844811	2.814447399	2.824347343	2.294304714	3.716755736	3.832568978	3.334905973	3.335948702	3.446951867	4.514576912	4.410941062	3.174144312	3.170637462	2.946231832
ACD	5.165781831	4.531046337	4.229931902	5.005926279	4.676695267	4.922592091	4.16164394	5.0772735	5.161553844	5.277379499	4.9400669	4.720353319	5.116142618	5.014332146	5.371429733	4.885190937	4.374671629	4.931088492	4.670812722	4.296872355	4.837829853	4.955168983	5.088353377	4.755031552	4.838232476	5.009425609	4.434577488	5.01320264	5.062689278	5.362514225	4.776931809	4.579328943	5.168018245	4.551662429	4.885980952	5.474003559	4.787588891	5.462977647	4.796393743	4.775237519	4.707950458	5.936446967	5.02372025	4.89556367	4.716493513	5.014892091	5.084078654	4.783038935	5.045953506
ACE	5.567227384	5.071012332	5.872058332	4.940127653	5.721493781	5.949332234	4.266833817	4.00009696	4.935287888	4.148634863	5.63561239	4.844203112	4.752503526	3.755613374	4.704895771	6.019235289	4.971007776	4.830773584	5.73714012	4.094439145	5.488539516	3.878198671	5.871015859	3.925261534	5.500305436	3.858784553	5.332899791	4.966090671	4.48978438	5.418477016	4.902027651	4.639010485	4.906679668	5.460723919	3.80527842	3.669265392	3.585047909	3.593794465	5.277121399	3.392418115	5.02293203	5.278863489	5.172749516	5.81498672	3.523674146	5.801229713	5.47973181	5.95581261	4.291512429
ACE2	8.457874207	8.948318913	8.704560419	8.766365132	8.311011372	8.807473425	7.936895127	8.119146785	8.66029584	6.019695163	8.693250049	7.995169201	8.875613826	8.363746906	6.846910109	8.47744744	8.746042616	8.389118588	9.422926163	4.126540742	8.422360933	8.101300313	9.113870072	7.810193046	8.690929204	8.309191509	8.998901901	8.22692749	8.171742693	8.388777154	7.332286493	8.304386049	7.965917256	8.689093211	7.687131555	7.331245189	4.816482524	6.653177133	8.899674176	7.383215286	8.149956385	6.610188436	8.296911376	8.488007654	6.781519958	9.049507183	8.587054451	8.918413875	7.529767464
ACER1	3.320893534	2.521903382	1.440866619	1.749063637	2.927165063	2.116328808	2.024078314	1.730120739	2.543248416	2.459578958	2.310108018	1.962726731	2.271699308	2.339152194	2.23148417	1.881021089	3.086732896	1.856148461	1.897317008	3.453672774	1.878073261	1.751924685	1.423720944	2.510978954	1.756839416	2.455463605	1.908115259	1.957160677	2.718958762	1.53569972	1.70873676	1.71897192	2.585363592	2.04078046	2.776645764	1.512979513	2.357424194	1.61920666	2.060301483	1.550210892	2.687139617	1.866975035	1.666771305	1.327370037	1.647887038	1.776113134	1.543255275	1.49242152	1.635056007
ACER3	4.012989723	4.977362816	4.052595461	3.862558156	4.027885142	4.334587413	4.443447896	4.010184461	3.968059882	4.149438528	4.161009332	4.028803245	4.950175863	3.826201445	4.737007974	4.485369394	4.073743991	4.038907118	4.219135757	3.89609635	4.128658649	3.787606525	4.70390097	4.266561821	3.866906664	4.369695811	4.268356496	3.774664302	3.795721541	4.038923897	4.45162039	4.431022552	4.003029891	4.585229066	4.546667759	3.903592281	3.573239476	3.670477204	3.893927248	4.33725047	3.937662606	4.501277275	4.06958074	4.259158819	3.87257472	3.49255633	4.611132658	3.674288552	4.19006259
ACHE	1.870164121	2.139269535	2.063887274	2.196635981	1.534709519	2.326150939	2.334239195	2.084631304	1.906888468	2.203347708	1.846640351	1.165477271	2.73309201	1.936641049	1.800884387	2.100276893	1.994689999	1.594777503	2.149844335	2.447388805	2.355646034	2.024861636	2.178229305	1.723603546	1.796081312	1.656085481	1.506871508	2.699927682	1.375097866	2.022478242	2.199546274	1.732216334	1.447995829	1.651834402	2.077748315	1.945485107	1.663164153	2.188346349	1.878600394	2.025387242	1.926784498	1.686305467	1.959302527	1.637887123	1.445619114	2.172335204	2.348285697	1.74762892	2.200545557
ACIN1	5.343544373	5.327615735	5.384605523	5.328309021	5.442361467	5.329500335	5.97517608	5.712233437	5.548117316	5.527623302	4.924059552	5.470922379	5.067625011	5.093518138	5.590143017	5.72479922	5.382834561	5.283468922	5.744266063	5.732818976	5.59429274	5.313848864	4.96095122	5.365475416	4.140587183	5.37629281	5.292460706	5.423328504	5.483307129	5.239042304	4.940805139	5.799737973	5.38956389	5.591029057	5.393930703	5.537948406	5.610247315	5.547050775	5.314077924	5.351089548	5.469822798	5.661246777	5.633781969	5.22987159	4.981122559	5.312241579	4.769641867	5.488954668	5.542122524
ACKR1	3.822786751	2.586921286	2.208745329	3.126771464	3.187014392	1.744697691	2.464964105	3.425826338	2.973344798	3.36241837	3.45834937	3.970899305	3.409972859	3.876262157	3.04167399	3.292147095	3.688731422	4.446216791	3.828144577	3.523516912	3.415488067	3.638294951	4.203553359	5.104341225	4.085370576	3.443086634	3.082518333	3.69928148	4.090446023	2.605979722	4.497230333	2.42920331	4.946466232	3.685945057	3.575146001	4.869067536	2.467469565	3.416106574	3.058416438	5.933557069	4.002331493	4.422859192	3.459204181	3.865898	4.05952897	2.24980941	2.911233968	3.200944335	4.678126559
ACKR2	2.077871901	1.840868408	1.695174559	1.906722383	1.242890214	2.620055738	1.874447079	1.670964996	1.614626638	3.009607905	2.051532895	1.925438235	1.905573712	1.884659627	2.062709941	2.891242218	2.371239249	2.730365436	2.810384054	5.704137704	1.944351213	2.294597653	1.961523419	1.489297465	2.242259254	1.802800742	2.905889736	1.79368722	1.891784335	1.559814708	1.89721185	2.459807154	3.161065244	1.847175968	2.359490203	3.022729187	3.408929324	3.109661412	1.827033863	2.271445545	2.034621915	2.10682687	3.143905081	3.562222578	2.960155022	1.793018408	1.770271193	1.395265497	3.475682202
ACKR3	5.423804618	4.798369666	5.344951179	5.088549862	5.218565611	3.976188119	5.028852082	5.371091645	5.10789976	4.896936255	4.476987037	4.347125945	4.861163158	5.139748941	4.391031558	4.810913129	5.347099785	5.814041759	4.861948334	5.455928526	4.857410818	4.519079376	4.976479842	5.888527294	4.676312899	4.680119552	4.24908094	4.604767346	3.844649225	4.878215951	4.870554141	4.44779576	4.646925201	4.852671344	4.301216302	4.777395061	5.840090124	5.800526395	5.351039097	4.522002377	4.708889678	4.211906309	5.030888145	4.852982823	5.360422789	5.261291455	4.751264527	4.970796808	5.083476557
ACLY	7.54994361	7.547141577	7.035559738	6.946710809	7.150558854	6.87774791	7.110789972	7.290034897	7.382797567	6.334769569	7.417776895	7.309466715	7.363503013	7.374798186	6.929131319	7.207279626	7.130571283	7.109660428	7.486857025	7.198327437	7.503567457	7.452445266	7.768876326	7.686376211	7.963978363	7.684996999	7.025742722	7.04992895	7.579317751	7.581929354	7.259845582	7.086453296	7.11594454	7.070627946	7.802849791	7.004593583	6.306563433	7.015236764	7.619884137	6.897522123	7.25999774	7.281961164	7.235916388	7.523880007	6.654560712	7.768879135	7.302681761	7.785826038	7.331831677
ACMSD	8.619043603	8.658592978	8.777604762	8.471812095	8.249155287	9.018924873	8.427649746	7.949398668	8.648589297	7.137509153	9.08559148	7.617009739	8.562047884	8.627295793	7.973736026	8.60499793	8.859397999	8.091884065	8.429738047	5.542465935	8.338568704	7.796468703	8.824086052	7.564802492	8.692856047	8.159392766	8.62226486	7.350108415	7.955869944	8.521771225	8.198710691	8.403725391	8.089021151	8.607318425	7.941928917	7.448114554	4.892260326	7.721191689	8.852450835	6.822264645	8.446808232	7.664799869	8.757040769	8.915562832	6.643187253	8.789095106	8.528299684	8.898671432	7.733796141
ACO1	9.667459644	9.664486753	9.635637366	9.633733288	9.720348594	9.665357788	9.827156677	8.79299442	9.474564237	8.198459989	9.715498926	8.840762032	9.389018988	9.408874554	8.688924236	9.250562112	9.690425626	8.860238547	9.245463506	8.117743685	9.490580057	8.884505974	9.34530229	8.294901924	9.584709964	9.210121447	9.50353172	9.075634888	8.633459768	9.550622285	9.372374083	9.476921301	8.568835522	9.69372197	9.082803585	8.850370907	7.897871224	7.907529837	9.714915616	8.558604993	9.03125884	8.856620833	9.667445119	9.61547936	8.270238187	9.487207592	9.447865882	9.615004943	8.791709787
ACO2	8.572718449	8.59439452	8.632656269	8.020034684	8.591784445	9.131694924	8.753893426	7.842595468	8.411625548	7.071409158	8.914739026	8.236482059	8.17961138	8.596730189	7.647486071	8.534949804	8.682125281	7.652672401	8.384596494	7.692556474	8.345147517	7.604162981	8.336600851	7.376049188	8.923929882	8.026356132	8.539695313	7.746505269	7.78652737	8.570112468	8.223244736	8.238381797	8.080656974	8.818898711	8.284135367	7.910897912	8.050776889	7.869090491	8.96065545	7.43074778	8.134630277	7.776385749	8.581984864	8.20411611	7.320818735	8.842287227	8.566866926	8.612816227	8.256721761
ACOD1	1.910458276	2.61969938	2.53302296	1.29909587	1.288032447	1.501261709	1.75949242	1.546365809	2.162041397	1.326411631	2.163053689	1.813584743	1.64664764	1.989882604	1.968648453	1.341479115	1.758724411	1.193148836	2.039324133	1.929942405	1.577534879	1.836528191	1.295355836	2.211618329	2.038589873	1.470849793	1.323968756	2.162041397	1.487584247	1.693380346	1.012141303	2.682952646	1.635816822	1.949148718	1.405315321	1.049612135	2.196963412	1.511849327	1.557127312	1.894749131	1.943728292	1.664759839	2.027857813	1.869099876	1.369774044	1.664249977	1.36970138	1.739625683	1.462526776
ACOT11	5.235473735	5.155149484	4.634953814	5.159498727	4.845805467	5.382058545	4.705368007	5.167200613	5.599525536	4.532725411	5.404670723	5.56334967	5.756191731	5.99848649	4.43015873	5.349503119	6.210273752	4.913921729	5.727281433	3.053038316	5.981153218	4.751101247	5.104223599	4.041057588	5.712717568	5.243234095	5.468488863	4.923042782	4.431450703	4.8514366	4.219724208	5.173441805	4.585976414	4.838184211	4.7580337	4.750828701	3.743045122	3.81411539	4.990933551	3.633119896	4.478844488	4.979298119	5.377120216	5.174481634	4.017173344	5.242432498	5.399207448	5.602934145	4.423463009
ACOT12	3.408374361	3.02641972	3.553114093	3.679985842	3.233003951	3.718745821	2.906317379	2.906290182	2.402522822	2.488181006	3.799560338	2.27410643	4.145981449	3.806696823	3.083456203	2.810165209	4.215863068	3.036829527	2.977192742	1.903423436	2.604044459	3.405996295	2.798705868	2.71561805	2.981384061	2.857876301	3.535782837	3.081007536	2.642693406	3.095818765	3.064431051	3.357914525	3.196698462	4.664906112	2.243488145	2.832411817	3.274284927	3.092832312	2.968546451	2.593627494	2.74296732	2.866267264	2.580308861	4.011200987	2.380917791	3.234828234	3.095818765	3.250861475	2.068278203
ACOT13	7.605905718	7.475895071	7.524046635	7.880379512	7.359095584	7.797554281	7.349687555	7.444061664	7.767217231	6.977841253	7.897713542	7.011835801	7.647658966	7.950903099	6.848021205	7.479741674	8.118854531	7.329095374	8.0010501	6.702047814	7.825467062	7.193330479	7.804072307	6.386395229	7.880105954	7.113423156	7.904905257	7.110692518	6.805265527	7.896114983	7.485332719	7.212714875	6.501088272	7.844091335	7.369836517	6.976570619	6.428019477	7.185679017	7.796454722	6.360514829	7.466447874	6.922205177	7.892197329	7.83210191	6.479696943	7.839344462	7.903877813	8.054610438	7.180005375
ACOT4	2.563270775	5.073627432	2.999143632	3.555456981	3.689591277	4.043206727	3.757718563	3.052064681	4.353037068	3.473122714	4.147769914	3.106568302	3.036485957	3.91608271	3.299580392	3.384398211	4.466342435	3.081953338	4.378544532	2.917165584	2.659410167	2.737297744	4.112061929	3.266890423	4.190368343	2.548026983	3.810873862	3.884094382	2.653333268	3.329739076	3.566901998	3.850037909	2.453477261	4.21531684	3.472179781	2.87733774	2.622567361	3.90989757	3.937041616	3.452359468	3.228420736	2.753959889	2.523543152	3.624718409	2.614547771	3.830232726	3.584403258	2.924740574	2.662125433
ACOT6	4.201067299	3.963032132	4.315521017	5.207805143	3.612227076	4.611121303	5.093814634	3.514398561	5.28774042	3.739894662	3.98713839	3.16537854	4.523563022	4.690771579	4.609227156	4.527787906	5.280891982	3.812377797	6.568361985	3.617228768	4.995030593	3.956559128	4.513350046	3.880801016	4.102530523	3.967443463	3.81563034	4.003186556	3.912646904	4.183187262	4.907758578	4.47162991	3.405212676	4.76929311	3.440829914	3.673249842	3.616765588	4.248443415	5.372650248	4.842995352	4.25169917	3.881534554	4.528550797	5.199505612	3.378353465	5.223449519	5.452128739	5.460583391	4.275161799
ACOT7	5.393994219	5.259384437	4.891001352	5.41612492	5.300817318	5.879861816	5.172521199	5.35735773	5.521951279	4.812940729	4.80240713	5.36190722	6.192997302	5.956071698	4.533389472	4.935984103	5.367564609	4.433655289	5.265038582	4.291285704	5.434677126	5.906000298	5.953633685	5.237581088	5.758327443	5.197724412	6.100772681	5.482995349	4.363159839	5.845777543	4.484385438	5.009629025	4.940621554	5.337615836	4.996132493	5.159890012	4.430997123	4.903446618	6.147126388	4.641956308	5.442745114	5.172521199	5.012111618	5.249494978	3.75821844	6.116991664	5.314909416	5.967684441	4.406447212
ACOT8	5.448806188	5.469074699	5.202316072	5.512064849	4.461741635	5.909286379	5.494030404	5.764027119	4.938650868	5.18567954	5.976136957	5.529044503	4.652202359	5.128989943	5.913767983	5.545352226	4.914233446	5.279007503	5.365323863	4.848835293	5.725126127	5.062111573	5.519489779	5.505311264	5.306315574	5.472193724	6.081366856	5.470901765	5.488629476	5.49585723	5.726933986	4.928851765	4.939071579	5.314406141	5.58086376	4.880335184	5.484385623	6.372253646	5.316496459	4.463109848	5.371906228	4.907542704	5.30173901	5.768359977	5.371501226	5.525518148	6.262516318	5.725372078	5.572637216
ACOT9	5.533336656	4.913602273	4.561661389	4.566741509	5.016700057	4.655283971	4.899303667	4.487538407	4.353372496	5.12991482	5.21104379	5.246848831	4.838259394	4.671252868	4.967961949	4.869790111	4.77810311	4.618362917	5.469468102	5.344483915	4.76271374	4.71940659	4.899165824	3.825075343	5.068067197	5.333816454	4.775314702	5.195856543	4.400649001	4.700680178	5.421588903	5.350146391	4.8326482	4.855241015	5.422309355	5.013971406	4.860675612	5.343560178	5.040383256	4.297178496	4.802667351	4.687598886	4.905704585	5.215716144	4.986623435	4.944828932	5.300267799	5.130622573	5.709117892
ACOX1	7.74550289	7.837600015	7.785963682	7.666213283	7.849525227	7.649558205	7.700833095	7.190773779	7.511091644	6.75541296	7.887356188	7.351379593	7.657863198	7.812124482	6.735213942	7.421010567	7.947167977	6.857634921	7.636670944	6.848042829	7.651479251	7.305186177	7.920201308	6.754073309	8.021797812	7.792581468	7.762624676	7.175304738	6.856355101	7.555089854	7.305796236	7.543891538	7.205448221	7.793710251	7.194915633	6.715488254	6.990334932	7.059929569	7.930805417	6.860095847	7.241117294	6.638306141	7.698196489	7.681738719	6.914581724	8.183442185	7.900702131	7.99051769	6.913156837
ACOX2	7.207382357	7.552046295	7.303818552	7.08583688	7.21115186	7.667687888	6.854056874	6.615345666	7.804382851	5.242535237	7.529932387	6.338077524	6.899624699	7.737872807	6.073611201	6.448488438	7.82092157	5.952192466	7.018583424	4.558807625	7.664342575	6.720218275	7.027573317	6.1681512	7.46996448	6.651518216	7.387018437	6.884661609	5.765111517	7.839687038	6.718269203	6.642838563	6.131107232	7.551060187	6.332096434	6.11533734	5.281544473	5.429732722	7.568493438	6.111190949	6.827629233	5.876690379	7.773106422	6.915539453	4.973689402	7.618771047	7.353290485	7.619502097	5.944607089
ACOX3	5.06067008	3.883338336	4.148316681	4.287455735	4.119899249	4.645608214	4.19381179	3.47567587	4.222834936	4.236536257	4.829738096	4.575088627	3.93963364	4.806584161	3.658543119	4.254098435	4.411354507	3.144288303	4.930026431	4.369248557	4.387290834	2.88532418	4.011612604	4.133868348	4.51269672	4.13149607	4.359630725	4.017714328	3.802870604	3.994309255	4.413786508	4.595191536	4.458551121	4.196676549	4.098744955	3.178316421	4.810012201	3.052485706	3.780819483	4.844110498	4.407814254	4.484890063	3.733515965	4.134594877	4.236441901	4.252822549	4.384705164	4.091104956	4.162020128
ACOXL	2.58739956	2.051333473	1.629709628	1.746111522	2.760211933	2.565602766	1.70138776	2.496929472	1.27092836	1.232712272	1.950562116	2.063751252	2.414118555	1.224526265	1.445838683	1.75690679	1.387996724	1.951936901	2.49068546	1.407335333	1.808469736	1.469162063	1.37273301	1.559570215	1.811895524	1.893858121	2.382251469	2.652208946	1.781280859	1.678503455	2.22980376	1.495797393	1.660697095	1.517616332	2.003361715	1.154314762	1.391091556	1.493342644	1.18351506	1.719911012	1.608010653	2.461329621	1.161032695	1.328100769	1.219846441	1.706760425	1.623687396	1.706372762	1.468234203
ACP1	8.88757236	9.136464671	8.889929148	8.974155526	8.826863106	8.957997085	8.495657496	8.511985877	8.919297565	8.659319249	9.157734663	8.706916991	8.586239528	8.817629597	9.096061908	8.975561898	8.894859015	8.020856252	8.833300395	8.488502598	8.862623609	8.627707665	8.916926766	8.201401878	8.832419107	8.576428391	8.709972386	8.699659512	8.720609718	8.761461974	8.518832188	8.746573688	8.453265623	8.751504049	8.965275207	8.29778635	8.71076523	8.787250999	8.580853885	8.62855032	8.8531754	8.735750571	8.78389276	8.841097639	8.340632766	9.060791095	8.617146545	8.941191099	8.855528201
ACP2	5.913219484	5.922577746	5.491854067	4.924925216	5.454361298	5.993221162	6.332636332	5.946780098	5.626258165	5.610040515	6.268486604	6.0148706	5.988541527	5.836909567	4.981389527	5.73312624	5.508264533	5.279729392	5.647791896	5.387212539	5.958479343	5.638522972	5.81781188	6.099794942	6.044912394	6.243826311	5.61006929	6.484384127	5.335656604	5.881833022	6.746956136	5.94802889	6.263343555	6.053262894	6.279503302	5.925144574	6.255806987	5.700370773	6.308740684	6.37929963	5.712852738	5.623104661	5.477401374	5.92966012	5.310858619	6.288813947	5.959587369	6.039572839	5.908427852
ACP5	6.534668839	6.555317605	6.2449111	5.97805799	6.105032028	6.711550209	7.212032307	6.11536035	6.771357226	5.279140255	6.416586504	6.884167849	6.850651208	6.818697848	6.453211671	6.198098496	6.647344584	5.261536283	5.986843678	4.854396198	6.889586965	6.622230333	7.11400277	5.859170194	6.837165475	6.158019073	6.933237696	6.965501008	5.943467331	6.748824477	6.431265435	6.698822399	5.739553662	7.117668476	6.386456055	5.944420751	3.86154834	6.009680285	7.546674657	5.693307372	6.580193146	6.495555031	6.200921294	6.614926838	5.02797328	6.768473629	6.810330815	7.333986587	5.393681861
ACP6	5.531435779	5.746800562	5.867079157	5.953663095	5.916355073	5.210941752	5.059801353	5.052517723	5.377513048	5.610104578	5.443416764	4.710950756	5.628334658	5.722827294	5.499713069	6.110444607	5.914886314	5.220059876	5.100845016	5.489730886	5.340349828	5.164023524	5.598794717	5.711469936	6.244950588	5.627296362	6.100579923	5.826755579	4.956022204	6.047436648	5.443455008	5.542445828	5.722981271	5.994147332	4.928965269	5.308503261	6.182024993	5.345999995	5.648689128	5.115701389	4.816406688	5.627945884	5.253092991	5.721143726	6.212858339	5.691537203	5.206402211	6.221838267	5.446749501
ACPP	4.788222258	6.397016258	7.236289255	5.932101964	7.253620107	5.603301783	5.423491358	5.75332819	6.160203181	6.50074439	5.199178181	5.196566234	6.327292784	6.851190386	4.391760474	4.096085481	7.074547192	5.058323046	7.067536626	6.667695093	6.776702845	5.914428161	7.394367143	4.337442848	5.564926697	5.986710749	6.784772739	5.856567979	5.589062713	4.593669911	5.633994048	4.650505343	6.398677869	6.907132288	5.013545835	6.037016577	8.171894815	6.04130283	6.280141022	6.917911445	4.894779916	5.152326245	6.715749453	6.859595933	7.768804599	3.864366524	5.526291791	6.100177448	5.352721461
ACPT	2.445717798	2.343012816	2.731330711	2.069713363	2.322662765	3.181791877	2.437456409	1.980504508	2.173619302	1.637254829	2.915098068	2.07380479	2.859078127	2.752988119	2.506346828	2.36643874	2.99539454	1.949374018	2.409745892	1.859530137	2.756993677	2.126076617	1.945537569	2.863870361	3.123751752	2.118904711	2.295515117	2.688820515	2.540628033	2.039397115	2.957916275	2.541339662	1.691666262	3.354051103	1.887953647	1.589790807	1.935585302	2.165879514	2.30692161	1.905424436	2.450519709	2.008262976	2.509647888	2.553687258	2.284590257	2.831191728	2.348729202	2.64211765	2.144435426
ACRBP	2.361846315	2.993459479	2.36408856	3.395722638	2.946327292	3.324607614	2.480740305	3.074150689	2.770159522	3.905967199	2.916592184	3.000020099	2.403544545	3.217103061	2.237033822	2.688817874	2.588349505	3.383482832	3.272790519	1.791234781	3.220959725	3.023414469	1.417394371	2.332401623	4.113430996	3.260578798	2.632427799	3.253518259	2.286333855	3.356054834	3.61006242	4.011789369	3.005465214	2.227891714	2.666848823	3.917969113	1.882177037	2.754351983	2.911298941	2.95124401	3.210072171	2.552854935	2.332861292	2.623848206	2.490561872	3.687245918	3.663981035	3.147428592	3.068631958
ACRC	1.331479167	2.391419078	1.530298717	2.579053611	2.487279158	2.612408219	2.147166498	2.149698644	2.055035964	2.277763848	1.795257675	1.875805858	1.159407289	1.917132864	1.783287889	1.797947436	1.91153134	1.522738679	2.005397692	1.111410594	1.987636445	1.691591756	2.210058477	2.354967196	1.041777486	1.192891793	1.991576598	1.122405123	1.848635388	2.055607289	1.911069318	3.066234973	1.703921433	1.69647202	1.600111913	1.392575554	2.162737358	2.074763871	1.705097381	1.703921433	1.847543832	1.567403558	0.997411097	1.871587541	1.525713691	1.350943441	2.220421797	2.374275284	1.113084148
ACRV1	1.833908412	1.407965053	1.752572199	1.567736466	1.168526834	1.792964018	1.092033684	1.626628906	1.319912675	1.508654168	1.734428398	1.202032352	1.404702036	1.772971131	1.754495178	1.4763502	2.02443025	1.298603398	1.133180152	1.649923521	1.75390614	1.363395869	2.182456743	1.77358658	1.221150696	1.486188734	1.335519207	1.811676783	1.486150944	1.493855028	1.725037245	1.890701134	1.685445107	1.42991906	1.693978869	1.198424447	1.271948754	1.14723205	2.011996843	1.242130145	1.854586712	1.670549584	1.227429668	1.650445898	1.454702695	1.213814077	1.417086537	1.269075899	1.263003719
ACSBG1	1.456581367	1.74963311	1.267365737	1.311714684	1.774775819	1.518126106	1.327494055	0.919923059	1.944343665	2.080177842	1.394322972	1.169568988	2.013533154	1.629331036	1.221837559	1.581172068	1.508138961	1.152004701	1.439347831	1.618555187	2.463803406	1.638020461	2.562777725	1.467930906	1.471428357	1.352076361	1.568073352	1.390256238	1.907346554	1.402631496	2.274994723	1.41823871	2.150803467	1.425730801	1.32104311	1.177156819	1.869175335	1.276130498	1.52511284	1.351333702	1.877313521	1.787300807	2.145383603	1.897596471	1.471563884	1.084286988	1.800821277	1.153094411	1.805597544
ACSBG2	1.695927099	1.5709907	2.130306395	1.795748998	1.473458038	1.709167109	2.056496396	1.502553227	1.830175071	1.596175786	2.305808943	2.059705207	1.964996828	1.919857304	1.989192485	1.204898859	1.4864145	1.628158086	1.772478749	2.237086527	1.968402547	1.957900566	1.841861018	1.728214374	1.834804658	1.568947129	1.903358956	2.339838365	1.707664088	2.576941505	1.749528123	1.788611271	1.497257249	1.391296027	1.409478063	1.275734703	1.869386033	1.975869604	2.021925985	1.530114085	1.62178808	1.803952207	1.104391574	2.168308068	1.186138144	1.702512576	1.878653433	1.880864085	1.234168596
ACSF2	7.667146539	7.754707478	7.666554056	7.498335563	7.71108845	8.381668458	7.123824485	6.562458647	8.158949238	5.402169267	7.951930827	7.09054528	7.612477506	7.753948702	6.818363859	7.286417512	8.267051966	7.228161578	7.143788585	5.308495187	8.078746573	6.879598244	7.680689613	6.239425996	8.027525033	7.101359334	7.687126941	7.097367869	7.110444499	7.866134481	7.080143046	7.546734915	6.735461078	7.342555763	7.175471121	6.420561943	3.973274281	5.832798012	8.35228637	6.370720993	7.364689249	6.988056814	7.579795679	7.909037432	5.737531097	8.253419623	7.463929552	7.969193975	6.325307201
ACSF3	4.292802456	4.7369221	3.895280909	3.974788461	4.810197067	5.186353065	5.208442421	4.10152449	4.13562285	3.61158903	3.307487505	3.733694591	4.213748717	4.500826978	4.683008564	4.776421186	4.15967628	4.423940786	4.092845463	3.781683571	3.928035329	4.844244852	3.737154774	4.562540035	3.956249777	4.279456964	4.171849855	4.004127745	4.326786512	4.424463303	3.766403974	4.984407097	3.897146216	4.699631563	4.138405757	4.525195953	4.400092501	4.27843205	4.574528761	4.152998901	3.862804462	3.96681827	4.211514063	4.467227319	4.394730923	4.278777852	4.470813142	3.656767107	4.475810298
ACSL1	8.103181706	8.115948837	8.147603456	7.838316853	8.239354846	9.060365091	8.58484545	7.480838089	8.00840059	7.61995492	8.784894007	7.992900685	7.878420231	7.88464758	7.719426455	7.838755594	8.054136464	7.007178354	7.574667566	7.235676034	8.20665813	7.286270017	8.109026105	7.633656294	8.340834181	7.588624525	8.367376708	8.042266607	7.638744884	8.040514419	8.090114448	8.388362161	7.95652416	8.279405808	8.239764731	7.641126468	7.709000694	7.136189577	8.452538661	7.331430517	8.161295183	7.873950307	7.890536282	8.300265729	7.195187708	8.535059089	8.122223144	8.342530051	7.475320847
ACSL3	7.212276351	6.815495721	7.4676014	7.532205264	7.038147435	7.158532786	7.731616936	6.521401098	6.769367116	7.273593556	7.5063767	7.309527859	7.261550428	6.632718944	6.874164746	6.725922153	7.318852913	7.230854895	7.168842661	7.668687866	6.816215908	7.202190716	7.341722672	7.425213885	7.379584012	7.033934972	6.988447739	6.810751901	7.28706759	7.236589723	6.800652646	7.3836166	7.375548388	7.461782374	7.002590856	6.901210538	7.739416113	7.383274795	7.199547417	6.790502259	7.171009136	6.116159366	7.213472355	7.357257167	7.786317914	7.150968393	7.207790818	7.130025907	7.325475299
ACSL5	2.561073424	2.848769772	3.322993326	4.516794969	3.890745477	2.687195036	2.866350038	5.27363994	4.226511058	4.569796383	2.769227859	4.985983731	4.380600165	3.792371163	4.346805095	4.0863721	4.198815918	5.225798268	3.492140052	5.460612179	3.523585393	4.074565393	4.032707176	4.410324863	4.73465532	3.713655365	3.527002319	4.466913851	5.222717976	3.277549744	4.120129004	3.918044168	4.789099082	2.700313452	4.546885022	5.558353813	4.629693325	4.129164004	3.803917167	4.141856615	2.959221095	4.08679261	3.644782807	3.900045861	5.876139929	2.746316919	3.674592965	3.319333861	4.938771412
ACSL6	1.908341793	2.427215437	2.768507648	2.127534358	2.869398861	2.123566214	2.284407877	2.64392988	2.158113319	1.598051731	2.061118573	1.995762117	2.698168678	2.146672232	2.530751254	2.155684955	2.194410284	2.463658013	2.818618822	2.259757836	2.267268393	1.874301372	2.758391778	2.172246263	2.277028379	2.267160334	2.23582505	3.054804189	2.6484924	2.704794032	2.225846791	1.963285368	2.787988553	2.023236382	2.212731347	2.056615458	2.512171456	3.136636387	1.917314384	2.927118781	2.062567075	3.238115999	3.357362325	2.65423565	1.747637002	2.657336952	1.908156405	2.26248021	2.063581527
ACSM1	2.708340909	2.892065984	1.78349	1.977850086	2.199173553	2.135574676	1.596921225	2.648013976	2.774800543	1.853049139	1.345826752	2.290624976	2.14884199	1.938660341	2.450144104	1.800408531	2.456099005	1.897705751	1.870380045	2.332323557	1.670229225	2.1619348	3.550788322	2.306824185	1.595811115	2.307624073	2.143700031	2.404462492	2.399470438	1.9590743	2.019004664	1.839883924	1.823411541	2.573227792	2.659147225	2.067755621	1.583428563	2.47627854	1.574834122	1.680109071	2.186363357	3.291295167	2.183364742	1.60232088	1.31867615	1.777422213	1.678440703	2.018591007	1.622915605
ACSM3	8.506302736	8.173178502	8.044590933	8.070552003	8.089657663	8.001226979	7.885588846	7.784859596	8.018348316	7.518393799	8.405328263	6.479067083	8.07194547	8.21160437	7.039333575	7.811515716	8.611500023	7.547005086	8.617414266	7.886897383	7.952733628	7.717466124	8.540927772	6.338052053	8.846157171	8.081849263	8.38488727	7.03359906	7.184159239	7.929530371	7.229965689	7.676765907	7.651368744	8.131340209	7.358112224	7.064351558	7.067763468	7.120472297	8.191023944	6.838599187	7.819831671	6.426442327	8.066882933	8.115629856	7.836846109	8.648191369	8.320041038	8.676484204	6.968175832
ACSM5	6.086227986	6.70295081	7.04940812	6.668384032	7.162142581	7.400311386	6.411269819	6.34088689	7.323678804	4.829373174	6.6721065	6.747159438	7.158449151	6.972807731	5.110769265	6.497499488	7.056173788	6.252564195	6.959561468	4.275491877	6.505138489	6.452975598	6.898188562	5.949493371	6.892986852	6.388322976	7.293538732	6.432103203	6.011436743	7.266815767	6.84089589	6.46923769	5.551007685	7.483934382	6.1397462	6.106871252	4.283482487	5.73719945	7.134712415	5.707348148	6.33081624	5.642239905	6.651928299	6.887367851	3.809276906	6.854930991	7.070859496	7.269462771	5.245189835
ACSS1	3.879415074	4.870060653	4.137707172	4.310074198	4.388084469	3.661745301	4.441854837	3.398855797	3.289434319	4.464096207	4.56057629	4.889087775	4.927929271	4.548277934	3.837882774	4.577267011	4.737798139	3.864171546	4.506907384	3.708955657	4.426141644	4.521990354	4.597680435	3.867891733	3.593633033	4.154123103	4.868191678	3.599937849	3.476864751	4.297985008	4.260998997	4.483327726	4.269980593	4.670362578	4.754481316	4.368970379	5.656980366	4.186885032	4.502412869	4.29488255	4.381438132	5.032465659	4.59478779	4.214070795	3.772269792	4.680887154	4.411287858	4.163743733	3.989879801
ACSS2	6.960495997	7.229952974	7.305494391	6.909656804	6.933704722	7.664700007	6.949778187	6.34085685	7.354373264	6.361190581	7.490333926	6.441587677	6.846820956	6.900478294	6.638627529	7.026025045	7.143127937	6.023267109	6.936031228	5.779803262	6.954381766	6.397812176	6.754734438	6.338434229	7.460185798	6.779512795	7.285097895	7.042162304	5.77628249	7.056789718	6.780326859	6.986870184	6.496491908	7.128289121	6.367898571	5.930484395	5.977395384	5.77519344	7.387185124	6.170256527	6.448289864	6.729839122	6.00918052	6.987349559	5.934400695	7.263034963	7.079819097	7.005080386	6.418690339
ACSS3	7.225546336	7.556506424	7.549086073	7.459123583	7.533751276	7.126672474	7.075876133	6.697621069	7.557417485	6.877210044	7.350121365	7.061109555	7.465998185	7.673983811	6.425222311	7.077118045	7.654601831	6.564643489	7.466279208	5.771049757	7.674881543	7.301164453	7.578649346	6.636609412	7.876849725	7.011861777	7.608481004	7.464621673	6.437125331	7.551666833	6.978955847	6.846062082	7.089092439	6.982569431	7.134868596	6.539303039	6.176482449	6.510513237	7.530890526	6.791350165	7.059448155	6.71785	7.392767156	7.251991538	6.687769482	7.438959493	7.527444522	7.482521464	6.742861672
ACTA1	3.669808899	3.66262325	3.433589683	3.73727026	3.403416209	3.231392329	2.634843869	2.589017564	4.157697026	3.036095589	2.770500303	2.008931366	2.426454344	2.355015829	3.623956294	2.925041472	2.83908917	3.300923053	2.250202656	2.046268431	3.272641383	2.764315817	3.140919538	2.51668248	3.956707965	2.75686772	2.125417042	2.464953004	2.329068864	3.07967355	3.37180406	4.102476492	2.700570691	3.203779298	3.098911671	1.836927477	2.973567387	1.880460926	2.700004951	2.768448485	3.249118702	2.605736862	3.163922301	3.324659826	3.884394252	2.893021051	3.677936866	2.304254417	2.159777899
ACTA2	7.599889947	6.127993715	6.323136292	7.378811524	6.601792193	6.653511112	8.327328844	7.172449469	7.069834211	8.327134203	7.347441175	7.517211189	7.735604886	7.088299042	8.009967019	8.013488081	7.917772373	9.551407482	7.004250595	6.680044728	6.941207795	7.428138153	6.487680155	7.388697421	7.142545144	7.327048751	6.891123403	6.448457004	6.446471439	7.128744237	7.257680353	8.005273784	8.265470404	7.102967964	7.152029213	7.875357686	6.11947508	7.016755352	7.817042289	7.979828243	7.358371292	6.973142605	6.96925199	6.998860827	6.906143974	6.975951613	6.580406381	5.934002806	7.893208184
ACTB	8.66471435	7.089005279	7.690548975	9.149763939	8.234586989	8.41070433	8.625198828	9.150082105	8.369937456	8.77657974	8.067222239	8.460770229	8.565327475	8.651371306	8.095808751	8.919350502	8.468019109	9.072214895	8.603489239	9.034329102	7.696304226	9.033635001	8.655094971	9.410818476	8.176007347	8.094263827	7.138285414	8.88883391	9.119224734	7.525494124	8.618776887	8.897565996	8.658245524	8.392304657	8.740399359	9.022983726	8.228722251	8.260643977	7.473757763	9.055172686	9.031004102	8.747162021	7.8979098	8.864689524	8.536941805	8.64316129	8.204519079	7.656151546	8.418915847
ACTC1	1.145674735	1.52034366	1.992569875	2.47865808	2.621922392	1.235141078	0.934795091	2.223498897	1.370291216	0.944427552	0.353799726	1.020617037	0.284216519	0.816585425	1.279283483	0.665189068	0.922216297	1.970254458	0.868413902	0.816055714	1.6181663	0.818441665	2.291900881	0.85097263	0.938127929	0.912640018	1.203965906	2.469426338	0.930811283	1.611063265	2.10976576	1.06888335	1.500096482	0.383415612	3.428247257	0.658546009	1.604677601	0.634072422	1.459443506	2.083749814	1.275655204	0.483938996	0.990667059	2.803649096	0.729582998	0.534725761	1.546631489	1.483187332	1.034527221
ACTG1	8.880743154	9.008459801	8.608171674	9.12063019	8.959311875	8.72830017	8.953748793	9.321418126	9.032276019	9.012452942	9.071267891	9.226569709	9.000354435	8.947224869	9.077881274	9.196912889	8.662161077	8.722482817	8.772328003	9.521201043	9.006170822	9.160880506	8.914042712	9.215531374	8.962034036	9.380731418	8.654634519	8.957520766	9.28878116	9.00978391	9.055052323	9.143928971	9.030151852	8.703083689	9.163069358	9.026262556	9.087882144	9.174334184	9.01464849	9.31828913	9.340967421	9.210037966	8.977866143	9.079598825	9.161014568	8.903921843	8.774906899	8.760567972	9.404101263
ACTG1P17	2.532427188	2.793211417	2.231563787	1.857609729	2.390102786	2.522017756	2.456246901	1.548638999	2.760340591	2.446108179	2.73687853	1.861567041	2.054919127	2.540961647	1.900999185	1.532904525	4.062037443	2.434361527	2.165752261	2.756370795	1.899214136	2.294709482	2.210639047	2.710074383	2.809913494	2.417299286	2.701794339	2.327439418	1.866156928	2.005150478	1.982587101	2.840705113	1.829957157	2.300753329	3.168527353	2.276050977	2.238507331	2.224521937	1.889476572	2.190492431	2.846213689	2.763599681	1.815870108	1.853008359	2.666074473	1.538863435	2.801488339	1.568733288	2.882164596
ACTG2	1.186650192	1.89015289	0.622331501	1.586042426	1.043695351	1.331920062	1.109725741	1.45376512	1.075920726	2.662857108	1.937434859	1.103613362	1.658375897	0.683199578	1.465317794	2.934364641	4.795172641	8.574684195	2.745838305	1.504988944	0.962274371	0.768832092	0.678310333	3.527002198	1.448333418	1.513240687	0.754376234	0.77778709	1.778231554	0.789150469	1.015136541	2.810758806	2.16699176	2.781325337	1.131285788	1.065466942	1.762273326	2.507936316	3.602699327	3.334034388	2.410238458	0.923554755	2.579326362	1.16163251	1.226284424	2.557976633	1.119119304	1.29558848	2.611859607
ACTL10	1.9693748	2.460923382	1.712793077	1.184045216	1.79299801	2.213043987	1.602456108	2.194074277	2.37840946	1.766880338	1.940412784	2.543049291	2.38020735	2.053501205	1.560123406	1.210242132	1.317535906	1.688949558	1.351269553	2.422988404	1.895467118	1.813241679	1.370314667	2.518066701	2.308274517	1.510947119	1.505038968	1.527584413	1.298445505	1.325479071	2.311286816	1.879604344	1.638972785	2.10156314	2.829940044	2.078072645	2.327772306	2.369860317	1.909376839	2.004536251	1.516212245	2.001166351	1.645090509	2.392914343	2.414314902	1.990012306	1.94161975	1.665511165	1.958575723
ACTL6A	6.309010008	6.507684114	5.236938375	6.661608662	5.744014079	6.508731402	5.649164211	7.084917862	6.48335085	6.147445254	6.208083215	6.712324412	6.58713637	6.098465916	6.171279848	6.650220463	5.653845317	5.481218735	6.749945523	7.211234442	6.397830063	6.439616802	6.420139749	6.527264956	6.234909997	6.572565974	6.345761412	6.616429947	6.189972815	6.461514566	6.078376481	6.224281318	6.212706145	6.09818541	6.643986535	6.045066475	6.874641156	6.397652652	5.790561097	6.4292058	6.46632945	5.861540418	6.204635547	6.563794265	6.874661251	6.245670067	6.023676712	5.96718067	7.02005294
ACTL6B	2.519460276	1.728725816	2.020484494	1.66458945	1.903769841	1.885230914	1.822701862	1.523372497	1.90662736	1.159424868	1.503401093	1.740382314	1.614026493	0.970982273	1.494299801	2.293275182	1.351321198	1.903362	1.291876576	2.019866534	1.562014211	1.868528595	1.164993725	1.636826271	1.335898865	1.692333332	1.708549363	2.372537983	1.965459547	0.983551445	1.727154333	1.158687581	1.431957066	1.746983473	1.849821291	1.096987294	1.935732219	1.329798563	1.731369922	1.536920118	1.221598634	1.592442126	1.807575036	1.531407965	1.989620611	1.443074057	1.512693363	1.181248357	1.519023277
ACTL7A	1.647650238	1.210306876	2.115860944	2.04323759	1.105966479	1.430905179	1.252863976	1.696647802	2.115390738	1.471105314	1.040796264	1.461936361	1.906963102	1.145804864	2.021950307	1.425266098	1.947262176	1.492141345	1.207049006	1.392272451	1.617658342	1.562243726	1.667578621	1.798945056	1.421292034	1.390062373	1.472060798	1.324204942	1.334799252	1.258647871	1.443623514	1.365714889	1.173395909	1.590627395	1.278076045	1.407840604	1.470123356	1.468850949	1.565673159	1.343576665	1.077796073	1.787510152	1.54507425	1.150377514	1.421423069	1.487781347	1.575701496	1.517989113	1.515956924
ACTL7B	2.640239927	2.403652506	1.949075213	2.311969357	1.864990722	2.456561478	1.322850608	2.543289736	2.411963549	1.964774768	2.29798978	2.510408795	2.04010825	1.705137712	2.664874392	2.05553393	2.416439987	1.902261432	1.71830027	1.889848724	2.293222706	1.587612607	2.161692937	3.02662617	1.650825008	1.206022526	2.30241208	2.044286561	2.885294335	1.537407714	1.729992326	1.35629818	1.43256187	2.156055785	2.738404105	1.485687576	1.425504875	1.659178098	1.626628958	1.481919736	2.045171495	2.289896372	1.275656957	0.711815477	1.775398769	1.390060267	1.339901229	2.493169087	2.2152962
ACTL8	1.914475631	1.426090289	1.919366966	1.776335938	2.059422602	1.879515066	1.952129097	1.260361674	1.260743229	1.949176122	1.439387438	1.626076279	1.448014876	1.45017752	1.981435668	1.612558321	1.872327489	2.078108594	1.708698091	1.904056736	2.616667005	1.7658096	2.03273983	1.726009641	1.722472746	1.333074696	1.217617771	1.72407872	1.655028354	1.586628599	1.556144788	1.828887073	1.638348619	2.21698921	1.907428089	1.670993315	1.625923624	1.783368927	1.308530472	2.356742002	1.673677388	1.654594654	1.641791781	1.679582479	1.764529521	1.896971601	1.903275518	1.728497815	1.939555037
ACTL9	1.93774435	1.208093861	1.847450189	1.816248048	1.056349338	1.13131405	2.534298192	1.74676317	1.662392611	2.328311507	1.384148112	1.810140109	2.146860837	2.448227666	3.327979237	2.25220586	1.32503813	2.348590155	2.734124792	1.86047678	1.983066411	2.574557482	1.453891107	2.782864786	1.517827539	2.044216956	1.929760164	2.494350424	2.11599705	1.727659306	1.652779704	1.666064807	1.942822427	1.769441874	1.963482031	2.191146427	2.034859577	2.071549969	2.022412891	1.4087011	2.010769331	2.081320379	1.919439068	1.682786481	1.801334861	2.26352323	1.47697512	1.794219707	1.376610064
ACTN1	3.303974334	4.465151115	4.093018068	4.495895556	4.565248405	3.401511834	5.294126386	4.555520407	4.268150708	5.892096416	5.031855581	5.347074408	4.884353744	5.606665554	4.613244538	4.619267188	5.084972215	6.069518806	4.035311993	5.262323367	4.962989914	4.989700112	4.733402839	5.220524068	4.854612621	5.725762425	4.620197973	5.337444758	6.111325063	5.193873447	5.205013742	5.976917408	5.325094978	4.184674348	5.951173546	5.543849528	5.470930061	4.543327276	4.995267232	5.74582904	5.41875698	5.856252197	5.512851744	4.957520344	5.105717507	3.744453196	4.004169924	4.60784732	6.362783645
ACTN2	1.732483601	1.583508274	1.849789502	1.808016271	1.342140969	1.133068645	1.296382511	1.432989422	0.803179149	0.746574293	1.478609017	1.583115626	1.24964313	1.8279865	1.874807516	1.382052591	1.806126563	1.549260129	1.859944105	1.309837389	1.733210213	2.24611426	1.908003763	2.571436567	1.33314606	2.098934533	2.601305914	2.320595427	1.828322503	1.506519226	1.579113524	0.789229207	1.300813158	1.567446765	1.289600798	2.205648773	1.219776213	1.502360884	1.084539232	1.216391949	2.230661861	1.407493225	1.342520542	1.680465844	1.655934114	1.909203892	1.773608735	1.529883629	1.562525722
ACTN3	1.825491092	2.306320654	1.477319272	2.436110056	1.139475362	2.183133662	1.400574316	1.953808853	1.221411984	2.151662606	1.771894329	2.41217115	2.105999624	1.746933617	1.633289474	1.725890412	3.377735532	1.631479192	1.778927213	1.390790755	2.367458955	1.705212892	0.949590083	2.090724752	2.297639895	1.658970143	1.716370465	1.976020671	1.383366724	1.76100338	1.864757988	1.690594391	1.657704368	1.33544865	1.781259817	1.779952878	1.846448709	1.353328907	1.27424767	1.417908097	1.673284218	3.058016848	1.946988473	1.730671204	1.334929388	2.093234514	2.318160778	2.238667042	1.946042295
ACTN4	8.263491268	8.79827806	8.887465683	8.304109553	8.972712891	8.840166595	8.86991158	8.321565845	8.788068605	8.669450145	9.169058389	9.122356314	8.882640903	8.848389103	8.67995982	9.121864785	8.925729775	8.743171662	9.014268152	8.99894472	8.913765541	8.694889483	8.800872321	9.352582318	9.029799757	9.140031355	8.82664133	9.356184434	9.328364407	8.917877222	8.185123604	8.932831837	9.354108223	8.797154895	8.951331073	8.492806622	8.855624618	8.548248527	8.611734307	9.09919097	9.232817739	8.891685526	8.749761457	8.944021754	8.782271901	9.092466896	8.820565021	8.965615512	9.31057622
ACTR10	6.728091614	6.330874347	6.223643475	6.554125161	6.100672703	6.370624316	6.176545547	6.324002508	6.126861526	6.928194694	7.092669142	6.806663218	6.265609432	6.226403008	6.176078715	6.594964426	6.042416628	6.375147935	6.122843254	6.760473205	6.096758883	6.323840125	6.381714505	6.087678112	6.504259873	6.373945962	6.402535427	6.253614012	6.810610147	6.18423212	6.209626659	6.525288055	6.781981476	6.306822035	7.067018256	6.135980521	6.980168765	6.620899954	6.613516507	6.152646668	6.727484833	6.215870168	6.431784297	6.345401608	6.711759632	6.43651382	6.170634561	6.408912818	6.499308282
ACTR1A	6.251357232	6.287864026	5.368733246	6.160355379	5.916558055	6.06161512	5.902598356	6.119841332	5.795336357	6.448524559	5.976737538	6.306439221	6.12624792	6.376777265	5.087029895	6.604317848	5.933157487	6.005946006	6.190719396	6.252656809	6.677045423	6.17028736	6.032293259	6.093557131	6.676401503	5.768895797	5.739190524	6.364596728	5.778909481	6.302453225	6.109137181	6.137357129	5.854979928	6.080858498	6.520668962	6.361580245	6.255144339	6.331532729	6.453693765	6.108308684	6.248305313	6.261377351	5.630442376	6.155922857	6.150342287	6.180867535	6.17110611	6.320963264	6.505047406
ACTR1B	4.044280646	4.588852098	4.656154665	4.885015312	4.918009532	5.186631242	4.989118748	4.3970312	5.42385751	5.37386003	5.327783643	3.951838343	5.140754326	5.285369949	5.745120213	4.664293517	4.893536778	5.579583706	4.235562068	5.340189084	4.717951861	4.953672456	5.270582913	4.839359257	5.214445161	4.511447873	5.349248006	3.670956245	4.780663827	5.198554913	5.377893958	5.160546167	4.739190809	5.434536578	4.830331814	4.26504125	5.825593578	5.210495229	4.98046217	4.71129842	5.386408992	5.7591858	5.009760593	4.68690493	4.968846805	4.785457017	4.852504192	4.622557044	4.64157624
ACTR2	8.807458674	8.732177958	8.987242569	8.816715479	8.781805643	8.789446715	9.05818289	9.344886392	8.867151883	9.166758104	8.710930437	9.198089467	8.82788431	8.823921217	8.592808979	8.759335335	8.485325851	8.938354128	8.461537049	9.036727409	8.664915395	9.029529575	8.76490512	8.704315918	8.902191842	9.068983821	8.696507398	9.104954956	8.971361935	8.884124903	9.202517906	9.145249434	9.050911599	8.623445526	9.169232177	9.375429142	9.049891513	8.661095904	8.733271955	8.88326143	9.006653234	8.794432178	8.687358267	8.927329853	9.076236635	8.929873557	8.85576389	8.842007679	9.273874613
ACTR3	8.498272576	8.167175715	8.569112086	8.232493009	8.164924768	8.348938198	8.513651164	9.081991649	8.16848425	8.725799581	8.54571971	8.943851194	8.04837838	8.103161418	8.413942295	8.510385408	7.401980946	8.460749241	7.849140071	8.805373365	8.214300667	8.445465951	8.152473922	8.648986565	8.261417388	8.569128238	8.300212047	8.712756506	8.198527113	8.498231482	8.917717528	8.602820708	8.326216634	8.166898404	8.780914589	9.009542027	8.3273003	8.573282257	8.433136652	8.381760207	8.674492485	8.541272007	8.231605859	8.446187583	8.589962164	8.032852202	8.415511986	8.237979924	8.788415622
ACTR3B	5.605621579	3.845447046	4.753901847	4.734387511	4.849104219	4.457671834	4.953034406	4.743872801	4.415971758	5.123581467	5.249226039	3.636766129	5.137703162	5.711806044	5.048784244	4.96067929	3.541730843	3.914706547	4.132298143	5.521169458	4.995812054	4.573241553	4.164022693	4.740013577	4.473611426	5.398297191	5.374104586	5.257585617	4.770861188	5.145388611	4.371943284	3.374841915	4.336805558	4.273435755	5.054426619	5.300331533	4.302828499	5.35824416	4.647696559	4.036037081	5.258151978	5.992122289	4.379095849	4.208711714	5.332122031	4.116864995	4.960974304	4.900176123	3.930983877
ACTR3C	4.604628211	5.736196006	6.113446176	5.785567743	5.189505535	6.170225162	5.390280026	4.297232483	5.479321139	5.963081405	5.242938304	6.102643895	5.170662739	4.667203874	6.56397175	4.259284566	4.809892862	4.338155665	6.066556071	5.159677444	6.153426126	5.484384599	5.288022001	6.512993598	6.068694393	5.354346397	6.213682821	5.834657545	4.143886401	5.931695694	5.78982793	5.44840916	5.396584572	5.329904752	5.669111272	6.299481019	6.707066657	5.980715472	6.520761693	4.405026231	5.195665175	5.926654741	4.335064559	5.379058855	5.590489685	6.366563785	5.559929495	5.813850259	5.436679186
ACTR5	3.163192316	3.029408708	3.299713166	3.310488159	2.878658246	4.454008965	3.59948154	3.740623359	4.076758965	2.532986841	3.627587847	3.581853069	3.407083305	4.146671746	3.5440002	3.324021625	3.101929683	3.860873979	3.455575748	3.444585984	3.461496748	2.937379646	3.090656757	2.656928315	3.604389997	3.452794625	3.200653193	3.574187637	3.777200763	3.911084076	3.122788666	3.317494006	3.598849518	3.256130207	3.490331694	2.743175183	2.300563375	3.585101874	3.150367214	3.26159234	3.644933605	3.504861868	3.428090743	3.417369837	3.255640001	3.229926187	2.969721197	3.559377963	3.276700783
ACTR6	6.029456907	5.867622942	5.388945896	6.034556896	5.247817668	6.195953574	5.644268432	5.673746855	5.658706693	5.690847071	6.160197995	5.242528985	5.86527067	6.144755351	5.318411962	5.833674415	5.356344177	5.598525155	5.708700788	5.908606022	5.634938125	5.569247741	5.73449837	5.447149164	5.497993365	5.30255026	5.70704948	5.967637952	5.172540073	5.107149094	5.619207831	6.107964165	5.085051329	5.518359624	5.444403722	5.529429553	5.904607198	5.841910412	5.520608051	4.618988841	5.515078591	5.286027727	5.661419211	5.720468585	5.655747176	5.504474456	5.954153895	5.641044484	5.551235838
ACTR8	5.265378852	5.025960638	5.758825798	5.488628259	5.552691234	5.511157708	5.989041178	5.917476254	4.990101398	5.794449487	6.154372595	5.888628666	6.115457742	5.94766777	5.721421933	6.229487588	5.743045824	5.313045687	5.970624152	5.803094566	6.009969121	6.318916506	5.74447396	6.019657729	5.997458945	6.007327291	5.843692589	5.897979908	5.185193504	6.405174312	5.285674431	5.849743288	5.879910223	5.567455698	5.9616101	5.626901165	5.632998086	6.149051601	5.916207939	5.376705841	5.741460432	5.924144074	5.99325675	6.270034307	5.654459845	5.815492899	6.141482661	5.834715485	5.709497237
ACTRT2	1.19159998	1.408353584	2.178052093	1.299015582	1.064317752	1.611745762	1.512900364	1.439534952	1.291779744	1.811286189	1.224188303	1.508983072	1.70626222	1.652461015	1.32092613	1.722816982	1.788638358	2.179006981	1.430326779	1.960173897	1.218440549	1.902037657	1.409188643	1.606904986	1.584567501	1.410883574	1.415838355	1.442669595	2.033220424	1.599905585	1.720141345	1.164419838	1.166928631	1.985422078	1.584770884	1.216709574	1.154739035	1.770446327	1.291510418	1.508983072	2.008278013	1.012135453	1.66098435	1.250694848	1.107497657	1.597980003	1.243476669	2.11072336	0.869043552
ACTRT3	2.462575716	3.238960019	3.7980913	2.096128745	3.274567905	2.765445662	2.497001228	2.51338535	2.108501406	3.06596912	2.524707777	2.119154551	2.60458612	2.421538771	2.365711733	3.687116252	1.907789144	3.770162419	3.597448912	1.99834613	2.889386818	2.433536413	2.863178159	3.130468108	2.396928162	3.005676117	2.191235219	2.527724943	2.496386621	2.953811428	2.11594966	3.12794693	2.217736644	2.085426686	2.587248728	2.710908835	3.416822771	2.426603022	1.707167366	2.847431761	2.951858756	2.836340005	2.925803741	3.068379332	3.652062352	2.708551353	2.88352511	2.420382962	2.060361718
ACVR1	5.798041269	6.522213254	6.551713291	5.565648046	6.392792019	5.275420543	5.446233685	5.94616064	6.201130779	5.749570189	6.066928098	5.959388874	5.515597348	6.223016955	5.972574355	6.250113738	6.50359419	6.257935796	6.208152603	5.395742609	5.764354088	4.88798393	5.842110848	5.982745021	6.331525696	6.528727333	5.503144719	6.931396949	6.515256272	6.227682985	5.231874899	5.664279579	5.950673219	5.652305707	5.792851602	5.456434069	5.293012365	5.487936106	6.127063386	5.329817571	5.558058407	6.143783111	5.899544532	6.118714873	5.844442306	5.975492457	5.576142945	6.719847064	5.84558507
ACVR1B	5.348726839	5.396667162	5.954431368	5.243628674	5.454750744	5.941111295	5.441866022	4.967213418	5.955602146	5.859959716	5.798086566	5.24236834	5.911551048	5.775379812	4.993719433	5.34208143	5.481839227	5.578839709	6.168129102	6.058791718	5.564179193	5.306273599	5.619408117	5.463553661	5.509230474	5.673833381	5.827936431	5.564989113	5.468050195	6.151858866	5.305467023	5.543116647	5.921745297	5.548729346	5.804156276	4.862780558	6.161648787	5.549939921	5.621064179	5.466729267	5.639858837	5.667919796	5.789839574	5.544408352	6.403170287	5.929803362	5.961929704	5.766275025	5.983533388
ACVR1C	2.59683569	2.287951228	2.425034703	1.888453548	2.043957787	1.54141887	2.068477446	1.560167457	2.064660682	1.456422632	3.097217986	2.136403468	2.245829369	1.824556419	2.437516684	1.869212653	2.119688198	1.102071534	2.068056824	2.008886097	1.8777488	2.545002592	2.126479202	1.70423224	2.730677044	2.090622728	1.545529866	2.095561258	1.607683814	1.822710029	1.985797742	1.445277984	1.719722973	1.381231239	1.428055887	1.49474783	1.890229607	1.593530644	3.710548093	1.637154414	1.524013548	2.073849579	1.420942373	2.343172648	1.278452945	1.472843695	1.740450248	2.571576935	1.887903298
ACVR2A	5.83648638	6.491161429	5.99753179	6.488133319	5.694507784	6.680251426	6.029762626	6.218250669	6.571621649	6.020659413	6.389346968	6.222824486	6.221753024	6.316999722	5.593208729	5.793204247	6.466050475	6.074737712	6.467125247	6.493774768	6.142578334	6.329121465	6.669859606	6.1639553	6.16632567	6.487147085	6.21729177	5.917729362	5.324051973	6.121266433	5.449809294	5.908271448	6.243825039	6.11289872	6.072798075	5.9744142	6.384410225	5.840955567	6.154795954	6.293979175	6.198336298	5.105966652	6.076882582	6.198977835	6.324325958	6.579600363	5.906208229	6.268406561	5.837625013
ACVR2B	3.345931269	2.863882222	3.003047806	3.161712391	4.051983782	3.605835602	2.499210562	2.761651061	3.387263777	4.209507088	3.157089376	3.90812454	2.643377513	3.075214305	2.236170765	3.151051395	4.100526059	4.198961779	4.072672102	2.91470799	2.784079876	3.433385736	2.864534036	2.641564003	3.184688859	3.658390957	3.527991635	2.905704015	2.642245233	2.512633523	2.936485894	2.996364283	4.010226785	3.088235088	2.97386219	3.045364267	3.754580743	2.864990888	2.004938459	3.520697596	3.171310325	3.030002881	3.706692355	3.450119109	3.392140869	3.052219522	3.335853931	2.681161951	3.77567848
ACVR2B-AS1	2.795962774	1.87988883	2.556937493	3.269558421	3.122215171	3.390734348	2.956275266	2.386138	2.518564808	2.487210393	2.693513958	2.407309099	3.143757016	2.683668229	2.715546575	2.767436755	3.056419515	2.692589184	2.594120476	2.005521155	2.741611714	2.675097493	3.041643646	2.43712845	2.561250413	2.734892901	2.670091744	2.528934942	2.638879549	3.351627551	2.970152251	2.766474058	2.482043369	4.045396162	2.118162441	2.772396821	2.791410221	2.59184944	4.237633295	2.785354002	2.667763411	3.193826208	2.497574202	2.648624691	2.123374277	3.19453906	2.519541489	3.490938624	2.868371048
ACVRL1	3.988038733	2.767460914	3.675729687	3.050640338	3.536395961	3.079505409	3.469322729	3.678387434	4.077415975	4.700999753	3.070596021	4.628221703	2.690889427	3.628766443	3.696586827	3.709932009	4.208927292	4.493036913	3.626041308	3.571558234	3.318655831	4.088521368	2.962068148	3.086732715	3.415188725	3.348529409	3.493078808	3.604896374	4.24904021	2.652417734	3.910621269	3.247431238	4.026349818	3.408764693	2.728146026	4.029049266	3.974631273	3.477299815	3.602233444	4.245450391	3.448645462	3.058334816	3.034147516	3.660738301	4.281938912	3.488793075	2.90712355	3.409311893	4.01965133
ACY3	7.451012976	7.573418306	7.731014892	6.894363357	7.45751405	8.132468969	7.703187994	7.197678093	7.980834246	4.796949538	8.242414929	6.854631281	7.781320666	7.75209135	5.896796548	7.761944259	8.797828007	6.709168927	8.465119615	5.09730643	7.793601295	6.772347742	8.106306151	7.261975025	8.08059976	7.021211759	7.780005806	6.698334656	7.424697413	7.733629893	7.016047069	7.454231982	7.124411707	7.659944353	6.695650615	6.438459986	3.818256212	6.826094334	8.050440628	6.397076512	7.696879999	6.354987157	7.72180492	7.954918629	6.358491674	8.13820419	8.147830001	8.047346037	7.199299692
ACYP1	4.149455454	2.963799141	2.12984702	4.591841898	3.843557152	3.471260494	4.071763051	3.3033928	2.48698041	3.306293052	4.125189037	2.999871427	3.623961769	3.638178072	4.231843465	3.773766674	3.563160361	3.810644141	3.236953568	4.016125043	3.289365778	4.059190378	3.378279281	4.351590447	2.923445308	3.6607641	3.75541221	4.175524262	3.68251356	4.060226522	2.868166967	2.767864676	3.267152459	4.35835433	4.398170778	2.79765149	3.844127853	4.569346565	3.645412032	2.987478998	3.277646793	4.016794303	3.802320507	3.50490714	3.679381747	3.249857384	3.036135197	3.177285491	2.992905247
ACYP2	6.481168411	5.564067019	5.822615341	6.281081053	5.192503552	6.677975148	5.732776816	6.481474727	5.731232762	6.689209302	6.482196074	6.232698534	6.498345791	6.241486212	6.721789104	6.246722915	5.978544848	6.020083008	5.919471833	5.49268477	6.222239134	6.450512589	6.704043107	6.289613173	5.412867752	6.261084818	5.843730477	6.277473449	6.043559818	5.893551604	5.923504746	6.025650609	5.951845505	6.453583472	6.667575654	5.907603123	6.482847466	6.804977375	5.630815019	5.342354726	6.641691961	7.392441945	6.335942394	6.07477354	6.421421069	6.002586725	6.111994866	6.426594413	6.10305345
ADA	3.027868129	3.376118967	2.83870718	2.576531855	2.5517366	3.039945142	2.936638302	4.176023368	3.128888578	3.984112361	2.751504277	4.115753785	3.074877715	3.084314628	3.17774859	3.111716655	2.342596073	2.698148582	2.957967316	2.113130697	2.427357036	3.457997245	2.476733736	2.751504277	3.031441404	3.086385693	3.037613796	3.28319913	3.070494391	2.697197385	4.024688611	4.074958537	2.733947161	1.824977613	3.493218218	4.453676704	2.387795886	4.341378353	2.581402981	3.550877033	2.441797783	4.057632866	2.653738896	3.232111177	3.113244554	3.495643651	3.849601716	2.794860457	2.174731365
ADAD1	1.796275894	1.454297944	1.083418318	1.35810049	1.680715527	1.624355083	1.733685018	1.452195404	1.43230204	1.420174961	1.392686896	1.328786826	1.455073777	1.093990015	1.309085368	1.442612212	1.206683871	1.46828787	1.349980401	1.332971562	1.893828149	1.053543304	1.333000877	1.006693678	1.481896373	1.008543502	1.088015633	1.395210965	1.610041834	1.496297475	1.560730637	1.337511458	1.141609653	1.538167193	1.163715511	1.148613699	0.973603151	1.321391376	1.122989151	1.178832182	1.163978032	1.599076472	1.327272359	1.249319708	1.519672977	1.154246991	0.921458126	1.878236558	0.930055044
ADAD2	2.640654548	1.606179063	2.772026927	2.147477675	2.434543568	2.448049746	1.710595477	1.924592515	1.984828425	2.820935773	2.262785056	1.907113795	2.318700402	2.095819789	2.579494267	2.14815994	2.813003383	1.718510627	3.069800438	1.986182051	2.105717664	2.169876513	2.391334856	2.220360961	2.457786236	2.508113893	1.725112578	2.6747737	2.910786971	2.659404557	1.836391513	2.484621038	2.300354968	2.038685178	2.399800814	1.568472005	2.216499578	2.454316453	2.310603493	1.529486385	2.329994178	1.934313706	2.188199807	1.727880318	1.807018362	2.418520827	2.037645929	2.230158153	1.683331832
ADAL	4.816864131	5.121673268	5.005570542	5.560622054	5.485261933	5.795885439	4.736898526	4.856552422	4.756602739	4.664478966	5.161698901	4.952300219	4.839342595	4.812393284	4.360038161	5.308697531	5.727955698	4.230698506	5.160488217	5.536838663	5.143765628	4.742283912	4.819847568	4.85445126	4.837061797	5.336504579	5.660704414	4.911231968	4.39849719	5.55726804	4.719682851	4.866388074	4.379772314	5.427558995	5.466677791	3.860640556	5.267428907	5.586092429	5.334478937	5.121529893	4.87130129	3.736503824	5.053668295	4.843415429	5.016330129	5.098886303	5.384858633	5.096605699	5.124543764
ADAM10	7.502426357	7.579982534	7.683318087	7.535198371	7.743779589	7.507764448	7.917625686	7.701431576	7.314706802	8.347588932	7.626335344	7.845602761	7.590538788	7.766181117	7.749714005	7.725668106	6.916122084	8.255273193	7.671840661	8.789375399	7.866362886	8.096263837	7.637641311	8.043992018	7.747206306	7.91484594	7.636213691	7.917311938	8.153443726	7.852351802	7.856274572	8.024883877	7.893432294	7.564122117	8.331334695	8.262693776	8.305708532	7.384750349	7.482013808	8.196766063	7.633898711	7.432282248	7.766348866	7.941352848	8.133338075	7.534835651	7.724785519	7.58748686	8.232766101
ADAM11	1.594682759	1.445412758	2.28890723	1.522612339	2.122554967	1.743451034	1.854399752	1.59545501	1.844470083	1.871906697	1.948016151	1.943173229	2.255422741	1.914432558	2.378319936	1.352008901	2.275503356	2.090964083	2.201907939	2.210063922	1.876948934	1.599160953	1.811650542	2.904540802	2.510499949	2.503297279	2.291471452	1.593526092	2.379826183	1.976276419	1.880703934	1.852709633	1.7630272	1.794662779	1.715354239	1.669358043	1.698956366	1.738919534	2.434717913	1.655588202	1.754042871	1.654724383	2.338066658	2.028325469	2.128305631	2.24947311	1.742914114	2.021240512	1.974441028
ADAM12	2.005672412	1.785296571	2.43123507	2.020646584	2.234646279	1.288364064	2.015759972	2.637904778	1.999085063	3.135513411	1.470687929	2.879818171	2.247413805	2.064380755	3.864919761	2.670348876	1.555934167	1.76048452	2.567309197	2.411166827	2.202793125	2.275686684	2.051801839	2.91076274	2.37795332	3.092199233	1.755932224	2.548109461	3.190737068	1.947202895	3.713656707	2.79876135	2.03590149	1.865790889	3.460238612	3.627640196	2.358038406	2.715389681	2.493021785	2.91757178	2.018865405	3.396104782	2.34923277	2.359053147	2.087415765	1.741337347	2.036266723	2.026036559	4.147289361
ADAM15	2.157028695	3.103418622	3.224697561	3.309276323	3.907870573	3.483588812	2.767154902	2.355601024	3.687038674	3.933759319	2.904615365	4.106518473	2.916575737	3.441769744	4.030244793	2.76716449	3.591768082	4.196188483	3.616995195	4.22475101	3.168672668	4.077745658	3.814900294	3.897078826	3.247765595	3.343174728	3.485241604	4.37060576	3.93668239	2.846765359	3.477844561	4.174563641	3.614465445	3.742161286	4.54395465	3.966916679	3.58381596	4.217702328	3.833635931	4.308899279	2.883306637	3.991217408	3.304244025	3.496682166	3.564252259	2.579435918	3.499266105	3.196274618	4.547506716
ADAM17	5.58457489	5.599685995	5.722839752	5.774703333	5.090139974	4.976971571	6.002602504	5.745890979	4.558222069	6.124220258	5.805789278	5.773462129	4.331843387	5.528259894	4.922793417	4.946726584	5.044326617	4.98483271	4.812727357	6.069475381	4.986140619	5.523763354	5.190532044	5.363623486	4.9308625	5.289673739	5.135177664	5.570734896	4.990754791	5.403626076	4.694376313	5.51982253	5.736167699	4.885478288	5.635048925	6.225005627	5.70819594	5.455100898	4.815480937	6.071191087	5.43275612	5.252701928	5.5085903	5.414287637	5.965160114	5.10613004	5.507485376	5.36447312	6.235477796
ADAM18	1.197175617	1.366453201	1.0400728	1.111483028	1.036523231	1.175178325	1.123081768	1.849493362	1.017762708	1.754935924	1.450949448	1.484924459	1.128642002	2.078906564	0.944813579	1.398659412	1.60518715	1.302575575	1.135054451	1.921088903	1.775324204	0.992226973	1.168272957	2.055609121	0.986939004	1.167646926	1.178790839	1.056501947	1.270265812	2.222027277	1.527676627	1.416235051	1.689327341	1.231141522	1.061193101	1.632800528	1.290836574	1.273555035	0.728957075	1.007196404	1.431475581	1.808531429	1.703807492	1.107426383	1.119826827	1.400999128	1.172225694	1.096993716	0.800681488
ADAM19	3.344893409	3.031833863	3.956864451	3.525865944	3.157637696	3.19924939	3.735160635	5.784255811	2.810310224	3.482959996	2.704260599	4.740103285	3.705297429	2.807142973	3.989075147	3.565705523	3.592953984	4.186778374	3.471992406	3.507260907	2.591821857	3.605549623	2.286751677	3.379939526	3.323044369	3.071820029	3.666801184	3.372608769	3.529069057	3.13710192	4.315326554	3.316542871	3.85734935	2.859856197	3.142198915	4.226916983	3.152044044	3.754403743	3.291503711	3.4737649	3.476254028	3.448613005	3.610811636	3.154409506	3.574722313	3.398847611	3.702960365	3.365552574	3.678824061
ADAM1A	3.112531549	3.304261367	3.570979077	4.081930975	4.123616731	2.200262288	2.214098845	3.324144833	1.790432614	2.454899674	2.499817833	2.400678815	2.521457507	2.210125758	3.76401101	3.112843898	2.33967771	2.593734894	3.164470948	2.754434078	2.990834994	3.202389833	2.551654994	3.975384628	2.190255573	3.502762957	2.204048461	1.778103633	2.848690479	2.83495751	2.778885272	2.778015083	3.359845379	1.972327846	2.87746937	3.930583315	2.872942984	3.227930771	2.591744937	4.319899652	3.498001961	2.797876961	2.897052454	4.305391429	3.79664946	3.531660191	2.894015553	2.055607607	2.445619792
ADAM2	1.362260393	0.881102952	1.26652832	1.065440269	1.238132057	1.41600227	1.580408081	1.238848102	1.52817033	1.016316948	0.983610582	1.056119716	0.901908644	1.057826127	1.3731423	1.098145368	1.60672503	1.55435221	1.373944107	0.852548859	1.165571183	1.311826757	1.437661269	1.105203021	1.056425792	0.911536815	0.831439399	1.198495486	1.836625837	1.19344565	1.286321434	1.162463702	1.151572028	0.964748043	0.812523536	1.094298616	1.420303418	1.024171477	1.271158395	1.313276219	0.945322551	1.446202314	1.887121772	1.020292867	0.915809536	1.483801637	1.017104639	1.103834494	1.189677512
ADAM20	1.504639101	2.765819775	1.642073843	2.573256695	1.465176542	2.144765111	1.859711488	2.194710391	1.184801893	1.792896224	1.400889114	1.317045704	1.206120901	1.107183826	1.181619756	2.454274454	1.561177225	1.493166118	1.566050159	1.393471831	1.220528654	2.159149745	1.12457578	1.905004889	1.533131725	1.298218413	1.269761719	1.427228132	1.025675558	1.308696117	1.231822165	0.957121636	1.66882944	1.543849857	1.397313295	1.366096859	1.534846134	1.590099726	1.192671734	1.190234511	1.195510021	1.333714396	1.297671266	1.861007335	1.300213426	2.145077666	1.08711531	1.807613907	1.775654866
ADAM21	2.270591138	1.052921427	2.138865263	1.934339883	1.868492266	1.967680731	1.089063749	1.570141316	1.796294553	1.33759503	1.556274207	1.41206153	1.906120234	1.60851774	1.706567681	1.071717015	1.588206507	1.135448678	1.18820085	1.880289447	1.948681306	1.761525716	1.137945858	1.34738485	1.097074668	1.106033927	1.779661812	1.802113599	2.547339515	2.607586648	1.424015168	1.875825448	1.185943518	2.007961315	1.534337969	1.349351813	1.321385855	1.292658868	2.357921784	1.256259983	1.23615818	1.334666195	2.015063098	1.175265201	1.097860824	1.259679689	1.910228228	1.379603618	1.350504025
ADAM22	3.774807015	3.684581603	3.645788468	3.395541738	3.185123378	3.067588922	3.634086847	4.124189808	3.059577863	3.574693442	2.973426151	3.091014335	3.076743774	3.634386558	4.178210829	3.728361797	3.192233316	3.716999107	3.465977316	4.677115618	3.70539319	3.513699106	3.637343032	3.978019565	3.153823012	3.869503327	4.31224497	3.641132716	3.634697279	3.510692214	2.947941547	3.565155119	3.089730545	3.600110625	4.532939171	3.982757952	5.465304096	3.324382754	4.070984616	4.286028456	3.153439466	3.264818891	3.959719602	3.38016325	4.069828723	4.339498694	3.691271196	3.921862154	3.826451682
ADAM23	1.490569056	0.985853681	1.321767823	1.11929866	1.297795059	1.608873887	1.163461559	1.561590981	1.34683753	2.741841374	1.693160127	1.227784736	2.038205249	1.905566544	1.431336504	2.073901519	1.431018092	2.476325019	2.178828976	1.600325439	2.571508073	1.59493205	1.844006093	1.734067363	1.258654879	1.485131715	1.87529236	1.801662142	2.103387017	1.636705003	1.286345458	1.561840131	1.99272238	2.2039053	2.134288356	1.925326954	1.334260776	1.859018471	1.019184949	1.125130764	1.166832748	1.137876585	1.31655085	2.322904995	1.589695881	1.347532203	0.803011675	1.322168149	0.973587487
ADAM28	5.237655147	3.967282459	4.33773182	5.020229525	3.160487071	2.845972195	3.242055825	6.258587255	5.386363821	4.373692875	4.447379849	5.606861997	4.788622709	4.536616892	3.650060669	4.432397578	5.108954751	3.945811676	4.201220356	4.480481218	4.418086937	5.68382931	5.080433693	5.128523862	4.244932557	4.934011713	4.846464848	4.94003353	4.362051396	4.830825428	6.523549483	5.418450006	5.583362472	4.159009802	4.733144978	5.867963692	4.591981987	4.635141102	5.075437497	5.767502822	4.791830134	4.883461572	4.640241953	4.28482045	3.682145795	6.063381551	4.423260628	5.003719601	3.877708892
ADAM29	1.833482641	1.826737809	1.4090387	1.075690562	1.665108668	1.186521813	1.738599967	1.363202408	1.499959189	1.407966993	1.165277681	1.100608712	1.179458907	1.185598925	1.840872042	1.786163295	1.701053934	1.316239899	1.735439468	1.567939226	2.773198844	1.104591048	0.994541396	1.84982231	1.733775412	1.215084689	1.014117845	2.352433291	1.591782406	1.946942838	1.574731151	1.428380119	0.990812294	1.063565665	1.079502881	1.210501733	1.013175657	1.347806017	1.060927585	1.338935154	0.92855782	1.38220174	1.50883597	1.589332633	1.414329981	1.043413076	0.810037001	1.046343878	1.596117785
ADAM30	1.981631758	1.51002304	1.31104924	1.110192104	1.307271253	1.985405383	1.277987671	2.186694055	1.485115694	1.361153722	2.288925821	2.146682045	1.54123668	1.221601186	1.986515477	1.824627413	1.540516767	1.601612006	2.252395988	1.477882252	1.783400827	1.296887351	1.396433808	1.997767856	2.218032798	1.271134381	1.919988431	1.897514271	2.434204309	1.954773819	1.085400356	1.540732938	1.468111674	1.710308454	1.689727373	1.136726064	2.033162655	1.454282471	1.839973852	1.294280361	1.644463608	1.390439453	1.536351969	1.249709695	1.49285412	1.719606375	1.382389644	1.68350105	0.982536319
ADAM32	1.729576981	1.677904462	1.874063814	1.612667283	1.447783499	1.837790126	2.745908104	1.812598773	2.382243562	2.666322454	1.607420098	2.183107281	1.539775692	1.271568112	2.242235631	1.64240446	2.342418575	1.775762123	2.257365301	2.436572006	2.083357982	1.110306157	1.218466673	2.189618899	2.13271698	2.585708068	1.51709792	1.7083606	2.679655491	1.672452262	1.900364359	1.422755759	2.178824169	2.088122891	2.146322337	1.912508522	1.592923799	1.459029253	1.950378095	2.792864698	2.036776131	2.434064246	1.776791147	1.572380871	2.807839113	1.865976409	2.167489564	2.140367322	2.016634534
ADAM33	3.516313836	2.752997314	2.706753047	2.676495696	2.440397772	2.831057869	3.245523394	3.171086423	3.030670644	2.826142562	3.248585219	3.061596279	2.87155166	2.127486383	3.990620225	2.54992969	2.502822702	3.119563341	3.390561044	2.659457643	3.143245473	2.346249908	2.408671753	3.085307809	2.795358217	2.902862727	3.146417532	2.468707088	2.485417997	3.077919194	3.180818664	2.585561333	2.704826701	2.143148137	3.367673792	2.944332557	2.356112442	2.725193105	2.84478091	2.762974328	3.344437617	3.198570909	3.424638248	3.012941714	3.043572932	3.241257823	2.410918817	3.157598597	3.476583633
ADAM3A	1.700825754	1.730924179	1.581266716	1.122941324	1.156356913	2.191043024	1.336375758	0.999858746	2.613890363	1.51847543	1.464241732	1.412369883	1.371169527	0.831289238	0.997270974	0.839307101	1.476523211	1.294194394	1.708773505	1.475355748	1.361713076	1.260915529	1.495218122	1.282531907	1.458651409	1.161282311	0.827525396	1.610446887	1.407309409	1.225310942	1.458726084	1.864264654	1.297199045	1.267514054	1.512819269	1.106019088	0.908536134	1.067578272	1.047887489	1.11317411	1.590938959	1.924798659	1.41999953	1.430227946	1.568022952	0.737353492	1.565174777	1.10439917	1.084633985
ADAM5	1.451024444	1.319421166	1.224549014	1.153018228	1.344506487	1.451867374	0.94289439	1.171521482	1.563474694	1.224429395	1.182463606	1.165054307	1.550456728	1.261449366	1.403751607	1.316828133	1.240597265	1.216859928	1.376898956	1.46387964	1.328909511	1.229524971	1.944747629	1.464722666	0.905244611	1.141467833	1.07254158	1.30059958	1.595308165	1.626243392	1.209131868	1.347546235	1.02232209	1.618425369	1.16117774	1.229425131	1.221650376	1.045318451	1.26203915	1.308330059	1.096190745	1.133758753	1.173085563	1.287806483	1.530484419	1.284218063	1.486593095	1.124414728	1.503371997
ADAM6	2.064570611	2.444464787	2.09242801	1.876903782	1.646289454	1.827066096	1.738263938	2.465115887	2.295955388	2.929095162	2.163457052	1.922429187	2.665893183	1.963182948	2.56829464	1.823691177	2.809663183	2.096759968	2.13440571	2.078377309	1.950927401	1.42718637	2.255962212	2.041977398	1.508192244	1.761176935	2.053924575	1.796158116	1.739072332	1.592094092	1.78427096	2.06818207	1.66085637	1.841192677	1.666931198	1.721104424	1.668022841	1.80897698	2.294611038	2.281873466	2.185378497	2.15742249	2.581992543	2.246232762	1.502851656	1.791265585	1.931421108	2.355861944	2.341844488
ADAM7	1.972826446	1.342228118	1.906029749	2.057384509	1.804050629	2.838589626	1.768571518	1.574746411	2.684720488	1.595099801	1.589909906	1.514739444	2.578372993	2.282679537	2.427496732	2.056836337	1.833951285	1.320743635	1.889980986	1.588178185	1.588624041	1.518599078	0.933821222	1.782872549	1.717698201	1.942225717	2.243745989	1.902927401	2.031136476	1.464196241	2.08426281	1.814804586	1.913871139	2.075187991	1.513026413	1.353875392	1.236204542	1.264616782	1.576117727	1.436918601	1.838107043	1.561204804	1.62072712	2.055690308	1.735496959	1.807042313	1.832451907	1.765063131	1.998672712
ADAM8	2.376952617	1.959536875	3.3102499	2.584199423	2.126757748	2.294758788	2.463410954	2.573533472	2.375376622	2.490926961	1.454142603	2.728876006	2.030615774	1.674258422	2.463199245	2.316660957	2.368768633	1.868458734	2.447693874	2.504895424	1.681638117	2.372471669	2.084304772	2.29300298	2.418414725	2.32584761	2.279408526	2.662320014	1.542607781	2.773995663	2.505656147	2.378559727	1.573918078	2.179353938	2.324527144	3.118204179	2.253750388	1.901332487	1.900621895	2.791148758	2.372342854	1.672799399	1.896699762	2.157022945	1.835618486	2.680719772	2.39253282	2.316338022	2.334188107
ADAM9	7.489486872	7.816985217	8.275961857	7.943960946	7.551626692	7.961719259	8.008332282	7.409502609	7.504871475	8.028415378	8.142107713	7.923132721	7.710884796	7.744773981	7.806787101	8.211033463	7.683330351	8.157653918	7.570936771	8.569221461	7.928050172	8.022762469	7.960328988	7.801964345	7.843776581	8.520332063	8.275398552	8.398498181	8.19449635	8.036330466	7.656663825	8.420680268	8.044170389	7.518748606	8.563880587	8.033264265	7.098220688	7.37240366	7.702834479	8.164336608	8.113264572	7.653607784	7.668282462	8.048138886	7.538980167	7.840722177	8.174595443	7.679024158	8.232250451
ADAMDEC1	2.497640418	1.406636984	1.799761822	1.554983079	1.453316741	1.265463448	2.272157021	3.497674647	1.482596159	1.480672498	2.231684853	3.19013816	1.619225776	1.568735875	2.360991107	3.310512102	1.195937092	1.465371363	1.570065977	1.363247376	1.307583739	2.805944891	1.282807816	2.66017856	1.234480656	2.401382399	2.674542832	3.016886823	1.294475716	1.789784132	3.621111113	3.346810281	1.710613991	1.370873871	1.79145875	3.810297294	1.162349956	2.731669506	1.346398417	1.900001053	3.405290482	1.979905379	1.457461874	1.663514668	1.74696255	1.12789774	2.244432471	1.521565503	2.191812536
ADAMTS1	4.511646627	4.24525978	6.668869838	5.337277758	5.289422214	5.334533463	5.551720724	5.000475925	5.222992764	7.264288627	3.649007789	6.702313348	5.444187095	4.487870113	5.633962613	5.354673358	3.957580647	6.166379129	6.286076843	6.456319034	5.552904143	5.152315562	5.136182569	5.666216919	4.490933882	6.569009534	5.611658005	6.070222724	6.015888582	5.689649731	4.679941984	5.998284428	6.049367882	4.098945214	6.256136969	6.773061355	5.481673006	6.527711203	4.400998611	5.369036039	5.689038225	6.659892464	5.141400457	5.730230748	7.248201543	4.474443403	6.162122156	4.923272068	6.487528349
ADAMTS10	3.597507334	2.120582066	2.219882069	2.057722972	2.06209727	2.173184846	3.439198154	2.196365183	2.110344844	2.422040022	2.435858392	2.372556002	3.077378358	2.427140812	2.499548744	2.205095815	3.549752441	2.278981587	2.825973333	1.994036096	2.353862377	2.112830834	2.183556934	3.123883043	2.990270245	2.878396006	2.276380398	2.74234075	2.370136154	2.405873211	3.232890432	2.520121128	2.621527349	2.603340534	2.932753555	1.936907611	2.495458912	2.04055186	3.173784809	2.538054172	2.722701162	2.489577946	2.209773519	2.563050525	2.251079986	2.385206565	2.415345216	2.922014585	2.592190236
ADAMTS12	1.668301773	1.747485365	1.616395631	2.195109329	2.372074459	1.6055826	1.900297335	2.322706458	2.19908232	3.569247306	1.469527588	1.557409001	1.800694341	2.631184042	1.993698765	2.59247376	2.452629413	2.852224236	1.809957898	2.132519569	1.736308482	1.652583889	1.741516413	1.845502589	1.561084915	1.577244699	2.401584291	2.269228715	1.846350241	1.33890342	1.642129165	2.045017355	1.441348519	1.360966237	2.027494666	1.137696839	2.218790767	1.253909334	1.457046776	1.542333801	1.469954549	2.431807212	2.21451593	1.675015154	1.61854956	1.87529973	1.862127321	2.045552746	2.504232229
ADAMTS13	2.878335958	3.370882763	2.29591541	2.590513268	2.52619693	3.180298898	2.976659418	2.543587137	3.29840805	3.043159206	3.246055103	2.444461955	3.015190948	2.935280449	2.774899288	3.357326027	3.715297298	2.645815991	2.649966859	3.301320223	2.63326655	1.865387203	2.941324869	3.112003809	2.851581429	2.514261046	2.860286758	2.675987381	2.576996581	3.624281201	2.755782858	2.234751802	2.341512544	2.544384219	2.600117996	2.456326031	3.005356102	2.77672059	2.586082785	3.190810082	2.622165297	3.28178487	2.315347617	2.577048458	3.216451519	2.525490634	2.637240031	2.613354493	2.808605095
ADAMTS14	3.076615337	1.849160776	1.601804747	1.853498087	1.941585061	2.166416385	1.925264096	1.851158074	2.215734721	1.915648858	2.229487879	2.317130473	2.588955799	2.133326133	2.753517044	2.344081106	1.818908541	2.140628957	2.39533982	1.987884997	1.777721978	2.098520699	2.253827927	2.384103333	1.838343208	1.907757472	2.557486211	1.945565739	2.238931796	2.059945687	2.023058314	2.222909774	2.097952755	2.003951814	2.073111221	2.175388876	1.624582465	2.034189117	1.964145304	2.222034057	1.915566138	2.498769916	2.049621096	1.576189311	2.114623954	1.761124726	1.905106225	2.063429285	1.748351032
ADAMTS15	2.47745463	1.890255882	2.361195532	2.538926719	2.035891988	2.717103568	3.927697477	2.439844827	3.364372776	3.037882952	4.436829392	2.506046059	3.728057194	3.801289744	2.661714194	3.133842306	2.423119296	3.639559573	3.406173688	2.217808405	2.770756447	2.803308982	3.530800524	2.886691812	2.896778482	2.376443974	3.204306726	3.056689615	2.663392391	3.669422438	2.958348093	3.922661039	2.818991229	3.179832581	2.926422471	1.942445442	3.905993502	2.833918705	4.191870387	3.619865813	3.34761204	3.404109793	2.446238322	2.846588506	2.831816409	2.78236617	2.57040171	2.318789041	2.483449128
ADAMTS16	3.826508752	4.352237284	4.393430725	4.704509887	4.243781659	3.16395515	3.997850182	4.389197938	3.953185851	3.565411581	2.624611368	3.76766261	4.39466594	4.318904428	3.260680612	4.706292493	4.051721642	4.533408935	3.87233817	2.97452339	4.158835944	4.522940959	3.973629855	4.039993813	3.509890957	4.404861636	3.719979764	3.492031175	4.571148605	4.175808817	2.671516601	3.980164945	4.806865134	4.351560594	4.241928636	3.669427528	3.652196922	3.267683358	3.286049484	5.210514531	3.854255831	4.066877355	4.467020086	4.17858914	2.911790727	4.200316524	3.78184304	3.600137331	3.700361812
ADAMTS17	2.040348066	1.581769511	2.495500823	2.075334344	1.442956645	1.994576222	1.704225402	1.784791683	2.146045321	2.326430935	2.223203749	2.102887018	1.675904305	1.799009362	1.867153858	1.490717956	2.160989402	1.513426296	2.220877583	1.947286452	1.919334977	1.524309381	1.871508784	1.434667064	2.125000726	1.720156106	1.786505947	2.281772344	2.072487127	1.669804988	1.682995559	1.974819426	1.26447432	1.787409552	1.382566887	1.427131027	1.810759167	1.62894044	1.832746896	1.892674973	1.771304055	2.09889543	1.670666041	1.635727459	1.859693712	1.380877992	1.654208006	1.939227427	1.700257824
ADAMTS18	2.230710782	2.161437926	1.36909352	1.207977478	1.986141724	2.112157414	1.124269366	2.058259306	1.350370351	1.914002923	1.783164514	2.013138692	2.404570259	1.716814807	2.021199794	2.193301257	2.034189049	1.299695585	2.064676514	2.111364707	1.442566356	2.701433832	1.664889469	1.97120887	1.60088164	2.22233422	1.368052716	1.944529221	1.64102887	2.197197546	2.111251733	1.192395182	1.789009636	1.934586589	1.577290933	1.912987029	1.605654466	1.936786145	2.430964276	1.05578104	1.825657717	1.363430124	2.458285009	1.193670653	2.26272003	1.179659694	1.231291965	1.932401683	1.784516402
ADAMTS19	3.041619936	1.434756326	2.155626047	3.19469857	2.550309412	1.352914234	1.566923756	1.050830453	3.167157511	1.133439697	1.820495952	1.692448009	2.454315515	1.720783489	1.561249196	2.44889481	1.731641154	1.678858434	2.03261077	1.472764623	2.087006972	1.717821057	0.997626593	2.055762401	1.617242295	1.602242046	1.915119654	1.775603317	1.464686809	1.540862183	1.547521895	1.799957517	1.926168061	1.871639633	2.187311935	1.615275139	1.026746052	2.535418247	1.830416907	1.770452334	2.501626673	1.639853875	2.34149995	1.17058277	1.746243018	1.143177379	1.009342564	1.534899329	1.26411037
ADAMTS2	2.529514565	2.509994329	2.268411817	2.30802082	2.294510231	3.343661162	2.996818693	1.964675903	2.539417849	3.288164863	3.089567362	3.397767784	3.050374305	2.519965143	3.241430491	3.254647543	2.725837408	2.077963562	2.176180336	2.523443383	2.158932798	2.773433421	2.44412638	2.391728496	2.108891044	1.878905601	2.496517305	2.825353822	2.306449374	2.484386056	2.650638436	3.761436794	3.11848494	2.13796283	2.258821883	3.273176651	1.997899139	2.868848914	2.557408004	2.735249193	3.55438139	2.961107572	2.447506284	2.031725636	2.181043177	1.977688904	1.806997504	1.765218487	3.855110799
ADAMTS20	1.63154369	1.281531555	1.533466071	1.18211934	1.198168147	1.570617376	1.361935671	1.012747715	1.425520338	1.2996746	1.214131189	1.341147802	2.030691949	1.44256838	1.708756652	0.998448726	1.677823622	1.328809647	1.383965861	1.938218271	1.740242522	1.460710215	1.311262955	1.341315321	1.488479296	1.246814624	1.207084101	1.709566186	1.261329124	1.539663462	1.184428847	1.236303664	1.129714593	1.432506909	1.141204176	1.526466951	1.309754866	1.448714087	1.455695188	1.310141121	1.238719415	1.875773473	1.40097731	1.913280243	1.453575615	1.208089983	1.460316504	1.859456851	1.520814443
ADAMTS3	2.301860381	2.664464262	1.69006869	2.31886177	2.719297997	2.453115034	2.475529758	2.020297082	2.850597848	2.247772259	2.018068697	1.917994295	2.224752039	2.869550658	3.16317631	3.051423244	2.075532857	3.437616489	2.558746146	3.144167153	1.231962796	2.327434624	1.773187667	2.790391311	3.717431475	3.112109057	1.998157611	2.544984814	2.266610319	1.721957091	2.0002919	1.94464066	2.647508279	1.682240782	2.695665952	1.726468948	1.749464931	2.467791131	2.244922388	2.804962486	3.166643141	2.748871489	2.042450278	1.489446491	2.5092216	2.207294673	1.984892745	1.95026887	3.0257149
ADAMTS5	3.494749712	4.274481546	3.057170179	4.131657266	2.972040439	4.053304814	3.987517346	3.855066035	4.236722901	4.225723461	3.199626353	4.627458286	3.594445796	4.693971102	3.495265062	2.923817329	4.145055642	4.643839716	3.770890935	4.12940041	4.263051889	4.770384531	4.904076266	4.00643134	3.517492651	4.834538241	4.54810702	4.587571834	4.275877064	3.8700962	4.022491645	3.428344757	4.985774227	3.509358966	3.050718179	3.798879659	5.879907829	4.343755651	4.449066086	5.4611373	3.510433845	4.491231589	4.80606318	4.498690802	4.43044991	4.320613208	4.332454021	4.014749087	4.822748731
ADAMTS6	2.302688455	2.569509444	2.661350666	3.035079635	1.853875427	1.992405871	2.431056197	2.709613695	2.527813726	2.573767319	2.318629523	2.286416308	2.35785188	2.589855872	1.917180744	1.694015889	2.961530858	3.310314923	2.694359884	2.096244823	2.257534898	2.159394548	2.435793079	2.712954431	2.642208378	2.129571298	2.936243311	2.17754791	2.369251478	2.555890098	2.689133947	2.268353188	2.596608926	2.459220695	1.959123102	1.936626022	2.216344609	2.248053074	2.276489318	2.446021297	2.450923592	2.641838624	2.161386656	2.292629386	2.376493037	2.601512004	2.017563965	2.13752098	2.733560236
ADAMTS8	2.020254671	2.021080036	2.621184231	1.636846505	1.842230128	2.255553203	2.657759281	2.807942054	2.077039671	2.320611895	3.185911416	2.405661101	2.810793829	2.642938161	2.694374332	1.972187766	2.043214509	2.598131033	2.782488768	2.446412423	2.104868993	1.998256137	2.102913061	2.700085039	3.040773087	2.174034783	2.305290938	2.196736353	2.103104224	1.888859165	1.445937836	2.469443039	2.423602222	2.403247188	2.193596445	1.958560344	2.233051333	1.931520382	1.803999969	1.704251864	1.949387721	2.10846132	1.363470955	1.493584954	1.529109602	1.955417841	2.232336659	2.034480663	2.254196019
ADAMTS9	5.134561589	5.385593932	4.9945013	5.499646016	5.814951358	5.513556382	5.331582579	4.819654373	5.262320667	5.430236125	5.401341693	5.488918486	4.766844041	4.922483853	5.023187455	5.142449099	5.059140883	5.762341886	4.854052856	5.953147236	5.166513281	4.25049594	5.514864139	5.317403749	5.918412364	5.541895395	5.619080514	5.706920694	5.028438761	5.25780257	4.14885389	5.840112866	5.71718152	5.297953445	5.490779936	5.128382806	5.384246664	5.175290956	4.251855758	5.617765231	5.570030337	5.224257478	4.970858201	5.415884124	5.750045627	4.656429313	5.057099726	5.34443817	6.096242356
ADAMTS9-AS1	8.872701788	9.15462781	9.272260062	9.018453813	8.572176033	9.05168323	8.043913477	8.984836485	9.164416575	7.653568823	9.364807396	8.443311292	9.156564445	9.04638837	8.069556917	9.082836908	9.020666766	9.031810436	9.46485326	6.944787896	8.941090647	8.972174361	9.386696728	8.833169761	9.026892245	8.822597787	9.200132697	8.46536044	8.566700869	8.747408816	8.140376973	8.348570741	8.893560292	8.995594028	8.148270854	7.966650891	8.519846766	8.193871282	9.318818923	8.543104714	8.233376363	8.869589535	8.884572356	8.70681158	8.059663701	9.562146406	9.244787867	9.542258668	8.241611878
ADAMTS9-AS2	5.83957544	6.034522831	6.107940801	6.361652161	5.16380983	4.442982604	3.538283433	5.020933353	5.987951571	5.7142367	4.646743385	5.090073698	4.807276238	4.541183992	3.655337223	3.937049651	3.721303344	5.563316486	3.541843546	4.510015879	4.972225706	4.179415306	5.260304032	3.633019462	5.066501593	4.84932149	6.01068047	3.443924796	4.287191583	4.998786218	3.476719969	4.206440337	5.420432378	5.331615905	4.679991637	5.203397208	6.963822265	5.700114375	4.930917063	5.984618875	3.724439631	5.362536519	4.760581414	5.495210087	6.465647808	4.378083145	4.31848548	5.130475538	5.467092541
ADAMTSL1	2.723107048	2.141363325	2.609346091	2.865518776	3.373286924	2.697762961	3.633780859	2.125719413	2.159115724	2.070747542	2.529494951	2.261353827	2.327394512	2.666161519	2.120485316	1.654840764	2.777724694	3.411607731	1.978666863	2.624455169	2.962065064	2.536303785	2.073058962	1.772210797	3.159761038	1.69652644	2.308731285	1.499930794	2.984611763	2.182211871	2.120370436	1.902510972	3.385875545	2.9474745	1.752331577	2.33135218	2.966813906	2.176741249	2.268719697	2.864332757	1.787380148	3.315626275	2.070747542	2.729416005	2.029012238	1.764265234	1.723193354	2.085582013	2.382197778
ADAMTSL2	2.686153365	2.943451422	3.32707552	2.848713214	3.261736411	3.489192817	3.461709222	3.107831895	3.439731274	2.843802673	3.299949277	3.439928328	3.358306182	3.488812698	3.087162422	3.075514882	3.705547992	2.865527807	3.854939179	2.956275075	3.335468702	2.57827037	3.021414733	3.030387894	2.929363643	2.807149193	3.214836639	3.078673178	3.537047826	3.364634622	2.462000536	2.953231873	3.143599848	3.322549511	2.633476583	2.986430489	4.198062847	3.053407672	3.281793778	3.411465127	3.20138939	3.349665557	3.236579822	2.879243176	3.066460095	3.824873411	2.87710701	3.060557614	3.327179379
ADAMTSL3	2.49649073	3.011132254	3.030995658	3.333629107	3.473302564	2.04407083	2.416419147	3.598604008	3.432695613	2.032641753	2.139563486	2.967287905	2.668590664	3.940891793	2.759535693	1.93247254	3.666215168	4.757217554	3.238907925	3.591439773	2.986923088	3.679628811	3.531527113	2.612503432	3.243824344	2.779453376	2.950361425	2.296094731	3.901519364	2.829813484	2.260928975	2.561703455	3.501835518	3.479712854	2.783549573	2.881500971	4.288942441	2.298563854	3.320340619	4.860416228	2.59146986	2.003820497	3.380022205	3.574538147	4.123293274	2.565462639	3.708236007	3.380276006	2.546678775
ADAMTSL4	4.243942133	3.233480801	3.142876534	2.56847707	2.887086036	3.286308696	2.597529238	2.930661301	3.654483908	3.038109171	3.627893793	2.986164386	3.510352949	3.237709221	3.73078756	2.121101491	2.960263066	3.287820179	3.544597831	4.081877871	2.888238515	3.651656923	2.414907932	3.813297291	3.275768017	3.439663809	3.429958033	3.381220111	3.564705457	3.198196783	4.078657255	3.481640803	2.561816603	2.573233436	4.030776586	3.058182543	2.445577448	2.913056367	3.284023754	3.01170665	3.189162387	3.078368351	2.383132211	3.176937148	2.950423134	2.161488184	2.606674668	2.433410011	2.587187189
ADAMTSL5	2.897135882	2.273182762	2.919664237	3.030137796	2.019332969	2.414525394	3.1858645	2.351471637	3.003146417	2.987849055	2.731649602	2.528163969	3.499208738	3.225393871	2.826792855	3.008385707	2.704741379	2.569167194	2.412164546	3.122371679	3.369744041	2.727233104	2.976469011	3.121880654	3.167154569	2.189909911	2.861208823	2.771367108	4.383616824	3.3121115	2.969600666	3.195427452	2.587103786	2.725068121	3.205549299	2.345127518	2.623370605	2.540571979	3.108515229	2.95600708	2.482328504	3.327919837	2.651192199	3.42643061	2.838241153	2.751398043	2.774773838	2.659776032	2.778653158
ADAP1	2.741386712	3.152354666	2.689567547	3.792087002	2.038037658	3.136634858	3.679774362	3.337540448	3.300849659	2.694711027	3.490535532	3.79093951	3.338293773	3.969470031	3.558971779	2.540619131	4.035765729	1.613307651	2.377899659	3.253756728	3.387942043	3.38961909	2.951428167	2.568182037	2.549664347	2.970675491	3.777643738	3.530044288	2.082555699	1.945685946	3.118936479	2.481567752	2.517002735	3.95625475	2.179515316	1.71831228	2.935156988	2.987111486	3.099877702	3.410931139	2.52778593	3.606923178	2.690280732	3.993602442	3.731847011	2.349832867	3.977665816	3.091025146	3.571560462
ADAP2	4.170131416	4.358053915	4.503529107	3.953556154	4.202625356	4.956669035	4.760202364	4.664652422	4.89825619	4.877702147	5.201194424	5.116502682	4.409399807	4.657973731	5.196543845	4.358480514	5.043875748	3.76998834	4.193366842	3.086598991	4.588793928	4.711553172	4.510804468	4.981494722	4.412512311	5.148422269	4.0224162	5.272195787	4.633478341	5.073966603	5.567182345	5.301421973	5.315459022	4.98137385	4.891362547	5.842301509	3.030514185	5.163133608	4.58647551	4.962376978	5.555326395	4.917032788	4.179204764	4.745869124	5.293991543	4.902589822	4.581039475	5.159843133	5.025967448
ADAR	5.47475929	6.479644105	6.068999271	6.164302297	6.223664698	6.141071765	5.967755666	6.511905827	5.680823234	6.502166017	5.786155484	6.392227244	5.867264716	6.210718882	6.108286749	6.214004864	6.04786909	6.046992444	6.202843605	6.349902109	6.111704745	6.321220887	6.209071792	6.753400403	6.408364902	6.467633233	6.615418127	6.28344891	5.974678053	6.55983724	6.822132056	6.299781055	6.500496089	6.062006692	6.351399593	6.6971676	6.293660462	6.21638923	6.606825782	6.969374985	6.284074246	6.388370079	6.374469605	6.138256957	6.412890916	6.442901824	6.291224984	6.264900122	6.198573044
ADARB1	3.19044448	3.185908347	2.954602851	2.949152574	3.934234094	2.988504029	4.068806706	3.585821039	2.873008661	3.767650978	2.810348164	3.490617631	3.054922622	3.192856007	2.733256286	3.61128603	3.023734192	3.296877275	2.850590474	3.496118384	2.734697711	3.169761949	3.562422106	3.131559347	4.101112233	3.448034821	3.53062485	3.190015963	3.13509097	3.400603559	4.034841535	4.008175579	3.539725311	3.323775218	3.362512129	3.954219652	4.501218128	3.330959421	4.183361327	3.713402961	3.176219716	2.349605691	3.046278846	3.404176362	3.774158047	3.26740174	2.948099403	3.13367976	3.597570039
ADARB2	2.337144475	1.834983772	2.164343379	1.651956417	1.574688249	1.66414439	1.976232299	2.077005884	2.233712869	1.965569708	1.900363752	2.281753914	2.216157089	1.7385609	2.006811838	2.486152673	2.545872757	2.220666229	1.854766681	2.049572911	1.888586264	1.825346975	0.863696428	2.144283478	1.886634891	2.432409583	2.594351687	2.506068278	2.325978776	2.462877837	1.989128227	2.686211578	1.719821797	1.747367652	1.814014827	2.436509633	2.537694078	2.082514203	1.665827538	1.685975679	1.810960463	2.31008474	2.297366064	2.26849411	1.29210678	1.784508513	1.4879338	1.284831735	2.792063031
ADARB2-AS1	1.067772707	1.452939282	1.652052126	2.21019172	2.288541049	1.28301572	1.938156662	2.14012014	1.574007349	1.964175092	1.567648445	2.498456825	1.754458409	1.046237442	2.678107839	1.69802118	1.904564043	1.605312429	1.39398585	1.262533865	1.449746994	1.294034057	1.919788774	3.144052371	2.138138301	2.042525288	1.648094859	1.935122604	3.440103123	2.452793574	2.144849365	2.507673098	2.153476019	1.549663789	1.935349942	1.645911892	1.858055151	1.867336677	1.229992676	1.390714007	2.006768069	2.587451641	1.808598016	1.89091823	2.611664299	1.181998134	1.828234801	1.364018359	1.860330104
ADAT1	4.030993847	4.266515821	3.827368489	4.865362529	4.296589677	4.531931467	2.49169096	4.041993263	4.064250755	4.385842775	4.683596505	4.188810667	4.157518128	3.052658863	3.57575866	4.254964186	5.025528594	4.819068537	4.603319242	4.567645354	4.922821615	4.429269307	4.200764201	4.556397824	3.772307861	4.680529958	4.033257405	4.237874626	3.812524333	4.425126892	3.947192733	4.019784925	3.828030879	4.653149528	4.308484684	3.966576519	4.589975963	4.271255024	3.56638616	4.153443396	4.449480703	3.970705948	4.788506659	4.697901707	4.730877711	4.209773294	4.925461608	4.315082286	4.54270243
ADAT2	2.922814699	2.831423975	2.980157716	3.661832737	3.81703006	2.471353221	2.961740709	3.155072909	2.606574097	3.501829397	3.868237417	2.673353323	2.630348935	2.946972668	3.110201903	2.774690877	3.703077319	3.580381469	2.573478479	2.851905204	2.878376205	2.698743403	3.377304179	4.528162455	2.845159633	2.663006887	2.934739	2.173564046	3.250491085	2.837596058	3.264874066	2.49544896	2.402972477	3.164205824	2.936272223	3.282273132	2.860528623	3.883233843	3.188807995	2.813521323	2.837287655	3.519760382	4.390376328	2.871388908	3.627639336	2.902010617	3.296616075	2.615358643	2.688134916
ADCK1	3.190102066	3.74637422	3.501402188	2.924595157	3.066985607	3.933704481	3.427876388	3.167052249	3.41488703	2.930130303	3.742066244	2.544275918	3.427371126	3.055880633	2.966995238	3.519409678	3.631751961	3.518504932	2.821504145	3.256564135	3.626687191	2.535678579	2.609381565	3.125679233	3.852517895	3.464221389	3.839366987	3.814542444	3.650008476	4.062709952	3.426401185	2.839455494	3.081486888	3.937671812	3.529155941	3.697771371	3.249165618	2.420284601	3.734606682	3.955438982	3.483173659	2.783436781	3.425418053	2.980241452	3.898599148	2.830351509	3.535756053	4.33417019	3.33847746
ADCK2	4.350472773	4.383748793	5.196629732	4.452691768	4.031636734	4.635694207	4.264394321	3.50313317	5.31852426	4.612696263	4.552464403	5.249145091	4.517861778	4.817485838	4.905400709	4.710600733	4.342744528	3.316670707	3.961579826	5.703497058	4.007373582	4.968902588	4.380219718	4.912266276	5.22482504	5.081345489	3.945960802	4.267245039	4.656451039	4.138023591	5.799347507	4.309183695	5.10003487	4.825485739	5.429100503	5.013096925	5.281569833	5.008111412	4.626403801	4.596412103	4.578576273	5.200608583	3.803122155	4.746663444	4.191188921	3.772777844	3.910973955	5.152737818	4.424504014
ADCK3	4.266319814	4.23712979	4.680631701	4.24934737	4.338369242	5.179631688	4.28497662	4.949630675	5.390236037	4.082598734	4.336370934	3.92804544	4.969677754	5.061169391	4.110360699	4.563083474	5.726381936	5.708049927	4.035482821	3.435175253	4.398356151	4.419278672	4.866061283	3.791701346	4.676502396	4.083801576	5.23071606	4.62626424	3.850782513	4.827635602	4.89870665	4.151920738	4.27263149	4.559506153	4.156458781	4.3319295	4.668266554	4.489998191	4.845403997	3.988367149	4.607705647	4.807598406	4.681589958	4.673527498	4.265590511	5.062047879	5.012635006	5.063027202	4.262125409
ADCK4	4.097009667	3.36621255	2.495571603	2.56119241	3.948400558	2.687441731	2.792220986	3.256604619	2.295765687	3.441200746	3.454828587	3.344341467	4.109748923	2.831583109	3.635869478	3.632797742	3.717375873	2.736356292	3.046125002	3.979286142	3.391821414	3.693371693	2.611428816	3.441200746	3.171424503	4.013294017	3.466743085	2.718492214	4.064073948	3.058683061	2.775378319	2.555672016	2.520408037	3.518679739	3.036925908	2.57683904	3.551878792	4.018422254	2.584650094	2.858125402	2.804224099	2.956100116	2.680185184	3.268794162	3.083961293	3.037314343	3.192810032	3.687636379	2.794887592
ADCK5	2.503566687	2.920638523	2.851877373	2.897878555	2.86631196	2.605717308	2.820790715	3.481418022	3.231108169	2.983548382	3.646139926	2.29833677	2.905740356	2.457851157	3.100388217	3.455339583	2.979539102	2.547734197	3.108379748	3.036488323	3.245229078	2.619678694	3.230724647	3.327406497	2.772021603	2.676849648	3.344146423	3.143669528	2.965989939	2.964489016	3.697147038	2.813185031	2.799608835	2.650459224	2.577542324	2.935718803	2.241991201	2.887033504	2.915268298	2.483794463	3.006269095	3.445113806	2.49880206	3.006713097	2.776426413	3.768631144	2.43798038	2.993916983	3.407181911
ADCY1	2.912863702	2.106651935	2.74990877	2.400439238	2.193595643	4.203431413	2.934923685	2.39251755	1.408215023	2.226142628	2.250352924	2.44988804	3.019997296	2.936639724	2.13148647	3.773869369	1.704678002	2.484191722	2.985072101	2.5120078	2.47955248	2.737327689	2.494766851	3.090939732	1.858888434	2.64735411	1.920273275	2.396727495	2.384837745	3.14545714	1.786899519	1.770267662	2.302162238	1.637132409	2.650675084	2.510224256	3.584089592	2.964631658	1.55390773	2.210377715	1.966325333	1.982551627	1.180597647	2.297012558	2.409822724	2.09662186	2.154038042	1.728734534	2.968982586
ADCY10	2.018222126	1.629324708	1.750066366	2.083664956	1.891000842	2.054165228	1.291861925	1.440966073	1.452075976	1.42079728	1.362671962	1.293713207	1.522547087	1.425931899	1.569347746	1.183355239	2.380678105	1.417657738	1.556883918	1.261006722	1.784992494	1.512453389	2.20143316	1.770696412	1.529590595	1.631799792	1.271858719	1.72529922	1.445958516	1.723873743	1.397495872	1.213486427	1.373648292	1.293185567	2.143332133	1.21063272	1.685535505	1.81650009	1.423807069	1.409970532	1.13017161	1.376697233	1.648268521	1.706369888	1.35302434	1.593339408	1.174432955	2.055804639	1.349270759
ADCY10P1	1.968317148	2.451673162	2.325020724	2.494730046	1.886892516	1.773177257	1.719948404	1.554619262	1.86771047	1.949347376	1.52613816	1.520600136	1.840944283	2.148792935	2.373350964	1.887443218	2.217596579	1.82663418	1.923710416	2.694775225	2.416248714	1.770238305	1.959337933	1.626166	1.549617485	1.576482243	2.289062071	1.790167791	1.879069525	2.376929811	2.123995918	2.053137738	2.688640551	1.953569214	2.254125394	2.147663868	1.956105971	1.709607053	1.539654381	1.374544078	2.130980329	1.367088634	2.745838528	1.489444472	1.727790057	1.911998626	1.84815299	1.736154204	1.656322478
ADCY2	2.6530837	1.091473637	1.280859294	1.549199013	1.797633806	1.686846894	1.240427625	1.529148797	2.671283649	1.362406131	1.891087157	1.639440733	2.218389902	1.20628227	2.163104895	1.445871231	1.367278086	2.809893346	1.443496885	1.187726328	2.974181537	1.618541898	1.107871147	1.528791824	1.458295972	1.427354834	1.071189234	2.289956991	1.541387172	0.922875857	1.240312398	1.884821546	1.646162756	2.736114765	2.064915625	1.412016877	1.938587984	1.5050314	1.446726187	1.230443343	1.166987281	1.542593719	1.576000201	1.330827726	1.390052512	1.318597177	1.804139354	1.309486872	1.491772378
ADCY3	2.397646166	2.156533233	2.726282292	2.19149876	2.567784707	2.539562532	3.400302685	3.462789189	2.977978209	3.715274192	2.772935392	2.648534984	2.066959647	2.705769814	2.284932355	2.782456057	3.260218709	2.772685677	2.903657394	3.478767487	2.009304083	2.629070773	2.438996351	2.963556441	3.774246834	2.927005006	2.813875944	3.26506781	3.254485112	2.956108785	2.994417845	3.001668156	3.239343385	2.800789699	2.868103725	2.816618748	3.085407395	2.767952937	3.255392501	3.560319891	3.11580813	3.085375728	3.137758299	2.292546206	4.221865764	2.684874335	3.198001302	3.298214837	3.013022777
ADCY4	3.032756005	2.598448465	2.627119273	3.208290465	2.519851469	2.106423964	2.576989461	2.630274313	2.298658997	3.692422995	2.095334476	2.99491838	2.913640728	2.498764325	2.361767168	3.044007533	2.415457183	3.287500504	2.637723387	2.308491006	3.372694705	2.359119824	2.23624246	3.226139789	2.350286903	2.684820242	2.253799293	2.466202387	2.81628911	3.459659717	2.308189452	2.363159971	3.348091358	3.187815148	2.347257291	3.571278131	3.886436594	2.674687413	2.482824636	4.047868643	2.254448681	2.647394112	2.940501881	2.447805558	3.017341269	2.400414813	2.398044183	2.692844574	2.776634554
ADCY5	3.177118153	3.391185477	2.937861936	3.451620027	2.82586157	2.611911988	2.531987528	2.715122277	2.992092933	4.128301648	3.129216768	2.961267404	3.522987759	3.244852165	2.877852651	2.951258165	2.735368726	2.991219046	2.703364288	3.744442471	3.340262593	2.910072002	2.204893863	2.356598852	2.633629372	2.777242536	3.738260549	2.255337728	3.279794031	3.755134948	2.449075354	3.254593057	3.451700356	2.795528123	2.827178274	2.938933079	4.75289677	3.192436288	2.447704447	3.092053508	2.929866595	2.109062575	3.792361851	2.516651448	4.641539596	2.605641904	2.417984555	2.949963361	3.636665295
ADCY6	4.326644446	3.578664949	4.228234491	3.462797628	5.009671484	3.639421907	4.31568639	3.403355211	2.870159426	4.285701164	4.345655203	3.648858483	3.114392463	3.770848868	3.479623026	4.875778388	4.541009994	4.911555497	4.328570181	4.922191007	3.403945339	3.864686919	3.572010311	4.321839811	3.817278602	4.685982056	4.283824974	4.864393768	4.513336	3.74575472	2.843185956	4.083614637	4.312357546	3.967299549	3.936134226	4.542455161	5.096922325	4.486847538	4.08281633	4.191765179	3.680782947	4.056755683	3.021547293	4.380164279	4.759807525	4.354816995	3.801203702	3.965572287	3.52416012
ADCY7	3.225581947	1.686743474	1.721927242	2.176184226	2.137097294	1.933669481	2.145099594	3.152262372	1.976401402	2.318561161	1.780584908	3.028032982	2.202837611	2.635945528	2.349960276	2.094206877	1.813633801	2.168664568	2.403117392	1.633198788	2.619228021	1.741050142	1.596629123	1.546566994	2.12075905	1.67459555	2.132915471	1.769014294	2.528306913	2.277887262	3.516122619	2.427707002	1.88845279	2.42760968	2.300778619	2.772333813	1.890823772	2.229214245	2.027720018	2.624776649	2.424160524	1.721490445	1.949620711	2.459369804	1.982116813	1.998118848	2.140526876	2.166266148	2.538229219
ADCY8	1.558957376	1.177286182	1.879663049	1.971449217	1.497692344	1.967272152	1.753895302	1.562934899	1.587857352	1.69921844	1.477687205	0.922131298	1.860276024	1.292374759	1.75388995	1.201866362	1.47234888	1.717856896	2.47756525	1.488459972	2.776893641	1.444273426	1.604205977	1.060505665	1.401607938	1.04517492	1.118528213	1.216880175	1.918652815	1.598407973	1.339942145	1.294562083	1.277305943	1.655023575	1.451528807	1.217057638	1.53114737	1.273235901	1.236902698	1.398217168	1.394029257	1.414334058	1.357333528	1.391640076	1.310435556	0.943773003	1.464009193	1.498049635	1.700814425
ADCY9	4.972735914	5.572213372	5.042797647	4.832170442	5.40035462	5.886948092	5.689735542	5.307358534	5.306835098	5.190007343	6.100104278	5.35181115	5.540388267	5.570613352	4.977468561	5.684991253	5.384790115	5.759140577	5.595475828	5.107475504	5.043254513	5.738379217	5.516337545	4.72223329	5.811354388	5.167392866	5.417596531	5.097041146	5.423115712	5.702347704	5.168944106	5.926145993	5.453519014	5.860186987	5.676056201	4.834233256	5.32609221	4.838308067	5.942921782	5.278342552	5.214233361	4.675580713	5.761810591	5.495791397	4.97957161	6.098482335	5.657283423	5.582133603	4.662198404
ADCYAP1	1.901291027	1.60877173	1.079304914	1.975080644	2.037160351	1.872795368	2.420218695	1.888958689	1.461380423	1.904865198	1.487185929	1.542105628	1.837824167	1.669648381	1.957085519	1.577754847	2.736295902	2.517686532	1.871458748	1.581047466	1.928191487	1.95471906	1.754697419	2.155874921	2.313448216	1.794121771	1.956562833	1.716987305	1.802087623	1.668137821	1.629231168	1.601328876	1.502498961	1.738149863	1.382179971	1.861959737	1.715078398	1.731724924	1.635086402	1.94640456	1.314385165	2.517112644	1.679853322	1.699116933	1.15181527	1.71078502	1.767168069	1.466963087	1.755994562
ADCYAP1R1	2.547813769	2.431614543	2.345582113	2.362964067	1.845273706	1.96655219	2.280581258	2.380191855	2.14318111	2.22164085	2.179369573	1.876608799	1.821631897	2.177770493	2.001482499	1.811998782	2.358297032	1.626284003	1.819036795	2.089622556	2.061985548	2.231147784	2.366735022	1.906758648	1.736158013	2.086117334	2.116491952	1.640609141	2.565217607	2.100554597	1.838017703	1.860515369	1.538703576	1.791047659	1.467293505	2.297636939	1.635026791	1.828435399	1.837077254	1.704374681	1.950409141	2.142015098	3.143316219	2.050442569	2.281512282	1.932112128	2.412479454	1.951039271	2.111789259
ADD1	6.392942136	6.793060321	6.563469996	6.331125903	6.740053994	6.4310858	6.610764846	6.144025032	6.636181479	6.72183765	6.767859668	6.132543713	6.914283764	6.735889884	5.726814474	6.746320933	6.190653318	6.042840738	6.477653432	5.958617805	6.13518106	6.40098272	6.492757143	6.37570196	6.691479606	6.818365655	6.279369627	6.72453033	5.8907955	6.477291079	5.511590256	6.476025726	6.762785629	6.690915878	6.676384037	6.480968256	6.456027867	6.102764114	6.429282141	6.383226432	6.557975148	6.410933109	6.206770212	6.394606552	6.190009402	6.158399645	6.664691788	6.739357024	6.183858014
ADD2	0.9357502	1.253634518	1.192982738	1.771959228	1.209186339	1.48790154	1.129474454	1.46927535	1.980564031	1.067699799	1.096922277	1.273238908	2.172390103	1.578267442	1.450356224	1.363014236	1.526871921	1.792395798	1.487706037	1.998759733	2.280504961	1.762100212	1.26159843	1.599298565	1.209792437	1.545170322	1.509257696	1.814194251	1.479116525	1.330136259	1.460457556	1.449404914	1.603845901	1.707750556	1.196280399	1.344232184	1.260717796	1.21608053	1.042918412	2.214258846	1.135257125	1.405112654	1.515653927	1.556711377	1.130556801	1.527419051	1.099720654	1.117429783	2.433901668
ADD3	7.828735399	8.086937239	7.94644934	7.903456001	7.859030643	7.983375948	7.546520617	7.912382235	8.049654539	7.155212812	7.904620465	7.584247692	7.889955166	8.018293225	7.188445867	8.111865442	8.26531058	7.536267081	7.705423609	7.292807443	7.926501456	7.895458819	8.003852439	7.672529762	8.216744965	7.950164257	8.087597842	7.445684767	7.569231721	7.870017181	7.31447725	7.928437341	7.921957755	7.980854934	7.473393701	7.681344197	7.512572158	7.245200088	7.844406693	7.588888941	7.66631979	7.425088609	8.038096359	8.019116463	7.507917874	8.505741685	7.799842936	8.195465243	7.248887788
ADD3-AS1	3.336157074	3.77845365	3.537639816	2.64277213	3.123034994	2.796445325	3.460491603	3.061515496	4.053145661	3.270080506	3.313704438	3.124394821	3.436046078	4.077630829	2.157670679	3.377971454	3.529541857	3.204596563	3.45700569	2.165206391	3.734589899	3.384589672	3.287551247	2.873814174	3.096809781	3.868047192	3.56346428	3.107243592	2.847609607	3.697738397	3.898164717	2.865302707	3.207909599	2.740332165	3.432163857	2.906816548	3.430362827	3.327719852	3.109738426	3.251438863	2.955541863	3.524687397	4.334687008	3.014287618	3.313694837	3.556323836	2.996153016	3.363646886	1.96108324
ADGB	1.4500955	1.413190361	1.397675839	0.890082425	1.46357056	1.487447227	1.499644843	1.703965108	1.201207242	1.051600836	1.26498871	0.757551678	1.07953527	1.446092699	0.952368434	1.160288778	1.794946444	1.331378944	0.996960194	0.889911218	1.133704599	1.032702435	1.493299348	1.108927505	0.821996441	1.154581286	1.202174985	1.185052444	1.559504171	1.19470669	1.30473211	1.260980377	1.000520986	0.965929067	1.220734878	1.490090234	1.238204331	1.083256861	1.527290852	1.785243848	1.621186974	1.323214678	0.955826086	1.164156697	1.543960012	1.516319407	1.324161792	1.318256774	1.287338891
ADGRA1	2.879580893	2.662448665	1.771387777	2.38748588	2.309556558	2.498406878	1.903832061	1.831419974	2.175214553	1.905380537	2.630979576	1.857109699	2.28631076	2.103350519	2.223262342	2.314968377	2.734619681	2.566964999	2.179411077	2.348724078	1.895730893	1.734413769	1.672357746	1.788865899	2.725455072	1.754154352	2.248444784	1.848433129	2.033830417	2.700592331	1.864642926	2.373931646	1.631578362	1.91725101	1.923170739	1.74326064	1.814400436	2.320421105	2.058059801	1.588089297	1.966857738	2.409534245	2.601490362	1.940852472	1.968906494	2.22935811	2.084371848	1.619084017	1.72479282
ADGRA2	2.974203687	2.399190992	2.923817898	3.001089637	2.577123993	3.172486397	2.908720976	3.048443357	2.812162827	4.1663062	2.57625907	2.83706751	2.849844878	2.964317627	3.489746826	3.335479164	4.057280111	4.201105888	3.67661575	2.429030964	2.802871855	3.692664806	3.085593315	2.906595546	3.159848319	2.69200943	2.949616494	2.897696205	3.058144396	2.408001337	3.811063402	2.814680589	3.493478802	2.55445049	2.835271091	3.723681125	4.133482073	2.756565245	2.763923535	3.845879997	2.820944125	3.212119315	2.768100949	3.27222241	3.482217389	3.922635833	2.752420881	2.385291049	3.495401519
ADGRA3	5.437814884	5.85222635	5.637666992	5.809627308	5.824477596	5.598683328	5.234326776	5.175699851	6.277638923	5.885396038	5.756095006	5.334453988	4.72376948	5.867677106	5.346193939	5.921478853	5.785737816	5.456201591	5.340402293	5.302156467	5.902190531	5.272895853	5.885426869	5.738722207	5.163849259	6.095753922	5.713701748	5.447092215	6.291834726	5.413152417	4.406028751	5.579646114	5.843292681	5.875717735	5.605658258	5.086802924	6.072308163	5.703856352	5.692450886	5.518266921	6.005327483	5.320509585	5.862923389	5.57015459	5.704214163	5.700162282	5.743527036	5.931900253	5.816801465
ADGRB1	1.825750209	1.628204909	1.921052504	1.725723688	1.779975913	2.060765126	1.901473658	1.474102938	1.69090454	2.562063142	1.83507148	2.826866629	1.748066927	1.94619212	2.174713936	1.908620522	2.140910451	1.585263932	1.958431491	2.117962641	1.752947649	1.867993387	1.412995624	2.168810987	2.101333299	2.16524522	1.711317677	1.852085501	1.875141413	1.801942233	2.016726912	2.212964323	2.267862272	1.526051593	2.33117477	1.949735839	1.805432049	2.208297103	2.132144223	1.942092667	2.39348155	2.939089938	1.478512593	1.77505243	2.586824386	1.658168662	1.784135216	2.204681327	1.76830946
ADGRB2	3.105091439	2.844572406	2.177323916	2.020768652	2.558351434	2.554972863	1.848244037	2.698754503	2.020967397	2.60544981	2.145328791	1.983214469	3.25445716	2.81889895	3.073520797	2.221216606	2.349875773	2.728374904	2.487631563	2.524182443	2.342623438	2.787197546	1.969113758	2.948927535	1.956242111	2.588965566	2.224472251	3.83409581	2.374830109	2.264320589	2.327872669	2.364753006	2.830568135	2.885716388	2.244608697	2.359504318	2.5497982	2.181645904	2.78207676	2.767889179	2.375174439	2.291251476	2.32020439	2.15299789	2.340399296	2.840326844	2.348394527	2.165537264	2.403620721
ADGRB3	1.854356037	1.725612223	1.749591012	2.029157621	1.941577524	1.500382276	1.841386492	2.137241372	2.14410596	1.999761381	1.739096877	1.582610289	1.747379403	1.672654243	2.181359228	1.758500562	1.80170469	1.949341339	1.932452625	2.322486926	1.557108738	2.108490238	1.542642347	1.680814559	1.39350764	1.668321362	1.690774645	1.953151422	1.912550619	1.838038647	1.844623433	1.290878931	2.172727516	1.739096877	1.795350632	1.658964036	2.770859582	1.605838932	1.879439333	2.263774517	1.58303544	1.658723347	1.716292442	1.589666526	3.227606595	1.793685134	1.282147614	1.643310001	1.469022502
ADGRD1	2.675918291	2.386428141	1.725882948	2.637339253	2.42940005	2.090376093	2.00355257	1.650026446	1.787894018	2.138568073	2.437613671	2.717502978	2.830779641	2.442885042	3.095004151	1.735999271	2.776629457	3.352131124	2.466951381	2.856256653	2.391072244	2.133803998	2.97078462	2.10486472	3.240526973	2.401097687	2.571501944	2.396781195	2.435995954	2.29913798	2.176827803	1.890943572	2.407619685	1.925499183	2.271920173	2.216333732	3.592247089	2.271731196	1.729330097	3.368521159	2.459297907	2.275307684	1.871276525	1.919412568	3.146045073	2.703414067	2.092018237	2.437042232	2.29811161
ADGRE1	2.500406461	1.804530815	1.258950755	1.289525268	1.586616589	1.241013848	1.528793557	1.25374164	1.551011746	2.250148573	1.491743976	2.450766112	1.557483139	1.797614254	1.642248672	1.255519888	1.271640261	1.409812182	1.469706712	1.734731378	1.642248672	1.419809924	1.371561801	1.770527556	1.809294812	1.466271986	1.884417674	1.712433715	1.559975495	1.15691293	1.627839311	1.889525697	1.164231951	1.558689344	1.159887663	2.619509962	1.42238788	2.117910412	1.257591555	2.37472593	1.593339783	1.327189139	2.062297761	1.270747986	1.666241109	1.816739618	1.640329877	1.13880283	1.260399513
ADGRE2	1.053130414	1.48636678	3.286509771	1.533819645	2.658843047	1.863526801	1.197499559	1.916064497	1.275387446	4.505396291	0.738894817	5.205328499	1.178500379	2.564544469	2.097851952	2.830427121	2.729076747	1.506918387	1.242580028	1.946250586	1.605712839	3.484391334	1.383512655	3.021636362	1.892455665	3.053858693	2.901687925	2.974660072	2.276517322	1.339459257	4.789035989	4.280607395	3.36930869	2.633732888	1.859452712	5.346813259	1.653352121	3.214418354	1.920342559	3.980313018	3.325273964	2.703926033	1.519279264	2.14225884	2.160861806	2.10062018	3.361888277	2.38925368	4.780225909
ADGRE3	1.54281335	1.129110884	0.884115915	1.325510125	1.526850808	1.614573466	1.020090798	2.573493989	1.237396515	1.534674542	1.406254403	2.719502927	2.481850357	1.867309802	0.938456285	1.337265991	1.328417549	2.008413207	1.08403084	1.19125295	1.005859194	1.128958647	1.200156186	1.725114287	1.555175652	1.452078147	1.106861059	1.3093596	1.65945029	1.465006084	1.799937522	1.863744243	0.896100371	1.50172087	1.832861519	2.772065461	1.219038444	1.388431674	2.574804551	1.432810243	1.28662596	1.642431127	1.299709068	0.944543209	1.468151185	1.35971543	1.473914175	1.104557329	1.861933678
ADGRE5	4.334962009	3.843752201	4.864939779	4.77241446	5.179976265	4.369149311	5.102953571	5.992366322	5.201726436	6.468900754	4.060954524	7.357477451	5.37850748	5.907690775	5.7692901	5.657860218	4.394392142	5.837857748	5.067673009	7.104350276	5.426372489	6.001826109	5.266667404	5.720280767	5.037437164	6.18548791	5.070147652	5.614307271	5.722706795	5.159225846	7.371004827	6.391440187	6.274756683	4.512681986	4.922626212	7.298930782	6.563656354	5.596102123	5.077836168	6.755385814	5.58660363	6.141671502	4.701372938	5.038784752	6.409671419	4.684556778	4.89740852	4.838786826	6.027233962
ADGRF1	5.239991923	5.208665539	5.210637669	5.951244157	5.299581546	4.258443575	5.91773294	4.988248148	4.457452959	6.894464149	4.754538749	5.53631716	5.159960767	5.761009853	5.176985394	5.809902075	4.930070496	6.177898788	5.516219444	7.797817067	4.597697077	4.893798858	4.818827365	5.159337395	4.899348831	5.287376396	5.215002263	5.176932038	5.270150711	5.500558931	4.603172466	5.078927484	5.995721028	5.501431516	5.499980434	5.662565135	6.738772063	5.974199717	4.704738044	5.603879087	5.471437793	6.227655709	5.123945082	5.565117259	6.897663932	4.496045471	5.069910063	4.518929592	6.271326245
ADGRF2	1.573708305	2.685427549	2.365230458	2.190931686	2.126380815	2.762493614	1.786037797	1.187632612	1.270473496	1.196064093	1.801003467	2.174140634	2.346796095	1.498943953	1.124305823	1.347307409	1.797709181	2.578868268	2.245694902	1.665465516	1.595344597	1.72409334	3.177903047	1.330053703	2.265822423	1.816970385	1.541667192	1.672541976	2.223360747	1.402723877	2.8929794	1.047432279	1.524485822	1.738382854	1.712630017	1.15467326	2.127707262	1.593520822	1.59136205	1.892468043	1.832299014	1.288815902	1.773311263	1.786343787	1.498943953	2.265822423	1.266685721	1.70574195	1.777881117
ADGRF3	1.956193335	1.783502062	1.932043685	1.507178231	2.777806141	2.969709838	2.201181273	2.279165928	1.959349009	1.976446335	1.815361895	1.57476839	2.326645152	2.614069071	2.094412362	2.867062063	2.959620857	2.777333905	2.278642645	2.337673569	1.617566054	1.800615703	2.551831671	2.551496558	2.133848623	2.314028596	2.30060125	2.647070822	2.769527735	1.090851768	2.012715859	2.10633952	2.111191883	3.362074127	2.530871719	1.443129101	2.621964508	1.98862677	2.525148858	1.741945557	2.344903096	1.323985556	2.619635701	2.20005512	2.439287557	2.019115866	1.673456497	1.993549922	2.515456139
ADGRF4	1.407476124	1.575140852	1.430781568	1.372169846	1.534873751	1.226895253	1.301523662	1.272273508	1.501473768	1.07660848	1.295694112	1.453143249	1.94445447	1.369379228	1.282902992	1.368595058	1.179334238	1.940453064	1.19002984	1.266680987	2.557916715	1.711286961	1.139117448	1.347898922	1.329064321	1.501473768	1.429359941	1.186496069	2.143955286	1.319848904	1.557729329	1.15761036	1.373708475	1.700097261	1.268426266	1.431330408	1.246726594	1.552536989	1.452911226	1.189503139	1.217521631	1.617168858	1.284768521	1.064109726	2.003077747	1.085793833	1.305924833	1.925135389	1.332177958
ADGRF5	7.850717107	7.921352438	7.354339959	8.280594046	7.927161006	7.41410545	8.174695426	6.133053448	6.920576061	7.158216237	7.081348546	7.913388022	6.388578541	7.213538427	6.49274464	7.702091946	6.607656267	7.276996937	6.432070907	5.281795249	6.786919136	7.082494107	5.250916537	6.141305597	6.399115762	5.990989011	7.12656614	6.370573829	6.959007483	7.771765807	6.104279106	7.351615215	7.937628976	7.386490502	6.773037591	7.650823321	7.938022483	6.958701484	7.450724819	7.133337546	6.618343244	5.714824634	7.035770351	6.68201045	7.895228532	7.092346132	5.729799593	7.094872891	7.000006846
ADGRG1	7.883282196	8.066342583	7.647921557	7.489385962	7.874228494	7.901455258	8.292745485	8.253650011	8.372942589	7.871283982	8.273723086	9.112068413	8.41224209	8.62981293	8.860415257	8.373924055	7.635674087	8.49320573	7.689188174	8.151170103	8.758638376	8.584036013	8.505501293	9.21685506	9.009548055	9.283879158	8.630646826	9.160291729	8.69712033	9.041842057	8.330040466	8.335983059	8.205391012	7.543498654	9.269910817	8.274053756	7.929769789	8.009394275	8.716754738	8.549446164	8.868201159	9.042370004	8.48036709	8.639739692	7.902906228	8.722549411	8.365110557	8.814503548	8.969286152
ADGRG2	2.335872349	2.553439074	1.961822782	2.254234974	1.702157666	1.384939649	2.360851165	3.31691231	3.582164485	2.181416056	2.592929037	3.105856016	2.425216029	2.868982838	1.813684274	1.920095624	2.576084185	1.797076168	1.643222387	2.279759051	2.034829789	2.529051116	2.21763868	2.495404028	3.919380273	1.933423613	1.703155715	2.335848379	2.666332981	1.736149079	3.048193373	2.015260404	2.146008628	1.653075002	1.628308527	2.730681884	3.144882079	1.75195456	3.047485869	3.234733046	3.061490014	2.365163746	2.016655502	1.678432117	1.58456358	1.867445589	2.050132454	3.084432012	2.303160086
ADGRG3	2.777751319	2.055919897	2.552495247	2.02036751	2.485169752	1.874914075	2.001128034	2.195062754	2.674388203	1.783785766	1.862877007	2.502145881	2.077127269	2.231407515	2.158615017	2.792934936	3.252283155	2.985105929	2.51027882	2.560583295	2.290233161	1.583376923	1.781736351	1.938788193	2.303017838	1.803414446	2.174805368	2.216925061	1.601623173	2.33110868	2.019420707	1.709966649	1.636217117	2.27371892	1.558993201	3.675193544	2.107119132	2.458631916	1.982997868	2.111385124	2.228565187	1.797118539	1.822669047	1.891785466	2.529400826	2.511018641	1.999977892	1.883756112	2.103434288
ADGRG4	1.368299356	1.621399416	1.243561312	1.308127923	1.41028847	2.374735238	1.485780763	1.23144773	1.419294252	1.385574639	1.285204607	1.368186376	1.13092467	1.364478725	1.776946029	1.143681659	1.362131498	1.210931137	1.438350557	1.832043654	2.074631416	1.231953941	1.325440378	1.511213553	1.304595038	1.443997878	1.126627269	1.222795355	1.394209395	1.468474503	1.080241505	1.193797623	1.233049796	1.366549145	1.487317139	1.418931054	1.156142982	1.729357662	2.168388928	1.634334098	1.363077401	1.437880659	1.411947027	1.322539297	1.391806161	0.973517776	1.214780747	0.978394527	1.256620236
ADGRG5	2.904506578	2.305829777	2.602271596	2.112425149	2.594373682	2.282028591	2.687505824	3.876316335	2.674021471	2.277910089	2.550248057	2.964907417	3.123700259	3.040367926	2.731530816	2.844055378	2.932684829	2.740027322	3.020779582	2.79043611	2.66867131	3.355351186	2.630781509	2.552478154	2.484989301	2.984136316	2.948370878	2.943842915	2.894510279	2.864232072	3.422796643	2.176602158	2.640015206	2.256059006	2.359445183	2.948159868	2.686702599	2.719549372	2.887517604	3.315340092	3.185669196	2.929977157	2.197665921	2.740324812	2.242626102	2.096165181	3.022430096	3.364014711	2.903142634
ADGRG6	6.205129072	6.736621546	5.854003343	6.099934007	6.351677044	6.801515851	6.191444616	6.195940319	7.104832393	5.056007969	6.348603471	5.944595872	6.077858699	6.489567884	6.145718461	6.502583417	5.723677734	6.082245612	6.228265564	6.937816573	6.461020462	6.992744949	5.999371003	7.107900383	6.254443321	6.549303153	6.3566592	6.74508983	7.04774149	6.595059407	5.971132815	6.13012453	6.636254399	6.777566484	6.383520946	5.737528756	4.638507584	5.532942159	6.469678387	7.163696624	6.107492231	6.163224671	6.333920095	6.345272241	5.945505617	6.390564204	6.581472578	6.784812177	5.667573756
ADGRG7	1.209171106	0.952763327	1.158530885	0.875940785	1.237440772	1.156695585	1.221325438	1.1990953	1.506612267	1.507382101	1.285920217	1.015452518	1.355779845	1.138580931	1.343523936	1.061919646	1.279404489	1.355779845	1.036384744	1.132016551	1.313380359	1.405141932	1.135446228	1.365618929	1.479642862	1.028676356	0.912887974	5.383662453	1.120401476	1.093576224	1.279968477	0.983183607	1.222393563	1.207670602	1.009294133	1.316222413	1.39108506	1.304025695	1.447583765	1.144896962	1.216980839	1.660571413	1.248648051	1.103439913	1.053015828	1.062990097	1.283609438	1.21602421	1.171479739
ADGRL1	2.804029889	3.73239	3.705685679	3.596477614	3.913600909	4.3352254	4.404004765	4.153817119	4.216663886	4.683636807	3.649602549	4.588678722	4.039350672	4.328410416	3.852916434	4.261151681	4.574142007	5.236221836	3.986364234	5.78228514	4.534454603	4.224003494	4.210766244	4.293040526	3.841998622	3.969132398	3.897639995	3.94262076	4.305133261	3.903906819	3.425202837	4.040318411	5.416658353	4.536569507	4.37488642	4.158211272	5.696091069	3.992590807	3.963949487	5.192986249	3.406010758	4.141963068	4.022067285	4.186405672	5.394731938	3.443602016	3.835905001	3.786023846	4.507009427
ADGRL2	6.311665552	6.415776265	6.233332917	6.802346324	6.854799677	6.012501484	6.350822721	5.712395695	6.085126831	6.135755357	6.478170915	6.224936724	6.042196739	6.284237949	6.166321167	6.540398895	6.044929031	6.773340581	6.264241157	4.873416036	6.250647141	6.379606272	6.485611702	6.344751598	6.575172227	6.380027352	6.18210233	6.188301832	6.104440643	6.096459326	5.821057694	6.388887785	6.990655866	6.458552579	6.693130439	5.953624399	6.769776247	6.422555141	5.98309648	6.273385066	6.289934387	5.973141447	7.002915039	6.490103405	6.308998828	6.367421623	6.210465629	6.308874202	6.10669618
ADGRL3	2.22652822	1.886247853	1.775347673	2.650222575	2.071302862	1.543517546	1.639546231	1.330825532	1.959479662	2.693649425	1.980293835	1.533331186	2.079284261	1.637981045	2.930860274	1.505103365	2.428249191	2.536755514	2.294695605	1.661923615	1.671413154	1.724098496	1.239457978	1.243320675	1.873429919	1.183808943	1.885732844	1.539114735	2.034157179	1.481381087	1.419078235	1.175303025	1.771857907	1.481706417	1.938160526	1.932892455	2.362227999	1.326347928	3.028322235	2.048645832	1.839433382	1.71782807	1.774219967	1.888953751	2.530221679	1.673870356	1.706855668	2.096991768	2.107060361
ADGRL4	5.970372024	5.211225796	4.897626459	6.254850912	5.466657165	3.990204075	5.850742208	4.751175167	5.801590674	7.177383907	5.32818513	6.285198191	4.992439121	6.684213017	5.545003885	5.509064279	5.616815883	7.447087969	6.258052273	5.973304246	5.341665627	5.690687888	5.502858905	5.062949631	5.044966067	4.926538233	5.67273666	5.396702874	5.969529322	5.593750128	5.371719852	5.7035199	6.359120758	5.940288912	4.24557735	6.076731444	7.168910634	6.059300459	5.960483792	6.722256939	5.52909853	6.025930842	4.998506479	6.021654456	6.95791886	5.69059486	5.08063762	4.804546729	7.418221777
ADGRV1	2.083443252	2.626056142	1.934425488	2.332235573	1.837872541	2.091636551	1.321513766	1.664117288	2.106553001	1.492188802	1.321855621	1.463490309	1.687902065	1.865895711	1.559833203	1.562777787	2.302597742	1.365689645	1.710539195	1.626778093	1.75501128	1.688566974	1.712504176	1.444398284	1.667028143	1.71375945	1.95150461	1.614218406	2.182087145	1.496446174	1.406888691	1.416579007	1.686453706	1.522370531	1.489333707	1.673719318	2.577190182	1.459704658	2.252967326	1.716375931	1.595398177	1.478825202	2.019587895	1.698735577	1.846033086	1.875154965	1.776808336	1.970989806	1.638466776
ADH1A	1.191732474	1.35333865	1.420265579	2.214596935	1.868565444	2.789795215	1.21462564	2.446623938	2.461369214	1.567523876	0.979139671	1.130396677	1.264966052	1.52198214	1.03175268	1.495876553	1.056220066	1.377367743	1.769610398	1.366235845	0.940823778	1.452170261	1.287868102	2.567163134	1.337436366	1.141658611	1.317165267	1.554760403	1.373342082	2.159193993	0.937746062	1.402198442	1.269764864	1.356406921	1.412778498	1.673442648	2.204108102	1.383931967	1.016691919	1.125369046	1.482809076	1.210072635	1.691534721	1.215718842	1.598424739	2.342369096	2.028752029	1.275117426	1.272843203
ADH1B	2.764611136	2.105473655	1.393999501	2.489119304	1.063140321	0.964519916	1.292254656	3.006629663	3.03656801	4.618000702	1.774652926	0.923502817	1.158732443	1.729296825	3.210831089	1.500736647	2.01478364	2.857465018	1.334607378	2.709688376	0.985659776	1.228976431	1.338196519	3.54563082	1.012406705	2.036895717	2.35556117	1.079246394	0.500136747	2.14968157	2.978836221	2.239895431	1.338196519	4.0534288	0.516943802	3.600214053	1.981815315	0.39590881	1.989811288	1.708956038	1.483436813	1.917412697	3.343580044	1.959491508	1.40764984	1.689341055	1.407314125	1.098079492	2.829442863
ADH1C	4.071191984	6.128260046	5.671303404	5.578493719	4.22060088	4.557562613	4.741493143	4.232106737	4.802699545	6.495293931	5.244719037	2.936577608	6.493717561	4.935140692	4.941426877	4.922694413	7.612622463	5.682084054	5.932246656	6.198909175	5.747019998	6.661624067	7.262528442	3.672255589	4.524432406	5.507191971	6.352625912	3.436323562	5.963226633	3.987849924	2.988215519	4.227408535	5.585706122	5.51446844	3.253831564	4.737286609	6.404775228	6.6070522	6.764103961	5.189861241	5.197883	5.406219968	5.251883513	5.629661601	7.94575024	4.22214763	4.413726402	5.927415579	4.532783985
ADH4	1.356589022	2.426397401	2.877728901	2.201314352	1.865952051	2.044171277	1.911691132	1.932159444	1.945403572	1.452332313	1.276244761	1.684055946	1.784317333	2.542489652	1.705154317	1.533699463	3.327248188	2.674189182	1.734795934	2.086385905	2.203812791	2.097639001	2.180262571	2.003478849	1.532502048	1.7841227	1.744998068	1.689188127	1.715202997	2.48583034	1.6393189	1.71291667	2.176228036	1.876124077	2.123705066	2.073580797	2.013087803	2.353579515	2.053810775	2.238778963	1.466332906	2.571075004	2.06123786	1.264859542	2.271778354	2.218030164	1.40217822	2.095459854	1.939233161
ADH5	9.897676588	9.748535869	9.353130115	9.678059318	9.095461454	9.281391794	9.227226358	9.494341435	9.450492917	8.27760672	9.37490039	8.841642007	9.414725256	9.313661778	8.303704435	9.455473117	9.638628278	8.587637068	8.864999268	8.868537119	9.359698473	8.830219224	9.351495994	8.381949505	9.467480273	9.257494014	9.175226006	8.568408667	8.642730993	9.085826225	9.001793954	9.26214447	9.088358173	9.654121863	8.968971264	8.800244326	9.190520244	8.781895057	9.316089242	8.803148808	9.195247905	8.707868856	9.518326312	9.470247627	9.144650544	9.970851777	9.317610772	9.7538928	8.79360883
ADH6	6.697910906	7.024865964	6.849625453	7.306070023	6.799931401	7.054177684	6.798319201	6.437160754	6.976968919	5.210449544	6.532726567	5.300729824	6.768890959	6.754667806	4.716734798	6.239516273	7.679783766	6.266064117	7.035092018	3.151893984	7.06418378	5.903766601	7.388981635	5.343922971	6.880824953	6.559893915	6.864280127	5.850216936	5.26507616	6.52480443	6.156961148	6.071602412	6.374422788	6.736896642	5.414703558	5.343719428	3.50545026	4.46648293	6.945533491	5.093161006	6.361653524	5.39229012	7.06005255	7.015536989	4.412611432	7.365210414	6.994670693	7.356802719	5.081373678
ADH7	2.381669424	1.730054988	1.048830101	2.109552888	1.341991252	2.538422949	1.444778174	1.235223622	1.332273947	1.249695605	0.929117457	1.224839017	1.5864626	1.302164379	2.778917911	2.02062909	1.175411748	1.346756511	1.050279348	1.778889917	1.293110698	1.59777874	0.708662749	1.133032968	1.211118142	1.126935761	1.557782353	1.538106961	1.372197533	0.984066764	1.010576737	1.164525062	0.78556109	2.105918852	1.370559216	1.203157882	1.340113559	1.204726671	1.096131314	1.431926968	1.812542476	1.127706002	1.535555843	1.296121783	1.361731286	1.670311703	2.247213189	1.442780868	1.975164907
ADHFE1	6.389683409	6.62284056	6.654171222	5.92635481	6.407331746	6.791682446	6.877242886	5.390436461	6.685201776	5.193698576	6.53195059	5.027932852	6.075219859	6.469985763	5.502796842	5.957406637	5.871487148	4.845109841	6.166786994	4.656018918	4.911517133	5.340280034	6.054662427	4.487034138	5.655512828	5.287927324	6.404966729	5.653703549	5.330007392	5.892794179	5.579551189	5.576838073	5.573521165	7.046293382	5.309086331	4.885498966	6.399333605	4.673532903	6.564223674	5.946775276	6.009895259	5.654018142	5.917279472	6.11162096	5.346640309	6.507648649	5.675318296	5.821273166	5.448505182
ADI1	8.668505537	8.513415417	9.035738678	8.518353904	8.715420892	8.778842108	8.712384189	8.130608026	8.832546262	7.822025982	9.001353472	8.049331327	8.505322621	8.735160611	8.135011356	8.556706359	8.870275772	7.958775286	8.487105635	7.688813354	8.715530977	8.325603654	8.411413136	7.424464425	8.854389168	8.184966831	8.747561597	8.126154327	7.590321518	9.05147358	8.567954534	8.302382884	8.280973475	8.923136316	8.341554148	8.01757745	7.742975588	8.27071767	8.920057876	7.40597492	8.366084474	7.90441369	8.556942552	8.704520748	7.525262665	8.937532763	9.06903027	8.888189061	7.368625311
ADIG	2.487433532	2.841710284	2.637414383	3.155347702	3.828634177	2.921684363	2.413883433	2.865514554	2.733321524	3.065388485	2.956030899	2.905704279	2.624766494	2.740727849	3.245157367	2.808279716	3.758729098	2.56710858	2.505736044	3.160293849	2.898191421	3.133268777	2.455086927	3.297416014	3.241307347	3.614894205	2.767549427	3.544496098	2.169324243	3.207707604	2.759035074	3.122131535	2.97132845	3.046982848	3.421607914	3.373269633	3.045910616	2.455086927	2.831530275	3.019368725	2.748984833	2.357278146	2.601512574	3.70168908	2.646295169	2.643726655	2.77715468	2.168081805	2.812670096
ADIPOQ	1.703636205	1.129987947	2.233264546	1.635451863	2.284640531	1.323751837	1.741036623	1.208159156	1.394494628	1.723717115	1.537073068	1.150508316	1.572776545	1.715985531	2.13115493	1.397119774	2.486944592	2.426628437	1.371810042	1.726926415	1.604517131	3.23109915	2.059758689	2.612132688	1.336962939	1.85528371	1.292025963	1.649913127	1.589490641	1.555800589	1.115770655	2.96449061	1.047033872	2.43576816	1.07377173	1.129453334	1.026463006	1.02974942	2.071050386	1.146334371	1.641718998	1.608656485	1.603922614	1.658870558	1.089244781	1.6493008	1.556221565	0.896005803	1.468874453
ADIPOR1	7.820798219	8.288519511	7.905098581	7.674992809	8.003070094	8.023236174	7.63530134	7.6200006	7.986861555	8.246346109	8.078588856	7.894783602	8.012330194	8.172676485	8.168195027	7.989972214	7.884882945	7.790022672	7.754738943	8.003865812	7.98046324	7.53999364	7.678561658	7.81393567	8.054593151	7.590572617	7.725953272	7.775373384	7.509855471	7.870320109	8.041118946	8.271177908	7.862160648	8.123890327	8.002747447	7.646142567	8.294864856	8.065339151	7.986688308	7.770633888	7.786020583	8.134981136	7.780479038	7.738495097	8.233862076	8.047786109	8.204771388	7.909106778	7.886202166
ADIPOR2	3.682781364	5.211390737	5.296991587	4.989025302	5.224730972	4.763990682	4.814650715	4.480434874	4.365129085	4.507637456	5.12664574	5.475855508	5.282371253	4.397789856	4.260711096	4.642021583	5.068599637	4.155422985	4.70973019	5.643992912	4.163188634	4.094578955	4.918813112	3.935416267	4.670042117	4.852332401	4.362226416	4.708415186	5.127294734	4.85704232	4.100809408	4.111386718	4.874985372	5.175911163	4.345424314	4.490725625	4.33095952	4.320011483	4.653282347	4.982758693	5.085211064	4.898213648	5.36201674	4.483334887	5.531060714	4.732245876	4.672183754	4.745427442	5.417522438
ADIRF	8.346990693	8.084726675	8.254954664	8.130574785	8.233978217	8.933542963	8.025593692	7.86756836	8.921136414	7.843244888	7.463893329	6.756379885	8.016252419	8.623845423	8.23432682	7.797097874	9.225875737	6.507929194	8.316933206	6.682653508	7.924247029	7.850716586	8.528233698	6.769958476	8.803186719	7.49407669	8.065505023	7.044005053	6.859522123	8.697204121	7.720139	7.190519361	7.751091426	9.331897885	7.796871336	6.369836494	7.402771734	8.911145716	8.861392095	9.212063414	7.741353738	6.168032224	8.389545193	8.392249039	7.748826564	8.704057797	8.219698014	8.277747494	7.622079773
ADK	6.731873567	6.71500237	6.594150825	7.191817732	6.572462686	6.864287422	6.423814149	6.209368851	6.747314818	6.978216581	7.205925667	6.513311498	6.769809774	6.548699641	7.555408494	6.933561608	6.776383597	6.19877567	6.702830879	7.156361791	6.830298693	6.69349908	6.638181375	5.876831023	6.133926885	6.838018	6.793736725	6.605130071	6.569631822	6.402570104	6.115067725	6.454782935	6.203600582	6.788357013	6.873088037	6.565440571	6.957210311	7.000115401	6.651604212	6.680878201	6.534021582	6.778250153	6.775928393	6.966698778	7.006181749	6.888293464	6.893640663	6.756635507	6.675698761
ADM	5.226887223	4.73727383	5.078782166	4.947965477	5.692945434	5.981625132	5.310645815	3.252825691	4.390806999	4.696770684	5.553637661	4.894170802	4.163095559	4.544620021	4.442139182	3.984495496	3.729921872	3.93469239	4.85391134	4.16892432	5.03560795	4.449332958	3.889070051	3.355800018	4.496302533	4.256085034	5.110962381	4.611077283	3.415665793	5.824402615	5.317303866	4.911673675	4.080035388	4.29155956	4.065798282	4.702182736	3.885758518	4.185337427	4.549769638	3.093370504	4.112064924	4.620927604	3.968435349	4.856681163	3.518754193	4.164293631	6.197448547	5.391973873	3.910282662
ADM2	3.379559648	3.557987977	3.669352872	3.656167863	4.158467832	3.710618783	3.79497819	3.395685107	4.882923407	3.879349856	3.90276462	3.173311749	4.4413716	3.736285901	4.276576721	3.438404027	4.346356386	4.33548857	4.362907583	2.9395922	3.146078053	3.993227515	4.225015786	4.206697047	4.335801346	4.036977447	4.007588886	3.971666652	4.109610744	4.120666876	4.122727422	3.599508572	4.183613027	3.708186808	3.636889013	3.40914301	3.313416553	3.122221356	4.303738191	3.795894065	3.972638385	3.638730906	3.512126023	3.527541332	3.17602886	4.443294536	3.472504301	4.112526473	4.1259974
ADM5	2.844024181	2.36235346	2.967913827	2.103734235	1.866190194	3.420819101	2.243286302	3.153421141	2.829890748	2.416718234	2.598375368	3.072828303	3.171581455	2.67971152	2.42210495	2.861658132	2.235511603	3.472673691	2.954687251	2.889514392	2.234213942	2.172404906	2.174302783	2.471543704	2.781097019	2.869519109	2.146783646	2.237727846	2.538154778	3.122723586	1.763871482	2.020085181	2.218201437	2.631974489	2.053177389	2.455256932	2.576343486	2.473993298	3.11846859	2.875888619	2.654607627	2.987308327	2.773881896	2.420928691	3.284898661	2.181585442	2.213356165	2.621750418	2.775575741
ADNP	7.119945025	6.493575919	6.541986203	7.122514558	7.157123109	6.368750571	6.965066155	7.380587476	7.072367708	6.872011249	6.80907618	7.3745209	6.973437177	7.18586788	6.305473185	6.657443507	6.711718866	6.490645192	6.973617646	7.195436271	6.775804986	7.176277983	6.886134722	7.063637604	7.140401412	7.484194576	7.040632731	7.167132121	7.349379551	7.15483067	6.732341886	7.045952258	7.171677182	6.987638446	7.156993415	7.423619262	7.677980452	6.751899983	6.7822009	7.573090821	7.010975926	6.894818579	7.411841455	6.966958223	7.428805187	6.808560936	6.677685923	6.988388327	7.09995075
ADNP2	3.936956097	3.797470323	4.119670254	3.849244321	4.577170286	4.326556609	4.170790455	4.401946847	4.257605391	4.319704722	4.747088801	4.573790073	4.268895398	4.137165612	2.942333801	4.646643777	3.225258724	4.558437072	4.879662016	3.848966216	4.511102949	4.182739795	4.21974578	4.494405676	5.135088748	4.627497959	4.435210815	4.680565433	3.155505564	3.30673835	4.733133693	4.207131036	4.50186665	4.383483009	4.468047467	4.509024179	4.223440141	4.102290395	4.511787218	4.598258255	4.743790604	4.980200536	5.085176111	4.516232889	4.681099207	4.389815151	4.259287179	4.268444334	4.653357353
ADO	3.701988485	4.228171876	3.357782293	3.715546372	3.623781232	3.498513209	3.98144543	3.515135775	3.157103299	3.494519067	3.826312035	4.17504725	3.801424502	3.825013723	3.726606599	4.262382568	4.01429264	3.540208844	3.27726924	3.71980349	3.625064765	3.740823042	4.214207794	4.153549731	4.075580334	3.892129371	3.777211559	3.737295481	4.268903154	4.761534758	4.021297955	3.615509356	3.585876313	3.506844493	3.710984561	3.334458395	3.190734793	3.796100353	3.588300862	3.93851514	3.696652538	4.093277286	4.119386278	4.418000592	4.16190267	3.607920331	3.287142247	3.382020047	3.668785609
ADORA1	2.541534687	3.530748229	2.184823675	3.190730938	1.354441531	3.206662943	3.518662919	2.473738024	2.529379085	2.717277068	2.07303414	4.360105621	4.11150159	4.915570714	3.173590733	4.241371213	3.800994828	4.570978937	2.828295409	5.054857357	3.70094605	2.67093189	2.590571717	3.720548227	2.91058204	4.187239327	3.071306603	4.446930299	4.349802276	3.4743256	3.153473519	4.164807621	3.352373787	4.552083362	3.64472108	3.028751518	1.877404236	3.677270479	1.995019327	1.535369184	3.837933836	3.796004112	2.824197473	3.719766595	2.19433788	2.862973414	2.012926483	3.813130489	3.172808365
ADORA2A-AS1	3.639586132	4.515001067	4.802325175	4.367960027	4.568113532	5.288385514	3.98440783	4.204125137	4.263387386	4.010192596	5.389688129	4.228635135	4.348365811	4.644491025	3.522116024	4.074820104	5.141267108	4.396825886	5.503537262	3.883520358	3.994429578	3.871040981	5.010794124	4.025681535	3.891142748	4.189216069	4.666506031	3.901744739	2.775528002	4.411937941	4.062407816	3.616114743	3.939225877	5.005240736	2.978335353	3.923391818	3.730379241	3.813243589	4.57247178	4.011387719	4.052132369	4.268172017	4.363235897	5.305122398	3.357609986	5.441430628	5.032972299	4.563419342	3.853631593
ADORA2B	3.448917364	2.524924519	3.010086194	3.32732551	2.424859488	3.371870431	3.079996523	3.621867069	3.335922386	4.01627828	2.696920022	3.002337526	2.748478821	3.31430869	4.225486458	3.656621258	3.442403469	3.060281647	3.976796968	3.234117239	3.140482155	3.062712605	2.790315445	3.977674103	3.299627	3.063657183	3.408496709	3.639189619	2.982933488	2.875356817	3.717239339	3.548402871	3.279402658	3.021398536	3.029980391	3.40636302	3.346890748	3.33385469	3.611257479	4.2203374	3.5660109	3.940502252	2.699376723	3.183613955	2.628430829	2.742227846	3.324449817	2.887287919	3.446598353
ADORA3	1.395944545	2.079562395	1.640210624	2.224220211	2.6820792	2.004623722	3.408070367	1.985741873	2.159869932	3.126886269	2.583704169	2.206225275	2.363404908	2.210032552	3.403301491	2.488905008	1.855776127	1.75226225	1.685570126	1.903478102	2.370619842	1.857378684	2.633502206	2.326368055	2.271478105	1.827104469	1.490212655	2.362952873	2.262477477	1.344698515	3.009520909	3.828986066	1.862868605	2.121879161	3.029163818	2.949423479	1.712625191	2.703556145	2.407900678	2.153759669	3.453069521	2.592395581	2.177132412	2.467976693	2.042019558	1.981334457	2.084034233	1.662500378	2.711707912
ADPGK	4.454497318	4.448296335	4.113054946	4.121579175	4.112260339	3.9159602	4.647682528	5.167592135	3.935504607	4.77098831	4.418448672	4.320428986	4.475774925	4.319680803	4.55295474	4.765472055	4.301889055	4.136977744	4.53871075	4.617635144	4.019635338	4.060954112	4.085943859	4.323479384	4.650355239	4.682470254	4.135572691	4.737574549	3.727433419	4.990070318	4.888582432	4.582394727	4.334209143	4.738672952	4.510771962	5.026399124	4.251564849	4.851274059	4.464480537	5.032302598	4.048034957	5.178457487	4.426480195	4.767424827	4.723920953	4.244288068	4.632467956	4.684475931	4.753153675
ADPRH	2.701025722	2.612411774	2.956539203	2.925590003	2.113669224	2.28297767	3.423320697	3.441224838	2.980531907	2.782335323	2.221526648	3.775277939	2.331369933	3.310751691	3.21570315	2.829099074	2.835250664	2.081112733	3.328383564	3.39247428	3.429483193	2.939384279	1.838653782	2.168751793	2.555823857	2.888038899	3.45467421	2.779528017	4.193408049	2.769932426	2.014090856	3.340333664	3.313141857	2.514244876	3.151792246	3.173410702	2.869418164	3.323879647	2.693244665	3.1066844	2.302174009	3.127516122	2.845954829	1.945949382	2.741659107	1.737926592	2.383848844	2.399315108	3.75290738
ADPRHL1	2.296964042	2.38897437	1.96373786	2.358008194	2.547835327	2.25427345	1.959236242	1.968144968	2.461105389	2.812967036	2.154681501	2.343150343	2.088748667	2.005102268	2.409908225	3.216373353	3.573775662	2.571842301	2.433254978	1.995068866	2.400961977	2.248519559	2.883298521	2.550034478	1.936730057	2.097012714	1.822738369	2.112632672	3.068441195	2.122796097	2.176334591	1.908189056	2.637380762	2.09610206	3.142368687	1.969593597	2.49310061	2.730501094	2.457139724	2.18201222	2.409545295	2.124353686	2.834834081	2.312669308	2.237706052	2.51821016	2.714575008	2.932089505	2.410575422
ADPRHL2	2.532161526	2.632681735	2.724549924	2.713713502	2.924874028	3.608374433	3.367782567	2.694745923	3.286903367	3.044636994	3.001279616	3.026366011	2.855992759	2.738613939	3.04039633	2.941292559	3.635163705	2.928346527	2.941868764	3.885034735	2.926226173	3.561261703	2.875001418	3.134239	3.712398189	3.315187597	3.101803001	2.642131488	3.077041574	3.370564604	2.939220474	3.624153917	3.07773046	3.673618599	2.868603631	3.122879144	2.81680907	3.576618959	3.641451747	2.731744213	3.164003286	3.541533798	3.686119376	3.647661524	3.379269211	3.195161702	3.772509761	3.755141129	3.146168285
ADPRM	3.525201825	4.321936014	4.844524022	4.672531452	3.642526558	3.841556564	3.619729143	4.243655518	4.044642167	4.028523764	4.006937493	4.367949717	3.326861659	3.972929651	4.952629539	4.086435995	3.292833682	4.619069932	4.356334509	4.5390002	3.692269927	3.857958181	4.162259346	3.278704695	4.353633722	4.064363643	3.742802383	4.266978432	3.116777212	4.085644562	3.945582379	3.353955251	4.129724146	3.59605934	4.591256129	3.459281197	5.154195044	5.263755477	4.126836143	4.532073717	3.997919162	4.641338585	5.031014285	3.770390492	4.526887868	4.054656875	4.167730127	4.65084639	4.536604433
ADRA1A	1.781830906	1.341011109	1.977220162	1.173606179	1.723269927	1.247742734	1.621413997	1.415027464	1.284909608	1.454507888	0.937996112	1.351184326	2.278335484	1.291674867	1.792826698	0.80806022	2.70973325	1.725664209	1.711584356	1.860734272	2.314293991	1.407136667	1.419781797	1.32596561	1.558742387	1.418175378	1.425549969	0.846674186	2.568904634	2.610843961	1.76929702	1.193593609	2.042011908	1.573455309	1.085972607	1.201117595	1.255570646	1.530900228	1.16131868	1.381662828	1.457595192	1.750363177	1.732020858	1.324242181	1.48719304	1.169338045	1.434687433	1.481415278	0.993504585
ADRA1B	4.088147022	4.421705694	4.104928818	4.768375827	4.19032567	4.273318461	4.180933834	3.115902026	4.383906147	3.998917616	4.757797074	3.635080618	4.422009862	4.075012378	4.83326761	3.872210015	3.601413225	4.184863384	4.104025073	3.115331914	3.889312229	3.249081638	4.832783409	3.885427473	3.922578487	3.675861907	4.342831874	4.278760459	4.793964134	4.768788059	4.140947445	4.884196668	3.902714398	4.553770584	3.43994555	3.358389446	3.412695954	3.720836964	4.825085376	3.318357435	5.040124847	3.830636282	4.17439555	3.976653008	2.887908347	4.505908352	3.273906121	4.310957316	3.443874022
ADRA1D	3.978648593	3.330294525	2.642785477	2.950947083	3.026611103	2.729511636	2.460737219	3.127849626	3.582221518	2.73779819	2.975006105	2.908025666	3.453334464	2.715664465	3.271701746	2.557013877	3.794119553	2.843681476	2.864396103	3.092121534	3.274664273	2.718976568	3.363960942	2.827322368	2.963654723	2.72764977	2.992893854	3.222542671	3.718322566	2.645121705	3.589006772	2.983647032	3.290446072	2.423687833	2.825486491	3.20902216	2.992735755	2.882708009	3.207675004	2.867861304	2.993272348	2.942888496	3.285474532	3.452060894	2.314839326	2.423139677	2.670820252	2.870107562	2.713509984
ADRA2A	1.594289335	1.440168565	1.436681599	1.326763963	1.3364054	1.155809616	1.282773833	4.211555443	1.388751116	1.349227967	1.74166494	2.02542771	1.661077515	1.759684267	2.592414796	2.440758131	2.225203433	3.095537854	1.96258521	2.40278147	1.916082521	3.453506524	1.365813898	1.580509114	1.524709998	1.936347838	1.916753842	2.259360443	3.060988863	0.946124053	2.109650944	2.549362562	2.642754349	1.80455418	1.809552978	2.659732922	2.914332711	2.87912539	1.554398108	3.602892478	2.538811748	2.174834017	1.116554942	2.030469775	2.637702485	2.783868593	1.301598554	1.187805671	1.685401785
ADRA2B	2.400606211	2.097524111	1.834089317	1.827811212	1.641959399	3.042037897	2.770245916	2.188403416	2.140768212	2.290681164	2.206088395	1.694368634	1.691224668	2.175870455	2.899705798	1.590433922	1.752811982	1.956377047	2.532616034	1.812679487	1.451280638	1.975891629	2.031950789	2.997636616	2.056951519	1.924000367	1.613101718	2.717835124	1.806658959	1.675575938	2.316187421	3.282602235	2.882484528	2.734514277	2.013724107	2.280435538	3.701433351	1.907184273	2.144456625	2.063068269	2.032767059	1.521445659	1.705224367	1.76289753	3.333630162	2.954610613	1.987895764	2.782480448	3.003741455
ADRA2C	2.549375649	2.096211262	2.496572893	2.987450049	2.980710207	3.054067754	2.676898175	2.156446198	2.442865279	2.681702548	2.962672544	2.993212158	3.070096057	2.704092464	2.26606602	2.665672865	3.434243319	3.254649832	3.728808215	3.144989566	2.963332678	3.41073792	3.723366717	3.064323855	2.890408697	2.911569955	2.931610953	1.578075524	2.99958849	1.701803068	2.258943138	2.79272711	3.611807525	2.229623843	2.837913703	1.319344187	3.283137033	2.310838737	2.560560316	4.521394776	2.545260436	2.795276081	3.244399831	2.605110569	2.963206163	3.275124664	2.830172116	3.250476071	2.836336184
ADRB1	2.007947135	2.237775791	2.57613384	2.918546533	3.529671648	4.116510066	2.829766073	3.168822477	3.424039664	2.787971817	2.556525694	3.286801238	2.86856247	3.308211564	3.141397812	3.133512922	3.31665733	2.531567276	2.899330264	2.352352742	3.238682873	2.562592095	2.26536966	2.353091011	2.500366837	2.640041287	2.776313201	3.521206804	3.282371306	3.292235371	2.520605448	2.708730808	2.409239221	2.914333055	3.565948843	2.820381068	3.734690416	3.894958267	3.204394702	2.974396661	2.664882728	2.92766539	2.663736241	2.375319368	3.131462487	2.706180388	2.859317992	2.792153845	2.919441146
ADRB2	2.564039178	1.942450641	2.525446127	2.467319325	2.320672005	1.941053731	3.71348086	3.993577618	3.191380599	2.26620119	2.646057424	2.384819531	2.840859057	3.190665696	3.369855521	3.183861326	2.98543835	2.882150427	3.539144032	2.356675689	3.791527075	2.232351325	2.026692183	3.098334747	2.518040978	3.193331851	3.223052389	2.520681898	3.337237611	3.534329844	3.138433255	2.686305476	3.186800442	2.54864925	2.444101641	2.750647346	3.013563055	4.376163395	3.638112852	3.736896829	3.045434407	2.611770606	3.307446779	2.594994129	3.045034246	2.814308346	2.266189591	2.291661914	3.657879354
ADRB3	1.91251036	1.489090838	2.124688311	1.928532158	2.278423671	2.863547985	2.054610295	1.338462151	2.273290339	2.680342685	2.312979059	1.615853743	1.267026823	2.208159616	2.665365733	2.485584601	1.504183295	2.177007875	2.040546743	2.205361569	1.979461457	2.487475428	2.128308969	2.431006801	2.32804588	2.187194903	1.287946012	2.074967964	2.049395635	1.728247637	1.837432014	1.665194989	1.240612012	1.949344862	3.043462851	2.201824117	2.163458356	2.024386538	2.386665116	2.216060565	2.02807929	3.328213044	2.392776907	1.686358235	2.63109237	1.284023988	1.871737505	1.91635024	2.073362992
ADRM1	5.716034286	6.082937986	5.966075339	5.54068376	6.053004492	5.852094644	5.971790743	5.723569308	6.217569631	6.213205879	6.145948888	6.383617238	5.74429186	5.815475197	6.017428667	6.103423487	6.00219592	5.846027821	6.026474052	5.794682509	6.32406894	5.958514354	6.100726216	5.930267992	5.818158708	6.140199824	5.764533737	5.646707664	5.687673196	6.240711043	6.387251272	6.278625876	5.822501022	5.701835094	6.30063173	6.101902371	6.273952121	6.177511733	5.843618876	5.886104074	6.37187512	6.358810644	5.824815302	6.502853632	6.289580723	6.010562865	6.228622145	6.234548562	6.376642773
ADSL	6.009264011	6.397121604	6.203179068	6.62363787	6.18206023	6.588705488	6.344278198	6.138234946	6.165310265	5.746993704	6.708700896	6.729275546	6.334725679	6.49123225	6.188234159	6.199371277	6.031424362	5.969570359	6.207966118	6.097278596	6.496774163	6.293745892	6.660037766	6.14751995	5.901027495	6.035545478	6.445567938	6.649384941	5.960095904	6.594294811	6.128475525	6.338761484	5.951231151	6.643654191	6.721334197	6.069158572	5.324846827	6.783456471	6.427068122	6.363429059	6.909100971	5.742537433	6.476359754	6.789360573	5.722993034	6.338008831	6.36942471	6.491459647	6.494169902
ADSS	6.730152676	6.635770524	6.545895147	7.004275658	6.446923662	6.082405731	6.515400472	6.196719876	6.150177205	6.721554636	6.464628171	6.677419862	6.699559989	6.638542682	6.09950007	6.71370894	6.665993209	6.810593014	6.959556097	7.37083916	6.684916637	6.878934113	6.806223967	6.671463845	6.53014954	6.890074176	6.626282953	6.172013534	6.708769327	6.526142636	6.218820291	6.526304804	6.578446436	6.367462108	6.713183805	6.377335715	7.105853845	6.536657499	6.390063265	6.389910972	6.595409032	6.30292446	6.443658174	6.971110299	7.247643467	6.324033669	6.836239691	6.660454208	7.300795355
ADSSL1	5.936347701	5.924178221	6.285580617	6.513256078	6.24282445	5.654096716	5.167349004	5.23458287	6.850687976	5.242721895	5.03984185	5.424225191	5.762811872	7.074947422	5.446237202	5.179078531	7.135172128	6.091775825	5.385649391	6.121246118	6.697186875	5.371517453	5.985217182	4.262926499	6.445840227	5.940885981	5.457569202	6.226604174	5.045893828	6.624786857	5.498303543	5.092574776	5.564211495	6.59785756	5.323192812	4.097636572	5.180753631	4.932152619	5.509981855	5.390522704	5.835509544	4.832151034	6.526744954	5.269698556	5.298808258	6.150058466	5.949751806	6.69993693	4.90619988
ADTRP	3.307642033	3.001724061	2.790897541	3.349596322	2.927737635	3.319842398	2.917146056	2.596244992	2.950694595	4.921039548	2.996901558	4.278828065	2.871273698	3.34224183	2.887611293	3.479257251	3.941185671	2.070487839	3.344730045	3.401074351	3.215352826	2.989648139	2.729479007	1.931315007	2.777389374	3.337661248	3.91213825	3.378894221	2.82824028	3.776390611	3.004532126	3.428584926	3.125672352	2.934378855	4.006165863	4.144075175	4.253690352	3.250547675	3.304473604	2.753280318	3.638442443	3.381928492	3.66225724	3.071651656	4.998133463	2.610257444	3.534929436	2.481887173	2.446747021
AEBP1	4.802518617	4.714861373	4.353829631	4.806088383	4.159476827	4.367912156	5.539897693	5.708489608	6.229355557	6.251617063	4.895719443	6.004250377	5.00981601	5.497127211	5.044874406	5.586824023	5.143079831	7.1762029	5.260700607	4.23636839	4.854326719	5.997295032	5.709323885	6.721250175	5.328456405	6.27553773	4.241659014	5.062067339	6.056904521	5.06622954	5.602100399	6.080572737	7.220721234	4.811649098	5.429346632	5.946490675	5.703350135	4.895944096	5.158983958	6.01503568	5.389725642	4.919281192	5.613547399	5.021210554	5.988259773	6.053166595	3.64764896	5.283558613	5.474573094
AEBP2	6.378606659	5.98202301	6.060559147	6.54881592	6.35708284	6.239474022	6.307351079	6.193763813	6.259252905	6.269658662	6.280873685	6.313733631	6.359617252	6.057234016	6.147390363	5.455778207	6.318305831	5.604928527	6.505364977	6.346972838	6.455629052	6.645560673	6.095994021	5.888448731	5.979669825	6.240587452	6.357252768	5.860045838	5.890347488	6.379949907	5.796399131	5.934526484	6.168855614	6.199384883	6.134314516	6.235674727	6.591482037	6.233460958	6.051475105	6.554807323	5.957105213	6.399264233	5.909347911	6.217609324	6.523357694	6.12880856	6.068633766	6.25541328	6.418729063
AEN	2.437616588	2.453141823	2.496121246	2.696550324	1.966720392	2.228188179	2.199452663	3.092506266	3.121465439	2.204735609	2.946130129	2.773494503	2.898501161	2.862468612	2.798306013	2.769274932	2.409351091	2.424469803	2.646027499	2.311875711	2.677728395	2.46844928	2.261169099	2.667506802	2.817452407	2.712910577	2.510692355	2.09638082	2.510322931	2.930363096	3.41837454	2.387680012	2.499512705	2.252538398	2.827023153	2.91355518	3.335337922	2.662232972	1.793886747	3.020829308	2.623981834	2.799336894	2.064005294	2.993582656	2.465282247	2.480786829	2.572489245	2.101392188	2.553831157
AES	5.7345162	5.875330822	6.147317073	6.260648664	6.052126942	6.280532729	7.029894964	6.589373484	6.625860297	7.632900414	6.658140395	6.698994549	5.890121865	6.532447991	7.127151474	7.588666709	6.443212407	6.888692834	7.334782349	7.359163076	6.726859571	5.975284678	6.567623085	7.138264471	6.144870766	6.918710546	7.322503686	6.621272385	6.257699953	6.451013073	6.020060189	6.593122128	7.285634837	6.035529493	7.462037855	6.924172123	7.407114133	7.474118438	6.796164509	7.170152704	6.711749085	7.410531294	6.536842737	6.68488407	6.510314034	6.558252272	6.874033389	6.37617165	6.898262941
AFAP1	3.17440943	3.107190967	3.235936735	2.524817419	2.795800277	2.634246281	2.892779906	3.391423508	3.161164771	3.525594759	3.42193374	3.732273699	3.555851522	2.951188695	3.606617976	3.071883066	3.413720443	3.215731158	3.299369737	4.053212638	3.386071672	2.617147398	3.038214862	4.087975099	3.406134354	3.909187326	3.195201673	3.606812421	3.721449966	3.146723866	2.894102268	3.208473383	3.760317245	2.975838436	3.378958099	3.505975921	3.393547889	2.687119253	2.683598227	4.07595017	3.374741719	3.287698885	2.989187345	3.70563033	2.884737409	3.720358541	3.768284529	3.035850171	4.215800815
AFAP1-AS1	1.66924687	2.28051615	2.484919218	2.844552952	1.86009141	1.728825883	2.16016957	2.189690181	1.614708613	2.1206188	2.115213016	2.59380694	1.718790481	2.219402539	1.921451813	2.630680044	2.064545198	1.977905238	1.743929669	1.869143156	2.219429712	1.874686854	1.731570197	3.170744589	2.47196261	2.69966816	2.277429771	2.219065716	2.234319711	3.003985975	2.543229087	1.960936446	1.819667325	2.272533636	2.139720735	1.600699393	2.508256934	2.292776783	1.565129567	1.45371813	1.45847921	2.423856336	1.552068261	1.597392303	2.277470025	1.876234412	1.976577442	1.822803684	1.874149733
AFAP1L1	2.382624461	2.153522683	2.658703263	3.376789494	2.799757429	1.836920452	3.104314296	1.949231535	2.181602566	2.466965584	3.196748459	2.738723444	2.708103604	2.401391623	2.909380241	1.9732048	2.261915493	2.857791477	2.223116702	2.617005296	2.697942375	3.027195787	2.455336939	2.931726553	2.03394472	2.427145232	2.589985493	2.156146701	2.454179106	2.586028477	2.313852799	2.197848309	2.715296304	1.71626191	2.464815032	1.811512645	2.643029322	3.088921878	2.716252139	3.379419164	2.49084561	2.761183446	2.054810736	2.250991617	2.475328899	2.2045865	2.363830128	2.656937833	2.327015623
AFAP1L2	4.100868104	4.088162084	3.655852518	4.32508964	4.575210067	3.784591461	3.640531102	3.570311889	4.067097057	4.916795684	4.133090536	4.457924638	4.593099185	4.133059268	4.452033065	4.843534131	4.452541803	5.016154555	4.359304948	6.040157186	4.158363149	4.408085186	4.842781768	3.883891249	3.611913793	4.10738388	4.15801517	4.201574592	4.223538741	3.972441135	3.955050923	4.405005744	4.262230808	4.871266633	4.701135739	4.60977283	6.852333285	4.610831464	3.787659741	4.69659237	3.950105401	3.638415216	3.785462995	4.495259213	5.737483583	3.786252219	3.85324644	4.455248084	5.049831722
AFDN	7.4866563	7.379000723	7.641199628	7.208438935	7.584348052	7.276974353	7.316495504	6.445129755	7.267188502	7.157819676	7.088161863	6.947475597	7.146323129	7.134605613	6.640923696	7.035620645	7.381276095	7.315639847	7.093079784	7.646632638	6.726566252	6.905043787	7.142077198	6.805583006	6.99738063	7.060919244	7.072999257	6.747059098	7.299216726	7.163462473	6.661459543	6.986222331	7.351964909	7.421766477	6.779832375	6.93678903	7.579294813	6.942344987	7.173174738	7.509787219	6.627876577	6.443388962	7.232694664	7.057195386	7.487875878	7.412787677	7.217850389	7.087571727	7.084665231
AFDN-AS1	1.913271931	2.072311412	3.480427257	2.29469324	2.768144439	2.779113534	1.706483296	2.670664223	2.690075639	2.19478999	2.735350936	1.828126652	2.737006029	2.309051843	1.77328184	3.478252433	2.359169526	1.975125604	2.049640765	2.348042002	2.891302202	2.081938123	2.014369693	3.949690353	2.336314494	2.445923197	2.554493285	2.467472424	2.231073976	2.658254936	2.134077026	2.917970704	2.475822888	2.651866616	3.371262782	1.702084124	2.736750344	2.10900271	3.220425453	2.188493502	2.738346981	1.952467674	2.868625072	2.02266355	3.594933554	2.747092213	2.25003148	2.337700892	2.151618531
AFF1	8.42875103	8.281007404	8.408324205	8.353758891	8.840325142	8.215348183	8.370194593	7.994257805	8.272917131	8.538322087	8.442138715	8.389215104	8.325887862	8.336524352	7.870504555	8.48177067	7.881156723	8.697664309	7.738910926	9.181825985	8.310128149	8.451195455	8.307945842	8.448775396	8.369600693	8.540749622	8.442198098	8.591053033	8.596859285	8.195104078	8.185561912	8.181776357	8.453372535	8.153141197	8.716046051	8.282261225	8.133722783	7.473639163	8.489524238	8.551918015	8.075277712	8.15966328	8.370242727	8.300004922	8.623461206	8.659673732	8.334778872	8.387710621	8.512848455
AFF2	2.064767057	2.625084039	2.644441802	2.477713677	3.064066354	3.243326838	3.050072914	4.129834538	2.636527018	2.178251375	2.485872277	2.638023769	2.924517449	2.455133588	3.573511057	2.879986703	2.976070747	2.822489515	2.678299125	2.651647909	2.390216905	2.878195267	2.216822984	2.076330446	3.218413287	2.77720273	2.76464831	2.878828372	3.797889279	2.999824765	2.699743338	3.127636866	3.126003675	2.309754472	3.325043851	3.016411786	2.37727203	2.515920738	3.257502191	3.039801428	2.620660606	2.783266531	2.45073264	2.841740936	2.318471226	3.698462192	2.795081863	2.680304801	2.704175277
AFF3	3.861608549	3.120636874	2.805264475	2.342345517	3.135923616	2.817488409	3.522702353	5.442041243	3.341489482	2.378228537	2.975442371	3.328634397	3.381131746	3.255588484	3.533592976	3.430306472	4.312031605	3.455880694	3.959505275	2.333595688	3.739570726	3.465715865	3.227476018	3.981797127	2.912127091	2.827121524	2.909099156	3.050621941	3.488568402	2.964197563	3.541474459	3.747788349	3.669483653	3.265836647	3.151995248	3.161840677	2.614234639	3.122901192	2.782638135	4.34775068	3.706424351	4.505608677	2.773403551	2.240190472	2.750263473	4.273655436	2.721435612	2.270191488	2.957459295
AFF4	8.377836578	8.490513116	8.561359309	8.210555361	8.81771806	8.162405614	8.552337918	7.980183	8.36506306	7.749939537	8.285213915	7.901377594	8.133025453	8.195566247	7.68726927	8.101436671	7.794744007	8.108138422	8.243964761	7.915845541	8.150842591	8.123179316	8.319580129	8.493968656	8.372691177	8.297690138	8.202488933	8.216602398	8.45086774	8.187895628	7.831690837	7.992390223	8.348607861	8.301980374	8.424609304	8.387047326	8.096207468	7.763171787	8.431605906	8.205978067	8.221463375	7.745094953	8.272953293	8.358717538	8.170037322	8.232299636	8.193898657	8.20964243	8.275400008
AFG3L1P	2.880394778	3.657885954	3.057123615	4.152361735	2.881162687	2.975600357	3.096388692	3.93299978	2.77272266	3.380235561	2.472833726	3.268288558	3.782432461	3.720998951	3.252464041	3.630787892	3.041006603	3.336352321	3.145005052	3.316156992	3.012273275	2.891817261	2.757781698	2.915250831	3.193450817	3.024720407	3.384434911	4.142729073	2.791642482	3.372768209	2.862089394	2.612859342	3.020451892	3.641931987	3.130459343	4.308970038	3.3391451	3.83071934	2.733320539	2.666285234	3.522282524	3.555075299	2.944709435	2.869396216	3.680852026	3.09832514	2.781667555	3.162851478	3.127325307
AFG3L2	7.117150276	7.768519396	7.447724071	7.240766621	7.195113035	6.710212265	7.298720823	7.052040165	7.479050423	7.102247587	7.280803235	7.20852694	7.40630968	7.393767343	6.773430987	7.377609156	7.766247135	7.003117155	7.657271275	7.088255765	7.371137719	6.689207574	7.626290708	6.504492001	7.160798558	7.107819327	7.280867873	7.419580848	7.452985198	6.988915262	6.752328656	7.276616434	7.012422293	7.107041885	7.380237756	6.736751646	7.151851812	6.901007827	7.58831119	6.544132105	7.530173681	6.786769993	7.265856496	7.485066016	7.177338302	7.153320215	7.478621412	7.82064077	7.470434591
AFM	9.106567816	9.123776	9.212283656	9.632307971	8.953698426	8.2672513	8.769583062	8.009934281	9.439749405	4.351409551	7.670985606	7.504564426	8.523573508	9.533920352	6.528351313	8.250228782	9.10813994	5.343493859	8.065328719	4.296199601	8.546922204	7.638843658	7.788322455	4.812736426	9.075096636	6.745951862	9.203595706	8.017330821	5.037416544	9.199766581	7.365493565	7.789392766	7.963470241	9.026477673	6.372883083	7.436267126	4.249970596	4.891492295	9.035253552	5.580768655	9.184313404	5.518352304	8.309044198	7.64040239	4.480177423	9.253240992	9.836691214	9.620208464	5.871698839
AFMID	6.265762713	6.433103126	6.029483104	5.750948247	5.844498295	5.402406053	6.092063839	5.555637495	6.180625302	5.726974198	6.683582704	5.467995855	6.182285629	6.651510508	4.613812554	5.699891987	6.929786672	5.149707142	6.583160422	5.383056542	6.522018362	5.197729372	6.949376244	5.439082422	6.876622371	5.882089866	6.065888619	5.151563305	5.772765111	6.184353942	5.125232306	5.538252865	5.549640274	6.493778118	5.686846754	5.274177049	6.397343324	5.076113253	6.653332775	4.909738131	6.298766376	5.629266716	6.264297994	6.655735097	5.30955692	6.538903319	6.450579113	6.832728769	5.858552276
AFP	2.009421013	1.722537332	2.034208285	1.99710135	1.905512323	1.949631081	1.442627952	1.452393277	1.787594413	1.299801038	1.822017974	1.539868721	1.973424291	1.539917782	1.626399259	1.774286947	2.298466236	1.703772086	2.658119703	1.430939797	1.889799139	1.425302966	1.55956321	1.057161098	2.009695747	1.627107561	1.984061249	1.157619545	2.097274951	1.825528753	1.41025695	1.722957086	1.566692097	1.837362329	0.93262798	1.491685411	1.222042502	1.761393766	1.671459791	1.278871497	1.691508967	1.368740627	1.68442641	1.794563858	1.26077215	2.384118615	1.38450015	2.360480069	1.535337226
AFTPH	8.626172268	8.912716535	8.756855984	8.636371315	8.727829955	9.012762058	8.680418157	8.762673775	8.995965513	8.323884137	8.702660603	8.548011059	8.659800074	8.846250304	7.723987604	8.574022065	8.801109328	8.556635532	8.739126627	8.226721935	8.752473162	8.189554426	8.881234714	8.234214451	9.036345	8.474817327	8.566052736	8.293269105	8.812264737	8.759084433	8.269095677	8.455704516	8.616288561	8.607461931	8.365086351	8.507524482	8.310541613	8.215151833	8.812389705	8.404151776	8.476661594	8.490028014	8.985980144	8.679132872	8.386051453	8.990679664	8.679461189	8.715910403	8.289256314
AGA	6.783907125	6.610919651	6.995991684	7.14107823	6.824671205	6.52220637	7.145815302	7.068010968	6.565165637	6.195298389	6.786170132	7.051969989	6.99536764	6.720919637	6.542605888	7.312999256	6.617781934	6.727288946	7.053350369	6.513741033	7.753101548	7.246249616	7.061429311	6.898916487	6.737076511	7.231509393	7.564127787	6.941719303	6.300152255	6.679984401	6.135041392	6.795372685	6.47193041	6.706394006	6.422844045	6.570550646	6.471255783	7.134360112	7.292839377	7.002999916	6.980818548	7.433734345	6.259266998	7.141678634	6.710343885	6.936782916	7.36438482	6.984574436	6.697290278
AGAP1	4.132862901	4.266610313	4.054492245	3.529145519	4.498137904	3.627154545	4.688488332	3.02052898	4.791562442	3.006629299	4.156229447	4.150408241	4.271271904	4.129506832	3.408327493	4.218240276	3.607026347	3.923681456	3.659247874	3.505956064	3.586496886	3.783399744	3.77085346	3.915940723	4.209081553	3.647454353	4.383098081	3.275711848	4.038346843	4.059846952	3.405369116	4.253503583	4.08954225	4.55319853	3.695060155	3.089936079	3.499764177	3.496089167	3.290269618	4.117923879	3.823983404	3.955753317	4.510592353	4.30168927	4.307586275	4.176170844	3.777384532	4.597777558	4.158539261
AGAP11	1.646217797	2.518638052	2.421463227	1.398620001	1.323707452	1.913431571	2.040826907	2.245151266	1.486849062	1.252573247	2.006422927	1.844083265	0.94118504	2.012567044	1.752099036	1.061591293	3.077176523	1.311660339	1.988935029	1.926865708	1.234859039	2.245151266	2.769485147	1.931279171	1.631731717	1.142221075	1.088977062	1.759301043	1.748835987	1.880802358	2.867722095	2.435934703	1.068603303	1.617565547	1.589874631	2.022801264	2.382686181	3.138183039	2.312858012	2.618902024	2.374232932	1.228473294	1.114648163	2.488736117	1.35495753	1.633986662	1.902214523	1.189591629	2.583833862
AGAP2	1.841123788	1.672681118	1.562359764	1.602747306	1.793815202	2.268666616	2.203570599	3.183093214	1.465953173	1.922700584	1.547112576	2.474478087	1.815097662	1.946014975	2.696364018	1.65865956	2.501722845	1.900917833	1.529071493	1.846966786	1.723249114	2.031001574	1.841008461	2.607011104	1.94275723	1.874088467	2.084854961	2.720381235	1.690285352	2.40326792	2.355386976	2.764991623	2.789892924	1.651726076	2.311511238	2.208411651	1.657064194	1.989515684	2.147926484	1.787604736	2.198165155	1.976622186	2.02388763	1.431076491	2.365118585	1.800406526	1.599724359	1.372005845	2.112172494
AGAP2-AS1	1.605566718	2.203065418	1.863751477	2.233490392	1.858711348	1.91730506	1.534150172	1.755634022	1.715236095	3.656250734	2.226425521	2.854009863	1.366522538	2.749257102	1.974046162	2.444785798	1.779865646	2.394990052	2.551838991	1.83871237	2.464216389	2.081777042	1.59025397	2.587618905	2.549365177	1.552713194	1.886710345	2.173419845	2.122395783	2.057258197	2.203659185	2.302931877	2.400876416	2.241972921	2.707241331	2.686511266	2.814909147	2.422580358	1.762492646	2.06113647	2.505583437	3.449851917	2.660489006	1.761712285	2.498173195	2.241480317	1.959189356	1.700413736	1.820410975
AGAP3	2.650136369	2.831882243	3.856869703	4.142101954	2.885719873	3.053091058	3.173650341	2.60549936	2.800718802	3.299134224	3.445370295	2.935836021	3.458889403	3.817268512	4.184704857	3.454957936	3.246759594	4.351143687	3.182085393	3.165053184	3.003607048	2.952113487	3.497507189	3.828486388	2.481348087	3.719010976	2.351634052	4.157947497	2.31361418	3.922085806	3.015696259	3.544241704	3.817609741	4.35205795	3.608515297	3.011495661	3.346721039	2.603694533	3.98777644	2.940254099	3.582117819	3.758992904	3.172176906	3.906675565	2.879635879	3.272059676	2.743978133	3.070882583	3.265112536
AGBL2	1.553738995	1.619928628	1.495586899	2.417729978	2.259576473	1.70516234	1.489509265	2.418804276	1.66841163	1.390716265	1.71533142	1.783511298	1.615071901	1.596539506	1.928408995	2.046546011	1.887376356	2.023921562	1.743411316	2.877235255	1.672461956	1.697578582	1.724292461	1.383361637	1.673237643	1.719506347	1.922907057	2.269001017	2.286297281	1.57209492	1.722153102	1.6319608	1.593413762	1.619726655	1.703632236	2.123039745	1.846397979	1.855093388	1.949033256	1.677998146	1.169990189	1.627113911	2.569879653	1.839442752	2.921441358	2.183742948	2.066918621	1.739350289	1.54268425
AGBL3	2.787199142	3.237472355	1.850943342	3.308231151	2.315636604	2.333632512	1.707749495	1.752008765	2.512203739	2.033293073	1.979418239	1.61725117	2.5108865	1.949741291	1.948619515	1.820288878	2.663973135	2.770551758	2.995343946	1.870527507	2.131017279	2.848255325	2.649152881	1.603938755	2.099576062	2.937694279	1.643289514	2.020033906	2.514195755	2.268513063	2.062408621	1.775105528	1.734684314	3.050298521	1.860310401	2.05215946	2.109147081	2.076468671	3.0824604	3.2607709	1.807371286	3.899801137	2.114037946	1.865155435	1.904359996	2.48960232	2.955072293	2.919230878	2.174540377
AGBL5	6.480593144	6.195028576	6.61319095	6.265956659	6.181825352	6.446014354	6.468962037	6.316701442	6.922930403	6.573501026	6.089491502	6.485582119	6.387072796	7.039769549	6.561594039	6.22230353	6.580807889	6.801050875	6.685051662	6.618048787	7.065478971	6.693618549	6.703292199	6.684359324	6.587250889	6.811585654	6.558899033	6.35454404	6.224708709	6.684602879	6.393301476	6.05349273	6.642824245	6.541425979	6.834535817	6.189909625	6.567836943	7.098933363	6.208893339	6.965148084	5.971765611	6.984454995	6.739440556	6.537513981	6.2355049	6.476243975	6.878171026	6.539679455	6.523082476
AGER	3.016065205	2.405841542	2.391064878	2.697766775	1.995543286	2.426873856	2.240241891	2.930380348	1.859710575	2.380568827	2.62740372	2.805200568	2.294931724	1.910054237	2.742912501	2.783447039	2.099318498	2.375553853	2.400081012	2.742912501	1.969450628	2.560167938	2.531586473	2.585183287	3.094314135	2.593229957	2.650980397	2.276794347	2.721369757	2.438409736	3.120793033	2.242017984	2.152710185	2.794412123	2.39245641	2.353430778	2.864245143	2.500973747	2.455900649	1.931396663	2.57388837	2.60369817	2.410060813	2.625177199	2.824374179	2.539902117	2.112807068	2.397513157	1.789030548
AGFG1	7.170332869	7.068510398	6.991908037	6.892371343	7.101743348	6.923268332	7.081139146	6.693416028	6.843617607	7.277131975	7.257735355	7.276440059	7.018739285	6.574307574	7.515385834	7.043453694	6.019921182	6.555502802	6.831581041	7.203308739	6.75687129	7.025724545	6.40278895	7.285578241	7.12270099	7.041933185	6.978661044	6.907530756	7.299516504	7.137122595	6.693389265	7.208692504	7.145840647	6.815557379	7.590131607	6.999972045	6.682842841	7.346581065	6.99634806	7.250139006	7.545744051	7.411779768	7.100164075	7.07525361	7.071457357	6.753599792	6.978056692	6.794216497	7.332008758
AGFG2	3.980116108	4.483389455	4.116485842	3.781780316	4.321459678	4.842201667	4.816712418	4.641816437	4.826514226	5.185557395	3.854390451	4.668509332	4.68674072	4.046055365	4.656647247	4.240703617	4.0743217	4.415147904	4.316701249	5.07282271	4.360212867	3.828819083	4.827404246	4.843725426	3.321661309	3.975499014	4.860591395	3.834830868	4.804127478	3.917651065	4.464765749	4.406565179	4.570692131	3.908211077	4.344112684	5.003029107	5.732939785	4.659060178	4.710983409	4.123559752	4.409343614	4.308724155	3.563205974	3.995206367	4.764436777	3.581484695	4.301931963	4.283546237	4.662132552
AGGF1	6.512854984	6.402660088	6.845786965	7.096707532	6.757800132	6.951332257	6.832388649	6.854959068	6.960109211	6.830252602	7.147952089	6.9177709	6.815009955	6.48045493	7.11685178	7.090972375	6.630004837	6.741752318	6.658997774	6.994591896	7.140416046	7.008180021	6.681736036	6.740917164	6.674173714	7.313275383	7.074287859	7.027446024	7.045110119	7.321895174	6.89308175	7.156878965	6.677844206	6.82762975	7.082154726	6.976034803	6.781485449	7.036898152	6.96548853	7.030684095	6.967500362	6.879870728	7.281339439	7.069891481	6.946917973	7.029516624	6.631133044	6.585437102	6.634380751
AGK	6.735598676	6.854548841	7.026687238	6.911223972	6.860114347	6.759277937	6.719954075	6.434151392	6.614827022	6.62164862	6.846369711	6.187192522	7.162676682	6.765655953	6.946844036	7.027090299	6.439879645	6.393464978	7.004183834	6.80821847	6.747749123	6.659436893	7.029237956	6.390030701	6.815011222	6.596723706	6.746202022	5.819005339	7.354658687	6.565094396	6.411873402	7.118590071	6.451323487	6.823992222	6.574699662	6.184658397	6.685093242	6.75687123	6.580971333	6.674728419	6.749599157	6.392317181	7.25248456	7.169535041	6.461305184	6.930905429	6.853258416	6.740595868	7.073218237
AGL	6.492325662	6.266667788	6.090479721	6.303935746	6.325036735	5.981784655	6.507068209	5.962614701	6.112477294	6.120782416	6.364342036	6.006517873	6.225056534	6.099545903	5.152254189	6.510895781	5.674671763	6.055629504	6.094874912	5.775550701	6.261170138	5.82374405	6.31337313	5.763208459	6.242391342	5.99929192	6.59667091	6.054339774	6.170371544	6.195146175	5.358611146	6.135988039	5.993608905	6.163568183	6.03337192	5.628866392	6.12832811	5.395569368	6.164539675	5.997654697	6.095307806	5.700315003	6.089722496	6.383260297	6.324071063	6.098044594	6.308061978	6.110175765	6.167048367
AGMAT	9.007874085	9.404106317	9.304096507	8.528610167	9.506900023	9.536928776	9.360204924	8.784884865	9.60891155	7.234487736	9.643097143	8.319965313	9.522889974	9.318279514	8.259863616	8.819859694	9.864219234	8.255130879	9.550983153	4.819522679	9.717852211	8.717531829	9.748093363	7.544311487	10.08897558	8.859442889	9.354536554	8.294101247	8.172894403	9.61092912	9.065504823	8.963815323	8.571817954	9.397917821	7.911324665	8.114150265	4.693774803	6.774511065	9.526431189	7.777323321	9.070613211	7.873227612	9.395911642	9.627626837	7.578885921	9.797455171	9.746741031	9.872672643	7.963728395
AGO1	4.015327669	4.89268342	4.164235833	4.74063064	5.568180914	4.430641962	4.849010815	5.11750917	4.876865562	4.944065111	4.823576838	4.28483879	4.745591562	4.951970701	5.33221055	4.69148112	4.361554089	4.842594894	5.263528373	3.988212765	5.22147754	5.282650071	5.086833591	4.259214051	5.113976868	4.627867592	5.011173137	4.154536187	4.456553843	4.700011075	5.347061164	4.775395731	5.036996549	4.907249276	4.439357019	4.584597298	4.037793068	4.557249501	4.832642962	5.423886804	5.127624411	3.686980412	4.93097001	4.764426625	5.012227855	5.172918239	4.47739864	5.294898269	4.215812968
AGO2	4.319784843	5.630725897	6.084160628	5.370919428	5.795410191	4.807186666	5.515996636	5.902946366	4.678966366	5.2321376	5.56179436	5.382547422	4.003860564	5.05851617	5.35069965	6.109615899	4.116625494	5.763787702	4.868341219	5.656030214	4.951260512	5.573145311	5.622823086	5.776776603	5.165222107	5.078651053	5.137919438	6.241974264	5.097720426	5.431775722	5.500270199	5.664526445	5.573646816	5.600277377	6.308273157	5.401987913	5.87256257	5.494306801	4.711625902	6.01229496	6.41419736	5.164680583	5.454896455	5.722637109	4.990395663	5.350070771	5.550618569	5.179329863	5.725956164
AGO3	5.141888442	4.645353552	5.870213681	5.181666395	5.536526202	5.294374516	4.739138933	5.223290726	4.814553973	4.878867083	5.139889256	4.759514129	5.165036956	5.308549285	4.456356567	4.903526715	3.512711266	5.382884877	4.734884668	4.616682407	4.986638919	4.951933573	4.724296915	4.559176035	5.349358721	4.705021688	5.680416575	4.224110016	4.721783954	5.441486039	5.038955844	5.391791284	5.80746358	5.531668728	4.822425075	5.012455302	5.294229569	5.148019107	5.26842134	5.270507967	4.582690846	5.255866967	5.334390619	5.250089767	5.576411438	5.582667927	5.465776084	5.540155535	4.442172464
AGO4	2.986156122	3.970318031	3.805212334	4.024319688	4.131785313	3.467558806	4.146742478	4.369695964	4.304621914	3.886438108	3.891749397	4.162292798	3.64040803	3.897989844	4.42928081	4.611058324	3.149973066	4.038167123	3.985006993	4.726132849	4.37509469	4.184627938	4.004315001	4.173395395	4.186188782	4.192647346	3.900795515	3.801560058	4.556733332	3.940389121	3.793182168	3.633034392	4.311859081	3.747147211	4.233492944	5.079142094	3.886562053	4.342552065	4.038960481	4.737340595	4.793277978	4.15496242	4.382594503	3.892809484	4.601876743	4.129645307	4.798433711	4.40454764	4.484068509
AGPAT1	6.266227945	6.329139311	6.386900879	5.898337999	6.826323123	7.002617111	6.666561591	6.428891109	6.931378194	6.721749661	6.4732983	6.627214322	6.565054405	6.459189886	6.767514309	6.561228929	7.081657477	6.526269477	6.632635054	6.222556408	7.048045644	6.948616509	6.987724445	6.540790805	6.720080573	6.868310965	6.928473833	6.105225953	6.309084112	6.974379288	6.889477667	6.784116972	6.77866357	6.804359371	6.628785804	6.436397386	6.861916155	6.38732319	6.912495373	6.280674389	6.518103987	6.68981804	6.841860314	6.884262803	6.537279142	7.206198398	6.825637015	6.699026769	6.760565145
AGPAT2	4.306931596	4.303289556	3.966737392	4.331155687	4.178547807	4.610468331	5.073206784	4.510958261	4.476961008	4.967419715	4.417288918	5.009078448	5.275903575	4.591714153	4.641671695	4.875408419	5.208090311	4.661225029	5.072813102	5.1812872	4.300957029	4.650116024	4.87697492	4.800712164	4.021770212	4.85265818	5.031146433	4.980389208	5.333913324	5.001550778	4.4549264	4.876836146	5.15709365	4.449756502	4.764898247	4.524565318	5.466660577	5.557063213	5.005949984	4.180954053	4.546518666	5.415624043	4.830393457	4.439822854	5.191326626	4.65271767	5.145394673	4.438166602	5.280061526
AGPAT3	7.240271778	7.65073055	7.584297624	6.975424224	7.696912408	7.211457874	7.6458119	6.999404285	7.84108133	7.220526917	7.648919108	7.469154177	7.876012621	7.630385234	6.362310815	7.221131333	8.250197863	6.168944829	7.144024536	6.795304212	7.907132768	7.44706393	8.042641348	6.741774059	7.891691533	7.436258545	7.480083223	6.985740942	6.799397409	7.602656615	6.844113993	7.766105487	6.969281675	7.828825722	6.793058327	7.130927134	6.8215946	6.764072076	7.987315678	6.460166031	7.277883407	7.144935054	7.269758304	7.493900013	6.207447319	7.719564899	7.329510349	8.193261486	7.17631121
AGPAT4	2.475762329	2.317144542	2.756837484	2.641602624	2.111677676	2.469160937	1.929316889	3.292000048	2.412664083	3.368990463	2.503803106	1.879189925	2.258983782	2.266546541	2.152596418	2.092747342	2.029872907	3.242007842	3.757694835	3.252774857	2.345626914	3.345601302	3.736174729	3.729511246	2.644450789	3.008647213	2.640068246	3.54920175	2.159943294	2.318066971	2.70943593	2.424221832	2.506575927	1.982467197	3.520879701	2.285557899	3.939951987	3.452949317	2.768501977	3.339725417	2.683755035	3.032244042	2.269829615	2.514737598	2.752630559	2.566829158	3.567838983	2.83498956	3.46929148
AGPAT4-IT1	1.896236203	1.994322107	2.224245412	1.695226204	3.29230633	1.82532654	1.920693949	1.678710608	2.508373987	2.308400459	2.085761515	1.563170434	1.925717943	2.074578365	2.366986263	1.464916677	2.536251633	1.901986252	2.329131391	2.295210988	2.012096496	1.647958428	1.735133304	2.018769308	1.829965261	1.731444934	2.146945698	2.023927238	3.131080504	1.074181077	1.836538502	1.952262522	1.32084788	1.760237959	2.303047118	1.473264594	1.836614629	2.80445124	2.083029592	1.924860276	2.580974323	3.062694953	2.463641633	1.891391222	2.625481795	1.480687264	2.169570953	1.990564421	1.823132994
AGPAT5	6.566699877	6.898248892	7.166906653	6.408390757	6.939554516	6.737069272	7.174766966	6.843548271	6.371205351	6.415006534	7.166347305	6.158557674	6.671341869	7.136445394	6.195426559	7.400122346	6.223114869	6.288748935	6.634764898	6.3525192	6.817856684	6.077894565	6.716464676	6.048900914	6.917475214	6.51751762	6.415332582	6.384702011	4.839277033	6.726742966	6.900184213	6.855098077	6.196605277	6.752510045	6.92512555	6.407965385	6.456751563	6.361434293	7.114403654	5.691564587	6.76374091	6.109280024	6.529919261	6.713591341	6.742298508	6.524657344	7.165593831	6.830562913	6.390295231
AGPS	5.78975154	6.785083707	6.61907738	6.255279762	5.830331757	6.095031129	6.382839606	6.019349509	6.663265799	5.678646879	6.674053467	5.975352373	6.479880404	6.205093453	5.799452607	6.711749664	6.206096239	6.980847291	6.754689063	6.01832779	6.381005507	6.40996398	6.920082045	6.196550999	6.1758415	6.341525678	6.468281995	6.714515985	6.988467795	6.1672424	5.64085787	6.614524745	6.273666403	5.650049931	6.003338005	6.161467746	5.241880572	6.165337131	6.331081239	6.518333926	6.628613383	6.105124286	5.993149506	6.748810647	6.258550489	6.32085984	6.846921523	6.630605942	6.607753097
AGR2	4.688489642	4.940379099	5.116021105	5.175646173	4.529188499	4.515612503	3.419697981	5.894246576	5.301752948	5.883098518	5.497067321	4.287931564	5.536199548	5.806292108	5.883808474	3.854172823	6.391348503	5.894280457	5.645603143	8.899680225	7.04631066	5.727907535	6.134589576	5.716356708	3.805373451	6.962594178	5.318617914	4.883685126	8.487606291	4.374374573	5.086954937	3.928448183	4.451655224	6.854735736	6.862385931	4.976846486	4.147672859	5.170932872	4.008861261	7.347312088	4.882946693	7.932304878	6.921152839	7.165868587	5.975969916	1.743016296	4.333011347	5.120562656	5.746727591
AGR3	1.360238768	1.422656823	1.393492791	0.965364147	1.338452735	1.271719724	1.944332179	1.447872081	1.832046538	1.977967387	0.863130961	0.60446915	1.287949363	1.66756645	3.251636215	1.404538045	1.742708328	1.496350862	1.753428087	4.58574102	2.75096891	0.949165287	1.331744575	1.580833614	1.099519595	2.948925736	1.487047538	1.662700343	3.078493026	1.157982994	1.083776851	1.364854459	2.042088514	2.57674478	2.72299299	1.218255828	0.873518205	1.659762306	1.470730589	1.568784111	1.391252237	3.467249344	2.768793078	1.716030695	2.183856517	0.762579409	1.683107218	1.578277173	0.800818428
AGRN	3.441587249	3.149197593	3.252364718	2.823243692	3.429920645	2.63216195	3.731593308	3.950340875	3.145761326	4.001685266	4.016216183	3.886466671	3.393871357	3.723948141	3.002780134	4.342637729	2.802791283	4.197643389	4.180831466	4.803837322	3.959369142	4.095613716	4.031036991	4.961932624	4.119155707	4.640867954	3.802823015	3.07244722	4.443137462	3.76672129	3.651691665	3.752072007	4.570799686	3.833793815	3.9779414	3.417042857	4.336542724	3.284231829	3.279001271	4.96172216	3.408198687	3.469479147	3.242567529	3.750966067	3.942001508	3.849954525	3.450625531	3.46560884	4.843486385
AGRP	2.430807014	1.573591186	2.512946016	1.688976185	1.947479466	2.501056455	3.147236324	1.505466162	2.87449866	2.180547928	1.600986535	1.510431994	2.58807656	2.336459646	1.823541794	1.42012889	2.124091509	1.683483691	2.852860936	1.773114013	2.210181193	2.312567288	1.509481394	2.062219912	2.529003115	1.785878335	2.113075727	2.766510577	1.737752626	2.038311163	2.408946425	2.466679459	1.623171164	1.717559618	1.401656312	1.654534682	1.899872622	2.258207381	2.316280687	1.600018121	1.609476973	1.698261884	1.799344078	1.383105335	1.677453529	1.898665973	1.121218951	1.787717443	1.709856007
AGT	7.620622406	6.223243514	7.080103115	6.759046806	7.164827738	8.67298124	8.197920095	6.754173379	7.260276661	6.226958937	8.187215618	7.126434966	7.460139057	6.806826276	6.337579487	6.650362841	7.44086969	7.275451179	7.903964204	4.412123342	7.28136172	6.893111198	7.721867395	5.768401501	7.505143448	7.05786355	7.582173464	6.859041917	6.86302432	7.668153424	7.114022076	7.598950718	7.059334271	7.535325162	6.671448215	6.68903478	4.326994445	5.408851937	8.155945746	5.759094273	7.841354453	7.038813158	7.449608778	7.875619688	5.555935854	8.185905123	8.176319448	7.608898429	7.452289795
AGTPBP1	5.586497181	5.670425175	5.194125838	5.814618123	5.744437043	5.264085355	5.01700933	5.493881624	4.9164383	5.640728495	5.877474276	5.545777348	5.133711577	5.458432528	6.136105328	5.120652506	4.40723512	4.842414159	5.073718424	5.441714245	4.924978939	5.323412424	5.386653636	4.597335463	5.622419451	5.433274033	5.318650277	5.43937043	4.582615684	5.87727873	5.495981208	5.176389621	5.47765077	5.4606682	5.246219804	5.769664679	6.041305971	5.792779081	5.613641002	5.455823598	5.464031195	5.578409167	5.368377593	5.506612194	5.639948221	5.390803066	5.631524746	5.029770234	5.596140832
AGTR1	4.488880995	5.027253456	4.948402287	4.451943356	5.276978926	4.399187507	4.267584602	3.717818974	5.922586433	4.714167308	4.254313361	4.35040495	5.659529246	5.207176588	3.565880547	4.790433006	4.206336406	3.926729176	4.779247764	3.511655719	4.369165644	3.769929724	4.475502171	3.60687909	3.78892044	3.613416335	4.204717353	4.197406534	3.277548751	5.327349622	3.422032233	4.858950464	5.78548111	5.61746595	3.618431058	3.581705885	6.308763349	4.54723736	4.842032775	4.689561212	4.654959715	4.669620584	4.902003005	3.995255001	5.429960107	4.510204821	3.618943783	4.072341419	4.18018719
AGTR2	1.576968363	1.230288806	1.412542397	1.277361718	1.171588601	1.876744556	1.847492588	1.544297928	1.408126449	1.826416805	1.907042442	0.765751619	1.444157103	2.120810048	2.081878897	1.434780554	2.532634564	1.01924076	0.982970177	1.351609543	1.743416237	1.353227776	0.833816864	1.621483327	1.198305822	1.372250982	1.400636857	1.421465192	1.443585272	1.216934405	1.720934889	2.176077957	1.353227776	1.496448114	1.497812955	1.338444125	1.670647602	1.370035254	1.531811113	0.815071172	1.287467888	1.337768861	1.360006425	1.314312245	1.502317277	1.573431101	1.774723862	1.199333763	1.238403079
AGTRAP	6.126747872	6.519915846	5.562996917	5.593446982	6.250228693	6.829036517	5.632713155	5.393405061	6.087779126	6.429645123	6.516516555	7.001420984	6.521245046	7.046818689	6.785538218	6.774453006	6.31441172	5.519312057	5.871684961	6.663140347	6.266913118	6.157348092	6.86455653	6.241816889	6.711240195	6.264592528	6.112722147	5.494654293	6.604023524	6.873744552	6.264012687	6.59417175	6.559879481	6.419256121	6.771915967	6.79550639	5.685532676	6.185143738	6.142349524	5.737300042	6.647317003	7.015173513	6.106181144	6.255899284	5.986394198	6.924673743	6.842704331	6.747451072	6.600870566
AGXT	5.055250178	5.214057309	5.813289596	4.315789053	5.960415723	5.875639521	5.910533876	4.487763017	6.89510539	3.843029714	4.191779526	3.39792408	7.153428685	5.302284843	4.643134901	4.963696608	8.748495554	3.824626305	8.066271487	4.045523262	4.530590511	3.890637055	6.647243548	4.191310423	4.802414495	4.552129897	5.238131703	4.045270637	4.350120954	6.463921632	4.373143054	4.23077921	3.293753057	5.460454303	2.971523267	3.760231198	3.238879138	3.847415293	6.755740963	4.096281941	3.508365271	3.468417468	5.451978343	6.554136716	2.937905361	5.539287923	6.048049853	5.785704986	4.299840352
AGXT2	8.648544621	9.068620004	8.785156317	8.949889132	8.730467549	9.259004363	8.541004267	8.371908462	9.200720956	5.759896179	9.030803013	8.144551594	9.043043104	9.225138409	8.232435043	8.566581722	9.239699562	8.695002181	8.949576989	4.459602696	9.008172203	7.95254013	9.076574941	7.643255671	9.301378843	8.676339638	9.084069671	7.9044403	8.096781383	9.087991294	8.648547395	8.458171366	8.17944531	9.304116862	8.067355427	7.800498424	4.543586163	6.766984881	9.451996587	7.323731927	8.167321619	8.031111469	8.933901063	8.96534469	6.073200673	9.411540124	8.860503096	9.304956317	7.170996513
AHCTF1	6.075579266	5.724484151	6.068518815	5.870940117	6.127494332	5.834255324	5.256067438	5.650003609	5.81417258	5.679630112	5.661216338	5.214453174	5.972840061	5.691775739	4.779347542	5.679693313	5.291850986	5.615038532	5.548758586	5.515674893	4.932274049	5.587596747	5.732003035	5.181635284	5.70310516	5.596696062	5.637835396	5.650003609	5.322971163	5.890272531	5.523812383	5.91775308	5.710739711	6.001983701	5.523712417	4.90373566	5.84290196	4.734370334	5.639356298	5.239183277	5.162805064	5.292403169	5.307699462	5.908053023	5.712044933	6.009082632	5.871839867	6.01678472	5.647324078
AHCY	7.546174197	7.399563848	7.402508289	6.94273301	7.752919957	7.906695329	7.373157339	7.008666164	8.093894936	6.782953837	7.796281835	7.191779661	7.369679016	8.125440433	6.397163455	7.529034606	8.251793677	6.843696003	7.842734896	6.592623536	7.192021907	7.196035213	8.212794272	7.059091067	8.36090267	7.423803677	7.36976303	7.257086627	6.482696495	7.88717629	6.889908341	7.365537151	7.317195006	7.253424859	7.442292508	6.634664461	6.073726211	6.814069914	8.255061285	6.082221956	7.735179711	6.923712723	7.417956923	7.899586686	6.283162258	8.056289956	7.494135803	7.922762364	7.176913288
AHCYL1	7.896345071	7.972892392	8.07308594	7.84955026	8.292271188	8.122523465	7.812004104	7.450623015	7.805231835	7.629737369	8.027641663	7.616997222	7.722998192	7.732457404	7.121609605	7.706047847	7.763916298	7.72678241	8.000453794	8.094855113	7.86061035	7.876909621	7.692681739	7.118279437	7.935012844	7.75140326	7.945096026	7.335985464	7.792993765	7.691903379	7.50753244	7.735660688	7.682939081	7.607133336	7.861727799	7.61247443	7.769034738	7.213500715	7.773966567	7.50357503	7.913867294	7.801630429	7.727014956	7.787760847	7.26444953	8.075419923	7.997759131	7.625211326	7.70461546
AHCYL2	6.746031431	7.01290112	6.881133236	7.389944664	7.158288303	7.90485999	7.533716765	7.248146545	6.727964174	5.855058342	7.166153381	7.014599108	6.995609053	7.250363376	6.33573011	6.527005303	7.137393353	6.496078462	6.50429144	6.560569847	7.173577859	6.382888698	6.644348739	6.172379509	7.577740199	7.024309595	7.809596599	6.782090806	6.285365933	7.416864857	6.935923929	7.181335683	6.574124227	7.047560527	6.228357604	6.477680214	6.231754386	5.7847389	7.486665853	6.485806244	6.884508345	5.963565147	7.606925869	6.871878171	6.077134366	8.151109314	6.847509648	7.530330259	5.761340665
AHDC1	3.577074076	2.671982529	3.920628829	3.35375077	3.574290593	3.346395276	3.419345138	3.568592425	3.425629122	4.670314231	3.430581704	3.464048824	4.378188225	3.469911787	4.232384815	3.196893315	4.265132979	3.818672767	4.032557073	4.264423774	4.183850942	3.278087812	3.603482952	3.462653787	3.209816019	4.141319252	3.720741953	2.781510781	3.812672374	2.572938468	2.935710399	4.104300539	4.267118352	4.536998769	3.727535069	3.961968533	3.933262979	3.712252788	2.97356281	4.39804707	3.198404745	3.531071752	3.9639126	3.593680058	3.376288467	3.502164811	3.723057267	3.281898932	3.105617905
AHI1	5.375628388	4.96778847	5.515713065	5.13268159	5.265387394	4.631446413	4.525299281	4.453209491	4.532276132	4.914965688	4.536266447	4.502104773	3.734236862	4.399136892	4.523780769	4.808112571	4.165990154	4.360575864	4.623368119	4.714049285	4.594893709	4.987775993	4.132296181	4.480513791	4.441989908	4.06444699	4.308926135	4.123067569	4.5076074	4.308781413	3.796926744	3.760436717	4.696126252	4.410888807	4.484683371	4.407986675	5.179742801	4.599981325	4.854177346	4.702275382	4.417354609	4.135920811	4.55763307	4.67004915	5.27527543	4.534456494	4.457229998	4.885733311	4.374298221
AHNAK	5.528244444	5.264653179	5.543317599	5.693458766	5.856673767	5.189780663	6.159698818	5.944562083	6.160133518	6.229372272	5.70055436	5.666803884	5.831693015	6.114646709	5.661669933	6.304818817	5.605928515	6.0414526	5.593496292	6.649936503	5.412362408	5.924461761	5.833855856	6.060273375	5.60382058	6.225535057	5.313814191	5.514952646	6.52187246	5.634589152	5.574603206	5.901486248	6.663613286	6.023706554	6.302779823	6.04948458	7.066723621	5.853479606	5.312230515	6.606135931	6.070526474	5.620701138	5.487623948	5.803317508	6.445176664	5.500815702	5.706785422	5.506717077	6.380018797
AHNAK2	2.055870792	1.406464331	1.825914626	1.216612273	1.506822102	2.245957281	1.989366126	1.260534925	2.230621433	2.208612809	1.761105756	2.568545407	1.963393182	1.701230992	2.302722661	2.014052912	2.166673165	2.995983574	1.629403892	2.099260457	2.414022176	2.491644163	2.427213956	2.945366172	3.159279461	2.12193758	1.573746946	2.540230154	3.459516096	2.031850597	2.286527886	2.206367498	2.321806297	2.669716462	3.483849586	2.452942404	1.729840041	1.582059011	2.303339388	3.227316645	2.144196451	2.375135036	2.473772813	2.979478994	1.567393478	1.915910142	1.450529689	1.508015166	2.563568717
AHR	6.95739246	6.726280666	7.093862799	6.668554779	7.264168195	6.463862159	7.00560668	7.498870776	6.848532533	7.479564602	7.408254562	7.436449665	6.850399252	7.511068412	7.276681965	7.029009259	6.753648199	7.915880207	6.943657424	8.197779897	7.120266466	7.088436751	7.499576022	7.224909832	6.897718037	7.059841119	6.65018564	7.335979458	7.359028252	6.71312471	7.305121084	7.724348085	7.275049215	7.620139996	7.628349925	7.79334069	7.19070613	7.472158151	6.969376029	8.334861995	7.31062219	7.213996874	7.57545551	7.372859783	6.974342017	6.728302454	7.363472273	6.675242758	7.796676003
AHRR	2.121973631	2.160355031	2.240634874	1.520465577	3.627041113	2.092534173	3.222683895	2.203335303	1.078801078	1.918129255	2.54871772	2.16406455	2.009498489	1.810782416	0.990644508	1.632428059	2.107490803	2.094252911	1.75055446	1.739140048	1.865323422	1.3649509	1.405597422	1.505579383	1.209598459	1.776923938	2.826354361	1.700598747	3.438002539	2.134938884	1.833326545	2.125356058	2.217748259	2.885477614	2.430950068	2.079837597	3.007782515	2.220617296	1.939973886	2.308021733	2.434764767	2.628091093	2.108661345	1.982322567	2.251561494	3.289612109	1.574630296	2.05278609	2.80479411
AHSA1	7.922298281	8.208756822	8.02962927	7.933215848	7.879734538	9.194827199	8.073264932	8.112873751	7.814487863	7.974297562	8.310671589	7.744346595	7.780642159	7.783041423	7.562838225	8.046117408	7.61950463	7.982208533	8.194505289	7.86604841	7.938858017	8.137712886	8.035447069	7.64693697	8.050887715	7.954988676	7.725099538	7.85622377	8.150824104	8.17746537	7.981747063	7.615801907	7.902219767	7.998067952	7.888003167	7.574954442	8.219876189	8.10208155	7.814400888	7.976602272	7.798217311	8.152251545	7.993791708	8.070177572	7.926505455	8.076420931	8.004003442	8.025031171	8.180764093
AHSA2	5.09015659	4.776536166	5.288926879	5.146327924	3.753658859	4.517948478	4.52193424	4.168765981	4.269028598	4.029911081	3.379331863	3.21199318	3.506930661	4.042734785	3.737695287	4.031375492	3.864593223	3.631040585	2.378199205	3.638380948	3.318906254	4.763818163	2.900615452	5.18449976	3.513410703	3.466325283	4.078135476	4.140409105	5.173277014	3.372682974	4.030284729	3.477048603	3.586943408	4.198709719	3.618851898	4.629993485	4.532382792	4.109838298	3.574547777	3.978002826	4.443825666	5.383838595	4.516235973	4.027519975	4.053690812	3.046240298	4.877157248	4.119596495	3.172262664
AHSG	1.70552146	1.75365334	1.820292577	1.97877401	2.319815275	2.615315792	1.644124798	1.920524542	1.983908666	2.099190429	2.05762687	1.153726579	2.779464577	2.49738207	2.208135214	2.007731853	2.011178947	1.65678105	2.540153689	2.572207453	1.993491402	1.683779659	2.155143449	2.508537128	2.009674595	2.511512727	1.56948555	2.174479531	1.636203744	2.11628798	1.827522731	1.502466844	2.525529765	2.202626857	1.489353226	1.352397647	2.428268567	2.337348841	1.549999951	1.300696452	1.543383777	2.07091125	2.778972	1.923342239	2.091471165	1.972771617	1.387172206	1.418828331	2.227978264
AHSP	1.976739884	1.558264842	1.458710019	1.276072592	1.546990236	1.61633494	1.563783281	1.452473159	1.579229334	2.231700288	2.020809797	1.96587576	1.500092707	1.830454203	1.987125094	1.334657859	1.886582898	1.549773686	1.609561013	1.580181335	1.659476636	1.699992307	1.928980802	1.761690057	1.872276314	1.508186471	1.517077477	1.54080862	1.809429527	1.341716801	1.809447137	1.486576565	1.413350299	1.766587829	1.802180322	1.560766678	1.538319312	4.214927573	1.395487269	1.356027819	1.356434747	1.8058152	1.6436099	1.465168428	1.544943286	1.788104317	2.173327848	1.655934244	1.91086865
AICDA	1.616216967	1.749689761	1.611985444	1.334657431	1.641557376	1.597038996	1.243669568	3.814519581	1.270602655	1.050342652	1.030933279	1.134590452	1.737335493	1.617098819	2.004706316	2.121632753	1.774938389	0.944780127	1.244929819	1.553611624	1.825119439	1.288996363	1.17921702	1.040035905	1.317345305	1.963908184	1.197647263	1.009073261	1.154867218	1.519516178	1.48564474	1.29208262	1.115162392	1.389521106	1.648771234	1.197271994	1.157049302	1.588424253	1.325131528	1.373605355	1.30902143	2.017982804	1.322560164	1.254011663	1.264123565	1.112703541	2.359661598	1.51340226	1.031587652
AIF1	6.088713378	5.700775464	5.516251089	6.617955974	5.362897838	4.425026403	5.201724039	5.952753081	4.972290045	6.217096783	4.503343487	6.769243182	4.91531545	5.370229555	5.734052391	5.431472079	5.203221423	5.674688982	5.023295232	4.919393278	5.301183023	5.918208068	5.125728156	5.456071905	4.537355073	5.668104965	5.280244732	6.554070631	5.437497785	5.773304123	6.743783535	6.308958715	5.69436263	5.143238854	5.689565013	7.284308205	4.623814844	6.469711518	5.654660758	6.434523484	6.431131403	5.634763351	5.385962893	5.162026394	6.348915332	5.239269979	5.470211873	5.044317432	6.050767803
AIF1L	7.798200441	7.843232419	7.754856315	7.599422096	8.033397853	7.774047143	7.851641609	7.609300568	7.926309186	8.687042096	8.113297857	8.075168968	8.373854497	7.969168009	7.895011543	8.421876072	8.248982388	8.188120463	8.490564597	9.277467881	8.205759935	8.057812566	8.382102546	8.252881818	7.600153212	8.258025715	8.184792244	7.82943094	8.702886629	8.050503614	7.884152214	8.19702892	7.98824394	8.149829646	8.067485957	7.307517813	9.327221004	8.489238891	8.069952955	8.197101595	8.084373991	8.344006729	7.882142289	8.166853541	8.854340567	8.002416138	8.635787841	7.869778725	8.674910385
AIFM1	8.52493255	8.959313806	8.821248979	8.705207743	8.764060911	9.208272268	8.705656697	8.234722575	8.894163117	7.715779994	9.034393413	8.35408582	8.840803033	8.684685643	7.974718168	8.671872054	8.738883863	8.509140946	8.669618634	7.73476348	8.876770151	8.299225114	8.959448485	8.213305953	8.917324984	8.544246559	8.943945026	8.391609446	8.555060543	8.824786828	8.330320003	8.777573681	8.338191171	8.638805625	8.560480149	8.214604438	7.5507709	7.684717581	9.000610389	8.199934898	8.569014374	8.014986011	8.759017758	8.865220419	7.596698515	9.013623246	8.897105146	9.027497842	8.19128998
AIFM2	3.127750379	4.089328465	3.6514365	3.889808873	3.871128455	4.41248422	4.393561333	4.229008708	4.278672981	4.279156742	5.03646574	3.837391868	4.860968565	3.846343806	3.460955134	4.879458024	3.170985235	2.820123456	4.033600928	4.007609454	4.465659281	3.731030943	4.305595538	4.365435936	3.936721381	3.834074914	4.279669661	4.079742107	3.821560485	4.065356641	5.050464936	4.737143695	3.871452376	3.79694018	4.199113494	3.187604793	4.361434546	4.684413648	4.206597161	3.405508078	5.110288747	3.965386904	4.177880222	4.817416541	3.900361581	4.299157775	4.987303385	4.300916468	3.987657062
AIFM3	2.993414978	2.174917501	1.93215613	2.740794166	1.781694242	2.748418171	2.004722892	2.264228488	2.328419472	2.187587713	2.161260213	2.467806192	1.684188674	2.306172958	2.694355547	2.389463786	2.506111407	2.751822117	1.805285803	2.343959527	2.46168043	2.599111544	1.870751622	3.071149222	2.115533389	1.647094953	2.702824059	2.880463401	2.319453976	2.188478776	2.279884855	2.684957538	1.886239117	2.056549341	2.778730662	1.980286911	1.655085227	2.049241009	2.805271168	1.717064067	2.227525471	2.548949648	2.201709967	1.868077135	1.799131446	3.084783514	1.995691596	2.462509327	2.042690498
AIG1	7.735504622	8.173903468	7.792347196	8.032891984	7.826852043	7.930377469	7.543738733	7.292822452	7.579554476	6.933129078	7.816662843	7.378283779	7.852132739	7.626019805	6.703234937	7.492255478	8.104672226	7.443994314	7.401150115	7.095463978	7.834030115	7.164308469	7.582637743	7.218396063	7.877407484	7.257487614	7.714067091	7.031198322	7.211519877	7.999937772	6.968337751	7.550857707	7.458917512	7.891766138	7.395143769	6.862564656	6.915640963	6.880193163	7.788659595	7.283043743	7.677467572	6.902047106	7.685927313	7.907266111	7.049485568	8.247004872	7.82324746	7.885125186	6.950623241
AIM1	6.216501077	7.038445498	6.911281116	6.346457417	6.633012452	6.202881031	6.920498039	6.765223544	6.636689136	6.817881809	6.711014179	6.244222251	6.894256959	6.784780187	6.185944933	7.161328039	7.177402951	6.38812515	7.173585945	7.087094589	6.717221148	6.696878615	7.005215945	6.154737283	6.916427495	6.475429107	6.737610651	6.173307286	6.665663517	6.395599168	6.632005337	6.456223848	6.81022849	6.145266617	6.397432719	6.472057403	6.937793924	5.789157503	6.919564167	6.852212297	6.570282077	5.515152085	6.53389796	6.749789998	7.036195284	6.880176374	6.473275601	6.903451469	6.310886584
AIM1L	2.970914238	1.827034571	2.519709511	2.008345564	1.945191309	1.667951729	2.1664945	1.605388316	1.974167476	1.892550788	1.767664139	1.813160798	1.847784548	1.375351394	1.861611014	2.517451876	2.27957066	2.343619201	2.758129027	2.222626625	1.931752232	1.566788817	1.246952134	1.398975252	1.599468012	1.922587465	2.310769518	2.385346488	2.778064084	1.9327067	2.460334387	2.388413022	1.618514214	2.680213373	1.988120572	2.288893969	1.615035028	2.060123801	1.916779088	1.828313969	1.934985685	2.423466903	2.109631243	2.052841086	1.971543108	1.973378979	1.938954959	2.014700135	1.986169146
AIM2	1.345024036	1.857981039	1.381943799	0.840011909	2.0275288	1.335473625	1.382189361	3.841870082	1.92169029	1.574345813	1.631955483	3.648418309	1.134747481	1.458660494	1.4562553	1.434704838	1.369637873	1.641635234	1.207961039	1.303279694	1.414500286	2.852496569	1.053203976	2.93512754	1.483831806	1.629601424	1.429240799	1.453569338	1.314782335	1.430381304	4.171756438	1.790929878	1.129841412	1.790324133	1.687172654	3.689475205	1.486818783	2.893397016	1.592994882	2.552518971	1.710978897	1.316773878	2.222515385	1.267941417	2.36683048	1.569189448	1.30458493	1.230112329	1.412314143
AIMP1	7.321101345	7.660666863	7.596081826	7.924438946	7.075145225	7.368484291	6.781106595	7.290108386	7.350663285	7.087600581	7.348943919	7.250808134	7.131039692	7.227229586	6.907241601	6.972279603	7.207477158	7.077654087	7.369152107	7.707230587	7.199799309	7.174658859	7.430165785	6.903320031	7.361769039	7.218824679	7.189964628	6.70024678	6.866047638	7.15514334	6.699595753	7.247196993	7.019728747	6.826546052	7.670023218	7.087954704	7.403515037	7.169908338	6.957827334	7.143739766	7.281620301	6.661058892	7.111180508	7.644019481	7.328047333	7.055589873	7.399129188	7.148409418	7.266923722
AIMP2	8.280909464	7.761424301	7.835461273	7.959581706	7.75717046	7.675436359	7.940723727	7.550611559	7.689967132	7.566205194	8.400146897	7.676548616	8.080247104	7.815498228	7.56092568	7.92080324	7.633850053	7.765348622	7.754486737	7.853735595	7.973673771	7.602421226	7.625321173	7.692744316	8.009300086	7.573722761	7.722055741	8.191608479	8.005508888	7.894890953	7.459059499	7.791391127	7.439320588	7.545763308	8.133257177	7.580781774	7.975605343	7.93944789	7.896661568	7.555371785	8.14450915	7.959157062	8.094328978	8.023324582	7.882385665	7.587924449	8.206094295	7.857504612	8.110268825
AIP	5.495927382	5.553376523	5.353727083	5.179939458	5.630407377	6.535982271	5.505611332	6.146137888	5.783489406	5.929934968	6.222794572	6.084581025	5.40384847	6.388624398	6.191871567	5.708074239	5.829672794	6.473203661	5.294700061	5.9062461	5.83325135	6.246044563	6.359632654	5.132846099	6.389808243	5.871364181	6.108479982	5.997708367	5.701715441	6.198748216	6.168453981	6.117615754	5.996808089	5.609827493	6.029099586	6.341402413	6.733292836	6.537597299	5.422393396	5.825156968	5.829991179	5.757618859	5.720198353	5.889263559	5.894937828	6.672319435	6.535901523	5.828695942	5.774313548
AIPL1	2.425379768	2.237565292	2.113192281	1.952699031	2.30780715	2.055998958	2.307683236	1.917010867	2.195578899	1.891314068	2.190579774	2.142571187	2.367083362	2.669456441	2.026130586	2.060145205	1.855858033	1.999415067	2.451803233	1.745625595	1.545115623	2.156197911	2.381860944	1.957481062	1.98004704	2.078802914	2.305253978	3.057801869	2.320735153	2.022329619	2.059817373	1.717042556	1.921178353	1.810378722	1.665211274	1.579905689	2.239508731	2.506152304	1.939267532	2.373435627	1.992448827	1.948456526	1.810901952	2.10302287	2.432068927	1.689566071	2.000195051	2.030066763	2.000176495
AIRE	1.993466672	2.371489483	3.099600254	3.217404211	2.426042533	2.472986387	2.333503497	1.870859236	2.075598194	1.730664545	2.528554535	2.185751066	2.310134009	1.808779446	2.488883051	1.88637606	2.940582877	2.377447505	2.375197763	2.485882954	2.09015879	2.11768864	2.232788362	1.992956906	2.991002365	2.031940946	2.15343166	2.427675353	1.612374617	2.262307822	2.523578566	1.906817826	2.655606934	2.110912733	1.733863739	2.380563823	1.720839149	2.157873881	2.747029474	1.897480593	2.305070488	2.183801608	1.918454487	2.186914805	2.336712896	2.387361427	1.575459044	2.673660907	2.887551311
AJAP1	4.111033913	4.208206828	3.98334317	5.59360721	3.936007517	4.420324518	5.470999568	4.955114233	5.220565334	4.261328562	5.807219695	4.949821994	5.831614961	4.141816528	4.977714259	6.330447759	4.684763969	5.189451019	4.590788063	5.461064168	5.66512438	4.840543849	5.416920056	5.896807754	4.251909499	5.466151991	4.349102358	5.260438174	4.546530484	4.637816885	3.122515235	4.912262934	5.209753328	5.157329921	5.32096108	4.480974016	4.242255209	5.468825917	4.314937495	4.930867148	5.383863752	6.490343578	5.213609065	5.691210702	4.01872364	5.88448779	4.243917084	5.035230389	5.361332931
AJUBA	4.442683232	4.379638771	4.569867076	4.863324898	5.023731053	5.26675775	5.58607186	5.280585342	6.110115881	5.497259497	5.325011732	5.119671084	5.92702394	5.899004684	5.179130585	5.899121119	4.814010887	6.096398794	6.094469057	5.360407935	6.056451141	5.015201828	5.87882298	5.869892315	4.86932781	5.510135863	5.242526558	5.743074842	5.425230362	5.648454832	3.672346439	5.808077621	5.693623282	5.302476245	6.236592668	4.718548608	4.587380652	5.909345409	5.50627956	4.90832388	5.985293715	5.662696146	5.611928126	5.675094679	5.432614146	5.036362904	5.0702401	5.409969311	5.893110421
AK1	5.207605952	5.095575887	4.784335386	5.510489152	4.988337061	5.76024519	6.03934641	5.680923745	4.816365274	5.927422625	5.630216221	5.525803845	5.629837518	6.139286236	5.270132177	5.760441762	5.926379851	5.687496342	6.316362999	6.460357174	5.902305434	5.795986307	5.904450855	5.703341397	5.347247338	6.032948422	5.947316183	5.708880995	5.773954778	6.031543782	5.730617247	5.220637559	5.459750114	5.266698696	6.086110496	5.6025477	6.259543307	6.429378416	5.534425029	5.590412855	5.553045142	5.778930583	5.408714595	5.774496093	6.094059527	5.304413516	5.911366294	5.523224792	5.710639449
AK2	6.839711691	7.358102385	7.431271822	7.165407683	7.065831474	7.403337015	7.369313073	7.272566307	7.263890732	6.520247684	7.493444006	7.015464933	6.442630526	7.49644697	7.042812762	7.049957429	7.386285282	6.307593165	7.201236916	7.094493885	7.195340564	6.860341929	7.034817595	6.894294105	7.41743581	7.142375895	7.330597699	6.502732134	7.126309777	7.291200578	7.158952554	7.120674809	6.868784608	7.6330241	6.966032145	6.953012023	7.490453192	6.915945002	7.491821304	7.021184978	7.197148231	7.05879822	7.16270521	7.224137749	7.363478473	7.447586239	7.276920658	7.16304801	7.11284372
AK3	6.76159648	7.000673537	6.936015046	6.572891069	7.362711819	6.067366457	6.909546695	6.450951551	6.696822109	6.667891004	6.775176315	6.450690181	6.379328682	7.060306754	6.598755071	6.708029382	7.116430701	6.743039288	6.923097836	6.867738616	6.889837781	6.826518022	6.872277156	6.862701426	6.703045378	6.882940856	6.605229328	6.409166694	5.893773311	6.550101951	6.225778882	6.182936385	6.973169209	6.851985184	6.591523204	6.47175001	7.414578139	6.745876607	6.743729671	6.241945076	6.48915034	7.289813079	7.134965657	6.494545374	7.101784822	7.109356761	6.799454019	7.082937567	7.112048391
AK4	4.311113763	4.841337228	5.251262557	4.725289322	4.596226366	5.033933912	4.836140006	4.480096874	4.860409591	4.199978513	5.351444113	3.617771687	5.101268181	4.682253845	4.469039734	4.50416393	5.059945951	4.402224984	4.782258111	4.414141119	4.560749138	3.959365771	5.329826356	4.421966805	5.059114569	5.164258959	4.454513594	4.17970385	3.973596106	4.846254176	4.307280343	5.087229306	4.554293227	4.727780396	4.219829071	4.183487942	3.84240981	4.313653519	4.673562084	3.466219248	5.059726122	3.540110338	4.529940639	4.907007145	2.547236658	5.34414468	4.906438137	4.110049726	4.365472024
AK5	2.989474789	1.829701853	2.283943133	2.638463478	2.562662496	2.639584072	2.927780678	2.670153225	3.055156332	2.576976012	2.93161625	2.485486122	2.514744011	2.665114224	3.188577738	2.879860727	2.356496162	4.356224927	4.699922656	2.478407739	2.947794156	2.819180273	4.987293941	2.254218042	4.702113134	2.528205789	2.346255266	3.156046751	2.924729926	1.567963734	2.288505217	3.772159124	2.300218443	1.588417343	3.614709346	2.755080252	1.593777043	2.943408986	2.026531853	2.010665398	2.907590429	2.800484733	3.789587218	4.386078053	1.866917187	2.82499951	4.114727856	3.499701724	4.332342267
AK6	8.696152785	8.008860245	8.320831085	8.896028482	7.764853831	8.463391776	7.944470691	8.52147723	8.41293789	7.949145643	8.994130305	7.868209927	8.319518339	8.104217914	8.095649423	8.34499549	8.236471258	7.868512916	8.177394063	8.455539768	8.550645553	8.262786833	8.507059335	7.324634697	8.194133398	8.335003315	8.113533922	7.86619842	7.722906996	8.372109175	8.275927094	8.314375327	7.884550758	8.18791811	8.435974338	7.869548825	8.174847167	8.136847205	8.545196282	7.518521348	8.613630444	7.762463631	8.184056696	8.914493501	8.647386335	8.293605519	8.717250315	8.834229605	7.871186059
AK7	2.832020596	3.119022402	3.58130248	3.497655729	2.651118291	2.894900024	2.944726396	2.403633935	3.211341287	4.513358035	2.530432184	3.416127038	3.856308154	3.261964615	3.165732532	2.675027926	2.796530393	3.266802369	3.446123619	4.268937438	3.307573941	3.591290511	3.349589455	3.01246203	2.872830793	3.443451273	3.374495948	3.231146633	3.28627344	3.049647835	3.158016827	2.945760962	3.743351034	3.098453159	3.750215162	3.05418275	4.424200371	3.011492085	2.852465205	3.349449106	3.474008581	3.353830466	3.864958162	3.246204001	4.129552132	3.836887309	2.892665934	3.043149253	3.515311363
AK8	4.16441307	3.740220725	4.101899467	3.848265559	4.160539489	3.422875686	3.777390783	3.156960858	3.968359808	4.076208497	3.677905986	4.236413845	4.480627692	3.659455887	3.225847844	3.499680416	4.031381709	3.90339654	3.531052614	4.404430065	4.335933827	3.669491984	4.2831345	4.865124554	4.200460405	3.771631506	3.768875226	3.249008279	4.165461297	4.167756357	3.039749582	3.90865185	4.15792997	4.547378612	4.699910234	4.058865202	4.22042701	4.135488648	4.166647087	3.33179394	3.334555154	4.670098336	4.462041823	4.385266705	4.27510878	3.699569884	4.050032283	4.174360534	4.845471141
AK9	3.790209968	4.716796952	4.259866824	4.485207944	4.055329782	3.072494277	3.890950346	4.043053734	4.229240644	3.376788417	3.804269877	3.902176502	3.526667497	3.951714102	3.205041245	3.429381281	3.54906248	4.245606648	4.166285668	3.859345837	3.274853013	3.785050452	4.196886071	4.14238663	3.176246617	3.588913175	4.562397288	3.574436241	4.903732879	3.297877594	2.799993237	3.252385528	4.148878948	3.585256271	3.576391141	3.446560059	4.601885867	3.531195496	3.567527306	4.097342867	3.533720461	3.360631763	3.832600037	3.740911946	3.690853906	3.793385461	3.824098277	4.126819349	3.412654094
AKAIN1	1.266201487	1.491686247	1.255444859	1.295527464	1.228847484	1.641578096	1.247691962	1.306803698	1.167659184	1.219284699	1.231888787	1.224040771	1.182048649	1.181748695	2.17249729	1.560399531	1.411573168	1.744136707	1.575695449	1.26848965	1.181748695	1.260875954	1.436903739	1.511581025	1.276650687	1.034609617	1.111077554	2.402134524	1.151000968	1.418122199	1.107220923	2.012937586	0.980631302	1.299902569	0.995440904	1.373208512	1.064706114	1.294949515	1.304172587	1.331498887	1.446513696	1.314964735	0.951330135	1.131543643	1.363442391	1.177229332	1.456091929	1.796379041	1.119177752
AKAP1	4.565680478	4.835500786	4.839167507	4.600557688	4.990323151	5.046242142	4.560327083	3.987410732	4.726203329	4.699408649	4.714012072	4.458712398	4.395470443	5.006060302	4.858232252	4.886426843	4.18288075	4.524825068	4.601795673	4.727638234	4.96173095	4.124309265	5.042193745	4.56382108	5.109255426	4.320481184	4.694592384	4.194297192	4.460387351	4.983818222	3.880946614	4.684784929	4.628230717	4.920052845	4.462999198	4.554295142	4.823402669	4.090224782	5.004310616	4.554923754	4.696090008	4.72569955	4.532776595	4.326142063	4.294485165	4.586537308	4.861602023	4.905874345	4.620723226
AKAP10	5.303979289	5.378390003	4.946696582	5.908120113	5.65776802	5.193035411	5.534997861	5.343214173	5.468539506	5.682477728	5.765930846	5.533087243	5.54572744	5.292591314	4.694546481	5.526581433	5.935885948	5.045302765	5.54879322	5.807281086	5.462637663	5.201924802	5.854739032	6.08598135	5.763262256	5.203587622	5.550888521	5.118476244	5.241824232	5.755317503	5.994512139	5.768231152	5.607151609	5.65450266	5.650931086	6.063033556	5.762938332	5.882399831	5.116334067	5.812699782	5.95939901	5.395523221	5.852603125	5.778628781	5.62799471	5.977146372	5.489645018	6.329227189	5.614482126
AKAP11	5.881099601	5.921092759	5.449788378	5.67384732	5.387441608	5.733011305	5.598175677	5.41268841	5.344497236	5.262186971	5.710265969	5.354002292	4.881720826	5.16270153	4.915988064	5.546835661	5.32777815	5.200459899	4.529759451	5.687944793	4.935884089	5.111492854	5.347574678	4.28743178	4.905979636	5.461498254	5.415996576	5.118163582	5.230455175	5.627148119	4.814013638	5.61068918	5.480831526	5.523188632	5.353701913	5.458547845	5.337713461	4.297965663	5.512559707	5.442116916	5.351057574	4.62056646	5.371395725	5.179684675	5.375536769	5.573280774	5.540145401	5.671915226	4.66801791
AKAP12	4.64966728	3.879975642	5.162147544	4.315131662	4.928933016	3.580627254	6.098358021	4.052554943	5.255331537	4.46886851	5.7526416	3.885213017	6.154930403	5.311011644	4.948313053	6.825625352	4.965797522	5.145043162	5.152621761	4.006629924	4.883482795	4.622916429	4.511275097	5.33953769	6.109661172	5.357388597	4.935793197	5.563567481	5.80124461	5.216031497	3.97268717	6.09348773	5.617796892	4.714788595	5.53838537	4.393469434	4.621384391	5.084893544	4.531075622	5.358855847	6.666438305	5.118291141	5.39291592	6.070663984	4.361923373	4.683980443	4.821392999	3.96590301	5.673139804
AKAP13	6.53148494	6.4658369	6.8581045	6.661894963	6.669726738	5.498929006	5.842292416	6.445262486	5.80153726	6.049750253	5.674680666	5.907414914	5.917499831	6.052402872	5.483732325	5.430211382	5.399286483	5.958652223	5.329350542	5.780764955	5.330013565	6.017473154	6.022786705	5.051079316	5.798099691	5.875926892	5.623810223	5.924722408	5.855200593	5.507923774	5.765935489	6.192844665	6.308674125	6.379480995	5.785372016	6.106080451	5.905793516	5.260544178	6.193421928	6.269061767	5.846215449	5.1364829	5.840223329	6.034433417	5.933738545	6.251117875	5.245488877	5.591310367	5.9605553
AKAP14	2.227798784	1.302919928	1.225470842	2.133970399	1.18061409	0.948994659	1.063336192	1.562957262	1.302890999	1.113977017	1.198919941	1.11732322	1.058686415	1.139468735	1.618076826	1.296046719	0.741020069	1.425076923	1.057008834	1.165286846	0.977906069	1.267848662	0.897631188	1.071876688	1.340263471	1.093985333	1.015699215	2.490876537	1.997014049	1.143407246	1.042484108	1.460778411	1.629065546	0.994391612	1.293417868	1.117535888	1.198682098	1.509116476	1.240435398	1.362532681	1.666918632	1.773125365	1.685124562	0.91682529	1.077514019	0.870230522	1.301586576	1.115163889	1.383638625
AKAP17A	2.656577181	3.555779768	4.148737335	3.950781854	2.941770734	4.76177427	3.104951779	4.488830544	4.169465597	3.284804717	3.484430966	4.442357904	3.793825363	3.67847487	3.297017768	4.867126653	4.476908664	3.969196407	4.905505684	2.743669694	4.0481606	3.939754912	3.807164331	5.197937194	4.031826166	3.916321698	3.362636455	4.160540728	3.542761336	2.906359715	4.956132841	4.730513528	3.660452956	2.277936247	4.150494136	4.858503376	3.217500821	3.477490164	3.770937567	4.573582191	3.935987782	4.004609828	4.065825126	4.161014803	4.123362153	3.724577583	3.533175245	3.747213513	4.667932328
AKAP3	1.965669103	2.988979703	2.926454469	2.678151687	2.837004324	2.384633518	2.568947848	2.294301395	3.238335775	2.014440238	3.589460953	2.053285169	3.061822001	2.663439118	2.198387265	3.31212216	3.585560927	2.297954918	3.513929678	2.545245784	2.406816889	3.009616881	2.995995498	2.455045132	2.041844369	2.544937792	2.680323508	2.541305602	2.089593103	2.404689245	2.742005247	2.191205762	1.987528765	3.330772068	3.092435337	3.637709942	2.651225631	2.193229577	2.928917555	2.001740274	1.992229137	2.24619954	2.765332811	3.447941926	3.192972865	2.515591203	2.379964936	2.500576372	2.498251361
AKAP4	1.698708357	1.7793399	1.474989757	1.649736478	1.521916822	1.706879373	1.56369662	1.28695679	1.504130148	1.695367023	1.870580005	1.766263374	1.405018268	1.67554816	1.723173671	1.742227102	2.386225905	1.754321307	1.884613165	1.780842	1.831314867	2.358415218	1.452900719	1.889651008	1.765461076	1.583403444	1.630424133	2.024503261	2.129849195	1.395027229	1.812732761	1.333076269	1.921138651	1.989722911	1.38677216	1.816133454	1.134691399	1.827678056	1.9869787	1.37609992	1.368715938	1.902827082	1.459785935	1.292664433	1.61276023	1.985646534	1.470467934	2.021540783	1.811308966
AKAP5	2.545241537	2.19683522	1.996825336	1.953545625	2.465659039	1.023585904	2.863201718	3.973779667	3.316026248	3.102167858	2.022136753	2.744046095	2.044181727	2.4076583	2.145743093	2.980660725	2.370806814	2.996659566	2.426437005	2.863130713	2.537265122	2.77980747	3.07827592	2.817371532	2.649275561	2.66353852	2.281786992	2.352031261	3.296575728	1.767783609	2.454749777	2.456419446	3.034213526	2.669277625	2.561804718	2.250449808	3.672628681	3.325483136	2.362793456	3.776356183	2.873380384	1.792864621	2.978314062	2.272263476	3.049676144	2.496284327	3.289982805	1.990111712	2.902859619
AKAP6	3.613000096	4.815760859	4.327814335	4.163513005	5.630904643	5.186326535	5.445021834	3.883460278	4.77287823	4.569927883	4.871201636	4.237102362	4.449083236	4.307611385	4.188158936	4.793749878	4.616503481	4.933726583	4.747149603	3.33050827	4.777560536	3.925167724	4.324505884	3.894665619	4.472873334	4.947577851	4.350930814	4.145010579	4.768741102	4.156812144	4.504364068	4.519755818	4.272425417	4.106293752	4.161527444	4.421962101	4.284576327	4.417339501	4.859364989	4.723926605	3.515584768	4.062127803	4.496436728	4.65389039	4.134323838	4.738361769	4.406102674	4.783105268	4.418049975
AKAP7	3.373476126	3.320105746	3.465281142	3.692610953	3.643698487	3.80370906	3.059727294	3.914103601	4.375193431	3.601050663	4.239069544	3.195017146	3.463835232	3.213843212	3.533732079	3.813114624	3.424328242	2.660283301	3.568175141	3.877913452	3.926241492	3.542248042	3.679404129	3.698634426	3.802590483	2.668899383	3.502236674	3.509115892	3.196381186	3.527652487	3.535477579	4.173230285	3.406707197	3.396382106	3.538142828	3.765110666	3.091550759	3.565720517	3.459495172	2.919937373	3.742853497	4.171023191	3.801078424	3.525025835	4.174347454	3.171129794	3.851996993	3.407376821	3.946742494
AKAP8	5.370971685	5.400469504	6.028036909	5.415174542	5.349886758	5.080832486	5.446035794	5.712619017	5.598853457	5.903721762	5.483583388	5.236963883	5.463927817	5.101774751	5.199692785	5.667874216	5.163902438	5.222998787	5.611062146	5.59987318	5.167711355	5.405241706	5.700345659	5.511219707	5.217356334	5.32880161	5.356005808	5.728901521	5.288466209	5.58501669	5.570042998	5.848237237	5.159513701	5.405043966	5.09189511	5.297510328	5.626926157	5.577935051	5.524110369	5.263284484	5.82366112	5.494137268	4.654888067	5.59248997	5.263896561	5.24320705	5.326955786	5.481185876	5.732064172
AKAP8L	5.50656311	5.369444813	5.411609881	5.076733301	5.269965503	5.976471775	6.100126525	5.774908434	5.689626131	6.333444521	5.950035752	5.818747101	5.021149231	5.420920293	4.645688446	5.585420319	5.410633658	6.168232294	4.739358219	6.194013236	5.503950107	5.613229947	5.660226476	4.834354317	5.22928051	5.847960378	5.223816242	5.918597075	6.014499899	5.695030454	5.270499216	5.998130197	5.522184976	5.720066636	5.396235921	5.522696207	5.428703974	5.368185986	5.20266105	5.433050215	5.162648514	5.333814667	5.517845595	5.205898976	5.701146308	5.591542226	5.35812796	5.655022656	5.70002501
AKAP9	6.776436632	6.950021498	7.154565454	7.191307469	6.962279949	6.818586005	6.85439609	6.746790211	6.853469866	6.567528091	6.640485673	6.748571351	6.996140504	6.725955428	5.491025289	6.632092115	6.416999898	6.795855657	6.836473975	6.676667842	6.685369505	6.709395506	6.890148195	6.617225763	6.811006988	6.901529732	7.073907012	6.613081087	7.192310455	6.738705243	6.42116813	6.611835183	6.93029833	7.06389971	6.506123026	6.527008673	7.342987204	5.900465822	6.604770148	6.852763116	6.578223543	6.168271957	6.73720533	6.751551841	7.10204698	6.743120142	6.769966914	6.862548135	6.555561262
AKIP1	3.521513622	4.108241648	3.440622193	3.71719953	3.721326954	3.774907426	4.376103377	4.47142669	3.691937856	4.516661187	4.252435921	4.446366516	4.165244456	3.810145405	3.871094335	3.958182763	4.424733402	3.430506411	4.038239077	4.375377882	4.183771614	4.322514809	3.83039921	3.59577565	3.982838522	4.233698526	3.657603159	4.09095356	4.177042126	4.139633451	4.270282199	4.526590127	3.427455189	3.917850179	4.592606373	4.510019535	4.356699477	4.409570023	3.71775519	3.915553562	3.419171243	3.876081026	3.739825682	4.621301918	3.976321873	3.535878532	3.840066454	3.578009286	4.517535083
AKIRIN1	6.534625009	6.550701138	6.812087393	6.078145783	6.32201657	6.622637866	6.872951756	6.203615687	6.14524971	6.824778334	6.438955324	6.355489645	6.200410233	6.53068615	6.685688801	6.355860807	5.839602133	7.231321886	6.997694746	7.030655242	6.312403444	6.675256458	6.618182872	5.957872929	6.24620807	6.499021691	6.944276736	6.372445552	6.217879497	6.580437592	6.712573872	6.758563321	6.191251733	6.297667683	6.279402074	6.301659331	6.980747701	6.728124526	6.725947279	5.927099076	6.907491693	6.497919768	6.548879386	6.508745998	6.733346551	6.024674439	6.708403576	6.673599983	6.362579323
AKIRIN2	6.322793289	6.017426129	6.039089742	6.31229303	6.383913937	6.467379303	6.757420812	7.009201118	6.732434877	7.049621377	6.952970233	7.50914118	6.94986709	6.821603157	6.765327073	6.844200349	7.386920681	7.250978457	7.063903816	6.714772444	6.373944983	6.59628803	7.01172003	6.909454538	7.462142764	6.918043112	6.560625317	7.068810835	5.975090486	6.582143084	7.368556923	7.357610816	6.825733152	6.072285588	7.05715879	7.413792658	6.732981277	7.238179388	6.461973951	6.535475028	7.18311665	7.310885454	6.651401525	6.812884418	6.711102221	6.851729009	6.790372703	6.332967561	6.740766407
AKNA	2.339184902	2.426060019	2.662682578	2.78418686	2.325509891	2.563759308	2.560557128	3.632803417	3.22941413	3.69078757	2.764825803	2.731309085	2.539880769	2.562404588	3.284113222	2.806114857	3.092884955	2.51751519	2.55881638	2.915518288	2.305899899	2.954381906	2.165622329	3.253103229	2.782240675	2.520837725	2.913795004	3.095312515	3.624464972	2.736008834	3.379433812	3.098941144	2.554532651	2.303938863	2.627505896	3.350504872	2.82473154	3.034669071	2.461172286	3.220214451	2.985803232	2.85008011	2.347954419	2.612630091	2.66573956	2.290456416	2.766228546	2.238194276	2.838478474
AKNAD1	1.111531455	1.220537506	1.247129079	1.169105048	1.073634257	1.299462236	1.414742072	0.791583111	1.181218147	1.72540024	1.12678611	2.09336401	1.12389024	0.903984391	1.47875788	1.148485732	1.264600909	1.060510095	2.394828529	0.971531856	0.924989364	1.93703098	1.73230485	1.314220359	0.739637394	1.319133007	1.278490329	1.377774924	1.65512177	1.842061095	1.61111458	1.089017353	1.553028313	1.876083814	1.48614479	1.158590155	1.222320444	1.624542071	1.090418628	0.956604322	1.190897054	1.222533989	1.79114002	1.424621606	0.842619851	0.785966724	1.311748523	1.088237496	1.853583999
AKR1A1	9.416971616	9.327621688	9.299216691	9.455670239	8.979385806	9.330030664	9.241887158	9.126515279	9.55497104	8.075251675	9.771549385	8.946380045	9.293632177	9.501942539	9.228541339	9.273915872	9.481632343	8.868314688	9.480431805	7.922554062	9.374179599	9.122127465	9.58140318	8.845272041	9.369830744	9.166657929	9.474981234	8.938068428	8.924331403	9.482440902	9.059052877	9.156409876	8.949744648	9.359683848	8.666084336	8.974488587	7.369116715	8.843563055	9.531110615	8.60982932	9.317133615	8.897063373	9.276347663	9.389911303	8.466445199	9.469428121	9.660835467	9.657570234	8.80291876
AKR1B1	5.710391972	6.474813239	5.986588844	5.619543491	5.372832708	5.624206733	6.756399735	5.717157733	5.805420725	7.166137542	7.141650779	6.325748126	6.56224106	6.328133851	6.60197275	6.352812459	4.837108431	5.730123058	6.389907809	8.84326797	6.002598741	6.224662291	6.274667191	6.63932014	5.93254139	6.330866192	6.054623636	6.387804225	6.582759619	6.121181135	5.905142136	6.606570839	6.555445399	5.761888049	7.507591595	6.675900217	8.319504256	6.599037481	6.072353464	6.148027562	6.426973785	6.826647459	5.819642426	6.971196134	7.11614394	6.011060926	6.042290119	6.432606817	6.807095627
AKR1B10	2.874631414	3.569699347	1.872256152	5.371001124	3.498038549	2.572298795	4.22843342	2.573854964	3.750611252	2.215313406	7.192494176	2.172142633	4.512271362	3.065041775	3.815715614	4.51274675	3.85035999	1.624648707	2.031307551	1.997977046	3.404957293	3.179075647	2.056369181	2.494372321	1.529215286	3.304313527	2.579064286	3.122802875	1.751750753	4.649311543	7.160148464	4.619522296	2.938640809	5.133899133	4.662371376	3.313214184	0.759957111	3.47147318	3.151749701	2.615924976	4.363559227	3.436285459	5.53405858	7.502295856	1.572060822	3.838585492	4.769046806	2.38449115	2.235920194
AKR1C2	1.361932867	1.502796593	1.546587881	3.054423037	1.10114641	1.447607203	1.711231907	1.327129884	1.305924639	1.929535604	1.271106045	1.154580493	1.825473557	3.818052343	1.786772496	1.256934207	0.929699197	2.426645886	2.439700119	2.386531873	3.224498285	1.71829859	1.526827144	3.038196342	2.022320375	1.083577203	2.536922787	2.313436249	1.640379539	2.116680303	2.680550264	1.163630526	1.038467249	1.496903046	1.744227243	2.045014213	2.330941403	1.742520244	1.671959971	1.936894056	1.229846995	1.710061452	1.374505522	2.230319366	1.177525822	1.234545255	2.705338134	1.583683993	1.703808608
AKR1C3	8.684234517	8.448580005	8.799300497	8.897129278	8.355418584	8.65058627	8.499440568	8.600603967	9.07493775	8.042170538	8.603657344	8.315358145	8.886689061	8.886596845	8.768672677	8.591326989	8.666266597	8.088745923	8.096180414	8.235087542	8.725161718	8.704584072	8.758355265	8.319124097	8.926658193	9.134551049	8.979717922	8.291398188	8.196515851	8.862795009	9.076811825	8.973667742	8.452678002	8.917004067	9.170064961	8.546541377	6.559882651	9.148681715	8.686277745	7.98441798	8.872275817	8.78883119	8.839384613	9.265121948	7.554430664	8.866127719	9.072082036	8.726273138	8.12100645
AKR1C4	1.346188032	1.879483283	1.905735327	1.588861774	1.687142477	1.865188629	1.119261302	1.39998158	1.470078286	1.014467661	1.393487666	1.319259948	1.331381927	3.104444098	2.434061536	1.561521766	1.555065868	1.229078268	1.634426618	1.241970851	1.842299944	1.450115079	1.22218318	2.239982008	2.176582432	0.880442677	1.303850717	1.117384836	2.034068511	2.784113958	1.229254053	1.771624711	1.236225536	2.153428541	1.488377363	1.971368342	1.217186628	2.526206798	1.534839084	1.410758247	1.140790755	1.654056885	3.211240339	1.403266948	1.018500012	1.357643856	1.144104602	1.212999218	0.849401148
AKR1C6P	1.367612347	1.586011089	1.322516061	1.167920096	1.332867913	1.532162291	1.597691951	1.578546595	1.451335152	1.515889489	1.88347594	1.434214284	1.835615871	1.980870446	1.442349563	1.615830913	1.528893573	1.016223576	1.464967842	1.352107697	1.748810314	1.078171799	1.223224413	2.218165316	1.118678046	1.325278105	1.312750583	1.39459399	1.495485426	1.161683916	1.460948445	1.71794711	1.996318656	1.296752355	1.351317216	1.287312066	1.662620896	2.000963434	1.245616158	1.063716894	1.218655083	1.812225185	2.448968305	1.513003324	1.640945822	1.841307579	1.33250183	1.268374633	1.038076179
AKR1D1	1.432398371	2.204520623	1.909655548	1.241360463	1.017474763	1.399807029	1.03840799	1.118577044	1.042396429	1.593996203	1.126692506	1.145866271	0.947585934	1.80450889	1.236739369	1.144532156	1.353744438	1.872877629	1.439544103	1.533610906	1.746890231	1.37599607	1.37599607	1.390362744	1.249319478	1.439347688	1.166860888	1.084809078	2.191260618	1.211999378	1.252236078	0.986280252	1.719375352	0.943294978	0.99664948	1.833094939	1.634753795	1.674926711	1.189182793	1.438377671	1.185678557	1.29353748	1.574289664	1.30833701	1.105406549	1.925685557	1.042934377	0.910752324	1.096819583
AKR1E2	3.086928224	3.185729032	2.549018603	3.587250519	2.082574278	2.893231372	2.480668062	2.950256933	2.996244198	2.514961718	2.537693165	2.727204174	3.080469178	2.680717348	2.54919642	2.930343555	1.994621122	3.457248178	2.962129446	4.043217138	2.92778525	2.665417446	2.73833317	3.158938585	2.475621575	2.67984369	2.435713569	2.857188585	2.521209137	2.530973469	2.552785997	2.334244266	3.440854652	3.268215036	2.670459906	2.411357462	3.407470948	3.88932643	2.914892053	3.024877235	2.937828786	3.249277949	2.836030801	2.807242779	3.690984618	2.383275217	2.961599607	2.704904874	2.752999079
AKR7A2	4.076377187	3.481723629	3.192787291	4.400551217	4.338549186	4.57270824	4.356754405	4.10269769	3.891391777	3.409848886	3.385161347	4.295832356	3.457104386	3.216442738	4.38955182	3.384866721	2.850910056	3.699877429	3.598074712	2.701540645	3.633979916	3.609158581	4.257688773	3.441287143	3.265682912	5.066170729	3.083607755	4.018146849	2.896418667	3.923187539	3.235968422	3.678705126	3.305850141	4.679000827	2.902714615	3.926646932	2.297685193	3.737596676	3.556417624	3.57161405	4.703782103	4.606266292	3.653918936	4.646710441	4.020020597	4.699667394	1.595449052	5.224957546	4.285083346
AKR7A3	8.526095307	7.745146555	8.071285299	8.389001462	8.086475919	9.175188376	8.340120004	7.735056806	8.380569576	5.811813579	8.641119481	7.836354412	8.74101408	8.683206204	7.519004385	8.413515666	8.547266222	7.833309625	8.926474446	4.593835739	8.5260675	7.572675048	8.909203334	7.561867226	8.482223065	7.939652264	8.871637438	7.291863872	7.181703623	9.01357732	8.265367887	8.294174898	7.276993478	8.34689442	7.412121291	7.409921115	6.12165658	6.478323897	8.838105885	6.71362121	8.479298113	8.483712439	8.312595714	8.111131366	5.921830263	8.341187601	8.791355511	8.795013795	7.655842931
AKT1	4.808605461	4.225231515	4.927233925	5.229597681	5.36251288	3.151248812	5.031337033	4.964438943	4.428383357	4.771871539	5.559245085	5.176566504	5.209603178	4.904381107	5.472883776	5.177170596	4.994933419	3.849584224	4.737737753	5.689055937	4.638653648	4.955345062	5.705994525	5.30289137	4.291816432	4.937366902	4.961157416	5.384002687	4.893905264	5.91053369	5.087773066	5.84715979	5.508946645	5.105406077	5.182670403	4.899223483	5.477243685	5.148497774	4.70942075	4.88359576	5.388517448	5.394511024	4.83176523	4.973940246	4.920528491	5.455436665	4.808481654	4.682328221	5.078051719
AKT1S1	3.82587067	4.284258029	4.17325735	4.421441334	3.500451473	4.98103851	4.917553796	4.303710272	4.153434274	4.336650435	4.280803788	4.026712387	4.675468251	4.093670208	4.501627709	4.339015245	4.849485879	4.131324676	4.451725475	3.597534979	5.46366076	3.60938251	4.548465628	4.135538043	4.864652389	4.355316639	4.186602671	3.904722742	3.692573511	4.873645124	4.803418807	4.299699666	4.419467998	4.273030037	4.141693323	3.910065463	3.838909	4.749815756	4.370745378	4.601960316	4.436004017	3.613244894	4.368248738	4.74531003	4.861023603	4.091864076	4.191059761	4.638336656	4.148529403
AKT2	5.522756499	5.528097054	5.486635085	5.289229029	5.392065895	5.883567757	5.876397692	5.716914185	6.304560783	5.880872627	5.444634833	5.696660692	5.693315186	5.582508214	6.007177958	6.05121556	6.125785742	5.940680245	6.131511269	6.316560039	6.073859426	5.597993752	5.703847775	6.598423551	6.02074813	5.74235389	5.624334146	5.545405577	5.629084337	5.914186887	5.870693452	5.660340958	6.0174005	5.703725275	5.962048821	5.69081321	6.430017234	5.90428327	5.755267609	5.647994943	5.211952992	5.896758828	5.908342087	5.627412183	5.555920625	5.929915195	6.068879706	5.862669416	6.012462107
AKT3	7.266905124	7.182038133	7.100584811	7.003788847	7.290815597	6.546981317	6.821512008	7.289265741	7.119372315	7.430341283	6.576195853	7.065771084	7.045760704	7.256655974	7.500160025	7.018007149	6.37713448	7.890690136	6.749924282	7.620526854	6.368869161	7.60538363	7.266383476	7.174312102	7.316993071	7.476354199	6.94674813	7.229580274	7.400458398	7.030444259	6.420434885	6.944093143	7.221759507	7.153513999	6.647220637	7.168264066	7.980159492	7.447589914	6.812123903	7.417549319	6.956453663	6.988061671	6.382911556	7.048081253	7.793674507	7.29110178	7.063431361	7.279937451	6.626855942
AKTIP	5.231731648	6.449194164	6.503070958	5.877942202	6.569877323	5.881239098	5.875599831	5.420693151	5.51086909	6.210574655	6.193640074	5.733877647	5.591029942	5.928092659	5.486792482	6.04733229	6.195022976	5.626905981	5.888716324	6.24931641	5.451962556	5.939200124	5.647455569	5.274032451	5.465850359	5.887757913	6.25395356	5.648594102	5.96035087	4.639193134	5.640922541	5.98293671	6.033227495	6.161179613	5.83899981	5.595728985	6.01352355	6.482879127	6.218319673	5.68631961	5.746041869	5.595587837	5.416927311	5.824563514	6.132891182	6.352995535	5.452203289	6.235083632	5.287029378
ALAD	6.922839711	7.256381279	7.103194107	6.737010651	6.214640971	6.994878425	7.071073573	6.54787434	7.431683752	6.225964823	6.927742479	6.943394332	6.903503114	7.520282766	6.411641045	6.732830022	7.811822111	6.383591012	7.171280178	6.378883975	6.984258687	7.068595039	7.005196714	6.014891108	7.49764575	6.424909097	7.689993607	6.589749256	5.888776938	7.561958419	6.597285089	6.591048806	6.522097873	7.193084623	6.528293587	6.511443946	6.368619926	6.254972018	7.591360347	6.346668514	6.316186476	6.385156411	6.772738992	6.832309412	5.260152223	7.331829088	6.358972501	7.829386001	5.947191541
ALAS1	7.280137588	6.838086535	7.289059003	6.676391705	6.972394987	7.450482079	7.187899233	6.682570271	7.030121378	7.112725211	7.815066437	7.262624034	7.141263288	6.847943623	6.995066429	7.160071948	7.28177499	7.396259815	7.255900455	7.306519121	7.413888025	7.262589326	7.325707397	7.031290208	7.22402494	7.155806224	7.270503093	7.284962355	8.056438933	7.306453784	7.097434793	7.408267286	6.868685026	6.876567053	7.166864287	7.179989377	7.411532797	7.163192084	7.291228522	6.368463373	7.176589695	7.355800791	7.042522514	7.926653719	7.87819332	6.822968804	7.472744145	7.138617294	7.358677828
ALAS2	1.980179941	1.518636889	2.248982156	1.069329406	1.757706619	1.385383831	1.496028314	1.149523644	1.748583254	1.975300363	1.655121116	1.370054752	1.209055107	1.702616519	1.072560238	1.663039272	1.763070875	2.654200993	1.631124304	2.305569254	1.65277907	1.320718493	1.636519718	1.56843648	1.67119066	1.284474451	1.600147672	1.871429845	1.753280917	1.279362081	1.401619571	0.973736641	1.336732678	2.044090909	1.643621926	1.335694981	1.413457392	3.690852369	1.852517992	1.343881547	1.471983293	1.91790365	1.755922978	1.84525074	1.484337085	1.699102753	2.077626149	1.578112898	1.638250294
ALB	9.456376983	8.207110839	9.559090285	9.280857864	9.327570217	8.666685314	9.71802811	7.38857132	10.23887002	2.7448361	8.083735891	7.062269986	6.498088779	9.877909965	7.021862365	7.522541136	8.800868699	4.490554329	5.466696541	3.743091444	7.607280681	6.579391859	5.290672413	3.718289323	6.619303662	5.476052674	8.823462145	6.382613432	5.363218257	8.266698401	7.052200626	8.095376977	5.585431173	7.669862127	6.643622845	7.40142736	3.743091444	3.806363321	8.503735926	5.010329443	8.055975594	3.52018376	7.098564175	6.62301607	3.473153939	9.043124337	9.73573516	9.210319402	4.189256754
ALCAM	5.883507117	5.647555655	5.762445894	5.866151998	5.807933072	5.447570257	5.907566195	5.529627486	5.677234995	5.183114836	5.701158577	6.155842309	5.736444313	6.181460603	5.30340417	6.140539251	5.228781631	5.033728421	5.489146045	5.62977535	5.772856365	5.724879643	5.600066322	5.921210737	6.333772993	6.352254011	5.937149276	5.932820413	5.368564041	5.728518683	5.834164307	6.333004292	5.849947527	5.688146702	6.205623748	6.247377559	5.15083783	5.293176083	5.967490156	5.62071858	5.919348089	5.251227755	5.889337946	5.79321813	5.039846107	6.077448389	5.550320187	6.192626869	5.412017881
ALDH16A1	2.336433254	2.068209619	2.087381579	1.86930317	2.085833817	2.232356217	2.642169668	2.442234513	2.355340209	1.896872421	2.450270215	2.514895797	3.063288413	2.090297744	1.546748168	2.010532858	2.999865646	2.022971565	2.312724292	2.245308468	2.334324654	2.509370237	3.05372391	2.856876389	2.660713995	2.886766371	2.364174892	2.516856934	1.648587182	2.69168493	2.004672155	2.259387706	1.773004305	1.75882337	1.877119357	2.376360146	2.732126728	2.138238297	2.24127707	2.735175006	2.601100104	2.603998185	2.26686939	1.970087097	2.545283968	2.964970027	2.314541158	3.05042586	2.121158858
ALDH18A1	4.621221754	5.324308237	5.149344117	5.360574467	4.765608387	5.549301213	5.022328805	5.495056735	5.113929418	5.716753979	5.678592002	5.497502479	5.146409884	5.234809727	5.223124069	5.925545424	4.546458772	5.636056718	5.993684177	5.960290742	5.479537222	5.205202934	5.450140979	5.186965771	5.295680515	5.712127771	5.451714323	5.754894635	5.071091961	5.476791035	5.189375716	5.563654098	5.115353425	4.977808977	5.85543424	5.061172691	4.982680632	5.464127692	5.060026461	5.190512786	5.495695671	5.836402622	5.187977956	6.174243171	5.690675368	5.012492857	5.767224417	5.689981316	6.074723831
ALDH1A1	8.985045584	9.215011077	9.304216357	9.267230061	9.01871497	8.968728766	9.218629736	8.949782885	9.314624331	9.04168486	9.868705946	8.905822598	9.46052598	9.264165686	8.575077402	9.489974641	9.383568026	9.020071983	9.380168102	8.506610692	9.295544686	9.230560042	9.425003583	9.102444756	9.194071167	9.306165188	9.291476786	8.891690215	9.053208609	9.293603411	9.033310994	9.354514522	9.079566234	9.303835657	9.355373369	8.899568334	8.768833748	8.758700418	9.241227644	9.054420041	9.420704067	8.974350697	9.250849578	9.619328321	8.917363769	9.445233413	9.511780965	9.145109962	9.259369311
ALDH1A2	3.865783953	4.218197035	3.098314596	3.930456686	4.574748275	4.229300776	2.976493316	3.985855265	4.117163885	4.006747945	3.455603888	4.236364329	4.119177485	4.428612446	4.375248003	3.307999027	3.698792108	3.056254675	4.62151938	3.81156183	4.380275304	3.132633286	4.195162609	3.281784467	2.54369453	4.375909575	3.421514386	3.576444524	4.452918523	3.300125821	2.683775557	4.141933596	4.850405741	4.289149242	4.013412463	4.787458206	6.027169554	4.110719066	3.541256898	5.21935654	3.29394053	5.018352677	4.796526533	4.399779018	4.839547242	3.190215203	3.861162382	3.270187147	3.838704283
ALDH1A3	1.382995138	1.910761977	2.235764944	3.179306312	3.95255365	0.710983562	4.060633592	2.194242587	1.919325094	2.912182765	3.460703454	4.560786899	3.071102218	3.516105373	3.994167204	3.883740995	1.73327671	3.757381081	2.715730848	6.236937526	3.255156285	2.897097231	2.771356857	3.468858839	2.563343215	3.186857166	1.878902292	4.298754697	2.413580368	3.936598881	2.424001755	3.582656608	3.139061797	3.323402253	4.250085417	3.308253283	3.253319638	2.894012133	2.833617376	3.540939234	3.692619449	4.875568122	3.796871119	2.642818152	2.809130376	2.652289039	2.085812043	2.045351115	3.674549466
ALDH1B1	6.863879737	7.423058857	6.493961473	7.1162708	6.424923265	7.405390164	7.135952652	6.167874062	7.491268987	5.385688371	7.574737577	6.684500568	7.489897076	7.491710712	6.711805505	6.987086188	7.826128187	6.794669277	7.228014786	5.722328326	7.341486242	6.778230738	7.527161478	6.126559721	7.482486917	7.264435143	7.718156328	6.842099867	6.399707659	7.789054487	6.90445335	7.441620216	5.739840659	7.268725446	6.851299211	5.882036017	5.621808227	5.763795574	7.638171919	6.468329164	7.351492007	6.745110191	7.342363453	7.877849695	5.33486756	7.782403629	7.741905748	7.249992034	6.838740962
ALDH1L1	6.659787037	7.414077413	7.630411185	6.861388502	7.31630068	7.281781712	7.550244582	6.159669539	7.641460032	5.96607148	7.680982474	6.417279487	7.331917875	7.234189339	4.987585777	7.262995689	7.564469704	5.951358568	7.234699239	4.604651474	6.80518567	6.175816073	7.688225115	5.590616912	7.412193376	6.717835231	6.989303808	6.135946851	5.925707961	7.525332058	6.809615161	6.897885987	6.996717608	7.317015482	6.153457024	5.534760146	5.241522221	5.489004935	7.339168575	5.793085789	7.134305233	5.920346121	7.269187021	7.890196302	6.034140274	7.721946147	7.25845489	7.485727306	6.281902
ALDH1L1-AS2	2.901994767	3.918514748	3.470977866	3.162187901	3.920908352	4.403838704	3.0881521	3.46232792	3.514875399	3.098558229	4.093071846	3.101580571	3.264347055	3.530704507	3.997711669	2.889119883	3.729471501	2.67337457	3.871700387	2.309947696	2.773777947	1.905864948	4.058125102	3.60064675	3.329010013	3.429589162	3.522939263	4.446699799	2.823057919	2.812456223	3.025554852	3.166467578	3.163988281	2.873449192	3.293036218	1.885528693	2.401815969	3.113650809	3.260369985	2.428233877	3.292956922	3.497327499	3.976556283	2.725144651	2.361269807	4.332866589	3.387967012	3.585296204	2.812306199
ALDH1L2	1.401853431	1.647687071	1.545052249	2.042420777	1.400764282	1.54263924	1.672053002	1.56217206	1.482725403	2.092333445	1.220113201	1.983564476	1.262553095	1.395822769	1.289368806	1.742390293	2.290203717	2.011333171	1.766459963	1.480787792	1.226107329	1.69343585	1.66740109	2.107323391	1.490953309	1.362377312	1.406712675	2.232164227	1.219987472	1.670501188	4.303260516	1.916299709	1.045072468	1.483366921	2.118429386	1.906295123	1.558176274	1.699658894	1.285483215	2.201716221	2.038706116	1.63160292	1.228683965	1.184453153	1.615844966	1.411705872	1.820816553	1.169547907	1.354790801
ALDH2	8.997403583	9.203208743	9.010013878	8.534500986	9.146420308	9.413897594	9.07223605	8.580983064	9.446614205	7.913114936	9.251240774	8.486550928	9.071684779	9.153955509	8.206773071	8.710388687	9.407373914	8.893496658	9.076961785	7.591332472	9.223388072	8.815898493	9.275724084	8.128479918	9.615360127	8.870638646	9.084742189	8.250678866	8.266963469	9.354009825	8.878049034	8.906633404	8.609690384	9.491470366	8.588175084	8.651745491	7.758633218	8.496332966	9.444126097	8.410873464	8.525428805	8.25310079	9.0064733	9.303924453	8.190571982	9.422744435	8.93382836	9.470442042	8.243031498
ALDH3A1	2.138699665	2.006940035	2.089681137	2.132911799	2.409533414	2.393328713	2.607858696	2.388951357	2.950746026	1.660718944	3.033703899	2.137721179	2.515696678	2.366756981	2.630906023	3.468877074	2.21524574	2.417038871	2.83901549	1.978888623	3.206069777	2.484326457	1.920521292	1.850096811	1.929561484	2.148422688	2.044799365	2.040283494	2.44019055	2.315434076	3.350902029	1.479850014	2.033167538	1.820091911	2.490327563	1.957412917	1.366937066	2.635724244	2.549216194	2.499934284	3.53576353	3.724977034	1.660636832	2.559671969	1.984077879	2.15224243	3.101256747	2.633684308	2.331163854
ALDH3A2	8.289876048	8.598487045	8.741096042	8.337779562	8.611612748	8.031842838	7.680073503	7.822436038	8.991704357	7.484785914	8.279617172	7.500295203	7.824462445	8.530578701	7.457940779	7.889268231	8.432717507	7.564173438	7.651783526	7.132430562	8.463840492	7.776226606	8.407978846	7.618846789	8.758657508	7.83240192	8.15135936	7.350688986	7.323925375	8.216222434	7.266954286	7.790935275	7.640579024	8.823655604	7.557368313	7.157281881	7.32563968	7.526726663	8.407231739	7.710172502	7.821101585	7.198982757	8.333648172	8.265442403	7.523714494	8.528535656	7.867343088	8.801011096	6.877445744
ALDH3B1	4.910165477	4.717402293	4.848101814	3.212381483	4.81379418	5.191377412	4.301015025	4.694297557	5.184817598	4.420858074	4.273331337	4.542941068	5.06759066	4.62631036	3.973188754	5.861865268	5.030118727	4.809262184	5.20115584	3.811152759	4.486233426	4.62401869	5.205105771	2.753002723	4.83173252	4.999845735	4.633846404	4.852718732	3.771233005	5.322713992	4.580886047	4.15553681	4.317191551	5.426988025	5.258196062	4.270380591	4.61520069	4.331785204	5.520308227	4.191092146	3.724742545	4.953109977	3.550705053	5.001788753	4.020779076	5.884691231	5.814921027	4.773791254	5.285785941
ALDH3B2	2.54508958	2.515929616	2.563864001	2.398787048	3.860418959	2.030371156	2.259584351	3.001730988	2.824999888	3.287452054	3.750392046	3.067148995	3.083628447	3.367505445	3.419236843	2.45291825	2.434897263	3.289494522	2.832641511	2.908368708	2.288937537	2.404789501	3.033783211	2.110165851	1.73158588	2.584235907	2.730693491	2.0054075	2.331819313	2.279508147	2.700759315	2.649369851	1.737253342	2.549783231	3.876124325	2.443360162	3.241039515	3.144085093	2.961529237	3.304697423	3.450629052	2.171284502	2.538026158	2.939654606	3.303447629	2.172352245	2.75480205	3.845042637	2.730693491
ALDH4A1	7.98692698	8.568743852	8.471816569	7.948529197	8.592328195	9.244247756	8.503090258	7.654493345	8.955357487	7.146160853	8.877878204	8.266438255	8.376232568	8.637343179	8.306437681	8.711038795	9.071391595	7.876125173	8.278279656	5.947146479	8.600894505	7.645469075	8.271581494	7.816072937	8.91588449	8.032746168	8.49006837	8.164112462	7.921527021	8.916615274	8.360174064	8.726849742	8.051779086	8.424180289	8.332893469	7.656801492	6.385953438	6.937528819	8.98049418	7.171341777	8.142181103	8.024130115	8.631382059	8.467445983	6.368537925	9.107854733	8.751622949	8.907251673	7.510833075
ALDH5A1	5.580795983	6.028284425	5.20386071	5.676314881	5.601337291	5.184586681	4.880353157	5.465505199	5.860325538	4.760150617	5.802713389	5.146720935	6.089035634	5.379135884	4.07791887	5.604257914	5.778012998	5.236725391	5.291776301	4.051998344	5.601753639	4.580948864	5.56708647	5.088712855	6.239847826	5.222780179	5.648815342	4.990890507	4.830280008	5.526330665	4.437188357	4.98885223	5.271564162	5.67234118	4.61487939	4.988109664	3.913200223	4.556624918	5.322809018	4.97872577	5.506514665	5.214793471	5.397009775	5.80745205	4.780919793	6.147362594	5.704417637	5.918689693	5.140827202
ALDH6A1	9.079520177	9.397116014	9.355009087	8.971297832	9.221987437	9.534408679	9.075498159	8.50086562	9.545553473	7.560685543	9.354885376	8.487097357	9.079231469	9.412516496	8.23611589	8.860616061	9.844228752	8.973154618	9.245645134	7.277032145	9.196202786	8.239391015	9.455499841	7.4625965	9.47393892	8.526483464	9.385249911	8.419735006	8.331545896	9.470985231	8.789579181	8.678800717	8.466254817	9.299292683	8.141699241	8.205608657	7.440637987	7.338486277	9.522525001	7.912111381	8.663643296	8.140912792	9.167527973	9.234519659	7.906262718	9.750427849	9.124793619	9.634135812	8.127432333
ALDH7A1	8.549327115	8.66430574	8.439582231	8.097231928	8.309934214	8.302058537	7.522103111	7.635776212	8.537927161	6.783097017	8.222321568	7.566856992	8.599227613	7.981580785	7.073548012	7.77637852	8.253128758	7.452110573	8.324721478	6.953344538	8.620954693	7.935617022	8.198071876	6.918122468	8.681013282	7.67732202	8.412712549	7.783772718	7.452605079	7.953739932	7.465159672	7.745492561	7.510131698	8.43537304	7.653209779	7.21617075	7.556321843	7.208916967	8.998499845	7.414735539	7.976814004	7.33360189	8.367079155	7.884391426	6.97577384	8.707008161	8.104414845	8.09385373	7.25865907
ALDH8A1	6.084705617	6.275715013	6.055145272	6.314469952	6.078048245	7.078912212	6.057196121	5.584973452	6.352429668	4.178038183	6.618114368	5.922184764	6.154242133	6.075909607	4.744585316	6.130753224	6.50442129	5.552027998	6.04668536	4.492673065	6.52410829	5.420597793	6.646623764	5.703514575	6.642907894	6.20379863	6.555292247	5.703555318	4.937313183	6.339051283	6.021498507	6.313025706	5.194918982	5.956502028	5.873990456	5.965371264	3.157417516	5.029734138	6.239044073	5.189994333	6.265366118	4.943155254	6.141355745	6.429800492	4.948903901	6.673100342	6.567190128	6.694413763	5.552397859
ALDH9A1	8.599112715	8.628346018	8.324035676	8.15251054	8.479116738	8.652741219	8.139120628	7.895178204	8.460793929	7.356255623	8.392484026	8.172056876	8.209352465	8.362407188	6.915238676	8.312543263	8.276631892	8.099106642	8.487052498	7.621836694	8.3993401	8.096146905	8.527443145	7.927498658	8.633146116	7.822676752	8.52427659	7.87311787	7.350453794	8.406494763	7.753677577	8.0345431	7.870354156	8.290516523	8.240904314	7.922960643	7.786202806	7.783536444	8.477705167	7.697143454	8.134022193	7.408774241	7.929097409	8.481882707	8.119219464	8.780617024	8.25798445	8.549297349	8.005942176
ALDOA	8.369315619	8.183341742	8.21987298	7.78625306	8.37899025	8.262442199	8.494215508	8.154956851	8.151559911	8.581580736	8.720846152	8.246479042	8.397551987	8.356350282	8.299593406	8.636290799	7.936486752	8.154735542	8.275606713	8.932822268	8.332519813	8.45389627	8.331918084	8.489469235	8.335929006	8.577316459	8.387615548	8.378826526	8.255242236	8.200645241	8.352018935	8.307229172	8.322803372	8.10137377	8.734601947	8.223809157	8.638874097	8.283752929	8.169661917	8.335873437	8.584359057	8.755511201	8.314262753	8.751511732	8.506659714	8.399668981	8.250864035	8.262047078	8.743825665
ALDOB	11.42217745	11.54128224	11.50184017	11.50794239	11.46236402	11.67474082	11.7431771	11.44821293	11.76761598	9.640938077	11.859423	11.11797385	11.61755831	11.7681135	11.24123323	11.39129087	11.87111978	10.07190903	11.31390478	5.400147893	11.61862266	10.96706545	11.47016873	9.399226982	11.81672343	11.37915008	11.78642235	10.97553812	10.29777174	11.81927966	11.51090665	11.44401881	10.5072902	11.80726832	10.47576853	11.08819954	5.645028896	7.694488783	11.83603377	10.33858028	11.54900162	10.88363555	11.66833224	11.64723711	7.885656272	11.76191416	11.66684744	11.77294274	10.14101629
ALDOC	3.580527453	3.807426253	3.906142274	3.802297371	2.919391853	2.92659942	2.943020847	3.973231327	3.779085027	4.408769765	4.313345463	4.21481848	3.678476354	2.946720012	2.246261077	3.947901482	3.448226224	4.139117323	3.440039942	3.905979435	3.190932048	3.472903569	3.784547912	2.744279804	3.267841799	2.858762832	3.574883399	3.621237395	4.002196583	2.992648653	3.598154056	3.667928233	3.447953469	3.562667463	2.806192029	4.49996492	4.020921508	2.97596051	2.892468737	3.687203918	3.1609197	3.019404577	3.44353095	3.134827023	3.825002691	3.102093849	3.204372854	2.94748378	3.791291537
ALG1	3.229328975	4.839017257	4.605038912	4.565388597	3.79820995	4.827860567	5.359545354	4.335992488	4.390921	6.222598867	4.725857193	4.669248019	4.14178384	4.718894857	4.37735293	4.65970638	5.260160421	4.847251417	4.523108603	4.720426214	3.991067966	5.248955347	5.963653211	6.394803738	4.686245861	5.832752261	4.480727253	5.293596617	3.117451987	5.331582675	3.982632071	5.965120907	4.129565094	4.994194161	5.76901096	4.089990054	2.364500352	4.862672033	4.253167301	4.982357972	4.799488167	4.245047625	4.874423363	4.313419249	4.603168088	5.782822857	4.985919284	5.572315653	4.748278122
ALG10	5.410586758	4.81494549	5.382564987	4.493193666	4.463177992	3.875279331	3.785435891	5.008946576	4.302669524	4.434615519	5.175741443	4.523891256	4.84730428	5.067018831	5.423523758	5.034063258	4.877641949	3.92074372	4.863503107	4.3655028	5.300787149	3.660705172	4.665250434	6.523613544	5.415364786	4.802568421	4.544199352	4.44302381	5.220850554	4.470209008	4.133066716	4.520050056	3.525406876	5.517777785	4.263715963	4.140322205	5.008118192	3.664743219	4.186285251	5.03263488	4.38878356	5.620447736	4.961655821	4.741378609	4.280690641	3.980371064	4.519565251	4.39534474	5.020512987
ALG10B	4.696688207	4.234562108	5.043993673	3.249684186	3.185520712	3.307319399	3.425284625	2.981412582	3.489353135	3.067253121	4.751959952	4.001539801	3.826112414	3.254651041	0.766662976	5.599531373	5.988162626	3.686397961	2.937424114	4.603126648	3.187730966	4.210703878	5.290527655	4.233323869	3.434030441	2.517747904	5.287953622	2.093407227	4.923866044	4.342424909	5.985457565	3.518337924	2.622135003	2.506083255	3.749256715	4.646592434	3.307319399	3.262142673	2.858410593	3.394512463	4.23209398	3.283552208	4.291296389	4.691266907	4.635922497	3.546193215	2.711779709	3.683014659	3.883767091
ALG12	5.156419827	5.203735409	4.365578863	4.709593411	5.323451218	5.822740667	5.982658725	5.327425478	5.474683969	5.594051654	5.521214335	5.46903323	5.011036278	5.342593585	5.414709842	5.842448144	5.328915607	5.356087285	5.881905119	5.664690112	5.455238067	5.498467354	5.634453988	5.002146336	4.853522002	5.412653871	5.17178422	5.690511002	5.921228519	5.7602116	5.770953421	5.53243113	5.323818594	5.590126487	5.914014117	5.491130901	5.005841697	5.590002712	5.692970987	5.138027944	5.295504592	6.183164067	5.080844846	5.650946749	5.710166279	5.081461861	5.239307426	5.774356524	5.271531455
ALG13	4.887176067	4.713261006	4.022626799	5.166507901	4.717869769	4.177660682	3.91336729	4.897962391	4.406418476	4.313254545	4.443744189	4.46085548	4.477027476	4.104959785	4.374345478	4.481649247	4.508661974	4.662664068	4.530142243	4.554445674	3.985520212	4.887664342	4.373424501	4.445363988	4.609877565	4.74761049	4.983493614	4.864085611	4.755465532	4.606526919	4.318064119	4.287393208	4.352664079	5.126459958	4.448331855	5.064543458	4.687737376	5.044791211	4.165623452	4.256215397	5.277809667	4.854918909	4.473928364	4.905605307	5.172585921	3.923187187	4.932275766	4.285396026	5.075446237
ALG14	6.840933665	6.628970579	6.375047664	7.275424905	7.148900064	6.804956834	6.679252803	6.662616453	6.5318975	6.661619359	6.902838613	6.751477592	7.308292326	7.05832208	7.13251533	6.750332397	6.294890229	5.989119489	7.172098965	6.694063407	7.545109752	6.65753833	6.993340476	6.155010814	7.126862753	6.848514519	6.865412998	6.981288903	7.174491869	7.248075835	7.523009166	6.851284352	6.991316717	6.855267686	7.141784234	6.326255597	6.379886472	7.350494666	7.019580815	5.766926976	7.23901087	7.125381628	7.29498981	7.335938678	6.944654263	6.947307385	7.282646189	7.031961308	6.837202555
ALG2	6.445877769	6.609445996	5.998609694	6.573460991	6.279165077	7.144907156	6.911397014	6.208489455	6.649920758	6.333828041	6.704424579	6.380187018	7.006227967	6.264746791	6.151993333	6.733597729	6.959766797	6.603414033	6.680784918	6.760852701	6.663525636	6.727446473	6.803183773	6.702696821	6.972744562	6.701452832	6.770176279	6.617317115	6.354227938	6.730598229	6.478405347	6.557856668	6.500978065	6.757499181	6.639135879	6.480459828	6.466413117	6.998352553	6.458943298	6.097225428	6.921756941	6.564842461	6.701591102	6.798961894	6.790148518	6.391277967	6.75881588	6.732584956	6.462714379
ALG3	5.535774326	5.687076753	4.913279709	5.175698119	5.276016122	5.779784489	5.722319402	5.462207258	4.967590298	5.21524393	6.234981776	5.736277188	5.629147704	5.627716108	5.54629986	6.341790514	6.061533925	5.098077992	5.916585347	5.653998782	5.95984167	5.219979078	6.28350317	6.094077773	5.76853138	6.339934353	5.696990565	5.921568802	5.959555305	6.230440686	5.944485818	5.858304247	5.674595848	5.733755767	6.147327117	5.362756745	4.897444851	5.32171518	5.609311184	5.546285188	6.063178252	5.884027998	5.474644135	6.323568917	5.657442923	5.55411431	5.751213483	5.519220975	6.115639275
ALG5	7.462159192	7.441929929	7.045583765	7.462794756	6.744392128	6.724030742	7.067575614	7.138683809	7.168774726	7.139407607	7.322835718	6.80694231	7.320594083	6.914328955	6.740801801	7.209954519	6.576509147	7.062815877	7.076413408	7.551007149	7.173736463	7.235444918	7.289965463	6.919488575	6.994504166	7.14178085	6.728927266	7.234397226	6.916524221	6.981023902	6.935580897	7.353084075	6.611996309	6.802927533	7.278433376	6.966978597	6.871822079	6.645319609	6.843722155	6.261530677	7.49474367	7.017047457	7.131753996	7.433732642	7.429648294	7.154907806	7.121863213	7.007070096	6.962503572
ALG6	5.022553068	5.149484904	4.790240692	4.861151979	4.720058923	5.312867892	5.104869154	5.34086033	5.18102801	4.685314415	4.746185911	5.154419023	4.470667199	4.777016351	4.704645023	5.748389733	4.361071674	5.103894791	4.651612084	5.602340116	4.979226039	5.21317763	5.005058077	4.939088822	5.251585051	5.316136702	5.473930358	5.06277085	3.917472609	4.792104192	4.98060943	5.253543789	5.100819228	5.382351631	5.466867943	5.070507761	4.849843157	4.709421291	4.576463836	4.365309418	4.881618515	5.017501375	4.531118811	5.555935036	5.714889728	5.338979021	5.066356168	5.2649133	4.438632089
ALG8	7.113380734	7.084011611	6.823412829	7.148220523	7.097169995	6.539055712	6.829035488	6.752426881	7.21307835	6.795088847	6.860971081	6.966609207	7.10511346	6.664747283	6.011382388	6.573669813	7.050381029	6.774879861	6.828893589	6.789455809	6.757216272	6.254309547	6.898082823	6.695802792	6.93966799	7.080186599	7.242046093	7.058405888	7.172298903	7.011100207	6.938027708	6.698556665	6.758420134	6.652291126	7.268784041	7.265255777	6.487041286	6.417202568	7.245612931	6.2034945	6.964231423	6.808786864	7.128468843	7.151832512	7.376985257	7.249503621	7.29969833	7.048735189	7.21697271
ALG9	4.464459352	5.049107932	4.199831287	4.427168736	5.021282397	4.102752395	5.133163419	4.686928586	5.637587932	4.753341707	5.427163668	4.949172348	4.779851565	4.929935752	4.925057767	4.144096635	4.351413461	5.055122238	4.899396328	5.124447717	5.43311484	4.845163642	4.861495656	4.760226052	4.491423426	5.186268585	5.534039199	5.126219149	4.863609091	4.640463421	5.475577507	4.566059974	5.004673024	5.023080945	5.024631176	4.36297352	5.251636397	5.630940514	5.597770418	4.965704045	5.695683788	4.301715261	5.399567604	5.100088167	5.35332365	5.126825288	5.370064602	5.227830745	5.323006129
ALK	2.238440021	1.706564622	2.59715631	2.382222933	2.11441646	2.457368264	2.722261814	2.203943498	2.25935976	2.110257453	3.372597498	2.61570085	2.702162809	2.537103259	2.100765562	2.146671949	2.891409127	1.90962818	2.686342904	2.19123969	2.161458704	2.435530495	2.176820723	2.217121492	2.247017953	1.947503024	2.408033033	1.937528102	2.606928776	2.507332868	2.335634384	2.593640845	2.427958375	2.24535957	2.605368746	2.067114636	2.262163801	1.746500875	2.936604762	1.805700999	2.245115425	3.096430475	1.879142926	2.293481784	2.708691803	2.55742807	2.585868929	2.139173314	1.828756271
ALKBH1	3.800534017	3.143112033	3.85213689	3.479763472	3.115403033	3.861594897	4.552656947	4.514798138	3.65243087	4.059081919	4.664106178	3.935484543	3.223135798	4.500700359	4.046257845	4.137082838	4.233278605	3.442063299	4.402976829	3.514251765	3.46908293	2.968806778	4.187569988	3.890507084	4.701905428	4.348989033	4.456613487	4.32805873	4.079717531	4.421251935	4.205245474	3.42491517	3.663626032	3.11970486	3.941480223	3.44595751	3.285994192	4.652400232	3.914511983	3.905898991	4.000415737	5.003650518	4.382632494	4.662775603	3.497938569	4.217455996	4.403432678	4.31924754	4.785812065
ALKBH2	5.130372107	4.431956127	4.826276502	5.222509582	4.941738012	4.530021678	5.276438197	4.980863883	4.686035577	4.661462206	5.452401628	4.405884556	4.745292724	4.844324525	4.949693713	4.847357044	4.656562103	4.434473284	4.929218701	4.357404248	4.648114299	4.836259742	5.122244093	5.364297548	5.062547885	4.814938604	4.34679688	3.138264584	2.793092301	5.022591747	4.840293082	4.284880217	4.781900474	4.587838644	5.114318993	4.105486945	4.172384724	5.240944696	4.442992522	4.774231553	5.090493208	4.743773513	4.619433561	4.494777292	4.962934429	5.345504977	4.538795302	4.951013538	4.618412176
ALKBH3	5.08674466	5.31465211	5.124131607	5.273267947	5.697122338	5.322375968	5.327218077	5.032053709	5.264980057	5.529128611	5.476408642	5.539210017	4.226368253	5.341702743	5.387955416	5.137760575	4.614187068	5.307160452	5.107720172	5.071401895	5.323550484	5.330907968	5.146624937	4.688461426	5.06229715	5.431491999	5.095440374	5.658263804	4.763892918	5.533839133	5.698981933	5.67640546	4.716436525	5.270543997	5.59823216	5.37636096	4.524765855	5.497294373	4.743532218	4.928536028	5.768889768	5.541753972	5.639008656	5.174487559	5.152498162	5.671120143	5.092352882	5.230956717	5.312132081
ALKBH3-AS1	1.413352043	2.647234838	1.061913763	1.788439821	1.248333163	2.456992214	1.387772795	1.348354214	1.25758772	1.604222742	1.120346219	1.289225933	2.533656359	2.032613774	2.808031869	1.399964666	1.237854598	1.238640682	1.672308386	1.610040079	1.57498311	1.266298079	1.355847741	1.886424134	1.483482043	1.457705283	1.244991121	1.704518049	2.172795995	1.321972862	1.416998034	1.451892769	1.749192366	1.178360381	1.231580276	1.235850381	1.587379814	1.086215396	2.2020168	1.345686516	2.153839439	1.609013718	1.155560472	1.174321189	1.29244068	1.197740268	1.982197364	1.368665772	1.786295959
ALKBH4	2.796946282	2.501124811	2.140629094	2.400962918	2.749924211	2.780081029	2.491558433	2.741173052	2.806251896	2.68610037	2.68617748	2.529968029	2.733775669	3.299400502	3.378935183	3.713886811	2.580556433	3.167174984	2.516773125	3.55702791	2.63368293	3.356181608	3.151785688	2.043466387	3.321862033	2.565675764	2.591907641	3.313920774	3.759540049	2.60795097	2.91925051	2.566100512	3.14993404	3.631109518	3.651218577	2.348105751	2.532007837	3.010954675	2.94512634	3.731871239	2.716655471	3.720089109	2.715766365	2.831195183	3.34754873	2.796675715	3.20297515	2.45643153	2.705483247
ALKBH5	5.304170475	5.541888864	4.990048643	4.656712395	5.204180253	5.329441189	5.251818292	4.916398944	4.624128839	4.761167876	5.479401089	4.611420905	5.356545346	4.575491003	4.908832641	5.346860049	5.195138093	4.499706066	5.25069409	5.133295176	5.541590634	4.912107527	5.24378991	4.767417164	5.703301667	5.06972426	5.065981616	5.103114542	5.423841435	5.327140587	5.230546693	4.831541869	4.853823332	5.15914659	5.044190009	4.796199766	4.698710633	4.73384361	5.619208686	4.762206189	4.993599352	4.486733339	5.308796631	5.246875995	4.09134355	5.225514509	5.31478514	5.520676641	5.140764545
ALKBH6	5.059444942	5.952066498	5.075798201	5.258489807	4.803394501	5.490663979	5.349414744	6.23741294	4.763420542	5.293778124	5.122739793	5.590457629	5.6468805	5.019153342	5.139335762	5.651825041	5.695883334	4.574095088	6.125479067	6.067991319	5.150100903	5.704360417	5.897644818	5.476704732	5.499889115	5.73631572	6.023762166	5.3193664	4.923202588	5.10729025	4.970926665	4.620574358	5.011892684	5.506379221	5.03468019	5.546445168	5.821569298	5.551867864	4.769109445	5.303852848	5.519277418	5.563914546	5.308591706	5.193956825	5.825803294	5.099831433	6.059322008	5.436459137	6.496907619
ALKBH7	6.385080372	5.69582762	6.36719737	6.081623559	6.14563972	7.103609165	6.655260091	6.645705406	6.927107067	7.070947692	6.96546448	6.319745886	6.872696168	6.831516066	6.578887957	6.879312113	7.091882268	6.362134587	6.511342914	6.447608203	7.028359093	6.691508252	7.014540652	6.546962765	7.058543115	6.818492574	6.64867857	5.683428101	6.51700132	7.189902311	6.753725661	6.592558365	6.569271338	6.792121287	7.09004198	6.343958688	6.440343392	6.301519828	6.813998905	6.684967679	6.807495184	6.509993805	6.552960165	6.722684882	6.654713637	6.655635363	6.603938162	6.706351749	6.175836313
ALKBH8	4.282353134	4.888414666	4.147192249	4.81474861	4.528326648	4.31659518	4.612006769	4.74573515	4.174918945	4.850504213	5.202750876	4.544775424	3.834509151	4.421869692	4.960093162	5.072696586	4.11203249	4.560703425	4.011384885	4.858606188	3.866506339	4.039976161	5.2816053	4.529164706	5.309207082	4.172478939	4.678501242	4.139456012	5.032107744	5.294002726	3.865031261	4.535772658	4.401416364	4.187389059	3.959314879	4.902285714	4.901918135	4.42528512	3.227809812	4.565690653	4.610193833	3.873311862	4.389501412	4.830005906	4.590607788	4.41504118	5.249919383	4.990898613	4.585911313
ALLC	2.020759484	2.166244998	3.24001994	1.851488524	1.837463742	2.949468381	2.077261509	2.505534834	2.321145289	1.537456767	2.233543838	1.466421644	1.475754362	2.851413088	2.484943175	1.340844315	2.705744801	1.837543844	1.555227048	1.850090889	1.209046969	1.812036152	1.740698779	1.353142979	2.439865343	1.785830509	1.958625627	1.822892022	2.23420812	2.159464268	3.157861263	1.34516466	1.569514043	1.957535721	2.523346677	1.682215737	1.909361644	2.286900376	2.035611476	2.078634677	1.679487231	1.682215737	2.659876845	2.072691574	1.051971367	1.714339921	2.258657142	2.741781992	1.984742465
ALMS1	6.254696197	5.887126126	5.869655498	5.861268999	5.846087303	5.024771627	5.381404102	5.317249507	5.845975129	5.595007785	5.128833346	5.627947315	5.881635302	5.806486607	5.488800297	5.585470602	5.522985193	6.499532913	5.696298077	6.10320739	5.336206206	5.723246497	5.905787334	5.626509454	5.14922557	5.872748861	5.3870959	5.070284178	5.384806209	5.989188589	4.499150823	5.615149245	6.088839571	5.715376371	5.122188572	5.702988479	5.959611955	4.956992083	5.597639285	6.008773908	5.659177549	5.353904974	5.934115765	5.757247958	6.161807047	5.811990956	5.845746427	5.527536845	5.562142891
ALMS1-IT1	2.768386365	2.305524334	2.917239037	2.86231029	3.011692209	2.288618388	2.008778263	2.457260795	1.88562785	1.804154205	1.963464773	1.501485639	2.439704419	2.463481207	2.46565059	1.817885835	2.432212721	3.237921636	2.051929984	2.321786225	2.346371182	2.142515567	2.130483064	2.114790941	2.573356972	1.815392232	2.341181659	2.744697002	3.243411465	2.187522639	1.726560923	2.680111318	2.14827333	1.414363426	1.782133514	3.107811699	2.101663902	1.730949713	2.352541542	1.927834775	3.02096922	1.771758423	2.456140674	2.041539576	3.24454454	1.840150536	1.908896912	2.456748307	2.128119916
ALOX12	2.444809438	1.81123544	1.556404702	2.28709418	1.797157082	2.308455395	2.473105038	1.455724476	2.474841819	1.447031018	1.935158632	2.424430216	1.848609984	2.383941105	1.80985866	1.945636382	2.066236423	1.601464221	1.538062864	2.341572207	1.82979316	1.89565121	2.301565219	1.711639189	1.962681432	1.71030314	1.815004785	1.695768966	2.151691979	2.547069056	1.702669606	1.789235977	2.696531003	1.530724646	1.556384271	1.661888559	1.752755557	1.584411237	1.621863115	2.213668271	1.752458118	1.913700611	2.712818699	2.299072205	1.532027842	2.426789153	2.081740292	2.564010031	1.720050586
ALOX12-AS1	2.077635423	3.093374641	3.565354115	3.766499367	2.213766914	6.040224974	3.07575896	2.708211297	3.892364293	3.913692522	3.201556595	2.924679276	3.41347145	3.625837482	4.596174414	3.905664131	5.416168268	5.03031471	3.149509741	5.514815419	3.944358887	4.036841598	4.501550671	3.427145251	3.259844385	2.548454016	3.865989318	2.354890041	3.739163484	3.869191607	3.808949811	2.716917056	3.193395519	4.028482535	4.435040823	3.004909953	3.700361535	3.830098897	5.387587919	3.295409845	2.622036133	1.889028274	4.590462188	4.454683584	3.891334985	4.923309153	4.483740467	4.956115749	3.586244527
ALOX12B	1.634658453	1.455765446	1.664085277	1.95001589	2.862132507	1.64033426	3.044420973	1.442638454	1.371069172	1.715969001	1.27331702	1.464914998	1.636813851	1.47484688	1.46313047	1.77771528	1.636172738	2.894682398	1.761922738	1.42257558	2.162840644	1.523085462	1.438630143	1.907645122	1.575012683	1.509464488	1.62327241	1.556856314	1.856763293	1.514037884	2.131465947	1.624302288	1.894336437	1.877076377	1.601450658	1.689555997	1.652513794	1.448785921	2.569693233	1.894692604	1.749700663	1.731945255	1.211437114	1.241678271	1.468208021	1.948877686	1.398436504	1.366760965	1.933867774
ALOX12P2	1.956596802	2.337570795	1.944580669	2.458518161	2.214690654	2.13664447	1.507786184	1.843757149	1.5543051	1.834526731	1.740547302	1.938449763	1.894499239	1.645715032	1.946380896	2.379961274	1.879925409	1.867559491	1.906062299	1.612679648	1.580111316	1.911662727	1.664877065	1.977649568	1.581935878	2.017698615	1.97786826	1.880946418	1.665199384	1.661459553	1.924392643	1.620188027	2.358450196	2.15759536	1.621588114	1.786202456	1.63725674	1.590718015	1.518368289	2.544811057	1.766964121	2.177252406	2.119762222	1.910890801	2.199463923	2.11411024	1.975953317	1.895886077	2.333718971
ALOX15	1.947519441	1.189795115	1.495477572	1.868870013	1.895356924	1.576560061	1.561499286	2.027873254	1.859785381	1.246684263	1.865124025	1.81373509	1.455533506	2.117014009	1.564567793	2.40591162	1.602779369	2.058516629	2.319753775	2.059479853	2.007852684	1.139278745	1.665319608	2.147262766	1.651438108	2.281384581	0.944860383	1.451591264	2.036292385	2.160392613	1.625545216	1.26231159	2.217066762	1.35143614	1.234865067	1.546185702	2.508446626	1.710841934	1.942712393	1.89501596	1.450241805	2.187839162	1.030012001	1.437227078	1.640743333	1.545669329	0.955027474	0.826362551	1.245321876
ALOX15B	1.296225586	1.623505021	2.328147205	2.615850369	1.876363812	1.572659884	1.885880471	1.981384085	1.983362646	1.838981725	1.684567101	2.391374632	1.278297488	2.210912685	1.872978231	2.904384605	1.915022762	1.746720306	1.548401019	2.584934992	1.055986511	1.52674886	1.374892534	1.207146442	1.721243394	2.518567816	1.361928136	2.039985234	2.186287835	1.634044349	2.067485082	2.51674098	1.930328384	1.996521488	2.553409413	1.926096952	1.612787376	1.404684105	2.017693828	1.377490009	2.24409551	2.082794464	1.998657846	1.34531928	1.253402904	1.724620033	1.357668414	1.939841407	2.380937201
ALOX5	2.057224815	3.065480991	2.006655579	2.581800046	2.97500038	1.519801739	3.50122701	3.530408521	2.118778341	3.530015587	1.691551687	4.527787737	2.369593666	2.695144105	3.185682116	3.173641682	1.794498911	2.946457434	0.925897166	4.673472115	2.6278838	2.836609755	2.042268364	4.605468547	3.55894414	4.418580354	3.402442311	3.933528686	4.06649031	1.774525232	4.877656536	3.677685325	3.906250079	3.773181298	4.022017255	4.835266594	1.85426233	3.829651919	3.27093632	4.74906281	3.428149154	4.396297503	2.722468173	2.67705493	2.179735625	2.528785088	2.391762976	2.997840592	3.872931795
ALOX5AP	5.262354498	5.098294175	4.825551162	5.690196416	5.273483095	3.915837465	5.826940548	7.30613758	5.571453686	7.471159077	5.120182711	7.039345228	4.833939339	5.452450999	7.019779716	6.044123027	3.632904014	5.456956894	4.906667339	5.688150445	5.116939388	6.941720674	5.597515937	7.050337837	4.590637286	6.103878967	5.753157733	6.763204018	5.346193604	5.866259155	7.709213222	7.041824636	6.827680264	5.902348046	7.258971631	7.224765258	5.591856874	6.793456506	6.011287628	5.867117328	6.67718439	6.286278473	5.384951725	5.282516993	6.247796895	5.069282286	5.983923172	4.908210349	6.278491334
ALOXE3	1.793457882	0.892060361	1.87209862	2.028946364	1.197310415	1.156801726	2.051470193	1.699567545	1.730882578	1.818220914	1.755618941	1.41873755	1.802069739	2.007788169	1.829813446	1.88851552	1.728237682	2.247524088	1.893886336	1.830818686	1.403250318	1.43483266	1.361320028	2.049390916	1.62023831	2.022510167	1.27745412	1.976152643	1.832161327	1.884023545	2.097361986	1.640065263	1.764815691	1.832161327	2.242412965	1.671503791	1.783314802	1.660856715	1.925636905	1.818841449	1.571368257	2.515630973	1.810406215	1.298681017	1.297257059	1.587654229	1.597145293	1.77971632	1.37695795
ALPI	2.448361151	1.858825346	2.517483098	1.722563031	2.949865151	3.874913647	2.050178991	1.542208054	3.415284312	2.414495707	2.327732247	2.883985041	2.695096105	2.692431146	1.825328903	1.982014908	2.681302525	2.405200135	4.3188459	1.62823088	2.955562919	2.959586161	2.848687411	1.809569305	1.752901553	3.436831978	3.085498402	2.970093739	2.473172307	2.548580331	2.368596931	2.137749457	2.432771967	1.77413919	2.06407763	1.501717172	3.578917159	1.090025398	3.123668883	2.250088603	2.22827614	2.423116972	2.519685264	2.824926184	1.760752904	2.592974169	4.700673433	3.137535937	1.860985159
ALPK1	3.64268926	4.768121555	4.179705145	4.429966484	4.307927224	4.473028719	4.817046382	4.360396432	3.184224006	5.478389563	4.260241627	4.87513602	3.769424824	3.075335312	4.788599061	3.913466111	2.846662025	3.494752672	5.0537273	4.217536487	4.363161904	3.96626207	2.847225198	4.066943582	3.240219348	4.554982318	4.451845414	2.312910524	2.96133336	3.720111795	4.094519384	3.964250161	4.888701009	4.460224305	4.388936818	4.411616481	4.237744597	4.633201925	4.591822362	4.299940944	3.848884002	3.992068266	4.35102816	3.643196598	4.529988128	5.236024185	4.675419436	3.334459945	4.492685646
ALPK2	5.210810994	5.151456309	4.03084128	4.977367324	4.072703806	5.642870981	4.881361031	5.680354216	4.580563485	3.173879878	4.59575586	5.02093994	4.94026626	4.445134099	3.520626568	4.295375251	4.059143439	5.077050189	5.752319735	3.073552323	5.2624046	4.203636498	4.894175957	5.197763762	5.715488272	5.07839908	4.873051274	5.043251792	4.491982473	5.105014631	4.123189817	5.021288185	4.991523022	4.057959085	4.625554081	4.437450624	3.049811665	3.769480682	5.120909191	4.793820259	4.384740255	4.447555579	4.736626964	4.603493728	3.942923089	4.965565928	5.643146227	4.664729474	4.527883329
ALPK3	2.408860692	2.640533875	2.324514878	3.217428481	3.512899154	3.86132362	3.532808513	2.980499806	2.635182703	3.909417412	3.423186251	3.434158648	2.767816097	2.579009695	3.075557333	2.647682337	3.362582724	2.969319199	3.360818283	3.343662214	3.300654628	3.491253668	3.063332115	2.374046987	2.364077326	2.960327817	3.725782435	2.295335668	3.367194183	2.988001099	3.16025338	2.448410585	3.189600749	3.598634506	3.199717239	3.098372334	2.898268124	3.63554231	2.460957372	3.54172007	3.097488119	2.793279464	3.791112867	2.839375293	3.600844692	2.744341869	3.084768621	3.260963346	3.923392471
ALPL	7.191886309	7.523613152	7.831410129	7.166957154	7.433040249	8.498736127	7.604714815	6.684669571	7.815228365	5.670640767	7.213515109	7.097786977	7.636073706	7.748847997	6.763049465	6.6336826	7.640628618	6.691823249	7.522738802	5.374966008	7.303617005	6.042963011	7.62263093	5.191144634	8.010512754	6.242156986	8.134436595	6.617196395	6.15385504	7.89389348	7.088816135	6.903082651	6.613189505	7.323873178	5.8434992	6.878749699	4.395322834	5.145564058	8.128806049	5.318947502	6.612539709	6.153609715	6.278205308	6.939199662	5.281011717	7.824104851	7.573653542	8.074117394	5.822628123
ALPP	0.878564046	2.027616253	1.057618094	0.896928289	1.372834234	2.753600565	1.424533057	2.063093488	1.85114894	1.754982011	2.108701712	1.267152061	3.257118692	2.639574352	2.622337066	1.164494987	1.04099613	1.61121376	2.762900662	3.375515341	1.821596197	2.171342842	1.241765268	1.669643768	1.572511826	1.367741902	1.851955218	2.725745371	3.855843656	1.522804618	2.176099303	2.101185644	1.735741268	2.632990078	1.839182909	1.232383285	2.956226846	2.486470114	1.636317263	2.416645259	3.606199471	2.181563367	1.451579714	3.030170046	1.218759599	2.154598825	1.946278319	2.253033767	3.13357267
ALPPL2	3.74639757	1.357511098	1.186221635	2.399141288	2.028571351	2.789406202	3.227279622	1.637979467	3.01392307	2.012315552	2.018649928	2.489875018	2.934047745	2.766806793	2.732752518	1.380734345	1.343765258	2.084040019	2.950948126	2.789812433	3.121322096	2.596169346	2.547139743	2.934982533	1.912361013	2.54316913	2.303514806	3.06346443	3.179015661	2.022504068	2.19848476	3.230221934	1.571760315	1.521769689	2.386180244	2.604833339	2.592605347	4.025019935	1.540858385	1.921623219	1.634691954	2.539256519	2.366357211	2.614748346	3.620464403	2.429069698	3.473031715	1.663374342	1.923441616
ALS2	5.18129955	5.916935523	5.545912665	5.506395259	5.371977932	5.483354611	5.51120048	4.888488169	5.449932453	4.887822879	5.694086608	5.373942588	5.57093634	5.706824593	4.909939799	5.654197352	5.612742973	5.270018082	5.428816662	4.721132769	5.481824166	5.428816662	5.395370438	4.727786483	5.567576628	5.224456028	5.618792753	4.824711734	5.458580108	5.559136163	5.24283546	5.580087761	5.411812278	5.601045242	5.240839834	4.956437287	5.36317099	5.335385927	5.233580524	5.378577478	5.508681237	5.091494958	5.282767279	5.543869401	4.754938561	5.727286463	5.843401164	5.772267351	4.809558443
ALS2CL	2.905948468	1.727774602	1.745538724	1.84483499	2.276879331	1.768460665	2.074384155	1.561038884	2.149779767	1.466349477	2.272235054	1.529023421	2.713218487	2.372544542	2.134322934	1.369869144	2.778743447	1.975631183	2.181633706	1.284195534	2.079259597	2.139755987	1.974410524	2.167098738	1.891483604	1.752596316	2.108703651	2.767530861	2.364812368	1.85694994	1.406678041	1.547398779	2.117023442	2.073688967	2.281190289	1.826827373	2.107072221	1.739033441	1.748597536	2.273284912	2.083981659	1.593923508	1.699553388	1.977859285	1.571119911	1.90366281	1.985727658	2.398255267	1.646253871
ALS2CR11	1.596335496	1.323974643	2.074198557	1.379510027	1.530353362	1.912748612	1.464163483	1.340589985	2.234838863	2.454965608	1.019257198	1.659354561	1.550020223	1.23413948	1.478131317	1.778357438	2.083595635	2.112911692	1.247331414	1.298380269	1.413496225	1.701678788	1.376894256	2.086205902	1.396987798	1.518328884	1.241171012	1.78066978	2.253207619	1.725683701	1.98707549	1.684871926	2.097771564	1.856214	1.966716414	1.494341068	3.034692837	1.563915504	1.469958239	1.488909076	1.593991216	1.845649964	2.324154423	1.165182311	1.976094036	1.376015417	1.348153933	1.532522167	1.385450042
ALS2CR12	2.642142467	2.007806355	2.489418425	2.582395072	3.393976724	1.786152786	2.007767864	2.521879472	2.56339391	2.804160996	1.958040122	3.263416838	1.734210654	2.510382106	2.208318174	1.90946627	2.766059554	2.002533852	1.828390267	1.287954908	1.961249683	1.960571148	1.526329594	2.58862516	1.811300907	1.587730096	2.148526295	2.025149467	2.493863319	2.941527749	2.226206296	2.175836238	1.815243348	2.920095809	2.124146842	2.151800745	2.262049956	3.063547478	3.394702083	1.731779103	2.993626068	2.309754931	2.248066941	1.526329594	1.78984887	1.910179392	2.325764486	1.925286137	2.284205562
ALX1	1.264055122	1.843037961	1.551333068	1.272078755	1.473760188	1.841636578	1.834624743	2.556580108	1.596577769	3.100066948	1.702536657	1.6359111	1.913517903	2.057014898	1.569088107	1.37519372	1.362567036	1.488182292	2.359529197	2.977461792	2.291770035	1.408192048	2.341458681	1.69621496	2.116594373	1.249746342	1.224167557	1.403499006	1.976927384	1.29737724	2.03627251	1.4153186	2.829607353	2.157695203	1.586617934	1.547034349	4.042219798	1.395842281	1.220955654	1.978013192	1.616045996	2.116594373	1.567178789	1.80751996	2.834160594	2.640546784	1.309972993	1.736874559	2.575660322
ALX3	2.258581462	2.027902871	1.239056896	1.465067272	1.37672339	3.051604862	1.950241585	1.056395063	2.4701255	1.322796439	3.404661843	1.649308119	1.36748953	3.559893775	2.065800328	2.299955702	2.307922935	3.271678184	2.045358967	2.611226649	2.26310073	1.398340271	2.413140673	1.404744363	1.758349831	2.253205561	1.296889922	1.567264781	1.881020527	1.490682402	2.611110765	2.203411561	1.918239699	1.986916785	1.436279342	2.091226966	2.321483814	2.744286334	3.277970152	1.556585723	1.959422941	1.482052087	2.09544334	1.649254046	1.282691919	1.800716914	1.888554752	1.646857457	1.53732155
ALX4	1.938603635	2.347376541	2.312565049	2.303531908	2.436063041	3.312995253	2.788636073	2.239904678	3.107778079	2.437310612	2.522620779	2.852560884	3.241097408	3.016595885	2.870809565	2.277035165	2.898435107	2.440191511	3.213049546	2.809075413	2.7800866	2.356318384	2.722261968	2.557221557	2.64323343	2.502933878	2.727666674	2.611826872	2.92116529	3.255911099	1.698407193	3.016025319	2.233011416	2.59135602	2.808213118	3.171195481	2.43900856	2.457243377	2.385679954	2.342143342	3.375281142	2.834411723	2.249450081	2.380536217	2.302248475	2.415530478	2.439475381	3.169030282	2.52086013
ALYREF	4.733143583	4.207333961	4.419427487	4.855403135	4.847410923	4.229917725	4.245682635	5.378257651	4.735001053	4.861708874	4.67122893	4.977415485	4.884954392	4.668958945	4.590194256	5.046594258	4.388850018	4.408197021	4.741140167	4.669567308	4.819653483	4.844505793	4.875912039	4.972727207	4.639559456	5.094780084	4.410891711	5.27198029	4.109867027	4.586100304	4.671825039	5.483819926	4.817922768	4.636830169	5.271351425	5.332566133	5.009521562	5.207174428	4.420078582	4.08353854	5.38617462	4.960334381	4.522327344	4.850571684	5.16206546	4.365111336	4.779260824	4.33244639	5.357890512
AMBN	1.347118396	1.682906147	1.406884995	2.393503509	1.159630266	2.277032413	1.659040014	1.601570379	1.276473758	1.200936542	1.621155238	1.217788768	2.387002685	1.545114264	1.842985727	1.906619388	1.61636918	1.257009593	2.153425102	1.019939171	1.195671941	1.771473783	2.189367548	1.472578615	1.335709928	1.110304201	1.748159776	1.640147867	2.3464981	1.54626568	2.006068755	1.531794386	1.946651379	1.443958554	1.266199737	1.582790527	1.234887541	1.210876183	1.770227437	1.317543078	1.474375216	1.580063528	1.278160256	1.943878972	1.089495962	2.022989878	1.126907216	1.120822718	2.003708522
AMBP	3.907329084	5.526685522	4.266308302	5.049411376	4.58663069	4.56280817	3.575442452	4.586593757	4.530298063	4.367520672	4.973091325	4.54531472	4.026037427	3.977009576	3.861451833	3.036042422	3.428287035	5.141791426	4.622519007	3.058844504	3.908207108	5.076157844	5.457109118	4.141041903	2.851876047	4.720803443	3.901202053	4.957820812	3.823663048	4.878549792	6.811586973	5.11922279	4.792221137	6.2442193	5.49687339	4.854731423	4.367185572	4.074636898	5.05313406	3.023859171	5.238146892	4.060839681	4.275766569	6.599430967	4.375866424	6.047153069	4.463513313	3.586436949	5.089586167
AMBRA1	4.129100179	3.913598263	3.389689367	3.783952035	3.762908168	4.8975564	4.881577261	4.207345773	4.259236551	4.400964447	4.241909587	4.682662692	4.725166822	3.907661427	4.87857812	4.474975109	4.068560831	3.971396405	4.179679092	5.11089977	3.934248475	4.723792655	4.410042351	4.340624941	4.807842255	4.047328369	4.559773495	5.061455227	4.185309224	4.587574067	4.262670859	4.011044356	4.520693576	4.629416263	4.695993536	4.775698213	4.221182109	4.295203987	4.204324533	4.540192947	4.277396491	4.447914525	4.32476943	4.59220078	4.801274098	4.863778713	4.582376746	4.976757696	4.452479493
AMD1	6.729094231	7.037951042	6.917966248	7.118479094	7.156403496	6.588226382	6.768873561	6.908769749	6.98987735	6.441272129	6.614869785	6.75573628	6.997205556	6.843015532	6.605890563	6.493619116	6.70722168	6.46495328	6.960568727	6.594214001	6.619300729	6.448499015	7.170973456	6.705658063	7.095410275	6.722890509	6.760110368	6.332288021	7.31994492	6.986837948	6.954997255	6.39208056	6.896672364	6.684319779	6.745167625	6.04618406	7.54705941	6.916249827	6.583598065	7.021641323	6.589241345	6.857197136	7.109981692	7.387487499	6.936893555	6.64584476	7.295045553	6.624037833	6.750708168
AMDHD1	5.503084227	5.555885627	5.078279754	5.567206186	5.361854393	5.736466804	5.013203904	4.754471137	5.934650025	4.109196726	5.307169841	5.28805168	5.526064997	5.136690816	4.521721657	5.410072709	5.304129338	4.721140345	5.573895518	4.184221389	5.84727421	4.755885664	5.254833337	4.364141367	5.414005196	4.274900035	5.754052815	4.445002756	3.944897238	5.987916415	5.160051341	5.012147336	4.357681073	5.680502615	4.156462391	3.563778579	2.424674875	4.958212839	5.76172703	4.224561023	5.389026808	5.348684951	4.821615601	5.173574727	2.966383078	5.867592639	5.953575324	5.746166918	3.7796614
AMDHD2	3.734253688	3.806952456	3.776150941	3.839255514	3.220606651	4.233966224	3.988405653	4.076639792	3.81770699	3.996876578	5.052328036	4.050012627	5.094031563	3.954632526	4.464379209	5.044584502	5.086122348	3.325397446	5.262227726	3.178050899	4.248153598	4.046984636	4.688181526	3.771116622	4.841389388	4.349944102	4.542092568	4.306012883	4.464356075	4.247195957	4.645219492	4.112483159	4.322819357	4.553298999	4.856855482	4.361206079	3.321484086	4.741575088	4.761274751	4.029999779	4.344558753	5.006772495	4.228623505	4.555434626	2.849727044	4.88494836	4.029844255	4.721568444	3.978485269
AMELX	3.146234931	3.208836099	2.354562874	3.28067573	3.417817951	1.779412643	1.954510131	1.73808584	2.161446626	1.816658734	1.687337222	1.673492085	3.169834397	3.274073909	1.673801972	2.821556237	1.797421846	1.659178041	2.163281778	2.583336041	2.196555278	2.726715437	2.21171495	2.260290182	1.684598537	2.130726008	3.195302078	1.982283513	2.431018961	1.910148855	2.618941182	2.544556703	1.797421846	1.921257306	1.988254803	3.781623609	1.79093502	1.724833287	1.268463835	2.399332701	2.128533201	2.004917314	2.339235451	3.923838448	1.950686952	2.099661436	4.467399056	2.622681174	2.160045756
AMELY	2.052362382	1.711774933	1.961868479	2.377078711	2.585651579	1.857892762	1.889676334	2.806619379	2.578972993	2.234373843	3.035800743	2.131386908	2.089142662	2.088876081	3.481345874	1.835445616	2.04170834	2.554269034	1.891554627	3.048280738	1.815241997	3.330652952	1.590925153	1.680547508	2.781834314	2.019609208	2.18292689	1.848601776	2.216749158	2.161551807	2.091812145	1.719859373	3.719514742	1.950851389	2.068359011	2.002495001	1.900469744	2.032834432	2.290613546	2.307823725	1.736295172	3.122283639	1.787269746	1.691218491	2.201230399	2.615270469	0.99160232	1.476924686	1.931014301
AMER1	3.465305226	3.834621867	4.293678321	3.414097071	3.622693243	4.499730938	2.768956784	3.731262875	2.559753258	2.786415735	3.769056939	3.333853327	3.095542608	3.247548741	3.212656103	3.503356919	2.78109664	3.216052871	3.399122623	2.971200333	3.397700279	3.589760987	3.330306452	3.023669113	3.858493178	3.249751156	3.753344681	3.203274411	4.466497744	3.776265643	2.351021907	4.293543266	3.851843835	3.062952228	3.618742035	2.872341057	3.221035925	2.690256429	3.784623029	3.630168697	2.711800013	2.353606794	3.511015871	3.672611189	3.56472438	3.89681493	3.324559264	3.311958353	3.26991351
AMER2	1.767058993	2.082190048	1.781168886	2.162583248	2.565017296	1.490999891	1.623435921	2.247121254	1.503378176	1.273244077	1.899248636	2.012114685	1.799029883	1.513306125	1.683048316	1.855922779	2.324482136	2.278476821	2.249788364	1.913255041	1.817293428	1.597881441	1.786326009	2.081142133	1.612873753	1.748816153	1.185559063	1.946385717	1.927932508	1.732509519	1.294518	1.669326043	1.936599345	1.563365971	1.543463491	1.469395789	1.660668933	1.929498415	1.939268308	1.694295536	1.722011533	1.759248373	1.467114517	1.453878746	1.759045003	1.295607898	1.42169227	1.804009453	2.036324422
AMER3	1.693500699	1.99235951	2.670023865	1.731412147	1.507714608	1.698478334	1.631835658	1.37225467	1.173521428	1.195268997	1.571370119	1.735310602	1.933076642	2.107444851	1.684294592	1.169307503	2.129159149	1.422877874	1.264466665	1.505103127	1.736354308	1.392943732	2.020065475	2.409474697	1.706041301	1.76892912	1.946792256	2.173993653	2.52871258	1.453152013	1.573323763	1.824809658	1.817806132	2.055391037	1.913495958	1.71832058	1.681665873	1.22383039	1.628233877	2.006963598	1.939387493	1.721955482	2.053882572	1.755783037	1.606688585	1.317782288	1.365723289	1.830110273	2.298284292
AMFR	7.657124999	7.715305068	7.672264838	7.563211214	7.795795133	7.728689787	8.062271521	6.977374625	7.366736959	8.200855411	7.536215404	7.565389051	7.548384813	7.62307573	7.368766906	7.767325335	7.504846912	6.842260138	7.301344986	8.621191205	7.594666508	7.425349964	7.055218254	7.902985048	7.85853277	7.540090476	7.628667222	7.289901137	7.215341832	7.6290512	7.664504773	7.698310822	7.614688135	7.597487442	7.513147712	7.120471372	8.387245197	7.499245799	7.811885872	7.270411547	7.866154433	7.453828922	7.587908442	7.500803399	8.052190209	7.237491027	7.531310972	7.646188804	7.495496436
AMH	2.748272098	2.60465468	2.921377469	1.859961786	2.472757367	2.986103852	2.351854452	2.723798616	2.839440018	2.729875635	2.849832799	2.751595535	2.504285774	1.934024434	2.213314086	2.513906266	3.042716424	2.822406425	2.78936778	2.838721609	2.765344718	2.578182174	2.510475133	2.794070063	2.919514965	2.429599866	2.540511211	2.91348063	3.824375075	2.537264154	2.912239812	2.10661606	2.712046091	3.07237429	2.66786873	2.318524715	2.085758215	2.578020885	2.755287022	2.975563977	2.348786001	2.66108988	2.780256076	2.799894138	1.942281198	2.431769179	2.784959153	1.940699248	2.374895753
AMHR2	1.927488179	1.423227037	1.844063321	1.621232328	1.914847744	2.239731538	2.403467634	1.592803125	1.943606395	1.29300457	1.945778743	1.883275383	1.750284685	2.006933664	2.222762355	1.763866771	2.038618078	2.439839356	2.524340769	1.748523606	1.880037383	2.7501881	2.101721381	1.445830267	2.011668576	1.343100194	1.828135366	1.608638865	1.954141157	1.755160466	1.696889553	1.197931622	2.064757594	1.989135958	1.843581235	1.454879046	1.708479047	1.922392539	1.224783245	2.233448199	1.62222268	2.244336065	1.508362322	1.70723637	1.794531646	2.146653551	1.864954409	1.373073976	1.619858484
AMIGO2	3.669073789	3.282209355	2.37997129	4.600275623	2.602426754	2.36464804	3.06869424	3.386186333	3.084789781	2.650267751	3.141083313	2.875804176	2.516044895	2.359644046	4.100389047	3.604889229	3.084072136	4.050973416	2.361222798	3.308121702	2.75568575	2.913507873	2.835271953	3.5286494	2.995617051	3.351600947	3.285960739	3.286723009	2.359879504	2.849249687	3.134097572	3.829005197	3.180623221	2.321082817	3.045276884	3.874626922	3.942399622	3.782915838	2.810603497	2.942191651	4.104516364	3.140210157	2.81123056	2.625143208	2.944476355	1.68402221	2.322472881	3.350514481	2.648351189
AMIGO3	2.462287384	2.384376414	1.809926421	1.298674068	1.979032015	2.64741448	1.883919046	1.619959273	2.365598936	1.813046953	1.976438339	2.487389399	2.134379274	2.707260864	2.265045114	1.881251624	2.258991701	2.05701789	1.727293515	1.990553575	2.325399324	1.780831624	1.967970784	2.478643898	2.582976372	2.288720094	1.95373956	1.71542606	3.452846303	2.235473843	2.606713159	2.20657285	2.145668771	2.626642289	2.578580937	2.582272219	2.1935312	1.712026977	1.668057616	2.448116913	2.127645962	1.954126582	2.580908081	2.018926794	1.677827892	1.79107117	2.211986816	2.118638155	2.170279254
AMMECR1	3.20354519	3.135905551	3.109316241	3.448662091	3.713927489	2.772012997	3.296392429	2.390782956	3.27022582	3.537398696	2.788086794	3.645344166	3.193199928	2.777235162	3.163835825	3.052921317	3.475220207	2.885762696	3.283929074	3.636135726	3.44696392	3.562332267	2.898097004	3.411495857	2.553824357	3.559531761	2.908205521	3.092932636	4.023971851	3.672893143	3.2665799	3.364713587	3.054978712	3.494549884	3.665310888	3.339109989	3.300813955	3.974049715	2.675493614	3.761319609	3.283414967	3.924370763	3.900110457	3.667783526	3.573033522	3.340153497	3.53424911	2.772156017	3.408478931
AMMECR1L	5.479056409	5.456768336	5.380880712	5.729890664	5.907547928	5.936954236	6.336870249	6.054199312	6.501514942	5.989215174	5.767742026	5.714766648	5.991265147	6.629094201	5.695248027	5.771879045	5.700643677	4.58105037	6.316866015	5.680880316	5.639644022	6.011081239	6.365455442	6.285395237	5.117545784	5.947356695	5.591872911	5.065458384	5.629874412	5.98201979	5.786750407	6.110800098	5.832018445	6.151442003	6.104435987	5.861131604	5.573070521	6.10252118	5.962498577	6.097715602	6.011725272	5.658891252	5.784326461	6.138636531	6.479728466	5.869397682	6.01619566	6.039457133	6.436836771
AMN	4.809923707	5.048295116	4.562107332	4.254527668	4.612983261	5.397835492	5.007292891	5.285894984	5.806034399	3.7506281	5.055802379	5.147954789	5.137269611	4.773580198	5.576248644	5.195126138	5.723860333	4.550916844	5.5529233	2.866916065	5.363330695	5.144952276	5.666023505	5.491256691	6.280757034	4.397506202	5.509023226	4.404854278	4.627961722	6.04467411	4.832249174	4.964387441	4.813996543	5.384680512	4.558534018	4.905599757	3.554358013	4.428708612	5.82920664	4.17638864	5.764269853	4.821690904	4.613946096	4.712410053	3.547072358	5.567375012	5.33268693	5.945591508	3.812289633
AMN1	5.689207587	5.603433697	5.202014276	5.989848119	5.703288512	4.540630468	4.87347509	5.454835399	5.243761147	5.669033475	5.05526548	4.612581879	4.873191555	5.400639095	5.500438619	5.152092509	4.946700622	5.71437023	5.165439982	5.770297799	5.533867931	5.367020284	5.225813794	4.301432683	5.364090775	4.771524403	5.274135821	4.533929753	4.850473145	5.41262489	4.543885825	4.766775667	5.306235686	5.129388893	5.620902743	4.886874877	5.723090974	5.646066351	4.913336317	5.598288828	5.105886184	5.338434028	5.468160928	5.214912291	5.852469843	4.916419439	5.505339957	4.816266163	5.631673204
AMOT	5.874704235	6.107302914	6.396366721	5.810104663	5.379635515	6.94498871	6.645271256	5.780583497	6.66738978	4.908575006	6.349221003	6.429795796	6.492269635	6.311178511	5.843532434	6.621914371	6.430418324	5.875277147	6.69631806	6.159474065	6.417507753	6.247553143	6.586552805	6.433522992	5.949904946	6.750702745	6.36838519	6.099767156	6.058872136	6.306425543	4.960892636	6.220806146	6.489845827	6.567098621	6.067319662	6.378874032	5.449792776	5.286111595	6.536407556	5.884921357	6.218740799	5.332616637	6.431721419	6.2218017	5.358998308	6.458123772	5.926271492	6.578596528	5.969612725
AMOTL1	5.326769405	5.405829791	4.864817435	5.23366943	5.163087062	5.512388096	6.285556931	5.568136002	5.677049415	5.490871296	5.199306995	6.015206426	5.29042403	5.589557865	4.8889814	5.62637337	5.752919854	6.481868976	5.482318241	5.506969614	5.885136842	5.750193626	5.740743437	5.814308971	6.053870664	5.336404619	5.586115126	5.803097513	5.676547654	5.670546003	5.21235565	5.734314764	6.183964364	5.435951866	6.033067261	6.182147797	4.965202202	5.64530505	5.983135109	6.538782862	5.041507354	5.655410243	5.890806208	5.642954564	4.841797189	5.94294541	5.027666678	5.428572926	6.101233719
AMOTL2	3.472570601	3.191605114	3.550756508	3.278520156	3.785734202	3.088947905	4.158078046	3.463141476	4.301131006	3.770274799	3.417530744	3.290503997	3.605979679	3.961480027	3.811927792	3.817059131	3.790704832	3.067678063	3.972791916	3.790024941	3.548145949	3.706801443	3.149128386	4.282526429	3.527373414	4.10042733	3.887336673	3.722058829	3.26328708	3.81384353	3.62870765	3.492886373	4.494152451	3.618406841	3.679001183	2.808220913	3.797464321	3.389494068	3.640679665	3.536990835	3.916892755	4.201296947	3.452710856	3.821038855	4.015497468	3.677635118	3.485623594	3.764037802	3.721482796
AMPD1	1.749057585	1.31244357	1.779489564	1.060470859	2.340632211	1.577562655	1.20298836	1.733131092	1.948021815	1.286758423	1.231008883	1.341898724	1.322342506	1.291387043	1.0970467	1.109564623	1.710720431	2.158320566	1.188333639	1.251157525	1.002715679	3.337402115	1.560957957	1.275705724	1.83289264	1.153123391	0.897134771	3.331847037	1.40905245	1.450978834	1.990479417	1.726402685	1.369657108	1.533618937	1.161219063	1.638418746	1.694476265	2.115402492	1.681738519	4.639035161	1.041854306	1.435513862	1.506452139	1.224223295	2.27714498	1.539444245	1.580339306	1.207785292	1.134811966
AMPD2	4.014465319	3.632653242	2.744537536	3.288574477	3.759110334	3.284479185	3.4627765	3.635688857	3.368016525	3.642080409	3.556719696	3.495189472	3.817495927	3.809167983	4.298567229	3.341279595	4.407125087	3.507907499	4.08468124	4.077231087	3.673420623	3.205192992	3.733030687	3.080440812	3.762047718	4.235686381	3.740010419	3.280574528	3.727164319	3.125096137	3.626677381	3.433522275	3.092360522	3.204301182	3.751867149	3.721081995	4.437973688	3.788263033	3.062950483	3.540726121	3.372891683	3.645597745	4.257469849	3.027719246	3.669133635	3.412334716	3.581852917	4.030996211	4.252842267
AMPD3	3.531455636	4.061327167	4.286637498	3.733276287	3.333396414	3.918847774	3.760512868	3.635605761	3.404609893	3.797062136	3.776472532	4.165633354	3.431042109	3.049216437	4.49913825	3.341845141	4.142125237	2.6317804	3.161848607	3.974106052	3.886140931	4.091417578	2.192764121	3.29656946	2.694869015	3.274316111	3.186855011	3.70123834	3.774382054	3.514339054	4.050469751	3.85463269	3.727855394	3.32850458	3.578029038	4.953818438	3.551269746	4.496294636	3.785886804	3.686088673	4.285117274	3.328709989	3.605675625	2.909172071	3.902785355	3.237910831	3.842237988	3.153246947	4.166301404
AMPH	2.129782144	2.480745712	1.607460406	2.805711841	2.343244307	2.468941502	2.370550583	1.640909537	1.894241837	1.879349129	1.104139065	1.434311587	1.699450321	2.244962557	1.199658364	1.269905396	1.129043138	1.720996185	1.346280295	1.565746288	2.260751472	1.717443433	1.50165012	2.13919083	1.390941077	2.489866607	1.635763663	1.727722802	2.223780802	2.102058543	1.830644069	1.830585884	1.720642007	1.331712783	1.190056549	1.674168231	2.799109706	2.236079945	1.594752675	1.598456634	1.659557276	1.355960054	1.900424729	2.227159374	1.978906684	1.669957927	1.834211489	2.006287174	2.28557417
AMT	5.685544866	5.872029165	5.571192386	5.868343285	5.662622997	5.668458797	5.59931921	5.722007478	5.915201175	4.531924345	5.968914398	5.546300969	5.651785776	5.346975472	4.727927303	5.483247391	6.302995965	5.542670875	5.608767717	4.22615091	5.925368214	4.608078446	6.71042644	4.63846202	6.224736915	5.200318337	6.081060487	4.415390143	4.663520007	4.922594567	5.367500353	4.974434137	4.503633771	6.018091172	5.112741009	4.513123626	5.997779646	4.111202781	5.695205758	5.465978882	5.215413504	5.233601095	6.045622761	5.756085976	5.462863706	6.455809082	5.5611473	5.771953892	5.396376289
AMZ1	2.203570939	2.016457494	1.559637932	2.220791439	1.594514101	2.355350276	2.048889746	2.041019108	2.238312529	2.112104301	2.373808189	1.804250898	2.76141002	2.729497729	2.350064968	1.77659236	2.730051937	2.364493959	2.060590094	2.547825121	1.587533294	1.819846315	2.040650186	2.584124779	2.677695913	1.966640926	2.485788382	2.22194831	3.624753772	2.234663584	2.394072552	2.039756786	1.920688088	3.326324041	2.096874711	2.393199126	2.709878632	2.247322659	2.135787835	1.883441317	1.604481543	3.221918354	1.564955513	2.36049555	1.506232434	1.489162145	2.193758609	2.17214171	1.707509315
AMZ2	4.630142764	3.909363717	4.319448883	4.723774786	4.432924789	4.441063344	4.496067727	4.597942361	4.791094884	4.463306372	4.209236659	4.670934496	4.544544336	4.614220444	4.713203879	3.878637526	4.541548725	4.41370406	4.200966733	4.081818252	4.477250984	4.476203947	4.484420382	4.191386373	4.125338376	4.356385966	4.956126519	4.066393123	3.632426239	4.83842984	4.667480869	4.026068109	4.314499825	4.468544888	4.483041626	4.755354117	4.681546042	4.867558624	4.300414206	4.011202817	4.26067254	4.266841742	4.281629183	4.422592341	4.409151796	4.516815194	4.313617638	4.288094566	3.97696487
AMZ2P1	1.454572032	2.615857875	2.173832206	1.889722044	2.057323438	1.210620139	2.618072616	1.083141744	1.889755354	1.763794027	1.945082819	1.583555171	0.930118177	1.805030468	1.597687464	1.800414176	0.74663885	0.762150151	1.18768381	1.308730186	2.67427338	2.576271979	1.156036449	4.334470138	1.818163417	1.22919337	2.344185267	1.902805066	1.689094231	1.547786715	1.250273939	1.817169083	1.510486188	1.302649049	0.978736879	2.076991437	2.292132629	1.304387911	2.217456723	1.725092664	1.874566146	1.08456233	2.069382855	1.417716141	2.037337858	1.779907353	2.036472627	1.687691993	1.804380293
ANAPC10	3.807416945	3.354809002	3.013434184	3.789301303	2.677940832	3.151925868	3.364616122	3.137865385	3.578483431	2.940550182	3.883042416	2.94292082	3.282833483	2.675260681	3.253868104	2.34748494	3.208165313	2.843016988	3.145196851	3.229238578	3.855047136	4.400517208	3.840779716	2.884559037	3.691624292	2.821260059	3.255922308	3.048324681	3.31455581	2.944338469	2.945230409	3.199272858	3.154146304	3.805053807	2.205249603	2.706250546	2.786352001	3.222351866	2.726323935	2.651529681	2.785094085	3.862891151	3.513223287	2.997418297	3.271252526	2.730433098	3.281482117	3.000274364	2.831472689
ANAPC11	7.026390358	6.856920633	7.257480737	7.24135848	6.841015946	7.537913011	7.314770084	7.550842185	7.405597402	7.28805725	7.755951369	7.430455205	7.598581337	7.602850695	7.662766635	7.457784361	7.397388598	7.367796967	7.455561536	7.204197296	7.693278067	7.5802807	7.698207642	7.55800484	7.499372426	7.339374336	7.261939885	6.929387934	7.385089265	7.44819319	7.353956309	7.361842637	7.066280892	7.256298492	7.563525538	7.012227302	7.359514307	7.894310633	7.477687418	7.218059242	7.809245513	7.573708437	7.416684895	7.560964825	7.367796967	7.267010836	7.484246379	7.484808123	7.242441529
ANAPC13	7.366370568	7.585105032	7.559390999	7.993391976	7.077269821	6.780334592	7.564990799	7.735561385	7.651201161	7.674143367	7.438265278	7.531357331	7.822072492	7.92635757	7.808989616	7.530476046	7.594863695	7.661455294	8.088183886	7.822901414	7.255016927	7.65122848	7.999290925	7.523055004	7.864612209	7.619917976	7.813002972	7.197762616	7.563403665	7.551804548	6.836935547	7.503988336	7.649032552	7.140384162	7.651942625	7.374463224	8.355656142	7.599172506	7.577542481	7.913675557	7.671119007	7.875607939	7.818994564	7.695482671	7.745387221	7.665930236	8.142167609	7.821545315	7.674792012
ANAPC15	6.731000617	6.559220497	6.631673448	6.325053029	5.919240402	6.508402638	5.893241602	5.944217456	6.027703384	6.574809199	6.739108089	6.733856561	6.273376134	6.987480196	6.339571525	6.140545374	6.452181959	6.225267771	6.370173298	6.356215834	6.993957657	5.72997576	6.745367565	5.762191486	6.386901449	6.276044128	6.081618011	6.151945513	6.0819179	6.672464682	6.181129119	6.141775071	5.86382852	6.112589873	6.560893458	6.307779635	6.009677386	6.503800807	6.179989216	5.962237618	6.72707558	6.359873723	6.340667596	6.760026259	6.223676231	6.488064196	6.52726566	6.314927856	6.503220607
ANAPC16	7.283349689	7.495276502	7.344183953	7.563775013	7.571543725	7.842123813	7.184838751	7.633894812	7.43659291	7.892418908	7.668534681	7.832413292	7.658571725	7.617250478	7.480443752	7.810950041	7.746499779	7.836705272	7.402885586	7.712625327	7.662254448	7.489326801	7.881142854	7.566174464	7.435793711	7.52219753	7.634728954	7.526540303	7.234936195	7.586396467	7.232192213	7.639695604	7.786005032	7.479023159	7.810446392	7.752499061	8.009077956	8.194159371	7.862052822	7.537652402	7.24048599	7.732331046	7.701480669	7.401914078	7.91689522	7.325801304	7.86506591	7.618415538	7.46840811
ANAPC2	2.832745211	2.987865446	3.303722866	2.136397291	3.237466782	3.478802382	3.510546068	3.076955637	3.596513845	3.660383098	3.13229262	2.463143332	3.055142091	2.737916616	2.383706385	2.330990465	2.669775671	3.060234384	3.250531128	3.295637444	2.825057849	2.929959837	2.77995407	2.484205192	3.275892777	3.423532197	2.892143768	3.533645739	3.395596279	3.611151126	3.249740909	4.138447167	2.320127889	3.056923836	3.09049897	2.5811405	3.227139535	2.815678541	3.392377642	2.795367828	3.543456031	4.03216777	2.511703496	3.287952108	3.195924846	2.836559007	2.953067209	2.79932308	2.993746584
ANAPC4	2.934989017	4.580119906	4.152861773	4.305651441	3.942504934	3.490996928	3.846037348	3.322525278	3.846459622	3.971775508	3.276192423	4.096491866	3.151673701	4.04158624	4.121223312	3.908051114	3.458711742	3.132734108	3.715243515	3.349444891	4.005397259	3.424434585	3.96572002	4.026780486	4.342661193	3.534344258	3.6270429	4.568618093	3.848704669	3.688342118	3.946870765	3.742224914	3.672550767	3.479799707	4.577684398	4.558630013	4.365113026	3.915041245	4.135205154	3.835635743	4.051356899	3.853917885	3.980816699	3.738728461	3.922064247	3.311498015	3.2811279	3.985821157	4.247825173
ANAPC5	7.462591094	7.48044767	6.791286775	7.386539909	7.148392898	6.773813096	7.233526935	7.206763698	7.084051492	7.26106072	7.383632451	7.104783226	7.383973073	7.113158023	7.342975907	7.249236014	7.280677629	6.969922287	7.309936606	6.461010747	7.141999257	7.101609401	7.246297357	6.774053932	6.852967566	7.216699436	7.177178512	6.951476069	6.567623858	7.199623471	7.139587942	7.254922008	6.769198838	6.869344593	7.364856716	6.79600179	6.54910206	7.403347138	6.769495252	7.031516979	7.325646569	7.186098412	7.183521265	7.444954112	7.064709159	7.102412538	7.458508829	7.186838013	7.124600764
ANAPC7	5.974849742	5.995365997	5.912067189	6.237730518	6.005242109	6.11832118	6.451799375	5.815433378	6.12810604	6.316854477	6.55287846	6.087183139	5.783880385	5.721677081	6.155782614	6.24443275	5.750863426	6.117774238	5.885285705	6.047723391	6.461281388	5.807792025	6.453981425	6.194800761	6.03728418	6.296194993	6.355378825	5.883516827	5.638046368	6.26056828	6.138679496	6.351720564	5.706660006	5.832505647	6.358043755	5.57405612	6.251662056	5.811403747	6.50181722	6.15802739	6.305342908	6.277262318	6.334131017	6.402262713	6.302154052	5.976120719	6.256292714	6.118814301	6.545684739
ANG	8.070808011	7.704282644	7.534327568	8.273048817	7.948259582	8.600436606	7.239007783	7.499418028	8.476612441	7.315212882	7.631315838	7.340049981	8.206199153	7.948323063	8.532859551	7.837450732	7.741305482	8.290790791	8.274912941	5.989615461	7.585087555	7.677222169	8.229809509	7.819211258	7.690784343	7.862719199	8.128096808	6.856236631	8.262540571	7.924207728	7.185056739	7.927638689	8.110257366	8.251195557	7.733594807	7.05743902	5.834754062	8.018638075	8.521994699	6.806265801	8.523740486	8.195062855	7.730763593	7.614173755	6.820032555	7.984078009	8.02551897	8.159485406	7.688222123
ANGEL1	3.933151437	3.48256297	3.19267405	3.089548014	3.793912687	3.716707907	3.242455715	2.89857708	3.953704871	2.983598985	3.893732552	3.006292142	3.719594674	3.589759373	3.31222723	3.768548888	3.925889062	3.092917943	4.166253328	3.302923849	3.065760532	2.969752066	3.126797797	3.694860361	4.03387051	3.361535577	3.115398389	3.025389457	2.531222642	3.318867276	3.109935504	2.52458371	3.651466382	2.857099188	3.254144576	4.067970906	2.992980003	2.805763163	3.230131839	3.403877346	2.919849067	3.804666654	3.611595466	3.356082411	3.251135454	3.55382454	3.463226044	3.695069732	3.473684784
ANGEL2	5.013101814	5.016302793	4.189757967	4.58927257	3.940160031	5.160724603	4.548968284	4.579977363	5.214273493	4.85137808	4.42968438	4.823839667	4.97441796	4.70480199	4.511794466	4.26753202	4.478824423	4.579146982	4.204511919	4.960945829	4.841919643	4.72880034	4.978506157	4.391062072	4.653660985	5.27630384	4.861273099	4.474284536	4.377933616	4.644029453	5.078779303	4.564020618	4.250091858	4.928498658	5.611060735	5.022611867	5.323834658	5.219632456	4.843820075	4.236941554	4.524243535	4.41923874	4.951684134	4.723384072	5.36137463	5.307157252	5.321487613	4.337378146	4.215591697
ANGPT1	5.363430885	5.483326279	5.168621963	5.667065626	5.304897535	6.015109843	6.147605417	5.08950094	6.101074792	4.931852245	4.69645639	5.751549126	4.54416444	5.618933891	3.592948743	4.663454362	5.681801533	4.971060711	5.082793092	5.133420052	5.495394976	4.962216081	4.897550025	4.423660969	4.630123531	4.740503492	5.084807418	4.900286379	5.232424124	5.0344067	4.746554572	5.496379465	5.331870976	5.214642802	5.311529008	5.383375029	6.790660612	5.20269172	5.920105732	5.559815427	4.962148463	4.293187555	5.611267875	4.447111087	6.30901301	5.237711946	4.67511053	5.249334589	4.615762638
ANGPT2	3.260800647	2.696059701	3.499184725	3.506092796	3.000843411	2.115754705	2.808773503	2.865169652	2.334360963	4.116689773	3.169844739	3.395192905	2.308255417	3.031867878	3.474864655	2.687464312	3.474247957	5.619819524	2.890887943	3.123582293	1.787739998	3.258886761	1.606165462	2.176609165	3.647295409	2.738263493	2.82048488	2.420214834	3.40839373	2.518717602	3.795617838	4.102595712	3.44678494	2.344882022	2.44979885	5.213284825	4.987881001	3.356832164	4.101162729	4.657204487	3.667167893	2.829866095	2.54820699	3.148592944	4.863172736	1.66020052	1.880751006	2.914756856	4.225000452
ANGPT4	2.654316158	1.85736836	1.858741827	2.107939409	1.856582293	1.56497491	1.673846045	1.934979764	1.911915648	2.05597359	1.74807749	1.924514527	2.56210758	1.606041152	1.774402647	2.041134499	1.520218016	2.46366853	2.652223724	2.833607447	2.253961968	1.422024575	2.304497446	1.785310823	2.054071735	1.858854679	1.92225298	2.214135563	1.883435896	1.936615371	2.212467623	2.25948806	1.626092733	2.393554215	2.509433996	2.503670175	2.301938733	2.699520359	2.496131883	1.599642834	1.729712518	1.7172809	1.801126751	1.708214077	2.7786864	1.68444676	1.845175792	1.984487464	2.316353387
ANGPTL1	5.184612799	4.179121266	4.661307819	5.471385184	4.484070727	4.316156092	5.014269697	4.19168781	3.280164665	5.376300001	3.739332758	5.076794943	4.958828318	4.983786195	4.241485439	4.180022017	5.613648683	5.680394205	5.088759536	5.104666246	3.688979731	4.881714921	4.982779622	3.152610184	4.336583185	4.720986829	5.081172923	3.909724421	4.059806118	5.070929705	4.071094691	5.207851034	5.537353061	5.660364006	3.317091027	4.752290161	5.536745	3.961416243	5.643712567	5.746265434	3.858580554	4.337432587	5.086684275	4.791685208	5.668396919	4.048264737	4.102102848	4.158483586	4.002168731
ANGPTL2	3.931046234	3.858952498	3.010718641	3.780794887	3.374457131	3.322535836	3.927451449	4.534684531	4.904867884	4.342739751	2.726902826	4.259762208	3.86908579	4.884305561	3.504982218	2.581492037	4.750922259	5.047605718	4.422017567	4.055318918	4.086081305	3.512383876	4.462043675	3.838579977	3.952771427	4.201404521	4.702895258	3.12813993	4.320220233	5.362508103	2.165661052	3.45777575	4.603412405	4.610313265	3.690406016	4.785112298	5.393034865	4.698939707	3.95029694	5.109598072	3.836554729	4.377643595	4.142762026	4.236094976	4.511516043	5.368512965	3.068315926	4.217775875	4.514672788
ANGPTL3	8.074930514	7.574090704	8.02817641	8.431710254	7.726213616	8.21106861	8.231730255	7.44031701	8.557215014	6.322006934	8.530871487	7.647696992	8.679374146	8.427461125	8.018839337	8.047353377	8.783613137	5.448449635	7.316968245	4.024821336	8.51297014	6.361595008	7.949613359	7.529919883	8.490823869	7.445918267	8.398696208	7.844218708	6.546468894	8.12405316	7.954729782	8.213477326	6.86200598	8.488676321	7.202543389	6.690058268	5.79544189	6.830657984	8.531572712	4.13830904	7.823176039	5.933757519	8.086297605	8.26179289	4.894996557	8.645058081	7.661336272	8.631845466	4.779068374
ANGPTL4	2.788038641	2.535508027	2.230431585	2.430000097	2.958384031	2.83497458	2.311945399	2.053849845	2.709894895	3.111994319	2.515857543	3.491391542	2.797349765	1.790752461	3.427186235	2.43580715	1.758653847	2.226234763	3.147897615	3.438693222	1.841493519	3.229964046	2.52622912	3.481370547	2.127936087	2.661425721	2.538276431	2.207588208	2.804470886	2.283252273	2.748251353	4.585757075	3.263610214	2.879241573	4.288405681	3.248798848	2.959491865	2.614746827	2.711787245	2.112792324	4.506720872	3.364229508	1.615263879	2.495980685	3.21987704	1.382992918	3.811141686	1.871206913	2.956242862
ANGPTL6	3.119159126	2.980008209	3.281564192	3.240125128	3.608824752	3.411033701	3.23487898	3.593696933	3.864036987	3.359321345	2.969956183	3.013252306	2.536693216	3.929859065	2.992401981	3.929103772	3.739635292	3.555712786	3.48126073	3.2570944	3.279724265	3.463812393	3.247230636	3.636833703	3.553390626	3.795872649	4.031536173	2.812530053	3.642797079	3.391534267	3.217830037	3.29655989	3.345794408	3.148308476	3.379676462	3.050077739	3.939887168	3.892702493	3.409189164	3.181416841	3.581208927	3.599066999	3.333622816	3.34201893	3.442388113	3.443773451	3.362717123	2.850113045	3.299493979
ANGPTL7	2.507814658	2.055189751	2.80435717	2.701706505	3.423466128	2.346952076	2.166221364	3.351442268	2.745356746	1.832281047	2.793679945	1.662481613	2.34100761	2.454794177	2.29326301	2.093274954	2.760005015	2.517937854	2.038348843	1.945136375	2.501512051	2.155635416	2.387400613	2.401336473	3.760521308	2.190816816	2.197470337	2.146616116	1.814928285	2.506983774	2.138712171	3.814040536	5.010687341	3.407149443	3.37729594	1.94470289	1.98398351	3.616666943	3.150266142	2.989163875	3.131195066	1.631258727	2.380959427	2.24418307	2.434477917	2.252889926	2.356012004	2.816951047	2.526524623
ANGPTL8	2.017583907	1.885014593	2.583075285	2.800562646	3.26086734	4.522778952	1.984549697	2.306755372	2.783269879	3.107627937	3.336099442	2.357109675	2.36155667	3.227675835	2.501394132	2.071196646	1.912578158	2.992987364	2.315377179	2.579044293	2.346021469	1.846268257	2.552031363	2.465292013	2.127025995	2.50435817	1.68813201	2.746495075	2.370177961	1.675400969	2.026916946	2.320128646	2.740108087	2.658340972	2.909668134	2.730985485	2.8026446	1.513236946	2.279006106	2.947932691	2.169159999	3.458087115	2.910636975	3.390629841	2.397008581	1.703402105	3.068002877	3.011574102	2.191656825
ANHX	1.698397505	1.666207907	2.130151925	1.85487583	1.778850872	2.183817535	1.71876746	2.096791475	1.346896758	1.854843168	2.204781724	1.501698391	2.030689236	2.582027728	2.299542509	2.507575355	2.14425192	1.470061576	2.927182947	2.285531043	2.005270113	2.065392561	1.868505335	1.976957051	2.038507306	1.581104976	2.075118714	2.11041195	2.158075308	2.026529267	1.984810446	2.137291565	1.878799762	1.831443191	1.380864416	1.830321063	2.283005881	2.59414736	2.381983346	1.515880228	2.481861943	1.376311057	2.250366582	1.862612665	2.140691765	1.724369928	2.545462929	1.966085003	1.659484169
ANK1	2.732205069	1.903183519	2.585621269	1.798467005	1.984917225	1.855089955	1.694462374	2.078092114	2.189006815	1.96586745	2.001929052	2.472432255	2.023027863	2.289862848	2.054527409	1.815494404	2.367082612	1.957179279	2.43915825	2.025741071	2.113211078	2.020210935	2.29355842	2.686427957	2.142350692	2.36579958	2.005171721	2.156593678	2.307089932	2.37170972	2.505024551	2.056052598	1.855493398	2.534806262	2.215642178	1.880743575	1.603421286	2.061094161	1.728429078	2.925379285	2.170817088	2.059393969	2.272219589	2.023124712	1.65324503	2.203883756	1.952826851	2.462122504	2.449534817
ANK2	6.771524543	7.114661283	7.246800434	7.001334476	6.962015936	6.933048262	7.117873556	6.937350321	7.134729483	5.628703814	6.744356522	6.228096897	6.190061044	6.768374942	5.876873322	7.102109111	6.537494997	5.141190188	6.61437172	5.184939065	6.897890807	7.082545533	4.814121255	7.137551103	6.980993544	6.769413201	7.142276997	6.910139434	4.867635706	7.04526501	5.710765469	6.658893615	7.240664335	7.090862122	6.667289309	6.693670805	6.298746582	6.090252519	6.960588437	6.436348092	6.675934341	5.778924789	6.909753951	6.470000715	5.438701104	7.465868606	6.403141319	7.554881424	5.248849805
ANK3	7.664028286	7.822368433	7.721726975	7.614381959	7.498303193	7.72024268	7.560211348	7.090539342	7.685175656	7.256581958	7.695008637	7.287721102	7.260408511	7.469137537	6.345396426	7.56580965	7.575416582	6.839594033	7.329510131	7.327392428	7.326619155	7.325274931	7.492763648	7.172990613	7.866162889	7.313665058	7.481881498	6.790397595	7.101035241	7.406139359	6.858149795	7.405062685	7.663038168	7.784786567	7.174095955	6.983206767	7.395794504	7.016816039	7.679345001	7.390630369	7.24709202	6.598691265	7.26312498	7.412573792	7.072853292	7.719198135	7.339210717	7.732978447	6.833842199
ANKAR	3.478479857	2.928545398	3.961061101	4.351269812	2.910462345	4.085869734	3.285274532	3.384861962	3.051028954	3.832663918	2.876883028	2.940766471	2.912763981	2.977822779	4.24818756	3.505540154	2.767907386	3.883494578	2.996476169	3.063592773	3.117113659	2.468213431	3.068265728	3.278252628	3.417546218	3.14400964	3.408556047	2.617477612	3.528074237	3.141295297	3.276023486	2.663391421	3.008916911	3.261719145	2.441415414	3.359706112	3.770557047	3.261707259	2.749219424	3.512339117	3.295735431	3.992328645	4.307135074	3.551323622	4.021011467	3.691522544	3.544048013	3.017102053	2.828344776
ANKDD1A	2.466481939	2.92807413	2.783788027	2.795979402	3.229023086	3.020303215	3.253294829	2.521146302	3.410704764	2.780145007	2.705382307	2.487241324	2.639076341	2.108799225	2.213948626	3.157991492	2.285948462	2.472637259	2.820457007	1.993517086	1.929716748	3.126460115	2.233982593	1.954316272	3.464251463	2.610802193	3.112927388	2.807837932	3.150303229	2.513750955	2.93199901	2.347589663	2.130107909	3.092336909	2.675061423	2.912028433	1.988088781	2.728513292	2.747139693	3.564592304	2.229401026	2.908494121	3.534778856	2.562435634	2.515939069	2.11342276	2.275335291	2.033900461	2.882937495
ANKEF1	4.377376283	4.14612093	4.622890448	4.085240305	4.828071874	4.233281827	4.372768138	4.032014652	3.743107786	4.658803264	4.518469489	4.65695634	4.268838229	4.196082509	4.116014826	4.421021346	3.744381911	4.857524997	4.87113338	5.684014666	4.885600684	4.572654974	4.448413282	3.491952433	3.886295709	4.175693821	4.128694117	4.397213925	3.618612736	4.187853652	4.057071919	5.089025236	4.767285498	4.362185136	4.705743031	3.661371096	4.789476981	4.637258272	5.167791277	4.389705915	3.67072784	3.488926864	4.624667801	4.484928958	4.12583336	4.754142407	4.872335401	4.082041881	4.7922138
ANKFN1	1.019410924	1.145407821	1.948872967	1.199662865	1.270553671	1.274571897	1.205754018	1.374992093	1.394384307	1.105528682	1.665550131	1.042139429	1.656881417	1.369604189	1.842585167	0.891517753	1.556941678	1.257327573	1.369610781	1.01998136	1.794425445	1.037476144	1.448941761	1.840023299	1.219395491	1.148673165	1.384654008	1.643486372	1.272720826	1.195227685	0.952003225	1.656628877	1.516253761	1.56245663	1.352505724	1.243978801	1.307664882	1.259588847	1.111998402	1.641069996	1.422927494	1.321876746	1.718433712	1.228397446	1.229330485	1.155873367	0.927364021	1.163290314	1.209921429
ANKFY1	5.115652865	5.100788808	4.911093104	5.602727964	5.457985898	5.213097318	5.529851223	5.209959961	5.005202089	5.515800244	5.591552887	5.829970931	5.41666454	5.503579954	4.583065495	5.43948467	5.169255944	5.256562264	5.57043081	5.303860925	5.617869824	5.658563415	5.568785015	6.103000819	5.490556467	5.319017921	5.985759991	5.904106986	5.311460275	5.506606242	5.868726452	5.152928154	5.294409417	5.208239665	5.078155977	5.699223874	5.896265172	4.580225436	5.274290707	5.222845729	5.148808883	4.247794566	4.779632386	5.640465539	5.549342525	5.349664343	5.410396027	5.872472693	5.652717114
ANKH	5.528635028	6.120543763	6.229672408	5.79727868	6.606685618	6.197056799	6.011373946	5.945669435	6.90078214	5.769067684	5.559951072	6.077288712	5.431326591	6.024850617	6.599262331	5.907778661	6.644987876	5.521487214	5.967988492	5.476606234	5.602184899	5.470025663	6.342235916	5.736753263	6.404501997	5.946434491	6.825190547	5.856549305	5.364690549	6.265983246	6.128389404	5.793445574	6.115308817	6.593644054	6.048918088	6.228463235	7.152457284	6.110068464	6.581385525	6.008749524	6.225303047	5.838923786	5.586587315	5.688544038	7.199164624	6.953430394	5.726156862	6.28951467	5.825953679
ANKHD1	7.069040669	7.170590523	6.974601934	7.993420157	7.521537584	6.415939064	6.153425305	6.8729848	7.316293002	6.839132909	6.506881407	7.074445636	6.750385367	7.584355743	7.28495457	7.245588949	6.179631877	7.999828528	7.060230899	6.389922992	6.957029089	6.179782723	7.318080749	7.233796854	6.743714101	6.610156107	7.423501934	7.706746431	6.074071743	7.57209812	7.468649039	7.261466062	7.263166712	7.00336814	6.815282979	7.480115702	6.630147136	7.88194059	6.720286608	6.361769463	7.592020775	7.196254902	7.818433374	7.15028483	7.704551057	7.049932704	7.136351668	7.576322022	7.579362457
ANKIB1	7.387736801	7.730712379	7.636073794	7.601020946	6.97648057	7.763637382	7.209451435	7.524611222	7.835020546	6.789487163	7.278240565	7.273499637	7.482184427	7.804729369	7.048770508	7.141009552	8.203922301	7.152299747	7.800637949	6.681901862	7.347263257	7.112528811	7.85056303	6.794472496	7.720102385	7.310702668	7.422142425	7.357579157	7.135677636	7.808582729	7.292783201	7.120872627	7.467819688	7.581962989	7.122677491	6.980295354	7.11835694	7.2390378	7.557865327	7.389958932	7.071097293	6.677381671	7.470480884	7.416751498	6.881136341	7.713152126	7.438865485	7.833585615	7.04157757
ANKLE1	2.367857193	2.637958324	2.854982685	2.732246895	2.924217435	2.583242992	2.84913481	3.315586797	3.345983759	3.036861786	2.197260901	3.169593738	2.500099204	2.990287673	2.536433862	2.448375869	3.158860353	3.144122637	2.843495225	3.231467533	2.404269758	2.532784323	2.301339798	2.946797773	3.008037618	2.788154839	2.366812602	2.676656756	2.787733239	2.653780183	2.464010319	2.985336993	2.748794359	2.543850458	2.213066501	2.867509943	2.880940012	3.142125562	2.724054114	2.523346144	2.812417659	3.004603506	1.944259325	2.244245684	3.215425725	2.708803571	2.767601259	2.703869594	3.577817411
ANKLE2	5.370013243	5.321169741	5.319016555	5.259554681	4.807055283	5.071165501	4.719823231	5.561481038	5.033350971	5.286347332	5.393414183	5.597984723	5.276469233	5.386788368	5.980010329	5.211235933	4.727441525	4.641823329	5.708845331	4.870413869	4.951010939	5.354149216	5.77954186	5.640425677	5.515303393	6.100334049	5.258062115	4.846267255	5.64540765	5.134273733	5.38169612	4.993778221	5.291534283	5.37857351	5.258386494	5.264338074	5.578469672	5.15342117	5.198146462	5.370449144	5.06756682	4.952733983	5.079320191	5.550039645	5.649267063	4.839438258	5.510480679	5.39183287	5.968708687
ANKMY1	2.034075426	2.053953082	1.973682253	1.788845546	2.051226891	2.0032095	1.85252051	2.16563311	2.355187005	2.569986234	2.151168863	1.892975444	3.124381882	2.051189318	2.856039765	2.203469477	2.333032597	2.268527524	2.468241103	2.969541728	2.320561542	2.014563396	2.4076351	2.423754682	2.018084703	2.771368983	2.006382524	2.218297886	2.282222688	3.209672739	3.083276714	1.788693596	2.016047139	2.435253528	2.614644138	2.668191028	2.251786968	2.363127602	2.046740307	1.830886624	1.89178415	2.699049709	2.235696467	1.881535867	1.899429107	2.008095947	2.041452968	2.19654092	2.266317588
ANKMY2	5.540429072	5.821598517	4.869512787	6.288442806	5.186807796	5.270991895	5.566109767	5.745513567	5.303333987	5.512455342	5.33507659	5.688886393	5.004390847	5.839538536	6.063249401	5.283785756	5.374144998	5.504003386	5.626091735	6.175247857	5.794618376	5.274733422	5.36910134	5.119833734	5.866776045	5.63209762	5.632524996	5.876323531	5.364104077	5.295852985	4.910790749	4.833804202	5.538371158	5.866129273	5.790497922	5.408060539	5.687348988	5.61806826	5.357834044	5.644791414	5.443555418	5.097453351	5.59014973	5.972566772	5.630667487	6.196790462	5.372897208	5.435167824	5.795839584
ANKRA2	4.80039508	4.65344772	4.704298148	5.237422534	3.852284375	3.735614313	3.705285781	4.496276367	3.858758428	4.269275687	4.594200239	4.545106235	4.003512596	4.378665873	4.469999332	4.641986329	3.976253372	3.782235238	4.657488127	5.143855463	4.732261167	4.750613471	4.506793779	3.800944187	4.176926915	4.265203206	4.979194451	4.872121095	4.698197119	4.743853618	4.655789652	4.412834365	4.667863603	3.996836822	4.402077433	4.16445723	5.022299792	5.151577662	4.934167103	4.708783382	4.997448518	3.699581294	3.757660479	4.257677139	4.987873614	4.142437631	5.056369148	4.39946224	4.250292375
ANKRD1	2.613978731	1.365242153	1.114908526	2.19830815	1.26720055	1.826432864	1.209113734	1.292021029	1.002822459	2.254039004	1.582428335	1.633364142	1.507791303	1.370630153	1.953337023	1.607867726	2.143142728	4.035657177	1.574718915	2.110311481	1.818716587	2.096796404	1.406173261	1.197563171	1.272900807	2.063907881	1.349587972	1.604163092	1.81851002	1.038376447	0.96549463	2.857569045	1.57994956	1.590186677	2.557039467	1.54121722	1.340721671	1.418528068	2.065819547	1.272203537	2.825050417	1.305883215	1.483154699	1.803027634	2.130285151	1.494326096	1.93066176	1.582344789	3.032157557
ANKRD10	6.227454854	6.529669811	6.28501167	6.649018312	5.239558643	4.993416135	5.026811128	6.696120121	5.283047143	5.962997441	4.98964006	5.35657744	4.975181025	5.135612751	5.988606015	5.039640997	4.734355581	5.709065457	4.542570947	5.349553636	5.286707152	5.04886748	4.496832148	5.594031343	6.151875801	5.735299641	5.307643682	5.580224073	5.502306052	5.72556045	5.494638574	4.765811252	5.842715263	5.444740886	5.277804495	5.597346431	5.799463758	6.117938189	5.323953239	6.37337918	5.940509261	5.444908167	5.362268303	5.196566428	5.489134263	5.070701126	5.017372713	5.549546305	6.261206418
ANKRD11	4.904185387	4.377770022	4.736131767	4.487571211	5.081425379	4.867746728	5.328168867	5.493770834	5.58796333	5.539022301	4.830514244	5.540204801	4.58057863	4.930211888	4.236089698	4.711910089	5.269603031	5.422535841	5.228358467	5.461933494	5.542167481	5.107545758	5.072970777	5.165852501	5.340016354	4.811932789	5.271005764	5.85499711	5.168093192	5.335187096	5.59098147	4.675374545	5.529899052	5.762699032	4.904807392	5.666498962	5.412112363	4.763363853	5.059965677	5.548222649	5.392373026	4.670806099	5.135453799	5.357684439	5.432731604	4.916960644	4.83154635	5.17995309	5.628300886
ANKRD12	7.417907783	7.023954778	7.385520103	7.374383219	6.632319419	6.796813526	6.637463581	7.276288423	6.932318495	6.67201125	6.796419097	6.771602983	6.672298159	6.697863507	6.113124535	6.757487878	7.192712175	6.773954601	6.997961527	7.221437104	6.327547218	6.891791776	6.690518618	6.323838522	6.716360503	6.44632208	6.753994572	6.243843785	7.109380925	6.723612191	7.032949261	7.126879748	7.062357024	6.946028594	6.491535954	7.384925004	7.146870717	6.633351634	6.648621368	7.103037274	6.686087856	6.224254759	6.729423973	6.617289937	7.229853004	6.77005375	6.716399921	6.603060327	6.269292126
ANKRD13A	6.302634545	6.120266795	6.343921338	5.83328528	6.234634713	6.012268091	6.454479185	6.830224585	5.70786963	7.375918502	6.495114891	6.341685752	6.318767176	6.201993623	6.77702002	6.10525535	5.958258327	6.699339524	6.069012044	7.454697433	6.249738093	6.205133479	6.059602496	6.491852552	5.375217024	6.148515839	6.233009849	6.403623904	5.897075564	6.252178153	6.473833045	6.119731459	5.956253192	5.50688753	6.552570885	6.390961394	6.315552152	6.525817195	6.176951186	6.126379628	6.372076558	6.19168995	6.012724593	6.129380961	6.736849144	6.061146719	6.122377702	6.213829022	6.427188519
[truncated: 18,709 more rows]
[truncated: 13 more columns]
